# Supplementary material for: The RNA-binding protein HuR is required for maintenance of the germinal centre response
Source: Nat Commun. 2021 Nov 12;12:6556. doi: 10.1038/s41467-021-26908-2 (PMC8590059; doi:10.1038/s41467-021-26908-2)
Supplement: Supplementary file 4 — Supplementary Data 1 [file 41467_2021_26908_MOESM4_ESM.xlsx]

## Sheet: DESeq2 FPM_counts
	ensembl_gene_id	DZ_WT1	DZ_WT2	DZ_WT3	DZ_KO1	DZ_KO2	DZ_KO3	LZ_WT1	LZ_WT2	LZ_WT3	LZ_KO1	LZ_KO2	LZ_KO3	Mean_DZ_WT	Mean_LZ_KO	Mean_LZ_WT	Mean_LZ_KO	external_gene_name	chromosome_name
1	ENSMUSG00000000001	61.6316	55.0897	105.206	93.7928	37.9035	98.2126	52.3615	44.0878	93.1109	73.5156	40.8049	77.9283	73.9757	76.6363	63.1867	64.0829	Gnai3	3
2	ENSMUSG00000000003	0	0	0	0	0	0	0	0	0	0	0	0	0	0	0	0	Pbsn	X
3	ENSMUSG00000000028	60.8805	79.6155	81.3121	54.7978	68.7481	67.7577	65.7775	77.6116	90.9071	86.0205	74.3649	73.3943	73.9361	63.7679	78.0987	77.9266	Cdc45	16
4	ENSMUSG00000000031	0	0.0936103	0	0	0	0	0	0	0	0	0	0	0.0312034	0	0	0	H19	7
5	ENSMUSG00000000037	0.0751147	0	0	0	0.358063	0	0	0	0	0	0	0	0.0250382	0.119354	0	0	Scml2	X
6	ENSMUSG00000000049	0	0	0.0523413	0.0731613	0	0	0	0	0	0	0	0	0.0174471	0.0243871	0	0	Apoh	11
7	ENSMUSG00000000056	60.5049	54.9024	61.9459	54.2125	38.4662	54.2422	49.6262	38.8058	47.7951	53.5736	32.7654	42.5063	59.1177	48.9736	45.409	42.9485	Narf	11
8	ENSMUSG00000000058	0	0.0468051	0	0	0.0511519	0	0	0	0	0	0	0	0.0156017	0.0170506	0	0	Cav2	6
9	ENSMUSG00000000078	67.9788	62.0636	94.5021	79.7092	50.18	88.6617	61.566	48.7309	75.3083	56.0088	46.3203	69.9938	74.8482	72.8503	61.8684	57.441	Klf6	13
10	ENSMUSG00000000085	15.8117	16.101	16.8539	16.8637	26.599	19.192	14.8488	22.193	13.9804	16.5196	20.6128	14.5655	16.2555	20.8849	17.0074	17.2326	Scmh1	4
11	ENSMUSG00000000088	39.8108	35.3847	44.3592	58.4193	31.1515	47.1541	30.8264	38.3799	42.871	34.2239	29.7272	44.2066	39.8516	45.5749	37.3591	36.0526	Cox5a	9
12	ENSMUSG00000000093	0	0	0	0.146323	0.409215	0.0300344	0	0	0.103304	0	0.0934819	0.0566751	0	0.195191	0.0344345	0.0500523	Tbx2	11
13	ENSMUSG00000000094	0	0	0	0	0	0	0	0	0	0	0	0	0	0	0	0	Tbx4	11
14	ENSMUSG00000000103	0	0	0	0	0	0	0	0	0	0	0	0	0	0	0	0	Zfy2	Y
15	ENSMUSG00000000120	2.59146	2.15304	3.2975	4.75548	4.65482	4.20482	10.507	11.3308	13.0162	23.2328	7.61878	16.8325	2.68066	4.53837	11.618	15.8947	Ngfr	11
16	ENSMUSG00000000125	0	0	0	0	0	0	0	0	0	0	0	0	0	0	0	0	Wnt3	11
17	ENSMUSG00000000126	0	0.0468051	0	0	0	0	0	0	0	0	0	0	0.0156017	0	0	0	Wnt9a	11
18	ENSMUSG00000000127	0.901377	1.59137	2.06748	0.914516	0.562671	1.17134	1.69328	1.27791	2.03164	0.592337	1.07504	1.41688	1.52008	0.882843	1.66761	1.02809	Fer	17
19	ENSMUSG00000000131	169.459	201.917	183.692	172.587	210.183	187.205	200.155	237.861	203.852	202.974	223.609	212.928	185.023	189.992	213.956	213.17	Xpo6	7
20	ENSMUSG00000000134	31.2853	29.7681	35.5397	37.5317	34.2206	36.0714	53.0996	53.5444	53.5112	55.6797	35.5231	54.1814	32.1977	35.9412	53.3851	48.4614	Tfe3	X
21	ENSMUSG00000000142	0.0751147	0.140415	0.0261706	0.0365806	0.664974	0	0.434175	0.340776	0	0	0.327187	0	0.0805669	0.233852	0.258317	0.109062	Axin2	11
22	ENSMUSG00000000148	32.1867	28.6447	26.0136	32.5934	24.911	27.7819	34.5603	31.0532	32.4373	52.1915	29.6338	34.9686	28.9483	28.4287	32.6836	38.9313	Brat1	5
23	ENSMUSG00000000149	61.5565	63.2337	84.976	77.1852	47.4689	81.4234	46.5001	47.3252	64.9091	56.3379	34.4481	68.4069	69.9221	68.6925	52.9115	53.0643	Gna12	5
24	ENSMUSG00000000154	0	0	0	0	0	0	0	0	0	0	0	0	0	0	0	0	Slc22a18	7
25	ENSMUSG00000000157	0	0	0	0	0	0	0.0868349	0	0	0	0	0	0	0	0.028945	0	Itgb2l	16
26	ENSMUSG00000000159	0	0	0	0	0	0	0	0	0	0	0	0	0	0	0	0	Igsf5	16
27	ENSMUSG00000000167	0.563361	0.421246	0.366389	0.58529	0.664974	0.450517	0.0434175	0.468566	0.206607	1.18467	0.046741	0.0566751	0.450332	0.566927	0.23953	0.429364	Pih1d2	9
28	ENSMUSG00000000168	16.2248	15.8669	24.077	22.0215	13.2995	23.547	16.1513	19.0408	24.0697	21.8507	18.0887	23.4068	18.7229	19.6227	19.754	21.1154	Dlat	9
29	ENSMUSG00000000171	35.98	32.67	46.4005	50.9934	32.328	44.7213	29.0463	28.2844	33.5392	31.1964	29.0729	35.8187	38.3502	42.6809	30.29	32.0293	Sdhd	9
30	ENSMUSG00000000182	0	0	0	0.0731613	0	0	0	0	0	0	0	0	0	0.0243871	0	0	Fgf23	6
31	ENSMUSG00000000183	0	0	0	0	0	0	0	0	0	0	0	0	0	0	0	0	Fgf6	6
32	ENSMUSG00000000184	15.6614	14.1352	5.05093	2.04852	21.9442	3.30379	38.381	33.5238	24.1386	12.1758	38.608	20.5731	11.6158	9.09882	32.0145	23.7856	Ccnd2	6
33	ENSMUSG00000000194	59.6411	52.1877	58.8839	66.3207	48.3897	59.4682	58.7438	52.2239	63.0496	44.2279	49.1715	64.6096	56.9043	58.0595	58.0058	52.6697	Gpr107	2
34	ENSMUSG00000000197	0	0	0	0	0	0	0	0	0	0	0	0	0	0	0	0	Nalcn	14
35	ENSMUSG00000000202	0	0	0	0	0	0	0	0	0	0	0	0	0	0	0	0	Btbd17	11
36	ENSMUSG00000000204	0	0.468051	0	0	0.204607	0	0.130252	0.127791	0	0	0	0	0.156017	0.0682025	0.0860144	0	Slfn4	11
37	ENSMUSG00000000214	0	0	0	0	0	0	0	0	0	0	0	0	0	0	0	0	Th	7
38	ENSMUSG00000000215	0	0	0	0	0	0	0	0	0	0	0	0	0	0	0	0	Ins2	7
39	ENSMUSG00000000216	0	0	0	0	0	0	0	0	0	0	0	0	0	0	0	0	Scnn1g	7
40	ENSMUSG00000000223	0.71359	1.40415	1.04683	0.292645	1.2788	0.420482	0.998602	2.00206	0.413214	1.05304	0.98156	0.170025	1.05486	0.663975	1.13796	0.734877	Drp2	X
41	ENSMUSG00000000244	29.2572	26.5853	24.5742	28.9719	25.934	21.4446	58.0492	43.7471	41.5625	35.6061	39.0287	47.2104	26.8056	25.4502	47.7862	40.615	Tspan32	7
42	ENSMUSG00000000247	0	0	0.0261706	0	0	0.0600689	0.0434175	0.0425969	0.0344345	0	0	0	0.00872354	0.020023	0.0401496	0	Lhx2	2
43	ENSMUSG00000000248	1.99054	3.27636	2.6694	1.134	2.55759	2.16248	0.955184	1.02233	0.68869	1.51375	1.86964	0.793452	2.64543	1.95136	0.888734	1.39228	Clec2g	6
44	ENSMUSG00000000253	1.7652	2.99553	2.72175	1.09742	2.71105	1.98227	0.17367	0.638954	0.068869	0	0.373928	0.2267	2.49416	1.93025	0.293831	0.200209	Gmpr	13
45	ENSMUSG00000000263	0	0	0	0	0	0	0	0	0	0	0	0	0	0	0	0	Glra1	11
46	ENSMUSG00000000266	0.0375574	0.0936103	0.0261706	0	0	0.0600689	0	0.127791	0	0	0	0	0.0524461	0.020023	0.0425969	0	Mid2	X
47	ENSMUSG00000000275	105.311	86.3087	130.487	121.009	63.4283	144.676	92.7397	71.0091	104.405	88.2583	62.5861	113.237	107.369	109.704	89.3848	88.0271	Trim25	11
48	ENSMUSG00000000276	23.6236	25.6024	22.7684	23.2287	26.1386	24.0275	19.2774	22.0652	20.3852	27.5108	24.7727	21.3098	23.9981	24.465	20.5759	24.5311	Dgke	11
49	ENSMUSG00000000278	51.1531	47.4604	55.3247	59.9557	38.2616	49.6469	54.185	44.2582	59.2962	56.2721	41.6929	57.0152	51.3128	49.2881	52.5798	51.6601	Scpep1	11
50	ENSMUSG00000000282	65.0494	66.6037	64.7461	54.4686	72.9426	70.0403	68.4693	83.8734	62.7397	64.2357	58.9403	75.3779	65.4664	65.8171	71.6941	66.1847	Mnt	11
51	ENSMUSG00000000290	232.18	247.552	223.026	247.212	301.95	224.838	287.901	284.292	301.13	327.76	304.751	295.051	234.253	258	291.108	309.187	Itgb2	10
52	ENSMUSG00000000295	10.1029	10.0631	8.00821	8.01116	9.97462	6.93795	9.63868	8.26381	10.0204	12.8998	10.6569	7.36777	9.39142	8.30791	9.30764	10.3082	Hddc2	10
53	ENSMUSG00000000296	0	0	0	0	0	0	0	0	0	0	0	0	0	0	0	0	Tpd52l1	10
54	ENSMUSG00000000301	0.450688	0.936103	0.497242	0.365806	0.716126	0.27031	0.477592	0.724148	0.413214	0	0.841337	0.283376	0.628011	0.450748	0.538318	0.374904	Pemt	11
55	ENSMUSG00000000303	0.413131	1.17013	0.575754	0	3.52948	0.450517	0.217087	0.340776	0.068869	0	1.58919	0	0.719671	1.32667	0.208911	0.529731	Cdh1	8
56	ENSMUSG00000000305	0	0	0	0	0	0	0	0	0.068869	0	0	0	0	0	0.0229563	0	Cdh4	2
57	ENSMUSG00000000308	0	0	0	0	0	0	0	0	0	0	0	0	0	0	0	0	Ckmt1	2
58	ENSMUSG00000000317	0.112672	0.0468051	0.0261706	0	0.102304	0.0901033	0.781514	0.170388	0.37878	0	0.233705	0.170025	0.0618826	0.0641357	0.443561	0.134577	Bcl6b	11
59	ENSMUSG00000000318	0.0375574	0	0	0	0.0511519	0	0.0434175	0.937133	0	0	0.280446	0	0.0125191	0.0170506	0.32685	0.0934819	Clec10a	11
60	ENSMUSG00000000320	0.112672	0.327636	0.0523413	0	0.81843	0	0	0.340776	0.068869	0	0.233705	0.2267	0.164216	0.27281	0.136548	0.153468	Alox12	11
61	ENSMUSG00000000325	2.06566	2.10623	1.46556	1.75587	1.43225	1.02117	1.56303	2.7688	1.85946	0	1.91638	1.47355	1.87915	1.4031	2.06376	1.12998	Arvcf	16
62	ENSMUSG00000000326	25.9897	24.2919	22.0357	26.8136	27.9289	25.259	27.8306	38.0817	23.1056	35.0137	29.9142	23.0668	24.1057	26.6672	29.6726	29.3316	Comt	16
63	ENSMUSG00000000339	40.9	36.04	36.0108	36.983	34.1695	36.8523	32.6499	33.0552	32.8161	22.5746	26.6423	33.0416	37.6502	36.0016	32.8404	27.4195	Rtca	3
64	ENSMUSG00000000340	11.4926	13.7607	20.858	17.5587	10.3838	20.934	12.7647	10.9048	20.9362	17.5727	11.6385	19.2695	15.3704	16.2922	14.8686	16.1602	Dbt	3
65	ENSMUSG00000000346	313.98	247.552	441.97	471.122	185.016	462.771	273.009	273.6	436.044	372.646	199.257	399.503	334.501	372.97	327.551	323.802	Dazap2	15
66	ENSMUSG00000000355	22.0462	16.1946	16.9062	19.9364	13.7599	15.1073	21.1877	10.564	20.2819	20.9293	13.9755	16.2658	18.3823	16.2679	17.3446	17.0569	Mcts1	X
67	ENSMUSG00000000359	0	0.140415	0	0	0	0	0	0	0	0	0	0	0.0468051	0	0	0	Rem1	2
68	ENSMUSG00000000365	0.150229	0.374441	0.287877	0.402387	0.0511519	0.300344	0.303922	0.0851939	0.206607	0	0.233705	0.0566751	0.270849	0.251294	0.198574	0.0967933	Rnf17	14
69	ENSMUSG00000000374	87.058	94.874	94.8162	95.951	87.7766	100.856	80.4526	84.0438	91.9402	86.942	95.4918	97.7079	92.2494	94.8611	85.4788	93.3805	Trappc10	10
70	ENSMUSG00000000378	327.237	341.163	289.421	294.803	346.81	283.255	234.324	257.925	203.301	215.413	247.634	209.755	319.274	308.289	231.85	224.267	Ccm2	11
71	ENSMUSG00000000381	0	0	0	0	0	0	0	0	0	0	0	0	0	0	0	0	Wap	11
72	ENSMUSG00000000384	105.048	141.258	77.308	88.1959	186.039	84.7872	108.717	151.517	88.7378	108.332	172.755	93.4006	107.871	119.674	116.324	124.829	Tbrg4	11
73	ENSMUSG00000000385	0	0	0	0	0	0	0	0	0	0	0	0	0	0	0	0	Tmprss2	16
74	ENSMUSG00000000386	1.65252	1.35735	1.02065	1.86561	4.70597	1.95224	3.95099	3.02438	1.30851	3.55402	5.7024	3.79723	1.34351	2.84127	2.76129	4.35122	Mx1	16
75	ENSMUSG00000000392	0	0.234026	0	0	0	0	0	0.0851939	0	0	0	0	0.0780086	0	0.028398	0	Fap	2
76	ENSMUSG00000000394	0	0	0	0	0	0	0	0	0	0	0	0	0	0	0	0	Gcg	2
77	ENSMUSG00000000399	31.0224	32.7168	41.6113	42.3604	27.5709	40.2161	26.3544	23.4709	34.1246	37.778	30.6153	34.1751	35.1168	36.7158	27.9833	34.1895	Ndufa9	6
78	ENSMUSG00000000402	2.17833	4.02524	4.73688	3.36542	1.4834	3.87444	3.12606	3.02438	3.58119	2.30353	2.57075	3.17381	3.64682	2.90776	3.24388	2.6827	Egfl6	X
79	ENSMUSG00000000409	57.5754	60.051	47.0025	49.1278	78.9785	47.124	129.862	136.949	113.841	117.48	140.27	105.529	54.8763	58.4101	126.884	121.093	Lck	4
80	ENSMUSG00000000411	0	0.0468051	0	0	0	0	0	0	0	0	0	0.2267	0.0156017	0	0	0.0755668	Tssk3	4
81	ENSMUSG00000000416	0	0	0	0	0	0	0	0	0	0	0	0	0	0	0	0	Cttnbp2	6
82	ENSMUSG00000000420	125.855	119.587	189.292	160.15	77.2393	178.314	119.181	89.7092	185.12	117.02	86.2838	168.098	144.911	138.568	131.337	123.801	Galnt1	18
83	ENSMUSG00000000435	0	0	0	0	0	0	0	0	0	0	0	0	0	0	0	0	Myf5	10
84	ENSMUSG00000000439	15.9994	15.9137	17.482	16.4247	14.834	16.579	17.9748	16.2294	19.731	27.9057	14.9571	19.4962	16.4651	15.9459	17.9784	20.7863	Mkrn2	6
85	ENSMUSG00000000440	0	0.0468051	0	0	0.0511519	0	0.17367	0.255582	0	0	0.140223	0.11335	0.0156017	0.0170506	0.143084	0.0845244	Pparg	6
86	ENSMUSG00000000441	183.055	194.85	156.684	167.649	213.968	168.403	169.979	175.542	159.845	223.443	234.827	165.378	178.196	183.34	168.455	207.882	Raf1	6
87	ENSMUSG00000000486	440.548	418.766	361.338	377.11	485.278	326.474	414.767	409.527	346.342	369.487	397.485	339.371	406.884	396.287	390.212	368.781	2001-09-01	7
88	ENSMUSG00000000489	0.338016	0.842493	0.0261706	0	2.09723	0.0600689	0.260505	1.49089	0.0344345	0.723968	1.77616	0.0566751	0.402227	0.719099	0.595278	0.852266	Pdgfb	15
89	ENSMUSG00000000530	0.525803	0.187221	0.235536	0.365806	1.4834	0.180207	1.82353	1.19271	2.13494	1.57957	0.654373	3.34383	0.316186	0.676472	1.71706	1.85926	Acvrl1	15
90	ENSMUSG00000000531	1.95298	1.26374	1.41321	1.82903	2.45529	1.32152	2.99581	3.53555	1.37738	2.04027	2.75772	1.30353	1.54331	1.86861	2.63624	2.03384	Grasp	15
91	ENSMUSG00000000532	34.6655	34.2614	36.0108	34.6419	31.7653	40.2161	46.1528	34.5887	43.0776	45.1493	32.2045	48.7973	34.9792	35.5411	41.273	42.0504	Acvr1b	15
92	ENSMUSG00000000538	16.4877	19.8922	13.8443	10.0597	26.0363	10.6322	20.1891	15.9739	10.7436	9.67484	19.0703	11.4484	16.7414	15.5761	15.6355	13.3978	Tom1l2	11
93	ENSMUSG00000000544	0	0	0	0	0	0	0	0	0	0	0	0	0	0	0	0	Gpa33	1
94	ENSMUSG00000000552	5.33315	3.13594	3.66389	4.536	5.16634	4.80551	13.2857	10.1381	9.29732	9.9381	7.43181	13.4887	4.04433	4.83595	10.907	10.2862	Zfp385a	15
95	ENSMUSG00000000555	0.225344	0.561662	0.0523413	0	1.43225	0	0.564427	0.383373	0.0344345	0	0.934819	0.170025	0.279782	0.477417	0.327411	0.368281	Itga5	15
96	ENSMUSG00000000560	0	0	0	0	0	0	0	0	0	0	0	0	0	0	0	0	Gabra2	5
97	ENSMUSG00000000561	14.6849	9.92269	14.0798	13.1324	11.3046	13.4554	13.4594	11.3308	15.9087	14.0845	14.069	14.5088	12.8958	12.6308	13.5663	14.2208	Wdr77	3
98	ENSMUSG00000000562	0.788705	1.35735	0.235536	0	0.613822	0.27031	0.477592	1.06492	0.516518	0	0.747855	0.0566751	0.793863	0.294711	0.686345	0.268177	Adora3	3
99	ENSMUSG00000000563	213.439	234.4	255.792	218.24	166.448	220.813	164.9	170.303	194.624	211.201	154.993	177.62	234.543	201.834	176.609	181.271	Atp5f1	3
100	ENSMUSG00000000567	0	0	0	0	0	0	0	0	0	0	0	0	0	0	0	0	Sox9	11
101	ENSMUSG00000000568	481.223	629.716	651.675	499.326	488.756	573.868	450.5	555.464	536.18	420.691	428.007	462.469	587.538	520.65	514.048	437.056	Hnrnpd	5
102	ENSMUSG00000000579	4.43177	3.36997	4.47518	4.82864	5.26864	9.52092	4.08124	5.92098	5.44065	3.8831	4.34691	2.72041	4.09231	6.5394	5.14762	3.65014	Dynlt1c	17
103	ENSMUSG00000000581	13.1075	12.7778	17.0109	16.7174	7.36587	16.5189	11.2017	9.20094	17.2173	19.4155	12.4331	17.1159	14.2987	13.5341	12.54	16.3215	C1d	11
104	ENSMUSG00000000594	75.9786	58.6	69.5092	86.184	60.6661	75.4765	114.231	87.1108	108.813	105.765	76.2812	111.027	68.0293	74.1089	103.385	97.691	Gm2a	11
105	ENSMUSG00000000600	108.503	112.894	92.3823	88.0862	97.2909	91.3047	95.5618	79.5711	78.373	66.8025	96.6603	78.4384	104.593	92.2272	84.502	80.6337	Krit1	5
106	ENSMUSG00000000605	89.3114	95.2953	84.7667	85.2695	99.695	78.0295	104.376	94.0967	92.4911	73.5815	117.32	87.3364	89.7911	87.6646	96.9878	92.7459	Clcn4	7
107	ENSMUSG00000000606	0	0	0	0	0	0	0	0	0	0	0	0	0	0	0	0	Vmn2r88	14
108	ENSMUSG00000000617	32.2993	38.0994	12.6666	19.0585	51.3053	14.5066	72.5506	75.9504	37.4992	45.7416	97.1744	36.7255	27.6884	28.2902	62	59.8805	Grm6	11
109	ENSMUSG00000000627	0.638475	0.468051	0.680436	0.54871	0.306911	0.660758	0.868349	0.638954	1.13634	0.394892	1.49571	1.47355	0.595654	0.505459	0.881214	1.12139	Sema4f	6
110	ENSMUSG00000000628	11.8681	16.101	16.3305	11.7058	14.1691	13.6657	16.846	19.552	17.8371	11.3202	22.9965	20.6864	14.7665	13.1802	18.0784	18.3344	Hk2	6
111	ENSMUSG00000000631	118.869	116.732	110.414	120.204	123.071	105.751	154.653	130.389	131.023	158.088	129.145	144.862	115.338	116.342	138.689	144.032	Myo18a	11
112	ENSMUSG00000000632	0	0	0	0	0	0	0	0	0	0	0	0	0	0	0	0	Sez6	11
113	ENSMUSG00000000673	111.883	116.03	74.2461	82.5259	138.161	65.9256	110.628	135.416	84.3646	119.257	139.849	69.5971	100.72	95.5376	110.136	109.568	Haao	17
114	ENSMUSG00000000682	487.082	284.435	320.171	543.698	355.403	377.082	886.715	740.122	717.615	724.758	625.254	723.855	363.896	425.395	781.484	691.289	Cd52	4
115	ENSMUSG00000000686	1.35207	1.21693	2.25067	2.23142	1.79032	3.24372	1.25911	1.19271	1.27408	4.93614	1.58919	3.00378	1.60656	2.42182	1.24197	3.17637	Abhd15	11
116	ENSMUSG00000000690	0.300459	0	0.0261706	0.256064	0.204607	0.0901033	0.260505	0.127791	0	0	0.654373	0	0.108877	0.183592	0.129432	0.218124	Hoxb6	11
117	ENSMUSG00000000693	2.74169	1.91901	0.994484	1.53639	3.52948	0.750861	3.12606	5.15423	1.06747	0.0658153	3.92624	1.75693	1.88506	1.93891	3.11592	1.91633	Loxl3	6
118	ENSMUSG00000000701	0	0	0	0	0	0	0	0	0	0	0	0	0	0	0	0	Tcl1b5	12
119	ENSMUSG00000000706	0	0	0	0	0	0	0	0	0	0	0	0	0	0	0	0	Btn1a1	13
120	ENSMUSG00000000708	29.6703	30.6106	44.9611	35.6661	25.5248	45.2018	30.5659	20.7021	31.6453	38.5019	20.3791	32.5315	35.0807	35.4642	27.6378	30.4708	Kat2b	17
121	ENSMUSG00000000711	55.6976	44.7457	72.7544	68.3326	31.8165	74.2451	56.0519	46.0899	72.1748	51.9941	38.7482	65.9132	57.7325	58.1314	58.1055	52.2185	Rab5b	10
122	ENSMUSG00000000724	0	0	0	0	0	0	0	0	0	0	0	0	0	0	0	0	Cryba1	11
123	ENSMUSG00000000730	0	0	0	0	0	0	0	0	0	0	0	0	0	0	0	0	Dnmt3l	10
124	ENSMUSG00000000731	0.638475	1.40415	0.366389	0.512129	0.664974	0.480551	1.25911	2.98179	1.06747	1.44794	0.934819	1.1335	0.803006	0.552551	1.76945	1.17209	Aire	10
125	ENSMUSG00000000732	141.629	136.156	108.687	160.004	158.724	116.744	230.938	222.952	181.022	214.097	226.787	191.732	128.824	145.157	211.637	210.872	Icosl	10
126	ENSMUSG00000000738	87.5087	94.0315	71.1841	85.3061	100.258	73.7345	76.8055	71.3499	64.0826	77.1355	99.6985	68.0668	84.2414	86.4328	70.746	81.6336	Spg7	8
127	ENSMUSG00000000739	0	0	0	0	0	0	0	0	0	0	0	0	0	0	0	0	Sult5a1	8
128	ENSMUSG00000000740	919.029	785.531	652.329	966.899	1030.35	777.712	891.361	974.533	744.509	1069.1	968.286	892.803	785.63	924.988	870.134	976.731	Rpl13	8
129	ENSMUSG00000000743	64.5987	52.9834	59.7999	66.0646	56.6251	59.4682	63.2592	58.1874	65.8388	71.4096	50.9944	68.2369	59.1273	60.7193	62.4285	63.5469	Chmp1a	8
130	ENSMUSG00000000751	251.371	242.217	343.804	317.081	237.959	336.776	235.583	209.364	326.026	335.197	195.19	311.486	279.131	297.272	256.991	280.625	Rpa1	11
131	ENSMUSG00000000753	6.04674	5.75703	8.19141	2.78013	5.06404	5.61644	3.38656	3.96152	4.09771	3.0275	2.80446	2.89043	6.66506	4.48687	3.81526	2.90746	Serpinf1	11
132	ENSMUSG00000000759	113.799	144.534	92.8272	91.1955	163.021	93.7074	125.346	135.416	97.7252	127.353	177.008	100.428	117.053	115.975	119.496	134.93	Tubgcp3	8
133	ENSMUSG00000000766	0	0	0	0	0	0	0	0	0	0	0	0	0	0	0	0	Oprm1	10
134	ENSMUSG00000000776	14.0465	15.9137	12.431	17.7416	21.5349	14.0261	16.5421	24.7062	16.1154	11.9784	23.277	12.9786	14.1304	17.7675	19.1212	16.078	Polr3d	14
135	ENSMUSG00000000782	4.582	4.44649	0.680436	0.804774	11.5092	0.870999	9.55184	5.83578	1.06747	8.42435	13.7418	1.30353	3.23631	4.39498	5.48503	7.82324	Tcf7	11
136	ENSMUSG00000000787	170.848	199.203	378.296	254.748	160.259	341.732	198.939	194.242	360.564	256.219	177.849	323.445	249.449	252.246	251.248	252.504	Ddx3x	X
137	ENSMUSG00000000791	9.65224	10.9056	7.30161	7.90142	9.15619	8.34957	10.5504	11.3734	8.02324	9.34577	8.50685	10.6549	9.28648	8.46906	9.98236	9.50251	Il12rb1	8
138	ENSMUSG00000000792	2.21588	2.80831	0.968313	0.731613	5.4221	0.720826	1.25911	1.3631	0.103304	0	1.12178	0.340051	1.9975	2.29151	0.908504	0.487278	Slc5a5	8
139	ENSMUSG00000000794	0	0	0.0261706	0.0731613	0.409215	0.180207	0	0.0851939	0	0	0	0	0.00872354	0.220861	0.028398	0	Kcnn3	3
140	ENSMUSG00000000804	28.5812	31.219	42.4226	30.9838	17.9032	38.9246	28.2214	21.8948	37.2582	33.0393	21.7345	31.568	34.0743	29.2705	29.1248	28.7806	Usp32	11
141	ENSMUSG00000000805	0	0	0	0	0	0	0	0	0	0	0	0	0	0	0	0	Car4	11
142	ENSMUSG00000000811	0.638475	0.561662	0.523413	0.256064	0.664974	0.54062	0.998602	1.57609	0.964167	0.394892	1.68267	2.38036	0.574517	0.48722	1.17962	1.48597	Txnrd3	6
143	ENSMUSG00000000817	0.112672	0.655272	0.0261706	0	1.73916	0.0300344	0.130252	0.425969	0.103304	0	0.934819	0.0566751	0.264705	0.589733	0.219842	0.330498	Fasl	1
144	ENSMUSG00000000823	59.1153	65.34	61.5533	52.0543	82.0988	51.6292	68.5996	70.1572	58.5387	53.442	60.1556	52.4245	62.0029	61.9274	65.7652	55.3407	Zfp512b	2
145	ENSMUSG00000000826	148.201	127.591	166.471	164.54	132.33	164.889	152.96	123.446	159.363	151.112	124.471	158.464	147.421	153.92	145.256	144.682	Dnajc5	2
146	ENSMUSG00000000827	24.863	21.4368	24.7312	28.6792	23.6833	25.9798	22.2732	20.6595	24.8962	32.1178	22.1552	24.9371	23.677	26.1141	22.6096	26.4034	Tpd52l2	2
147	ENSMUSG00000000838	85.6684	121.553	161.656	108.535	80.9734	137.738	88.2677	80.5508	125.238	105.568	67.6342	109.213	122.959	109.082	98.019	94.1383	Fmr1	X
148	ENSMUSG00000000861	249.531	252.748	274.975	290.121	255.606	289.532	395.837	352.319	400.095	374.226	338.825	438.439	259.085	278.42	382.75	383.83	Bcl11a	11
149	ENSMUSG00000000869	0	0.0936103	0	0	0	0.0300344	0	0	0.0344345	0	0.046741	0	0.0312034	0.0100115	0.0114782	0.0155803	Il4	11
150	ENSMUSG00000000876	16.9759	13.9011	17.2203	15.9492	14.5783	17.9005	13.7633	14.27	19.3178	12.3075	13.8353	20.2897	16.0324	16.1427	15.7837	15.4775	Pxmp4	2
151	ENSMUSG00000000881	14.1216	15.0713	15.493	13.9006	13.4529	16.7892	18.7563	19.0834	18.5946	13.6238	14.7234	18.5328	14.8953	14.7143	18.8115	15.6266	Dlg3	X
152	ENSMUSG00000000884	2.36611	2.48067	1.75343	2.01194	2.60875	2.34269	2.86555	2.00206	2.82363	0.131631	3.8795	3.62721	2.20007	2.32112	2.56375	2.54611	Gnb1l	16
153	ENSMUSG00000000889	0	0	0	0	0	0	0	0	0	0	0	0	0	0	0	0	Dbh	2
154	ENSMUSG00000000901	2.96703	2.7615	2.09365	1.09742	3.63178	1.68193	2.21429	2.8114	1.58399	3.94892	2.75772	0.963477	2.6074	2.13704	2.20323	2.5567	Mmp11	10
155	ENSMUSG00000000902	128.108	132.973	109.969	111.278	126.959	107.764	130.122	130.176	117.146	143.148	138.727	119.244	123.684	115.334	125.815	133.707	Smarcb1	10
156	ENSMUSG00000000903	87.734	72.548	83.432	87.2082	62.2007	81.0629	81.7551	83.3622	84.3301	75.161	69.0831	82.0656	81.238	76.824	83.1492	75.4366	Vpreb3	10
157	ENSMUSG00000000915	671.451	710.315	511.4	523.981	721.241	475.685	734.103	750.09	522.888	536.526	662.693	524.415	631.055	573.636	669.027	574.545	Hip1r	5
158	ENSMUSG00000000916	19.943	20.5475	12.7451	14.6688	26.4967	13.5756	19.451	23.0024	15.3578	12.6365	27.6239	17.7393	17.7452	18.247	19.2704	19.3332	Nsun5	5
159	ENSMUSG00000000934	1.65252	2.62109	1.59641	0.768193	2.50644	1.11127	3.29973	4.64307	3.75336	3.42239	5.56217	3.06046	1.95667	1.46197	3.89872	4.01501	Top1mt	15
160	ENSMUSG00000000938	0	0	0	0	0	0	0.0434175	0	0	0	0	0	0	0	0.0144725	0	Hoxa10	6
161	ENSMUSG00000000942	0	0.234026	0	0	0	0	0	0	0	0	0	0	0.0780086	0	0	0	Hoxa4	6
162	ENSMUSG00000000948	0	0	0	0	0	0	0.0434175	0	0.0344345	0	0	0	0	0	0.0259507	0	Gm38393	7
163	ENSMUSG00000000957	0	0.187221	0	0.0731613	0.204607	0.0600689	0.0434175	0.383373	0	0	0.46741	0	0.0624069	0.112613	0.142263	0.155803	Mmp14	14
164	ENSMUSG00000000958	10.8916	14.0883	11.5412	11.3034	18.9773	13.5756	14.6317	16.7406	17.2517	3.68565	15.7517	13.8854	12.1737	14.6188	16.208	11.1076	Slc7a7	14
165	ENSMUSG00000000959	96.4098	75.7307	93.5338	115.083	85.219	106.532	96.9078	93.7559	103.923	108.727	94.4167	110.8	88.5581	102.278	98.1957	104.648	Oxa1l	14
166	ENSMUSG00000000976	86.4946	93.1422	69.1951	87.6838	106.549	73.5844	83.7523	89.1554	57.4368	70.0933	91.6123	66.3666	82.944	89.2725	76.7815	76.024	Heatr6	11
167	ENSMUSG00000000982	0.112672	2.24665	0.0785119	0	7.97969	0.0300344	0.260505	3.15217	0.0344345	0	8.17967	0	0.81261	2.66991	1.14904	2.72656	Ccl3	11
168	ENSMUSG00000000983	0	0	0	0	0.306911	0.0300344	0	0	0	0	0	0	0	0.112315	0	0	Wfdc18	11
169	ENSMUSG00000001014	0.0751147	0.280831	0.209365	0.365806	0.358063	0.0600689	0	0.255582	0.068869	0	0	0	0.188437	0.261313	0.10815	0	Icam4	9
170	ENSMUSG00000001016	82.6638	105.312	93.3768	67.8205	92.2268	81.6937	81.0604	96.5673	91.0793	87.6659	95.3048	67.5001	93.7841	80.5803	89.569	83.4903	Ilf2	3
171	ENSMUSG00000001017	139.037	135.126	140.222	153.712	138.877	144.075	130.035	136.268	141.113	142.161	131.996	133.017	138.129	145.555	135.805	135.725	Chtop	3
172	ENSMUSG00000001018	29.1445	25.696	29.6252	31.0935	25.269	25.4992	22.9244	23.2579	27.7198	24.0884	27.8576	25.6172	28.1552	27.2873	24.634	25.8544	Snapin	3
173	ENSMUSG00000001020	0	0	0	0	0	0	0	0	0	0	0	0	0	0	0	0	S100a4	3
174	ENSMUSG00000001021	0	0	0.0261706	0	0	0.0300344	0.0434175	0	0	0	0	0	0.00872354	0.0100115	0.0144725	0	S100a3	3
175	ENSMUSG00000001023	0	0	0	0	0	0	0	0	0	0	0.186964	0	0	0	0	0.0623213	S100a5	3
176	ENSMUSG00000001025	0.187787	0.327636	0.0261706	0.109742	0.81843	0.0600689	0.217087	0.212985	0.137738	1.51375	0.98156	0.11335	0.180531	0.329414	0.18927	0.869554	S100a6	3
177	ENSMUSG00000001027	54.6084	50.0815	40.8	63.2479	72.8403	51.8695	37.4259	39.4022	28.0297	48.2426	59.6882	40.4094	48.4966	62.6526	34.9526	49.4467	Scn4a	11
178	ENSMUSG00000001029	90.5508	91.1764	66.8921	87.2448	109.107	74.125	83.926	89.837	63.4628	74.2396	101.334	70.6172	82.8731	90.1589	79.0752	82.0637	Icam2	11
179	ENSMUSG00000001034	52.8057	64.9655	47.2903	41.8117	86.1398	44.9015	58.2228	71.6907	48.1395	46.5972	70.8593	44.9434	55.0205	57.6176	59.351	54.1333	Mapk7	11
180	ENSMUSG00000001036	17.7271	20.5943	22.4021	16.7539	18.875	20.5436	16.5855	17.7203	19.731	16.3222	14.069	16.0391	20.2411	18.7242	18.0123	15.4768	Epn2	11
181	ENSMUSG00000001039	3.0797	2.19984	2.90494	3.2191	1.58571	2.22255	3.42998	2.47062	2.8925	2.5668	1.35549	2.43703	2.72816	2.34245	2.93103	2.11977	B9d1	11
182	ENSMUSG00000001052	118.231	144.16	136.532	123.167	152.586	132.812	119.224	132.902	126.478	122.548	129.332	126.669	132.974	136.188	126.202	126.183	Sec24b	3
183	ENSMUSG00000001053	44.9186	56.1662	39.1774	38.3365	70.9476	43.8202	31.3474	38.0817	24.1386	25.2072	38.8417	29.3577	46.7541	51.0348	31.1892	31.1356	N4bp3	11
184	ENSMUSG00000001054	44.9186	43.6224	36.5865	39.6534	50.4357	37.3628	38.902	36.037	32.1274	46.5314	39.3559	38.7091	41.7092	42.484	35.6888	41.5321	Rmnd5b	11
185	ENSMUSG00000001056	43.7919	51.5325	44.6471	44.8479	56.0625	46.1329	52.9693	57.5059	54.4754	52.8497	69.5505	57.3552	46.6572	49.0144	54.9835	59.9185	Nhp2	11
186	ENSMUSG00000001062	45.5195	43.0139	23.7106	27.0697	54.221	23.577	47.7592	52.1387	27.7887	34.6846	56.6033	24.8804	37.4147	34.9559	42.5622	38.7228	Vps9d1	8
187	ENSMUSG00000001065	96.4473	116.217	48.2586	64.9672	157.241	45.8626	82.9708	100.742	45.5913	64.2357	127.463	46.3036	86.9744	89.3569	76.4346	79.334	Zfp276	8
188	ENSMUSG00000001076	0	0	0	0	0	0	0	0	0	0	0	0	0	0	0	0	C1ql4	15
189	ENSMUSG00000001082	70.9459	62.0168	48.6512	63.065	100.82	51.5091	66.4287	87.2386	56.8514	68.053	85.1153	60.019	60.538	71.7981	70.1729	71.0624	Mfsd10	5
190	ENSMUSG00000001089	3.68062	7.67604	5.54817	3.73123	5.72901	5.70654	4.38516	3.96152	5.33735	5.79174	5.46869	4.59069	5.63495	5.05559	4.56134	5.28371	Luzp1	4
191	ENSMUSG00000001095	0	0	0	0	0	0	0	0	0	0	0	0	0	0	0	0	Slc13a2	11
192	ENSMUSG00000001098	52.0545	41.2353	60.0878	62.1139	36.7782	58.7474	43.2872	39.5726	48.105	46.7288	34.822	45.4535	51.1259	52.5465	43.6549	42.3348	Kctd10	5
193	ENSMUSG00000001100	25.5766	27.3342	31.2216	27.5818	31.8676	28.9832	28.6121	31.6495	31.3354	32.5786	31.8306	31.5114	28.0441	29.4775	30.5324	31.9735	Poldip2	11
194	ENSMUSG00000001103	0	0	0	0	0	0	0	0	0	0	0	0	0	0	0	0	Sebox	11
195	ENSMUSG00000001105	24.3372	19.4709	18.3194	17.1929	16.8801	14.6268	18.9734	13.8014	14.4281	12.7023	11.545	12.7519	20.7092	16.2333	15.7343	12.3331	Ift20	11
196	ENSMUSG00000001119	0	0	0	0	0	0	0	0	0	0	0	0	0	0	0	0	Col6a1	10
197	ENSMUSG00000001120	0.375574	0.514857	0.915972	0.292645	0.562671	0.450517	0.52101	1.19271	0.585387	0	0.794596	0.340051	0.602134	0.435277	0.76637	0.378216	Pcbp3	10
198	ENSMUSG00000001123	37.0316	30.8914	42.4226	46.055	27.7243	52.5302	47.5855	39.9559	53.649	59.6944	32.9056	64.6663	36.7819	42.1032	47.0635	52.4221	Lgals9	11
199	ENSMUSG00000001127	109.029	110.367	79.0876	98.3288	141.946	83.6759	134.724	136.779	91.0104	118.862	162.705	101.108	99.4944	107.984	120.838	127.559	Araf	X
200	ENSMUSG00000001128	22.7222	20.2666	12.4834	24.6919	36.4201	21.2043	82.4498	68.2403	53.8212	95.4321	99.6517	104.339	18.4907	27.4388	68.1704	99.8076	Cfp	X
201	ENSMUSG00000001131	0.0375574	0.187221	0.0261706	0.256064	0.255759	0.0600689	0.130252	0.127791	0.0344345	0	0.140223	0	0.0836495	0.190631	0.0974926	0.046741	Timp1	X
202	ENSMUSG00000001134	10.9668	8.75256	9.86633	9.98651	10.9977	9.70112	7.90198	6.73032	9.46949	12.3075	10.0493	8.84132	9.86188	10.2284	8.03393	10.3994	Uxt	X
203	ENSMUSG00000001138	22.9851	26.7257	20.5963	19.3146	28.645	22.0152	21.6219	19.765	19.0423	16.2564	25.3803	23.8602	23.4357	23.325	20.1431	21.8323	Cnnm3	1
204	ENSMUSG00000001143	25.9146	25.6024	19.1307	18.8024	31.0492	19.3722	28.0911	25.047	21.1428	27.5108	31.5034	23.7469	23.5492	23.0746	24.7603	27.587	Lman2l	1
205	ENSMUSG00000001150	97.6867	118.651	104.316	94.3049	125.885	93.5873	97.2551	90.3481	93.6619	100.895	116.011	90.9636	106.885	104.592	93.755	102.623	Mcm3ap	10
206	ENSMUSG00000001151	130.136	204.585	171.679	139.848	209.058	162.096	150.615	179.12	151.34	148.15	190.002	164.755	168.8	170.334	160.358	167.636	Pcnt	10
207	ENSMUSG00000001155	0	0	0	0	0	0	0	0	0	0	0	0	0	0	0	0	Ftcd	10
208	ENSMUSG00000001156	10.4409	10.578	10.3374	7.46245	13.5552	9.61102	8.16248	8.73237	9.15958	8.68761	9.90908	12.3552	10.4521	10.2096	8.68481	10.3173	Mxd1	6
209	ENSMUSG00000001157	17.5017	19.6114	26.2753	23.0824	17.5962	27.4214	15.7605	18.2315	26.3424	24.6807	15.9387	30.3779	21.1295	22.7	20.1115	23.6658	Gmcl1	6
210	ENSMUSG00000001158	23.8865	24.1515	26.4847	27.7281	19.3866	23.7572	19.9286	24.7488	18.9046	34.0265	18.8366	18.3061	24.8409	23.624	21.194	23.7231	Snrnp27	6
211	ENSMUSG00000001166	18.7787	26.3513	14.263	14.4128	27.8266	11.8336	20.1891	22.832	16.804	13.6896	28.9794	14.2255	19.7977	18.0243	19.9417	18.9648	Oas1c	5
212	ENSMUSG00000001168	0	0	0	0	0	0	0	0	0	0	0	0	0	0	0	0	Oas1h	5
213	ENSMUSG00000001173	2.66657	3.55719	2.4077	2.4509	6.59859	2.613	4.08124	3.87632	3.37458	3.42239	4.72084	2.83376	2.87715	3.8875	3.77738	3.659	Ocrl	X
214	ENSMUSG00000001175	834.299	740.27	1044.81	1099.36	525.074	1039.31	644.185	596.144	897.777	883.767	457.08	818.729	873.127	887.915	712.702	719.859	Calm1	12
215	ENSMUSG00000001211	159.168	145.377	154.956	174.38	191.973	181.048	165.03	149.004	163.771	176.714	164.341	183.627	153.167	182.467	159.268	174.894	Agpat3	10
216	ENSMUSG00000001225	0	0	0.0261706	0	0	0	0	0	0.0344345	0	0	0	0.00872354	0	0.0114782	0	Slc26a3	12
217	ENSMUSG00000001227	1.31451	1.8254	1.28236	2.01194	3.42718	1.47169	2.77872	3.23737	3.09911	4.14636	2.75772	3.40051	1.47409	2.3036	3.0384	3.43486	Sema6b	17
218	ENSMUSG00000001228	305.003	407.626	438.149	297.474	393.511	401.921	367.876	415.533	480.671	409.832	395.475	420.076	383.593	364.302	421.36	408.461	Uhrf1	17
219	ENSMUSG00000001229	102.907	103.954	114.313	111.351	98.8766	109.536	105.982	114.032	122.036	91.9439	95.3983	114.597	107.058	106.588	114.017	100.646	Dpp9	17
220	ENSMUSG00000001240	0	0	0	0	0	0	0	0	0.0344345	0	0.140223	0.0566751	0	0	0.0114782	0.0656327	Ramp2	11
221	ENSMUSG00000001247	1.99054	3.13594	2.09365	1.60955	4.39906	1.32152	3.77732	3.40776	2.23824	6.64734	3.64579	1.8136	2.40671	2.44337	3.14111	4.03558	Lsr	7
222	ENSMUSG00000001248	420.905	451.155	193.218	249.517	572.031	190.358	341.131	368.464	164.046	226.47	426.838	176.26	355.093	337.302	291.214	276.523	Gramd1a	7
223	ENSMUSG00000001249	0.0751147	0	0.0261706	0	0.306911	0.0901033	0.52101	0.212985	0	0	0.0934819	0.170025	0.0337618	0.132338	0.244665	0.0878358	Hpn	7
224	ENSMUSG00000001260	0	0	0	0	0	0	0	0	0	0	0	0	0	0	0	0	Gabrg1	5
225	ENSMUSG00000001270	3.45528	3.13594	2.11982	1.60955	4.60367	2.04234	16.4118	7.41187	12.8441	8.55598	11.3113	14.6222	2.90368	2.75185	12.2226	11.4965	Ckb	12
226	ENSMUSG00000001280	136.634	132.084	213.84	194.463	101.946	219.041	141.063	129.154	206.883	170.725	109.467	202.954	160.853	171.817	159.033	161.049	Sp1	15
227	ENSMUSG00000001281	39.7357	30.0957	16.0426	32.7397	42.2514	20.8139	74.8951	41.7876	36.4317	43.109	56.7903	56.3351	28.6247	31.935	51.0382	52.0781	Itgb7	15
228	ENSMUSG00000001285	56.3361	55.3237	41.5851	39.7266	55.5509	42.7991	55.1836	55.1205	46.1767	50.3487	58.8001	38.7091	51.0816	46.0255	52.1602	49.286	Myg1	15
229	ENSMUSG00000001288	0.225344	0.702077	0.0523413	0.0731613	3.06911	0.120138	1.08544	1.10752	0.068869	0	1.91638	0.453401	0.326588	1.08747	0.753942	0.789927	Rarg	15
230	ENSMUSG00000001289	229.889	247.974	176.756	191.683	236.577	171.467	230.286	211.707	174.617	184.414	262.497	173.369	218.206	199.909	205.537	206.76	Pfdn5	15
231	ENSMUSG00000001300	1.50229	1.35735	1.64875	2.15826	1.63686	1.56179	1.21569	0.425969	1.17077	0	0.46741	1.02015	1.5028	1.78564	0.937477	0.495854	Efnb2	8
232	ENSMUSG00000001305	19.7552	22.2324	21.774	20.6315	18.8239	21.2043	22.5771	24.5358	21.315	29.4852	28.0913	22.0466	21.2539	20.2199	22.8093	26.5411	Rrp15	1
233	ENSMUSG00000001313	0.300459	0.0936103	0.0785119	0.0731613	0.358063	0.0901033	0.651262	0	0.137738	0	0.233705	0.11335	0.157527	0.173776	0.263	0.115685	Rnd2	11
234	ENSMUSG00000001323	12.0559	9.127	13.3732	14.9615	9.87231	14.5367	12.2437	9.7121	13.9115	21.2583	7.759	12.3552	11.5187	13.1235	11.9558	13.7908	Srr	11
235	ENSMUSG00000001333	0	0	0	0	0	0	0	0	0	0	0	0	0	0	0	0	Sync	4
236	ENSMUSG00000001334	0	0	0	0	0	0	0	0	0	0	0.046741	0	0	0	0	0.0155803	Fndc5	4
237	ENSMUSG00000001348	95.9215	64.7315	71.5243	90.3542	57.6482	76.3175	84.0128	56.8243	77.4432	83.1905	63.147	79.9119	77.3925	74.7733	72.7601	75.4165	Acp5	9
238	ENSMUSG00000001349	0	0	0	0	0	0	0	0	0	0	0	0	0	0	0	0	Cnn1	9
239	ENSMUSG00000001366	39.623	38.4738	37.9212	40.9703	34.0671	36.5219	31.9987	31.9051	27.4443	28.9587	35.5231	30.7746	38.6727	37.1864	30.4494	31.7521	Fbxo9	9
240	ENSMUSG00000001376	14.6098	16.5222	18.1101	13.2422	18.7216	18.5012	14.0238	12.7365	19.0767	16.388	20.8932	21.3665	16.414	16.8217	15.279	19.5492	Vps50	6
241	ENSMUSG00000001380	67.6784	71.331	71.4458	65.9915	66.9066	67.998	64.3881	62.9157	70.6941	42.5167	58.6132	59.2255	70.1517	66.9654	65.9993	53.4518	Hars	18
242	ENSMUSG00000001383	93.0296	102.597	106.174	104.438	84.9633	93.9177	77.066	97.0784	90.9071	72.5284	77.6835	78.9484	100.6	94.4396	88.3505	76.3868	Zmat2	18
243	ENSMUSG00000001403	101.029	141.164	131.638	63.2479	148.443	104.039	64.5618	130.048	74.1031	56.2721	107.551	59.6222	124.611	105.243	89.5711	74.4817	Ube2c	2
244	ENSMUSG00000001415	182.717	203.041	148.911	165.015	229.723	152.755	194.597	222.356	155.128	180.268	228.002	164.245	178.223	182.498	190.694	190.838	Smg5	3
245	ENSMUSG00000001416	172.614	177.485	188.036	170.758	177.855	184.171	163.554	168.599	187.152	190.733	209.399	188.842	179.378	177.595	173.101	196.325	Cct3	3
246	ENSMUSG00000001418	62.1574	50.6432	45.7986	63.9064	58.5177	51.6592	78.3685	71.5629	67.7327	56.7328	62.0252	69.9938	52.8664	58.0278	72.5547	62.9173	Glmp	3
247	ENSMUSG00000001419	256.479	269.364	240.194	223.654	266.501	227.391	263.11	277.051	215.388	195.669	213.466	226.19	255.346	239.182	251.849	211.775	Mef2d	3
248	ENSMUSG00000001420	3.0797	3.18275	2.72175	3.29226	2.8645	3.00344	1.51961	2.08725	1.96277	4.27799	4.01972	2.83376	2.99473	3.0534	1.85654	3.71049	Tmem79	3
249	ENSMUSG00000001424	84.091	85.747	114.052	104.145	71.8684	111.157	110.888	106.279	152.855	129.985	89.8829	149.736	94.6299	95.7236	123.341	123.201	Snd1	6
250	ENSMUSG00000001435	0.0751147	0.374441	0.104683	0.512129	0.767278	0.0600689	0.0868349	0.170388	0.241042	0	0.280446	0	0.184746	0.446492	0.166088	0.0934819	Col18a1	10
251	ENSMUSG00000001436	3.94352	3.88483	4.89391	4.06045	6.7009	4.41506	8.68349	11.9271	10.778	7.10805	13.0875	13.602	4.24075	5.0588	10.4629	11.2658	Slc19a1	10
252	ENSMUSG00000001440	402.653	463.09	632.963	497.387	375.404	590.537	396.401	428.61	569.581	500.854	405.197	521.751	499.569	487.776	464.864	475.934	Kpnb1	11
253	ENSMUSG00000001441	83.9032	83.3132	101.307	87.0985	77.5462	101.486	69.2074	78.8895	82.0919	62.3929	60.81	72.6575	89.5076	88.7104	76.7296	65.2868	Npepps	11
254	ENSMUSG00000001444	3.79329	9.78227	1.62258	1.3169	12.2253	2.34269	9.89918	11.842	6.33595	4.7387	14.1158	7.14107	5.06605	5.29496	9.35903	8.66518	Tbx21	11
255	ENSMUSG00000001445	60.1294	58.2256	62.2861	63.9795	70.1804	64.0034	53.6206	60.6155	55.9217	69.9616	66.1852	63.0794	60.2137	66.0544	56.7192	66.4087	Mrpl10	11
256	ENSMUSG00000001467	72.1477	68.1951	110.126	77.2583	51.4588	88.7818	121.482	101.636	179.507	131.236	85.7229	123.722	83.4896	72.4996	134.209	113.56	Cyp51	5
257	ENSMUSG00000001472	337.19	332.691	297.586	307.972	354.892	290.043	346.949	343.843	316.625	313.083	305.779	334.043	322.489	317.636	335.806	317.635	Tcf25	8
258	ENSMUSG00000001473	0.225344	1.21693	0.0523413	0	1.94377	0	0.52101	0.383373	0.068869	0	0.280446	0.11335	0.498206	0.647924	0.324417	0.131265	Tubb6	18
259	ENSMUSG00000001482	13.3329	11.046	11.1225	13.5714	16.7778	14.1462	15.3264	16.6128	17.6305	6.18663	19.7247	17.966	11.8338	14.8318	16.5232	14.6258	Def8	8
260	ENSMUSG00000001493	0	0	0	0	0	0	0	0	0	0	0	0	0	0	0	0	Meox1	11
261	ENSMUSG00000001494	0	0	0	0	0	0	0	0	0	0	0	0	0	0	0	0	Sost	11
262	ENSMUSG00000001496	0	0	0	0	0	0	0	0	0	0	0	0	0	0	0	0	Nkx2-1	12
263	ENSMUSG00000001497	0	0	0	0	0	0	0	0	0	0	0	0	0	0	0	0	Pax9	12
264	ENSMUSG00000001504	0	0	0	0	0	0	0	0	0	0	0	0	0	0	0	0	Irx2	13
265	ENSMUSG00000001506	0	0	0	0.0365806	0	0	0.130252	0	0	0	0	0	0	0.0121935	0.0434175	0	Col1a1	11
266	ENSMUSG00000001507	0.375574	0.982908	0.235536	0.219484	1.53456	0.360413	0.434175	0.97973	0.309911	0.658153	0.794596	0.396726	0.531339	0.704818	0.574605	0.616492	Itga3	11
267	ENSMUSG00000001508	0	0	0.0523413	0.109742	0.255759	0.0600689	0	0	0	0	0	0.11335	0.0174471	0.141857	0	0.0377834	Sgca	11
268	ENSMUSG00000001510	0	0	0	0	0	0	0	0	0	0	0.140223	0	0	0	0	0.046741	Dlx3	11
269	ENSMUSG00000001517	159.619	259.3	162.101	97.9264	358.268	146.598	177.1	309.509	153.716	125.246	324.522	135.737	193.673	200.931	213.442	195.169	Foxm1	6
270	ENSMUSG00000001518	29.4074	26.913	21.0935	29.1548	39.1312	24.5982	30.0883	33.396	21.6937	29.4194	35.0557	23.0101	25.8046	30.9614	28.3927	29.1617	Itfg2	6
271	ENSMUSG00000001520	0.112672	0	0	0	0	0	0	0	0	0	0	0	0.0375574	0	0	0	Nrip2	6
272	ENSMUSG00000001521	13.1826	15.8201	16.4875	11.0474	16.2151	13.9059	14.5883	14.7811	15.0823	13.3605	15.6115	15.6423	15.1634	13.7228	14.8172	14.8714	Tulp3	6
273	ENSMUSG00000001524	16.8257	14.6968	14.6556	18.0708	14.9875	14.5367	15.8908	16.6554	16.1842	25.5363	17.5279	15.4723	15.3927	15.865	16.2435	19.5122	Gtf2h4	17
274	ENSMUSG00000001525	988.848	1124.59	1353.86	968.948	1072.91	1208.47	1014.32	1423.16	1505.48	1170.79	1069.95	1206.05	1155.76	1083.44	1314.32	1148.93	Tubb5	17
275	ENSMUSG00000001542	80.5981	85.8874	115.517	86.623	70.385	113.8	75.5464	74.2891	126.375	117.612	66.1384	116.184	94.0009	90.2695	92.0701	99.9781	Ell2	13
276	ENSMUSG00000001552	0.788705	0.374441	0.81129	0.475548	1.73916	0.901033	0.955184	1.19271	0.619821	0	1.21526	1.5869	0.658145	1.03858	0.922573	0.934056	Jup	11
277	ENSMUSG00000001555	0	0.0468051	0	0	0	0	0	0	0	0	0	0	0.0156017	0	0	0	Fkbp10	11
278	ENSMUSG00000001558	0.525803	1.02971	1.02065	0.54871	1.58571	0.720826	1.17227	0.766745	0.723125	2.89587	0.51415	0.736777	0.858724	0.951748	0.887381	1.38227	Klhl10	11
279	ENSMUSG00000001566	0	0	0	0	0	0	0	0	0	0	0	0	0	0	0	0	Mnx1	5
280	ENSMUSG00000001569	44.8059	43.2948	49.4363	44.2626	41.433	49.0162	44.1556	44.8546	45.247	37.7121	42.9549	54.5215	45.8457	44.9039	44.7524	45.0629	Nom1	5
281	ENSMUSG00000001576	40.1488	36.4144	43.103	37.7146	41.5353	43.9404	39.727	47.1974	51.8584	41.2662	40.3374	54.5781	39.8888	41.0634	46.2609	45.3939	Ergic1	17
282	ENSMUSG00000001583	0	0	0.0261706	0	0	0	0	0	0	0	0	0	0.00872354	0	0	0	Tnk1	11
283	ENSMUSG00000001588	301.36	284.014	148.702	204.522	406.709	156.75	419.282	419.58	225.374	302.553	535.464	255.775	244.692	255.994	354.745	364.597	Acap1	11
284	ENSMUSG00000001604	0.150229	0.0936103	0.0523413	0.109742	0.613822	0.300344	0.824932	0.766745	0.654256	0	0.794596	0.510076	0.098727	0.341303	0.748644	0.434891	Tcea3	4
285	ENSMUSG00000001622	0	0.0936103	0	0	0	0	0	0	0	0	0	0	0.0312034	0	0	0	Csn3	5
286	ENSMUSG00000001627	14.76	15.9137	15.3622	16.9368	13.0437	13.4254	18.8866	16.6554	17.5616	16.7171	21.4074	15.359	15.3453	14.4687	17.7012	17.8278	Ifrd1	12
287	ENSMUSG00000001630	6.53498	6.69314	7.14458	6.69426	7.62163	6.96799	4.64567	6.51733	6.74917	6.51571	4.81432	4.87406	6.7909	7.09463	5.97072	5.40136	Stk38l	6
288	ENSMUSG00000001632	137.873	178.608	119.26	121.557	202.152	118.396	147.75	188.023	123.62	144.859	202.014	122.418	145.247	147.368	153.131	156.431	Brpf1	6
289	ENSMUSG00000001642	120.259	89.9127	127.451	138.97	82.0476	137.498	104.506	91.5408	121.726	130.183	87.3121	127.689	112.541	119.505	105.924	115.061	Akr1b3	6
290	ENSMUSG00000001655	0	0	0	0	0	0	0	0	0	0	0	0	0	0	0	0	Hoxc13	15
291	ENSMUSG00000001656	0	0	0	0	0	0	0	0	0	0	0	0	0	0	0	0	Hoxc11	15
292	ENSMUSG00000001657	0	0	0.0261706	0	0	0	0	0	0	0	0	0	0.00872354	0	0	0	Hoxc8	15
293	ENSMUSG00000001661	0	0	0.0261706	0	0	0	0	0	0	0	0	0	0.00872354	0	0	0	Hoxc6	15
294	ENSMUSG00000001663	0.413131	1.35735	1.43938	2.04852	1.4834	1.41162	3.34314	5.36722	3.65006	7.04223	4.76758	5.38414	1.06995	1.64785	4.12014	5.73132	Gstt1	10
295	ENSMUSG00000001665	1.84031	2.01262	2.4077	1.64613	2.14838	2.7932	2.43138	3.15217	5.37179	8.88506	5.65566	5.32746	2.08688	2.1959	3.65178	6.62273	Gstt3	10
296	ENSMUSG00000001666	13.2953	10.2035	12.7974	15.3639	12.2764	11.1127	15.2395	18.9982	18.8701	20.9951	15.7984	16.0957	12.0988	12.9177	17.7026	17.6297	Ddt	10
297	ENSMUSG00000001670	0	0	0	0	0	0	0	0	0	0	0	0	0	0	0	0	Tat	8
298	ENSMUSG00000001672	0.338016	0.280831	0.183194	0	0.0511519	0.120138	0.217087	0.170388	0.068869	0	0.233705	0.0566751	0.267347	0.0570965	0.152115	0.0967933	Marveld3	8
299	ENSMUSG00000001674	36.8438	42.6395	54.1994	54.0296	29.1566	54.933	40.3348	47.0696	60.8458	44.5569	43.0017	53.8414	44.5609	46.0397	49.4168	47.1333	Ddx18	1
300	ENSMUSG00000001687	49.9513	45.9158	64.7985	73.271	32.1234	68.7188	50.7984	40.6801	71.5549	53.7711	37.2525	66.99	53.5552	58.0377	54.3445	52.6712	Ubl3	5
301	ENSMUSG00000001700	71.5092	57.4299	73.2778	84.5013	50.7938	84.9674	83.3181	67.0476	92.801	97.2091	74.6453	103.886	67.4056	73.4208	81.0556	91.9133	Gramd3	18
302	ENSMUSG00000001707	10.5161	8.79937	10.5991	15.7297	7.00781	12.4943	9.50843	9.96769	11.1912	18.5599	9.67538	9.1247	9.97151	11.7439	10.2224	12.4533	Eef1e1	13
303	ENSMUSG00000001729	425.901	381.649	443.252	434.139	368.293	424.747	247.089	257.541	275.683	241.608	225.572	251.071	416.934	409.06	260.104	239.417	Akt1	12
304	ENSMUSG00000001739	0.413131	0.327636	0.235536	0.329226	0.562671	0.450517	0.17367	0.212985	0.068869	0.855598	0.420669	0.170025	0.325434	0.447471	0.151841	0.482097	Cldn15	5
305	ENSMUSG00000001741	396.193	363.629	379.605	440.906	349.623	398.617	285.123	263.079	265.662	306.502	269.181	306.952	379.809	396.382	271.288	294.212	Il16	7
306	ENSMUSG00000001750	271.953	307.51	127.634	164.467	420.826	123.802	306.31	346.441	147.965	197.117	417.397	152.513	235.699	236.365	266.905	255.675	Tcirg1	19
307	ENSMUSG00000001751	20.1308	22.4197	17.5867	20.6681	24.6041	19.9128	26.0071	30.329	26.1358	23.496	28.1848	26.1272	20.0457	21.7283	27.4906	25.936	Naglu	11
308	ENSMUSG00000001755	28.2807	25.5556	23.8153	22.3142	23.7856	20.4234	25.5295	28.1992	24.3452	29.0903	27.8109	23.6902	25.8839	22.1744	26.0246	26.8638	Coasy	11
309	ENSMUSG00000001761	0.0751147	0.374441	0	0	0.306911	0	0.217087	0.0851939	0	0	0.186964	0.2267	0.149852	0.102304	0.10076	0.137888	Smo	6
310	ENSMUSG00000001763	1.7652	1.68499	1.12534	1.42664	2.25068	0.931068	5.55744	6.17656	4.68309	0.921414	6.49699	4.30731	1.52517	1.53613	5.47236	3.90857	Tspan33	6
311	ENSMUSG00000001767	44.4679	44.7457	56.9996	49.8594	33.1976	55.0531	36.1667	34.4183	49.448	48.44	36.6916	46.0769	48.7378	46.0367	40.011	43.7362	Crnkl1	2
312	ENSMUSG00000001768	0.0751147	0.280831	0	0	0.511519	0.0300344	0	0.468566	0	0	0.233705	0	0.118649	0.180518	0.156189	0.0779016	Rin2	2
313	ENSMUSG00000001773	0	0	0	0	0	0	0	0	0	0	0	0	0	0	0	0	Folh1	7
314	ENSMUSG00000001774	62.871	65.808	74.7695	68.8082	48.7477	77.8793	59.4819	48.5179	67.7671	50.217	58.5197	69.3137	67.8162	65.1451	58.589	59.3501	Chordc1	9
315	ENSMUSG00000001783	217.532	213.197	221.901	232.25	192.843	224.868	176.318	177.757	175.478	188.758	165.089	198.193	217.543	216.654	176.518	184.013	Rtcb	10
316	ENSMUSG00000001785	32.4871	28.5979	42.0039	40.5679	26.7013	43.2796	30.2186	29.1789	43.3186	20.7318	32.485	35.0819	34.363	36.8496	34.2387	29.4329	Pwp1	10
317	ENSMUSG00000001786	30.8722	31.4063	28.0026	28.6426	38.7731	29.8542	23.923	32.3737	26.1014	25.4705	34.3546	27.0907	30.0937	32.4233	27.466	28.9719	Fbxo7	10
318	ENSMUSG00000001794	250.771	260.003	231.61	258.04	284.967	245.141	240.793	286.422	236.531	251.743	235.902	240.699	247.461	262.716	254.582	242.781	Capns1	7
319	ENSMUSG00000001802	0	0	0	0	0	0	0	0	0	0	0	0	0	0	0	0	Lrp3	7
320	ENSMUSG00000001804	0	0	0	0	0	0	0	0	0	0	0	0	0	0	0	0	Dsg4	18
321	ENSMUSG00000001815	0	0	0	0	0	0	0	0	0	0	0	0	0	0	0	0	Evx2	2
322	ENSMUSG00000001819	0	0	0	0	0	0	0	0	0	0	0	0	0	0	0	0	Hoxd13	2
323	ENSMUSG00000001823	0	0	0	0	0	0	0	0	0	0	0	0	0	0	0	0	Hoxd12	2
324	ENSMUSG00000001827	0	0	0	0	0	0	0	0	0	0	0	0	0	0	0	0	Folr1	7
325	ENSMUSG00000001829	13.9713	19.0965	13.2162	12.8764	15.8059	13.125	15.0224	16.1442	14.0837	18.4283	19.0236	12.9219	15.428	13.9358	15.0835	16.7913	Clpb	7
326	ENSMUSG00000001833	140.465	158.342	221.979	181.038	95.0913	194.052	148.401	134.479	220.553	190.206	124.985	192.695	173.595	156.727	167.811	169.296	2007-09-01	9
327	ENSMUSG00000001844	35.8673	36.8356	31.5356	36.5806	48.2874	33.6085	34.9945	42.171	35.8463	27.3133	44.1702	33.495	34.7462	39.4922	37.6706	34.9928	Zdhhc4	5
328	ENSMUSG00000001847	175.506	174.115	256.472	255.882	140.156	249.196	147.533	139.292	221.965	165.657	123.583	217.122	202.031	215.078	169.596	168.788	Rac1	5
329	ENSMUSG00000001855	102.795	116.592	149.199	137.47	124.708	142.513	129.905	144.574	168.695	166.776	124.985	168.495	122.862	134.897	147.725	153.419	Nup214	2
330	ENSMUSG00000001864	1.87787	2.19984	2.93111	1.75587	1.3811	1.65189	1.04202	1.78907	1.96277	0	1.16852	0.623426	2.33627	1.59629	1.59795	0.597317	Aif1l	2
331	ENSMUSG00000001865	0.112672	0.842493	0	0	0.716126	0.0300344	0.0868349	0.212985	0	0	0.841337	0.0566751	0.318388	0.24872	0.0999399	0.299337	Cpa3	3
332	ENSMUSG00000001870	0.262902	0.280831	0.235536	0.146323	0.613822	0.210241	0.130252	0.298179	0.103304	0	0.046741	0.340051	0.259756	0.323462	0.177245	0.128931	Ltbp1	17
333	ENSMUSG00000001891	32.3745	30.985	44.4901	41.8117	20.0515	44.3308	29.5673	22.7894	45.729	34.9479	24.3988	39.4459	35.9498	35.398	32.6952	32.9309	Ugp2	11
334	ENSMUSG00000001901	0.0751147	0.0936103	0.0261706	0	0	0	0.0868349	0	0	0	0	0	0.0649652	0	0.028945	0	Kcnh6	11
335	ENSMUSG00000001909	117.292	120.71	80.5009	105.755	173.609	86.9797	116.663	152.412	83.0905	107.147	165.276	100.598	106.168	122.115	117.388	124.341	Trmt1	8
336	ENSMUSG00000001910	197.101	192.135	231.401	211.326	203.943	241.177	218.086	224.827	228.335	226.405	178.831	239.056	206.879	218.815	223.749	214.764	Nacc1	8
337	ENSMUSG00000001911	0.638475	1.45096	0.235536	0.292645	3.06911	0.780895	1.04202	1.23531	0.723125	0.855598	1.26201	0.736777	0.77499	1.38088	1.00015	0.95146	Nfix	8
338	ENSMUSG00000001918	599.153	731.471	302.716	344.407	1007.49	297.491	514.15	696.545	293.313	337.369	820.911	283.319	544.446	549.795	501.336	480.533	Slc1a5	7
339	ENSMUSG00000001924	367.912	341.958	433.595	420.019	327.525	426.399	343.606	337.496	396.479	354.415	331.206	391.398	381.155	391.314	359.194	359.007	Uba1	X
340	ENSMUSG00000001930	0.0375574	0.468051	0	0.219484	0.767278	0.0901033	0	0.851939	0.068869	0	0	0.2267	0.168536	0.358955	0.306936	0.0755668	Vwf	6
341	ENSMUSG00000001942	10.5912	8.84617	12.2479	12.9495	7.57048	12.194	10.5939	11.7994	16.7696	11.5177	9.39493	14.4522	10.5617	10.9047	13.0543	11.7883	Siae	9
342	ENSMUSG00000001943	0	0	0	0	0	0	0	0	0	0	0	0	0	0	0	0	Vsig2	9
343	ENSMUSG00000001946	0.112672	0.280831	0.0523413	0.256064	0.255759	0.0600689	0	0.298179	0	0	0	0	0.148615	0.190631	0.0993929	0	Esam	9
344	ENSMUSG00000001948	0.751147	1.02971	0.287877	1.02426	0.869582	0.420482	0.17367	1.10752	0.206607	0	0.98156	0.0566751	0.689579	0.771441	0.495933	0.346078	Spa17	9
345	ENSMUSG00000001962	61.3687	68.1483	53.5451	61.236	61.1265	51.2387	54.4889	67.0476	51.1353	44.6886	56.0891	49.364	61.0207	57.8671	57.5573	50.0472	Fam50a	X
346	ENSMUSG00000001964	67.7535	78.0242	101.019	88.0496	55.8578	99.2638	77.7173	91.7964	104.647	117.151	61.2774	98.558	82.2654	81.0571	91.3867	92.3289	Emd	X
347	ENSMUSG00000001983	12.7319	11.5141	17.4558	16.9368	12.5322	18.291	11.4622	13.8866	14.1182	6.31827	12.0124	17.2292	13.9006	15.92	13.1557	11.8533	Taco1	11
348	ENSMUSG00000001985	0	0	0	0	0	0	0	0	0	0	0	0	0	0	0	0	Grik3	4
349	ENSMUSG00000001986	0	0.140415	0	0.0365806	0.306911	0.0300344	0.0868349	0.0851939	0	0	0.186964	0.11335	0.0468051	0.124509	0.0573429	0.100105	Gria3	X
350	ENSMUSG00000001988	0	0	0	0	0	0	0	0	0	0	0	0	0	0	0	0	Npas1	7
351	ENSMUSG00000001995	24.3747	27.615	29.3373	25.1675	23.9391	27.031	28.6121	28.3696	29.8203	21.7849	21.4541	28.0542	27.109	25.3792	28.934	23.7644	Sipa1l2	8
352	ENSMUSG00000001998	21.4077	23.309	25.8828	20.412	23.6833	24.8685	23.923	24.1951	24.4829	18.7574	20.3323	21.5365	23.5331	22.9879	24.2003	20.2087	Ap4e1	2
353	ENSMUSG00000001999	11.5677	11.2332	12.9283	11.0839	10.435	11.1428	14.8054	12.3531	15.9087	13.8212	12.7603	13.9988	11.9097	10.8872	14.3557	13.5267	Blvra	2
354	ENSMUSG00000002006	0.338016	0.234026	0.0523413	0	0.204607	0.0600689	0	0.170388	0.068869	0	0.701114	0	0.208128	0.0882255	0.0797523	0.233705	Pdzd4	X
355	ENSMUSG00000002007	217.607	221.622	126.797	174.819	285.632	135.125	343.128	347.463	212.254	326.51	400.804	231.291	188.675	198.525	300.949	319.535	Srpk3	X
356	ENSMUSG00000002010	167.468	171.775	173.485	181.842	166.448	171.166	142.149	144.787	148.551	185.073	155.554	144.975	170.909	173.152	145.162	161.867	Idh3g	X
357	ENSMUSG00000002012	0	0.0468051	0	0	0	0	0	0	0	0	0.140223	0	0.0156017	0	0	0.046741	Pnck	X
358	ENSMUSG00000002014	47.1721	42.031	38.2876	39.69	46.6505	34.2693	47.4553	46.1751	35.3298	44.6227	41.319	30.7746	42.4969	40.2033	42.9867	38.9054	Ssr4	X
359	ENSMUSG00000002015	77.3306	64.7783	80.8411	86.9156	45.9855	79.2008	81.8853	59.2524	95.4525	95.0372	51.2748	92.2104	74.3167	70.7006	78.8634	79.5075	Bcap31	X
360	ENSMUSG00000002017	65.6878	60.3786	78.4595	67.9668	47.9293	72.8035	61.8699	58.4856	67.595	73.384	48.9378	60.189	68.1753	62.8999	62.6502	60.8369	Fam98a	17
361	ENSMUSG00000002020	0	0	0	0	0.0511519	0	0	0.170388	0	0	0.140223	0	0	0.0170506	0.0567959	0.046741	Ltbp2	12
362	ENSMUSG00000002028	1099.75	1024.47	906.498	847.025	1101.15	898.12	996.17	672.009	597.508	619.387	711.351	689.453	1010.24	948.764	755.229	673.397	Kmt2a	9
363	ENSMUSG00000002031	31.8487	38.661	28.0549	27.4721	39.6427	25.2289	22.3166	28.327	20.1098	24.4175	28.0913	20.063	32.8549	30.7812	23.5844	24.1906	Ift46	9
364	ENSMUSG00000002032	0.525803	0.0936103	0.157024	0	0	0.0300344	0.390757	0.0425969	0.068869	0	0.51415	0.0566751	0.258812	0.0100115	0.167408	0.190275	Tmem25	9
365	ENSMUSG00000002033	0.901377	0.234026	0	0.146323	0.767278	0.120138	1.78012	0.0851939	0.172173	2.1719	1.8229	0.283376	0.378468	0.344579	0.679161	1.42606	Cd3g	9
366	ENSMUSG00000002043	21.2199	18.02	15.3883	17.1929	27.5197	15.8281	20.4496	27.3898	15.8743	12.5049	26.4086	18.1927	18.2094	20.1803	21.2379	19.0354	Trappc6a	7
367	ENSMUSG00000002052	172.351	212.261	201.252	187.403	225.682	192.461	187.346	220.78	193.247	159.536	220.898	192.525	195.288	201.848	200.458	190.986	Supt6	11
368	ENSMUSG00000002055	114.137	181.23	113.895	77.5144	205.324	97.1614	103.985	179.12	96.8643	88.9822	175.419	77.8149	136.42	126.666	126.656	114.072	Spag5	11
369	ENSMUSG00000002057	0	0	0	0	0	0	0	0	0	0	0	0	0	0	0	0	Foxn1	11
370	ENSMUSG00000002058	55.4347	37.4909	40.2504	50.6642	42.8141	42.2885	72.8545	57.1651	59.5717	75.885	54.313	64.0429	44.392	45.2556	63.1971	64.747	Unc119	11
371	ENSMUSG00000002059	0.0375574	0.0468051	0.0261706	0	0	0.120138	0	0.0425969	0	0	0	0	0.0368444	0.0400459	0.014199	0	Rab34	11
372	ENSMUSG00000002064	28.4685	24.1515	17.1679	20.1925	27.9801	19.0118	26.6583	26.4101	22.2791	19.0864	27.7641	26.1272	23.2626	22.3948	25.1159	24.3259	Sdf2	11
373	ENSMUSG00000002068	30.8722	40.8141	34.9901	28.9719	52.1749	35.801	33.9525	41.1061	36.1218	28.3006	48.9845	33.0416	35.5588	38.9826	37.0601	36.7756	Ccne1	7
374	ENSMUSG00000002076	0	0.0936103	0.157024	0	0	0	0	0.0851939	0.0344345	0	0	0.340051	0.0835447	0	0.0398761	0.11335	Hsf2bp	17
375	ENSMUSG00000002083	4.73223	5.00815	4.03028	7.82826	6.7009	5.70654	4.7325	6.90071	6.12934	3.8831	6.68396	7.36777	4.59022	6.74523	5.92085	5.97827	Bbc3	7
376	ENSMUSG00000002100	3.26749	3.88483	2.35536	1.28032	4.96173	1.14131	2.4748	3.15217	1.1019	1.31631	2.0566	0.510076	3.16922	2.46112	2.24296	1.29433	Mybpc3	2
377	ENSMUSG00000002102	174.229	194.522	184.084	162.894	184.454	166.15	146.447	155.734	145.417	149.203	161.864	134.603	184.278	171.166	149.2	148.557	Psmc3	2
378	ENSMUSG00000002103	3.83085	2.62109	2.14599	3.03619	3.63178	2.19251	3.16948	3.53555	3.37458	7.63457	4.20669	3.00378	2.86598	2.9535	3.35987	4.94835	Acp2	2
379	ENSMUSG00000002104	0.0751147	0	0	0	0	0.0901033	0.0434175	0.0425969	0	0	0	0	0.0250382	0.0300344	0.0286715	0	Rapsn	2
380	ENSMUSG00000002105	15.7365	18.8157	9.84016	11.9619	27.7755	10.7824	16.8894	17.8055	10.1926	9.01669	20.1454	13.3187	14.7975	16.8399	14.9625	14.1602	Slc39a13	2
381	ENSMUSG00000002107	232.968	224.758	347.755	313.203	197.855	341.822	263.197	234.581	349.442	288.732	193.227	359.264	268.494	284.294	282.407	280.407	Celf2	2
382	ENSMUSG00000002108	0.71359	0.842493	0.183194	0.365806	1.99492	0.450517	0.303922	0.724148	0.206607	0	1.21526	0.396726	0.579759	0.937082	0.411559	0.53733	Nr1h3	2
383	ENSMUSG00000002109	67.7911	91.5509	39.9626	40.824	108.698	37.3028	67.2537	82.5955	42.7332	47.8477	117.273	35.932	66.4348	62.2748	64.1941	67.0176	Ddb2	2
384	ENSMUSG00000002111	231.241	241.468	193.584	208.583	277.294	190.268	223.296	225.466	186.704	193.563	203.837	183.231	222.098	225.382	211.822	193.544	Spi1	2
385	ENSMUSG00000002129	179.036	189.608	221.534	229.214	172.944	238.774	165.942	217.202	207.537	206.265	179.999	224.263	196.726	213.644	196.893	203.509	Sf3a1	11
386	ENSMUSG00000002147	168.895	170.839	152.522	169.368	195.349	157.981	231.632	242.888	207.158	236.079	240.716	222.507	164.086	174.233	227.226	233.101	Stat6	10
387	ENSMUSG00000002190	0.0375574	0.327636	0	0	0.102304	0.0300344	0	0.0425969	0.206607	0	0	0.0566751	0.121731	0.0441127	0.083068	0.0188917	Clgn	8
388	ENSMUSG00000002204	241.156	201.637	180.865	225.849	228.444	196.485	427.619	365.524	350.268	372.449	361.027	362.494	207.886	216.926	381.137	365.323	Napsa	7
389	ENSMUSG00000002205	73.2744	65.5272	68.4885	73.3076	68.0831	65.8355	73.8531	77.6968	69.1445	90.0353	78.7585	63.9862	69.0967	69.0754	73.5648	77.5933	Vrk3	7
390	ENSMUSG00000002210	67.6408	88.1341	53.3619	63.065	103.531	51.5091	73.7663	96.8229	53.0292	52.5206	94.8841	53.4446	69.7123	72.7018	74.5394	66.9498	Smg9	7
391	ENSMUSG00000002221	141.929	201.964	170.999	133.263	206.654	154.677	157.996	192.496	157.366	191.851	189.862	145.428	171.631	164.865	169.286	175.714	Paxip1	5
392	ENSMUSG00000002222	59.2655	59.7702	98.9512	73.1979	36.8293	89.0521	64.4315	42.9377	86.4995	56.7986	37.1591	71.6374	72.6623	66.3598	64.6229	55.1983	Rmnd5a	6
393	ENSMUSG00000002227	45.5946	57.5703	28.6307	38.7389	73.5564	39.4953	50.4511	68.8367	33.5737	33.4342	68.0548	41.2028	43.9319	50.5969	50.9538	47.5639	Mov10	3
394	ENSMUSG00000002228	1.05161	1.87221	0.41873	1.46323	2.04607	0.720826	1.82353	1.57609	0.585387	0.855598	2.52401	0.736777	1.11418	1.41004	1.32834	1.37213	Ppm1j	3
395	ENSMUSG00000002233	0.375574	0.234026	0.261706	0	0.920734	0.210241	0.34734	0.425969	0.103304	0.394892	1.40223	0	0.290435	0.376992	0.292204	0.59904	Rhoc	3
396	ENSMUSG00000002240	0	0	0	0	0	0	0	0	0	0	0	0	0	0	0	0	Prr27	5
397	ENSMUSG00000002249	0.0751147	0.280831	0.0261706	0.0731613	0.153456	0	0.217087	0	0.068869	0	0.046741	0.11335	0.127372	0.075539	0.0953188	0.0533637	Tead3	17
398	ENSMUSG00000002250	18.7787	15.8201	15.5715	14.0104	23.2741	15.678	21.1443	24.3655	16.9073	15.9273	22.5759	19.0428	16.7234	17.6542	20.8057	19.182	Ppard	17
399	ENSMUSG00000002257	125.104	159.372	99.0297	101.328	170.438	90.0733	132.684	161.698	93.7996	120.244	149.665	103.886	127.835	120.613	129.394	124.598	Def6	17
400	ENSMUSG00000002265	0.150229	0.0936103	0.104683	0	0	0	0.0868349	0.0851939	0.0344345	0.394892	0	0	0.116174	0	0.0688211	0.131631	Peg3	7
401	ENSMUSG00000002266	0	0	0	0	0	0	0	0	0	0	0	0	0	0	0	0	Zim1	7
402	ENSMUSG00000002274	16.7506	18.1136	13.6872	15.181	17.5962	15.0172	16.846	16.059	16.2187	14.9401	17.9953	16.2658	16.1838	15.9315	16.3746	16.4004	Metrn	17
403	ENSMUSG00000002279	8.78842	8.2377	7.77268	8.45013	12.1741	8.07926	12.6345	12.0975	9.43506	10.2014	13.7418	10.6549	8.26627	9.56785	11.389	11.5327	Lmf1	17
404	ENSMUSG00000002280	45.1064	46.1499	34.9116	39.4705	56.1136	36.4618	40.769	46.0473	31.6798	33.0393	47.629	35.932	42.056	44.0153	39.4987	38.8668	Narfl	17
405	ENSMUSG00000002289	3.11726	5.00815	3.79474	3.2191	7.31472	3.5741	2.77872	2.854	2.75476	0.329076	4.48713	4.25063	3.97338	4.70264	2.79582	3.02228	Angptl4	17
406	ENSMUSG00000002297	83.0393	115.515	104.892	62.6261	102.866	90.5538	65.8643	89.4536	82.9528	65.4204	100.727	67.6701	101.149	85.3488	79.4235	77.9391	Dbf4	5
407	ENSMUSG00000002307	82.3633	83.3132	75.3452	93.5367	103.276	84.9074	74.2439	88.0905	67.836	69.0402	92.921	85.4094	80.3406	93.9066	76.7235	82.4569	Daxx	17
408	ENSMUSG00000002308	1.61497	1.7786	0.994484	0.731613	1.17649	1.35155	1.21569	1.70388	1.23964	1.7112	1.72942	1.30353	1.46268	1.08655	1.3864	1.58138	Cd320	17
409	ENSMUSG00000002319	35.7922	44.7925	27.4792	34.8979	60.7684	35.4707	47.0645	69.2626	48.9659	54.9557	77.9172	46.8703	36.0213	43.7123	55.0977	59.9144	Ipo4	14
410	ENSMUSG00000002320	47.8105	50.3623	45.7986	44.1528	70.0781	47.4244	51.6234	60.4451	50.9631	55.6797	54.2662	49.9308	47.9905	53.8851	54.3438	53.2922	Tm9sf1	14
411	ENSMUSG00000002324	0.600918	0.561662	0.261706	0.219484	0.204607	0.0901033	5.77452	2.38543	2.23824	0	1.12178	1.3602	0.474762	0.171398	3.46607	0.827329	Rec8	14
412	ENSMUSG00000002325	91.1142	101.848	57.1305	70.3446	124.504	68.869	95.2145	123.063	64.7713	86.6787	110.916	77.7583	83.3642	87.9057	94.3495	91.7844	Irf9	14
413	ENSMUSG00000002326	39.5479	39.4567	34.6237	27.7281	42.098	31.3259	30.783	29.5197	30.1991	33.0393	38.0939	27.1474	37.8761	33.7173	30.1672	32.7602	Gmpr2	14
414	ENSMUSG00000002329	52.693	52.4218	33.8386	39.6168	57.2901	34.2993	49.7998	57.9318	37.1548	47.1237	62.6796	35.8187	46.3178	43.7354	48.2955	48.5407	Mdp1	14
415	ENSMUSG00000002332	53.9699	36.4612	54.1994	52.1274	30.64	48.2954	38.381	31.3088	40.0473	39.0285	22.9498	33.0416	48.2102	43.6876	36.579	31.6733	Dhrs1	14
416	ENSMUSG00000002341	0.225344	0.468051	0.628095	0.146323	0.102304	0.390448	1.17227	1.10752	2.34155	0	1.16852	1.64358	0.440497	0.213025	1.54045	0.937367	Ncan	8
417	ENSMUSG00000002342	52.4676	58.6936	39.9102	40.0924	72.9426	37.2127	57.4413	69.0923	42.9054	52.718	72.9159	44.7733	50.3572	50.0825	56.4797	56.8024	Tmem161a	8
418	ENSMUSG00000002343	11.1921	10.1099	8.45311	8.41355	13.4018	10.1516	11.332	9.66951	7.74777	8.09528	12.4798	9.91815	9.91837	10.6557	9.58308	10.1644	Armc6	8
419	ENSMUSG00000002345	63.1339	52.0005	57.8371	63.7235	52.2261	55.5637	64.8223	59.7209	58.0222	82.0058	44.6376	57.4686	57.6572	57.1711	60.8551	61.3707	Borcs8	8
420	ENSMUSG00000002346	6.873	6.03786	5.18178	5.92606	6.9055	5.4062	7.2073	10.2659	6.71473	4.27799	4.76758	5.27079	6.03088	6.07925	8.06263	4.77212	Slc25a42	8
421	ENSMUSG00000002365	73.3495	79.3815	75.3976	89.9152	67.1624	79.7414	76.3279	69.2626	82.574	96.6168	68.9896	83.4825	76.0429	78.9397	76.0548	83.0296	Snx9	17
422	ENSMUSG00000002372	160.22	167.422	114.706	131.032	241.437	118.366	150.485	198.97	125.755	186.191	210.381	134.66	147.449	163.611	158.403	177.078	Ranbp3	17
423	ENSMUSG00000002379	50.3644	36.6484	37.9998	50.0057	50.7427	39.4953	33.1275	46.4307	32.1963	28.1031	39.9635	31.228	41.6709	46.7479	37.2515	33.0982	Ndufa11	17
424	ENSMUSG00000002384	0.0375574	0	0	0	0	0.0300344	0.0434175	0	0.0344345	0	0	0	0.0125191	0.0100115	0.0259507	0	Bmp8b	4
425	ENSMUSG00000002393	8.18751	5.89745	5.62669	5.92606	7.82624	4.92565	9.46501	11.2456	9.05628	6.77897	8.83404	8.84132	6.57055	6.22598	9.92229	8.15144	Nr2f6	8
426	ENSMUSG00000002395	68.0915	59.1149	42.8413	55.3465	82.7637	41.8079	85.7495	79.1877	53.9933	46.7288	83.713	49.5907	56.6826	59.9727	72.9768	60.0109	Use1	8
427	ENSMUSG00000002396	28.9943	22.3261	16.1211	17.0466	22.6603	14.5967	28.5687	24.2377	16.2531	18.4283	20.3791	17.626	22.4805	18.1012	23.0198	18.8111	Ocel1	8
428	ENSMUSG00000002409	15.6239	13.5267	13.4255	15.6931	12.9414	13.966	18.4524	18.2315	16.1154	7.7662	12.0592	20.233	14.192	14.2002	17.5998	13.3528	Dyrk1b	7
429	ENSMUSG00000002413	32.412	35.6187	46.9239	44.9576	27.8266	52.1097	39.1191	31.0958	40.3228	50.4145	32.8121	49.3074	38.3182	41.6313	36.8459	44.178	Braf	6
430	ENSMUSG00000002416	10.2156	7.67604	9.52611	10.3157	5.26864	9.82126	8.64008	6.9859	7.74777	12.834	7.38507	9.23805	9.13925	8.46855	7.79125	9.81903	Ndufb2	6
431	ENSMUSG00000002428	46.7214	52.843	60.5327	43.3846	49.1058	51.6893	53.4035	47.453	68.2837	62.1954	59.0338	66.7066	53.3657	48.0599	56.38	62.6453	Hltf	3
432	ENSMUSG00000002455	84.9923	96.091	95.9415	93.3172	80.9223	88.3613	83.5352	76.8449	86.775	75.0294	73.1963	81.8389	92.3416	87.5336	82.385	76.6882	Prpf6	2
433	ENSMUSG00000002458	135.958	101.427	117.925	141.384	114.529	125.604	123.392	108.707	116.595	132.684	108.626	129.219	118.436	127.172	116.232	123.51	Rgs19	2
434	ENSMUSG00000002459	0	0	0	0	0	0	0	0	0	0	0	0	0	0	0	0	Rgs20	1
435	ENSMUSG00000002475	0	0	0	0	0	0	0.17367	0	0	0	0	0.0566751	0	0	0.05789	0.0188917	Abhd3	18
436	ENSMUSG00000002477	95.2455	107.043	94.8424	70.6006	96.8816	91.1245	79.9316	90.0925	85.8453	74.1738	99.6517	67.6134	99.0437	86.2023	85.2898	80.4796	Snrpd1	18
437	ENSMUSG00000002486	36.994	51.2516	17.7175	19.5341	76.779	18.5913	40.8993	62.1064	17.6993	22.1139	75.2997	25.3905	35.3211	38.3014	40.235	40.9347	Tchp	5
438	ENSMUSG00000002489	1.16428	2.15304	2.8526	0.951097	1.94377	2.34269	1.95379	2.59841	4.06327	1.18467	3.36535	3.68388	2.05664	1.74585	2.87182	2.74464	Tiam1	16
439	ENSMUSG00000002496	89.8748	99.6013	85.9182	87.2814	123.378	91.3948	95.5184	95.5024	88.3934	95.6954	108.159	91.417	91.7981	100.685	93.1381	98.4236	Tsc2	17
440	ENSMUSG00000002500	0	0	0	0	0.102304	0	0	0	0	0	0.140223	0	0	0.0341012	0	0.046741	Rpl3l	17
441	ENSMUSG00000002504	0	0.234026	0.0523413	0	0.102304	0	0.0434175	0.0425969	0.172173	0	0.186964	0.0566751	0.0954557	0.0341012	0.0860623	0.081213	Slc9a3r2	17
442	ENSMUSG00000002524	220.011	254.246	193.453	218.423	267.78	199.128	202.239	279.18	191.8	200.407	253.944	195.302	222.57	228.444	224.406	216.551	Puf60	15
443	ENSMUSG00000002546	63.5846	76.4328	63.8825	62.809	84.8098	59.6484	76.8055	78.0376	64.3926	60.1552	76.7954	74.8112	67.9666	69.0891	73.0786	70.5872	Golga2	2
444	ENSMUSG00000002550	56.5614	58.9277	57.052	56.9195	63.6329	55.1733	56.4427	61.0414	51.9961	61.998	70.2984	53.8414	57.5137	58.5752	56.4934	62.0459	Uck1	2
445	ENSMUSG00000002565	0.0375574	0.608467	0	0	1.07419	0.0600689	0.0868349	0.511163	0.068869	0	0.280446	0.0566751	0.215341	0.378086	0.222289	0.112374	Scin	12
446	ENSMUSG00000002578	0.112672	0.327636	0.314048	0.182903	0	0.300344	0	0.170388	0.275476	0	0.186964	0	0.251452	0.161083	0.148621	0.0623213	Ikzf4	10
447	ENSMUSG00000002580	20.6566	14.6032	15.2575	19.278	18.1589	15.9483	18.8866	21.5541	18.7668	10.9911	20.8465	17.1726	16.8391	17.7951	19.7358	16.3367	Mien1	11
448	ENSMUSG00000002588	0.0375574	0.0468051	0	0	0	0	0	0	0	0	0	0	0.0281208	0	0	0	Pon1	6
449	ENSMUSG00000002602	0.300459	0.374441	0.0785119	0	0.204607	0.120138	0.651262	0.383373	0.275476	0.460707	0.98156	0.453401	0.251137	0.108248	0.436704	0.631889	Axl	7
450	ENSMUSG00000002603	273.08	260.096	261.916	242.164	262.153	246.793	334.445	342.352	329.883	278.662	239.314	323.558	265.03	250.37	335.56	280.511	Tgfb1	7
451	ENSMUSG00000002608	113.874	130.071	91.6495	88.3788	173.763	96.4706	96.4302	123.233	76.789	87.7317	122.274	86.5429	111.865	119.537	98.8174	98.8497	Ccdc97	7
452	ENSMUSG00000002617	7.58659	11.4673	8.19141	6.36503	10.5884	6.75775	10.0294	7.75264	8.19542	4.34381	16.593	8.95467	9.08175	7.90374	8.65917	9.96384	Zfp40	17
453	ENSMUSG00000002625	98.0623	121.225	63.9087	77.0022	150.489	56.0443	132.467	146.108	77.2022	108.069	181.402	85.126	94.3988	94.5118	118.592	124.865	Akap8l	17
454	ENSMUSG00000002633	0	0	0	0	0	0	0	0	0	0	0	0	0	0	0	0	Shh	5
455	ENSMUSG00000002635	14.6098	14.4628	15.1005	16.0955	11.0488	14.9571	16.2815	11.203	15.2545	14.8742	17.2007	15.4723	14.7244	14.0338	14.2463	15.8491	Pdcd2l	7
456	ENSMUSG00000002658	173.177	256.305	129.335	153.053	282.103	126.565	146.36	222.782	101.857	102.079	218.374	105.019	186.272	187.24	157	141.824	Gtf2f1	17
457	ENSMUSG00000002660	19.6049	23.4962	12.0647	15.9857	30.0773	12.3442	20.276	27.5602	16.4597	32.2495	28.9326	16.0957	18.3886	19.4691	21.432	25.7593	Clpp	17
458	ENSMUSG00000002661	5.03269	2.90192	2.59089	3.98729	3.01796	3.78434	5.64427	3.57814	4.26988	7.50294	3.45883	6.23426	3.5085	3.59653	4.49743	5.73201	Alkbh7	17
459	ENSMUSG00000002664	0.0751147	0.514857	0	0.146323	0.409215	0.0300344	0	0.0425969	0	0	0.186964	0	0.196657	0.195191	0.014199	0.0623213	Pspn	17
460	ENSMUSG00000002668	235.522	214.18	133.313	162.455	257.396	127.676	291.244	277.86	162.565	172.107	255.907	160.164	194.339	182.509	243.89	196.059	Dennd1c	17
461	ENSMUSG00000002679	13.2953	14.2288	9.0027	9.69387	17.187	10.3619	11.1583	13.1199	10.3304	22.9037	13.9288	7.25442	12.1756	12.4143	11.5362	14.6956	Med6	12
462	ENSMUSG00000002688	0.0751147	0	0	0	0	0	0	0	0	0	0	0	0.0250382	0	0	0	Prkd1	12
463	ENSMUSG00000002699	78.4949	81.2069	91.9374	85.8913	88.0324	87.6405	83.9694	84.5549	97.1742	100.237	89.4154	98.9548	83.8797	87.1881	88.5662	96.2023	Lcp2	11
464	ENSMUSG00000002718	98.7008	132.599	174.427	139.811	93.7102	169.995	101.293	105.342	173.378	132.947	110.963	156.763	135.242	134.505	126.671	133.558	Cse1l	2
465	ENSMUSG00000002728	22.9851	26.0705	22.2189	17.8879	24.2971	22.3757	24.6177	19.1686	23.1056	17.9018	31.223	17.6826	23.7581	21.5202	22.2973	22.2691	Naa20	2
466	ENSMUSG00000002731	0.225344	0.0936103	0.235536	0.256064	0.664974	0.27031	0.390757	0.255582	0.309911	0	0.841337	0.283376	0.18483	0.397116	0.31875	0.374904	Prkra	2
467	ENSMUSG00000002732	0.976492	0.936103	0.81129	1.28032	1.17649	1.17134	1.78012	1.4057	1.30851	0.197446	1.26201	1.64358	0.907961	1.20939	1.49811	1.03434	Fkbp7	2
468	ENSMUSG00000002733	35.7171	35.6187	43.0507	47.0793	28.7474	43.8202	29.6541	30.0308	37.327	43.5039	30.5218	36.8955	38.1288	39.8823	32.3373	36.9737	Plekha3	2
469	ENSMUSG00000002741	99.865	75.5903	105.756	93.2441	78.8762	106.592	82.1458	75.6522	94.5572	69.6984	70.4854	95.8376	93.737	92.9042	84.1184	78.6738	Ykt6	11
470	ENSMUSG00000002748	375.799	522.673	426.921	344.699	464.664	375.581	374.432	445.521	395.894	285.178	425.389	365.951	441.798	394.981	405.282	358.839	Baz1b	5
471	ENSMUSG00000002763	93.3676	87.7128	60.8467	76.2706	98.0581	65.1747	88.6585	90.6037	57.0924	90.1669	99.418	59.3389	80.6424	79.8345	78.7849	82.9746	Pex6	17
472	ENSMUSG00000002767	22.6095	21.4836	20.858	20.6681	25.934	20.063	21.6653	26.2823	20.1442	20.2711	26.6891	19.0995	21.6504	22.2217	22.6973	22.0199	Mrpl2	17
473	ENSMUSG00000002768	52.0545	51.9537	43.6788	47.7012	47.6735	38.6844	43.8951	50.6478	40.0473	57.8516	45.6659	38.199	49.229	44.6864	44.8634	47.2389	Mea1	17
474	ENSMUSG00000002769	1.01405	0.655272	0.104683	0.292645	1.17649	0.390448	1.60645	1.15012	0.585387	0	1.40223	0.283376	0.591335	0.619862	1.11398	0.561868	Gnmt	17
475	ENSMUSG00000002771	0.150229	0.187221	0.130853	0.182903	0.102304	0.240275	0.260505	0.170388	0.206607	0	0.46741	0	0.156101	0.175161	0.2125	0.155803	Grin2d	7
476	ENSMUSG00000002778	40.4493	29.5808	42.2132	38.556	32.0722	44.1206	32.2592	35.2703	36.2595	43.0432	25.7075	39.2759	37.4145	38.2496	34.5963	36.0089	Kdelr1	7
477	ENSMUSG00000002781	5.25803	6.97397	6.12393	6.32845	6.75205	6.96799	5.4706	8.26381	5.47509	9.14832	6.26329	6.85769	6.11864	6.68283	6.40317	7.4231	Tmem143	7
478	ENSMUSG00000002791	0.413131	0.280831	0.183194	0.0731613	0.153456	0.210241	0.0434175	0.298179	0.068869	0	0.140223	0	0.292385	0.145619	0.136822	0.046741	Pdxk-ps	17
479	ENSMUSG00000002797	16.713	17.3647	16.3566	17.2295	14.9363	14.9271	16.9762	15.2071	16.3908	14.4135	16.967	13.2053	16.8115	15.6976	16.1914	14.8619	Ggct	6
480	ENSMUSG00000002799	4.80734	5.28898	2.64323	1.49981	7.77508	2.613	6.4692	7.15629	4.51092	5.33104	5.88936	3.68388	4.24652	3.96263	6.04547	4.96809	Jag2	12
481	ENSMUSG00000002803	20.0181	19.5645	15.9903	19.0951	25.6271	16.0985	19.1905	23.8117	16.9073	27.5766	25.0532	16.5491	18.5243	20.2735	19.9699	23.0596	Btbd6	12
482	ENSMUSG00000002804	11.6803	10.7184	9.68313	14.0835	14.7829	10.2417	14.8054	15.6331	13.2229	8.16109	15.5647	12.8653	10.694	13.0361	14.5538	12.197	Nudt14	12
483	ENSMUSG00000002808	0.0375574	0.280831	0.0261706	0	0.511519	0	0	0.127791	0	0	0	0	0.114853	0.170506	0.0425969	0	Epdr1	13
484	ENSMUSG00000002812	333.134	342.894	342.207	379.122	350.186	350.322	305.442	315.217	290.111	309.463	284.045	307.576	339.412	359.876	303.59	300.361	Flii	11
485	ENSMUSG00000002814	34.7406	47.6944	28.8139	29.3011	70.6919	29.9143	34.1695	42.9377	29.8892	34.2898	57.2109	27.5441	37.083	43.3024	35.6655	39.6816	Top3a	11
486	ENSMUSG00000002820	31.2102	26.7725	22.0095	23.1555	33.9137	23.3368	28.4819	34.035	23.3122	22.5746	33.747	21.9899	26.6641	26.802	28.6097	26.1039	Atg4d	9
487	ENSMUSG00000002825	16.8257	17.0371	10.4683	17.8514	24.9621	12.4643	17.9314	20.4891	13.5328	20.666	26.876	14.1121	14.777	18.4259	17.3178	20.5514	Qtrt1	9
488	ENSMUSG00000002831	0	0.0468051	0	0	0	0	0	0	0	0	0	0	0.0156017	0	0	0	Plin4	17
489	ENSMUSG00000002833	133.329	176.97	103.4	99.792	209.672	89.1722	148.054	197.82	108.744	107.805	193.461	101.505	137.9	132.879	151.539	134.257	Hdgfl2	17
490	ENSMUSG00000002835	114.024	172.43	129.885	96.0973	193.303	123.502	119.962	167.747	128.269	103.593	174.39	116.071	138.78	137.634	138.659	131.351	Chaf1a	17
491	ENSMUSG00000002844	77.9691	67.493	94.1096	101.292	63.0703	96.2604	64.6052	73.9909	85.0188	85.0333	51.9292	89.66	79.8572	86.8741	74.5383	75.5409	Adprh	16
492	ENSMUSG00000002845	23.7738	26.5853	23.9985	25.5333	32.993	21.6849	25.0953	30.329	23.2433	23.3644	29.8207	23.9169	24.7859	26.737	26.2225	25.7007	Tmem39a	16
493	ENSMUSG00000002846	23.248	25.8832	22.4806	20.5217	19.0796	18.6814	24.3572	29.0085	21.1428	18.0334	20.7062	21.3665	23.8706	19.4276	24.8362	20.0354	Timmdc1	16
494	ENSMUSG00000002847	0.150229	0	0.235536	0.219484	0.153456	0.210241	0	0	0.103304	0	0.233705	0	0.128588	0.194394	0.0344345	0.0779016	Pla1a	16
495	ENSMUSG00000002870	326.561	372.054	475.075	423.421	337.244	487.549	307.092	332.725	427.918	434.907	295.683	403.867	391.23	416.071	355.911	378.152	Mcm2	6
496	ENSMUSG00000002871	40.5995	36.1804	24.4957	29.9961	40.7169	26.9709	38.0337	41.6598	28.0641	28.9587	48.0964	29.6411	33.7585	32.5613	35.9192	35.5654	Tpra1	6
497	ENSMUSG00000002881	56.2609	55.5577	78.381	74.149	47.7758	78.4499	74.461	71.1369	92.3878	98.2622	53.9391	90.9069	63.3999	66.7916	79.3286	81.036	Nab1	1
498	ENSMUSG00000002885	63.2091	60.0978	34.8855	51.9079	106.396	46.253	81.1907	55.8446	39.0832	54.6267	83.9935	51.4043	52.7308	68.1856	58.7061	63.3415	Adgre5	8
499	ENSMUSG00000002897	482.537	440.858	416.846	440.358	456.07	420.752	390.497	341.202	324.924	308.015	349.903	353.086	446.747	439.06	352.207	337.001	Il17ra	6
500	ENSMUSG00000002900	0	0.140415	0	0	0	0	0	0	0	0	0	0	0.0468051	0	0	0	Lamb1	12
501	ENSMUSG00000002908	0	0	0	0	0	0.0300344	0.0434175	0	0.0344345	0	0	0	0	0.0100115	0.0259507	0	Kcnn1	8
502	ENSMUSG00000002910	17.8022	23.2622	8.71482	9.98651	28.1847	9.01033	19.6247	23.3857	11.019	10.4646	27.8576	10.0315	16.5931	15.7272	18.0098	16.1179	Arrdc2	8
503	ENSMUSG00000002930	0	0	0	0	0	0	0	0	0	0	0	0	0	0	0	0	Ppp1r17	6
504	ENSMUSG00000002944	13.8211	12.4502	22.7946	27.4721	6.29168	34.4495	36.6443	17.124	51.3763	48.5058	16.0321	59.2822	16.3553	22.7377	35.0482	41.2734	Cd36	5
505	ENSMUSG00000002948	62.3452	55.6981	43.8096	48.067	63.2237	44.3909	54.8797	64.9603	40.7016	38.0412	56.6033	44.5466	53.951	51.8939	53.5139	46.3971	Map2k7	8
506	ENSMUSG00000002949	57.0496	58.5532	48.154	54.6149	69.9246	47.965	58.4399	57.1651	47.4508	52.6522	65.6243	52.8212	54.5856	57.5015	54.3519	57.0326	Timm44	8
507	ENSMUSG00000002957	40.7873	38.7547	40.8262	39.0315	41.3307	44.9315	46.7172	38.5076	49.2414	49.5589	49.1247	50.6109	40.1227	41.7646	44.8221	49.7648	Ap2a2	7
508	ENSMUSG00000002963	73.7627	72.8288	52.7338	57.7974	91.7665	53.8217	85.3587	91.9242	61.7411	60.4184	94.0895	63.7028	66.4418	67.7952	79.6747	72.7369	Pnkp	7
509	ENSMUSG00000002968	92.9545	91.6445	67.18	77.8802	126.805	73.4943	84.0996	108.707	66.6997	72.0677	110.683	75.718	83.9263	92.7266	86.5022	86.1561	Med25	7
510	ENSMUSG00000002980	0	0.327636	0.130853	0.402387	0.255759	0.0300344	0.260505	0.170388	0	0.131631	0.654373	0	0.15283	0.229394	0.143631	0.262001	Bcam	7
511	ENSMUSG00000002981	151.206	142.756	134.543	157.114	159.031	135.696	133.596	155.692	132.883	134.461	152.095	131.94	142.835	150.614	140.723	139.498	Clptm1	7
512	ENSMUSG00000002983	22.4218	24.8067	21.5384	26.1552	30.0261	22.3757	47.2816	63.0009	50.3088	65.6178	51.0879	49.2507	22.9223	26.1857	53.5304	55.3188	Relb	7
513	ENSMUSG00000002984	72.8613	71.7991	68.8026	75.2464	95.3471	67.998	71.1178	101.551	73.1734	81.7426	100.166	72.2041	71.1543	79.5305	81.9474	84.7042	Tomm40	7
514	ENSMUSG00000002985	880.044	817.639	512.918	643.417	902.166	513.739	762.975	720.911	464.487	450.571	532.566	419.906	736.867	686.44	649.458	467.681	Apoe	7
515	ENSMUSG00000002992	0.150229	0.140415	0.0261706	0.0365806	0	0	0.17367	0	0.068869	0	0.327187	0	0.105605	0.0121935	0.0808463	0.109062	Apoc2	7
516	ENSMUSG00000002996	29.0318	25.462	26.1706	32.0812	22.558	25.0788	22.6639	20.4891	20.9706	18.9548	17.6681	20.7431	26.8882	26.5727	21.3746	19.122	Hbp1	12
517	ENSMUSG00000002997	1.27695	1.31054	1.15151	1.60955	1.79032	2.07238	1.04202	1.02233	0.860863	1.44794	1.35549	1.19018	1.24633	1.82408	0.97507	1.3312	Prkar2b	12
518	ENSMUSG00000003031	44.3928	36.1336	39.0989	53.8101	43.4279	46.1329	48.8446	35.1851	43.2498	61.4056	39.5896	51.0643	39.8751	47.7903	42.4265	50.6865	Cdkn1b	6
519	ENSMUSG00000003032	0.375574	1.73179	0.314048	0.256064	3.12026	0.390448	1.08544	0.97973	0.344345	0.329076	1.58919	0.170025	0.807137	1.25559	0.803171	0.696098	Klf4	4
520	ENSMUSG00000003033	260.611	254.012	263.146	281.927	286.911	276.407	289.291	313.386	275.235	311.833	266.003	303.439	259.256	281.748	292.637	293.758	Ap1m1	8
521	ENSMUSG00000003037	190.904	196.956	243.675	226.507	180.515	222.045	173.192	172.645	190.113	170.988	146.72	189.975	210.512	209.689	178.65	169.228	Rab8a	8
522	ENSMUSG00000003038	274.544	342.988	391.408	292.974	194.837	344.825	177.187	229.086	299.408	236.803	188.88	218.993	336.313	277.546	235.227	214.892	Hmgn2	4
523	ENSMUSG00000003039	72.5233	59.3957	73.2778	80.5506	62.6099	74.2752	60.8713	62.0212	64.1515	51.665	57.1174	58.6021	68.3989	72.4785	62.348	55.7948	Fam32a	8
524	ENSMUSG00000003051	0.150229	0.0468051	0	0	0.0511519	0	0	0	0	0	0	0	0.0656782	0.0170506	0	0	Elf3	1
525	ENSMUSG00000003053	0	0	0	0	0	0	0	0	0	0	0	0	0	0	0	0	Cyp2c29	19
526	ENSMUSG00000003062	7.36124	5.4762	8.19141	10.3889	3.17142	8.83012	6.07845	4.25969	8.09211	5.79174	4.20669	7.99119	7.00962	7.46348	6.14342	5.99654	Stard3nl	13
527	ENSMUSG00000003068	335.838	470.719	234.724	244.615	599.398	226.67	300.058	467.8	202.441	227.326	485.218	212.985	347.094	356.894	323.433	308.51	Stk11	10
528	ENSMUSG00000003070	0.338016	0.421246	0.104683	0.219484	1.89262	0.180207	0.260505	0.340776	0	0	0.420669	0.0566751	0.287982	0.764103	0.200427	0.159115	Efna2	10
529	ENSMUSG00000003072	186.209	157.546	138.05	191.426	233.508	158.312	173.713	218.352	153.44	155.456	223.609	158.634	160.602	194.415	181.835	179.233	Atp5d	10
530	ENSMUSG00000003099	120.409	139.011	89.8438	109.23	166.244	89.803	159.603	186.149	119.006	170.198	201.827	125.705	116.421	121.759	154.919	165.91	Ppp5c	7
531	ENSMUSG00000003119	93.5179	87.1512	118.815	92.5124	75.6025	102.207	106.373	91.7964	108.71	108.661	80.3477	105.189	99.8279	90.1074	102.293	98.0659	Cdk12	11
532	ENSMUSG00000003123	34.5152	36.4144	27.2698	30.2522	40.9726	27.3614	41.811	50.733	36.5695	34.3556	48.3769	36.2154	32.7331	32.8621	43.0378	39.6493	Lipe	7
533	ENSMUSG00000003131	63.7724	69.178	92.644	75.6122	49.5662	89.833	48.671	52.4794	71.3139	57.5225	46.9747	71.354	75.1981	71.6704	57.4881	58.6171	Pafah1b2	9
534	ENSMUSG00000003134	0.187787	2.52748	0.104683	0.109742	2.6599	0.0901033	0.34734	1.74647	0.137738	0	4.1132	0	0.939982	0.953248	0.743851	1.37107	Tbc1d8	1
535	ENSMUSG00000003135	52.8057	54.996	65.191	59.9557	47.6735	63.0122	52.8825	55.8872	60.0538	50.4145	44.6376	56.0517	57.6642	56.8805	56.2745	50.3679	Cnot11	1
536	ENSMUSG00000003153	10.8165	10.7652	11.3057	10.901	14.0156	13.5756	17.4104	14.7811	19.0079	17.7043	15.518	22.67	10.9625	12.8307	17.0665	18.6308	Slc2a3	6
537	ENSMUSG00000003154	37.9329	32.9976	40.4075	42.8359	33.8114	42.769	58.3531	41.3616	47.6918	35.5402	26.0815	51.9711	37.1127	39.8055	49.1355	37.8643	Foxj2	6
538	ENSMUSG00000003161	76.5419	62.1572	84.6358	78.4289	54.1698	81.5435	84.968	78.4636	95.2459	96.8143	65.0634	88.2998	74.445	71.3807	86.2258	83.3925	Sri	5
539	ENSMUSG00000003166	38.3085	29.066	38.2615	32.8128	28.8497	37.4529	35.9931	33.396	42.5266	34.553	32.5317	39.6159	35.212	33.0385	37.3052	35.5669	Dgcr2	16
540	ENSMUSG00000003184	186.623	183.336	121.327	141.311	200.618	121.85	192.253	219.885	134.122	210.477	221.178	135.17	163.762	154.593	182.087	188.942	Irf3	7
541	ENSMUSG00000003190	36.5433	38.5674	27.5838	29.2645	34.4764	24.7484	46.3264	59.0394	38.3601	25.7996	35.2427	32.6449	34.2315	29.4964	47.9086	31.229	Bcl2l12	7
542	ENSMUSG00000003198	12.9949	12.6374	10.6253	11.6326	10.9465	8.67995	11.0715	12.3105	10.4337	11.057	10.5167	7.31109	12.0858	10.4197	11.2719	9.62826	Zfp959	17
543	ENSMUSG00000003199	68.3544	62.1104	48.9129	56.005	82.8149	48.0251	73.2887	78.8895	58.8486	73.0549	80.0673	64.2129	59.7926	62.2816	70.3423	72.445	Mpnd	17
544	ENSMUSG00000003200	100.504	123.706	68.6456	89.5128	175.093	75.1161	135.289	155.564	100.687	123.338	206.174	111.933	97.6184	113.241	130.513	147.149	Sh3gl1	17
545	ENSMUSG00000003206	4.54444	4.77412	5.9669	4.64574	7.36587	5.19596	15.6737	20.9577	17.6649	16.5196	19.304	15.4156	5.09516	5.73586	18.0988	17.0798	Ebi3	17
546	ENSMUSG00000003208	20.4688	26.2577	17.482	21.9484	29.8215	17.1196	21.8824	32.6293	18.2159	19.0864	29.0261	13.7154	21.4028	22.9632	24.2425	20.6093	Yju2	17
547	ENSMUSG00000003226	152.483	209.547	290.494	195.524	195.861	271.752	178.446	172.134	258.018	186.126	224.403	244.27	217.508	221.045	202.866	218.266	Ranbp2	10
548	ENSMUSG00000003227	0	0	0	0	0	0	0	0	0	0	0	0	0	0	0	0	Edar	10
549	ENSMUSG00000003228	2.66657	3.27636	3.66389	1.71929	3.83639	3.72427	3.25631	2.93919	3.85667	0.263261	4.25343	3.40051	3.20227	3.09332	3.35072	2.63907	Grk5	19
550	ENSMUSG00000003233	40.3366	39.9248	39.1251	36.8367	38.8754	42.1083	54.0113	49.0291	37.3615	33.2367	32.2045	40.4094	39.7955	39.2735	46.8006	35.2835	Dvl3	16
551	ENSMUSG00000003234	50.064	49.9411	42.8937	44.6284	52.3795	42.1383	44.6332	41.1912	41.1493	34.0923	50.0128	44.7167	47.6329	46.3821	42.3246	42.9406	Abcf3	16
552	ENSMUSG00000003235	83.4525	88.1809	85.4994	81.8309	76.0117	82.6848	76.024	75.1836	78.7862	81.4135	85.1153	83.1424	85.7109	80.1758	76.6646	83.2237	Eif2b5	16
553	ENSMUSG00000003269	57.9135	68.9908	46.165	41.2995	77.9043	42.3786	53.3601	61.5526	43.4219	43.7013	67.0733	38.7658	57.6897	53.8608	52.7782	49.8468	Cyth2	7
554	ENSMUSG00000003271	0.225344	0.0936103	0.340218	0.256064	0.613822	0.300344	0.130252	0.127791	0.275476	1.38212	0.327187	0.0566751	0.219724	0.390077	0.17784	0.588661	Sult2b1	7
555	ENSMUSG00000003273	0	0	0	0	0.102304	0	0.0434175	0.0425969	0.0344345	0	0	0	0	0.0341012	0.0401496	0	Car11	7
556	ENSMUSG00000003279	0	0	0	0.256064	0	0.0300344	0.0868349	0	0.103304	0	0.140223	0	0	0.0953663	0.0633795	0.046741	Dlgap1	17
557	ENSMUSG00000003282	1.57741	1.02971	2.04131	0.512129	1.12534	1.98227	0.955184	0.851939	1.72173	0.592337	1.07504	1.30353	1.54948	1.20658	1.17628	0.990302	Plag1	4
558	ENSMUSG00000003283	4.54444	4.63371	2.46004	2.48748	6.85435	3.00344	9.6821	5.32462	4.7864	1.51375	8.27315	6.23426	3.8794	4.11509	6.5977	5.34039	Hck	2
559	ENSMUSG00000003299	103.283	95.4825	78.3287	98.6214	115.603	90.8241	98.0801	101.509	77.8909	118.336	108.252	81.8956	92.3647	101.683	92.4932	102.828	Mrpl4	9
560	ENSMUSG00000003308	78.8329	81.5814	77.91	76.3804	89.0043	77.5789	81.3209	89.5388	73.862	100.566	87.686	78.6651	79.4414	80.9879	81.5739	88.9723	Keap1	9
561	ENSMUSG00000003309	5.78384	5.66342	3.95177	5.88948	5.57555	4.92565	3.64707	3.83373	3.23684	5.26522	6.02958	4.47733	5.13301	5.46356	3.57255	5.25738	Ap1m2	9
562	ENSMUSG00000003316	117.705	107.886	155.061	155.065	86.2932	154.287	133.335	106.663	152.338	140.318	92.2666	173.143	126.884	131.882	130.779	135.242	Glg1	8
563	ENSMUSG00000003341	0.676033	0.608467	0.287877	0.292645	1.02304	0.390448	0.17367	0.298179	0	0	0.841337	0.0566751	0.524125	0.56871	0.157283	0.299337	Atp8b3	10
564	ENSMUSG00000003344	42.3272	42.1714	32.9227	49.3107	55.1417	46.7937	46.9343	53.161	42.6988	59.5628	63.1003	55.2582	39.1404	50.4154	47.598	59.3071	Btbd2	10
565	ENSMUSG00000003345	254.151	258.411	223.733	249.956	289.264	232.647	266.149	288.339	242.453	265.433	283.437	240.189	245.432	257.289	265.647	263.02	Csnk1g2	10
566	ENSMUSG00000003346	90.2128	67.8675	65.7145	97.9264	91.3572	73.7345	114.362	129.239	119.591	122.614	115.59	130.863	74.5982	87.6727	121.064	123.022	Abhd17a	10
567	ENSMUSG00000003348	125.404	113.362	139.097	146.762	107.368	139.39	152.873	125.917	164.149	139.331	104.232	168.552	125.954	131.173	147.646	137.372	Mob3a	10
568	ENSMUSG00000003352	0	0.561662	0.0523413	0	0.767278	0.0600689	0.130252	0.425969	0	0.0658153	0.233705	0	0.204668	0.275782	0.185407	0.09984	Cacnb3	15
569	ENSMUSG00000003354	0.0375574	0	0	0	0	0	0	0.0425969	0	0	0	0.170025	0.0125191	0	0.014199	0.0566751	Ccdc65	15
570	ENSMUSG00000003355	3.64306	2.66789	1.9628	0.219484	2.35299	1.11127	1.04202	0.596357	0.447649	0	0.701114	0.623426	2.75792	1.22791	0.695342	0.441514	Fkbp11	15
571	ENSMUSG00000003360	125.104	141.726	115.884	123.935	150.591	103.859	127.561	138.057	107.298	129.195	153.778	97.9913	127.571	126.128	124.305	126.988	Ddx23	15
572	ENSMUSG00000003363	46.7589	35.5251	32.7133	40.0924	42.3538	32.9177	65.9077	65.2585	56.5759	60.6159	52.2564	55.825	38.3324	38.4546	62.5807	56.2324	Pld3	7
573	ENSMUSG00000003378	11.4926	20.2198	6.30712	6.32845	25.1667	5.70654	6.4692	10.9048	2.68589	0.263261	12.4331	3.68388	12.6732	12.4006	6.68664	5.46008	Grik5	7
574	ENSMUSG00000003379	1556.23	1190.68	1039.13	1290.27	1252.35	1103.65	1662.93	1519.9	1308.48	1258.39	1432.89	1287.72	1262.01	1215.42	1497.1	1326.33	Cd79a	7
575	ENSMUSG00000003380	20.4312	12.0757	15.179	17.3026	12.9926	14.3565	12.5476	13.8014	11.9488	16.9145	10.0493	13.3187	15.8953	14.8839	12.7659	13.4275	Rabac1	7
576	ENSMUSG00000003382	54.0075	48.6305	50.1691	60.9799	44.6556	55.5937	66.2985	52.0535	69.0068	66.8683	51.415	74.2444	50.9357	53.7431	62.4529	64.1759	Etv3	3
577	ENSMUSG00000003402	126.005	126.982	101.176	123.46	143.174	103.258	119.832	138.994	97.1398	91.0883	138.026	104.056	118.054	123.297	118.655	111.057	Prkcsh	9
578	ENSMUSG00000003410	0.0751147	0	0.0261706	0.292645	0.460367	0	0	0	0	0	0.046741	0	0.0337618	0.251004	0	0.0155803	Elavl3	9
579	ENSMUSG00000003411	0.525803	0.421246	0.235536	0.951097	0.306911	0.300344	0.17367	0.383373	0.309911	0.526522	0.420669	0.453401	0.394195	0.519451	0.288984	0.466864	Rab3b	4
580	ENSMUSG00000003418	13.2578	10.9524	16.5922	20.1559	17.1359	17.6602	35.2984	22.1078	50.6187	52.1257	31.036	55.655	13.6008	18.3174	36.0083	46.2722	St8sia6	2
581	ENSMUSG00000003420	1.95298	1.07652	0.340218	1.46323	2.14838	1.14131	9.03083	3.36516	3.27128	1.90864	4.81432	9.23805	1.12324	1.5843	5.22242	5.32034	Fcgrt	7
582	ENSMUSG00000003421	70.5703	68.4759	53.8853	60.0288	93.5056	56.2845	66.8629	81.488	49.2414	56.7328	82.7315	56.0517	64.3105	69.9397	65.8641	65.172	Nosip	7
583	ENSMUSG00000003423	47.7354	50.3623	40.5645	32.0812	55.244	36.0714	48.1934	65.0455	38.3256	31.3939	57.4446	35.8187	46.2207	41.1322	50.5215	41.5524	Pih1d1	7
584	ENSMUSG00000003429	659.32	500.534	473.767	635.04	555.663	529.807	607.454	526.03	521.132	580.03	640.071	579.106	544.54	573.503	551.539	599.736	Rps11	7
585	ENSMUSG00000003435	288.891	364.799	274.373	300.254	427.374	275.686	307.873	382.691	258.844	283.73	369.674	282.072	309.354	334.438	316.47	311.825	Supt5	7
586	ENSMUSG00000003436	0.187787	0.0468051	0.183194	0.109742	0.204607	0	0.0434175	0.170388	0	0	0.186964	0	0.139262	0.104783	0.0712684	0.0623213	Dll3	7
587	ENSMUSG00000003437	113.235	145.611	96.5435	101.402	166.295	93.347	113.32	137.801	89.1854	79.8997	138.68	89.2633	118.463	120.348	113.435	102.614	Paf1	7
588	ENSMUSG00000003438	50.9654	52.4218	49.6719	50.2984	74.0168	48.6858	49.713	65.3863	50.1367	52.718	65.5308	45.1134	51.0197	57.667	55.0787	54.4541	Timm50	7
589	ENSMUSG00000003444	16.1497	18.6753	14.4985	16.0589	17.4428	14.1462	14.0238	16.3998	12.5342	12.3075	18.4159	11.2217	16.4412	15.8826	14.3193	13.9817	Med29	7
590	ENSMUSG00000003452	0.600918	1.21693	0.497242	0.219484	1.07419	0.600689	1.08544	0.97973	0.275476	0.394892	0.654373	0.793452	0.771698	0.631454	0.780214	0.614239	Bicd1	6
591	ENSMUSG00000003458	102.156	93.2358	92.2515	105.608	116.729	94.3382	108.934	105.172	96.5888	101.356	98.4832	104.679	95.8811	105.558	103.565	101.506	Ncstn	1
592	ENSMUSG00000003464	31.3604	28.6916	35.2518	36.8001	31.2538	34.6297	31.7382	27.1343	32.9883	40.7396	31.1295	37.0089	31.7679	34.2279	30.6202	36.2927	Pex19	1
593	ENSMUSG00000003469	0.150229	0.187221	0.0523413	0.329226	0.204607	0.120138	0	0.0425969	0.137738	2.10609	0.0934819	0.170025	0.12993	0.21799	0.0601117	0.789865	Phyhip	14
594	ENSMUSG00000003476	0	0	0	0	0	0	0	0	0	0	0	0	0	0	0	0	Crhr2	6
595	ENSMUSG00000003477	0	0	0	0	0	0	0	0	0	0	0	0	0	0	0	0	Inmt	6
596	ENSMUSG00000003484	106.137	85.279	67.2323	118.155	141.537	93.9477	96.0829	72.5426	69.3856	93.9184	122.181	101.902	86.2161	117.88	79.337	106	Cyp4f18	8
597	ENSMUSG00000003500	16.6379	11.6077	12.1693	11.9619	21.228	12.3442	16.0645	14.7811	16.9418	3.35658	20.9867	15.1889	13.4716	15.178	15.9291	13.1774	Impdh1	6
598	ENSMUSG00000003505	0	0	0	0	0	0	0	0	0	0	0	0	0	0	0	0	Psg18	7
599	ENSMUSG00000003518	6.53498	5.05496	6.72585	9.54755	10.9465	10.0015	8.2059	6.85811	7.33455	11.4519	7.15137	11.1083	6.10526	10.1652	7.46619	9.90385	Dusp3	11
600	ENSMUSG00000003526	1.84031	1.49776	0.41873	0.914516	2.30183	1.02117	1.12885	1.3631	0.654256	0.263261	1.40223	1.07683	1.25227	1.41251	1.04874	0.914106	Prodh	16
601	ENSMUSG00000003527	37.0691	41.9374	33.6293	33.3981	50.7427	30.6952	35.9062	43.1081	33.2637	52.5864	47.816	27.9975	37.5453	38.2787	37.426	42.8	Ess2	16
602	ENSMUSG00000003528	46.6087	45.167	41.716	42.7993	58.5177	41.7779	58.5267	57.6337	59.2618	65.9469	66.045	55.4283	44.4972	47.6983	58.4741	62.4734	Slc25a1	16
603	ENSMUSG00000003531	6.91056	7.16119	5.49583	7.53561	8.74697	6.96799	4.38516	3.40776	4.40762	2.63261	8.64708	5.32746	6.52253	7.75019	4.06685	5.53572	Dgcr6	16
604	ENSMUSG00000003534	0	0.140415	0	0	1.07419	0	0	0.511163	0.0344345	0	0	0	0.0468051	0.358063	0.181866	0	Ddr1	17
605	ENSMUSG00000003541	0.112672	0.655272	0.0523413	0.0731613	0.869582	0.0901033	0.34734	0.255582	0.275476	0	1.30875	0.0566751	0.273428	0.344282	0.292799	0.455141	Ier3	17
606	ENSMUSG00000003545	1.01405	9.26742	0.654266	0.438968	14.0156	0.330379	2.34454	5.70799	1.06747	0.131631	5.7024	0.963477	3.64524	4.92832	3.04	2.26583	Fosb	7
607	ENSMUSG00000003546	15.0229	14.1352	9.99718	11.6326	15.9594	9.10043	13.6765	12.0549	9.91714	11.4519	13.2277	9.1247	13.0518	12.2308	11.8829	11.2681	Klc4	17
608	ENSMUSG00000003549	24.4498	20.0794	16.6445	21.3631	20.2561	18.4111	24.3138	25.3026	18.8012	26.7868	19.7247	17.9093	20.3913	20.0101	22.8059	21.4736	Ercc1	7
609	ENSMUSG00000003555	0	0.234026	0	0	0.204607	0	0	0.170388	0	0	0.0934819	0	0.0780086	0.0682025	0.0567959	0.0311606	Cyp17a1	19
610	ENSMUSG00000003559	14.0089	11.9821	16.6184	21.8752	12.4811	18.291	17.1933	10.564	19.3178	25.3389	13.4614	22.9534	14.2031	17.5491	15.6917	20.5846	As3mt	19
611	ENSMUSG00000003573	2.17833	2.99553	2.2245	1.68271	2.7622	2.7932	2.77872	4.72826	3.61562	1.90864	2.43053	3.11713	2.46612	2.4127	3.70753	2.48543	Homer3	8
612	ENSMUSG00000003575	26.6282	26.2109	21.3029	30.0327	42.098	29.7641	37.6429	44.7268	32.5406	35.4086	40.1037	41.6562	24.714	33.9649	38.3035	39.0562	Crtc1	8
613	ENSMUSG00000003581	34.2899	36.4144	19.7327	22.1313	42.3026	17.6302	35.9497	36.3778	23.8976	31.723	45.9464	22.6134	30.1456	27.3547	32.075	33.4276	Rnf215	11
614	ENSMUSG00000003585	0.788705	0.655272	0.340218	0.768193	0.971886	0.390448	0.738097	0.383373	0.585387	0.329076	1.86964	0.283376	0.594732	0.710176	0.568952	0.827363	Sec14l2	11
615	ENSMUSG00000003604	8.82598	12.4034	10.0234	8.52329	8.59351	7.62875	9.24792	11.6716	11.1223	8.42435	12.0124	10.8816	10.4176	8.24852	10.6806	10.4395	Aven	2
616	ENSMUSG00000003617	0	0	0.0261706	0	0	0	0	0.0425969	0	0	0	0	0.00872354	0	0.014199	0	Cp	3
617	ENSMUSG00000003623	21.1824	22.4197	23.8676	21.1802	16.5221	23.547	18.409	15.6757	22.2447	8.95088	18.1822	22.4433	22.4899	20.4164	18.7765	16.5255	Crot	5
618	ENSMUSG00000003644	158.154	136.811	162.049	176.575	147.317	171.887	176.405	160.207	194.624	217.519	152.469	206.127	152.338	165.26	177.079	192.039	Rps6ka1	4
619	ENSMUSG00000003657	0	0	0	0	0	0	0	0	0	0	0	0	0	0	0	0	Calb2	8
620	ENSMUSG00000003660	204.162	242.404	285.024	263.783	226.296	274.695	242.096	246.253	315.902	304.264	268.013	308.653	243.863	254.925	268.084	293.643	Snrnp200	2
621	ENSMUSG00000003662	45.0688	38.427	49.698	46.8964	43.5814	47.7848	42.1149	38.3373	42.4233	37.5147	38.8417	42.6197	44.398	46.0875	40.9585	39.6587	Ciao1	2
622	ENSMUSG00000003665	0	0	0	0	0	0	0	0	0	0	0	0	0	0	0	0	Has1	17
623	ENSMUSG00000003680	67.2653	64.8719	54.749	60.5044	70.3338	56.8852	66.6892	62.9583	62.6364	57.9832	69.6908	62.1159	62.2954	62.5745	64.0946	63.2633	Taf6l	19
624	ENSMUSG00000003721	15.8868	10.2971	14.5247	17.3758	9.92346	14.5367	13.3292	9.62691	13.6705	11.386	10.1895	12.8653	13.5695	13.9453	12.2089	11.4803	Insig2	1
625	ENSMUSG00000003731	59.6411	53.2643	78.5381	70.1251	54.3744	79.7114	59.8293	53.9703	75.7904	66.3418	48.891	72.1474	63.8145	68.0703	63.1967	62.4601	Kpna6	4
626	ENSMUSG00000003746	105.686	85.747	134.282	162.93	63.1214	153.746	162.468	110.837	236.118	189.943	101.521	248.294	108.572	126.599	169.808	179.919	Man1a	10
627	ENSMUSG00000003752	8.30018	8.70576	7.27544	7.938	12.0207	6.2772	8.98742	12.6939	9.64167	10.2014	8.27315	7.48112	8.09379	8.7453	10.441	8.65188	Itpkc	7
628	ENSMUSG00000003762	36.2429	44.7457	24.9406	29.5937	45.474	26.2201	36.818	41.3616	28.5462	27.3791	40.9918	23.9736	35.3097	33.7626	35.5753	30.7815	Coq8b	7
629	ENSMUSG00000003778	225.72	284.716	214.076	156.126	236.27	166.451	207.232	264.058	188.081	143.741	210.428	153.76	241.504	186.283	219.79	169.309	Brd8	18
630	ENSMUSG00000003779	146.173	223.401	199.865	119.838	222.101	171.767	93.3041	169.706	119.281	111.162	162.752	95.781	189.813	171.236	127.431	123.232	Kif20a	18
631	ENSMUSG00000003808	81.9126	80.3176	63.804	81.6846	87.3674	68.4485	77.1094	89.5814	66.8718	72.4626	88.6676	66.7633	75.3447	79.1668	77.8542	75.9645	Farsa	8
632	ENSMUSG00000003809	17.051	22.5133	13.8181	16.5344	23.5299	14.2363	18.6695	21.1707	16.0121	17.112	33.1861	17.626	17.7941	18.1002	18.6174	22.6413	Gcdh	8
633	ENSMUSG00000003810	80.861	116.17	73.4086	62.8455	148.903	75.8069	94.6935	151.304	83.0216	71.0805	124.05	77.5882	90.1467	95.8519	109.673	90.9064	Mast2	4
634	ENSMUSG00000003812	21.9335	18.02	16.0426	22.0215	23.0183	17.7203	36.1667	31.9903	27.1344	41.9901	41.6929	32.9849	18.6654	20.9201	31.7638	38.8893	Dnase2a	8
635	ENSMUSG00000003813	80.3728	80.3644	74.1676	88.5252	69.1573	83.2855	59.3517	80.7638	67.9049	71.0147	62.7264	69.6537	78.3016	80.3227	69.3401	67.7983	Rad23a	8
636	ENSMUSG00000003814	610.72	531.285	597.292	601.788	521.135	585.611	804.786	809.683	877.047	841.448	664.002	815.952	579.766	569.512	830.505	773.801	Calr	8
637	ENSMUSG00000003824	6.04674	6.64633	7.66799	6.51135	7.31472	8.1994	6.81654	9.49912	9.5728	9.34577	9.06774	9.40807	6.78702	7.34182	8.62949	9.27386	Syce2	8
638	ENSMUSG00000003847	124.578	115.281	128.864	107.401	105.731	138.188	177.577	123.872	145.589	131.828	117.507	167.362	122.908	117.107	149.013	138.899	Nfat5	8
639	ENSMUSG00000003848	37.1818	39.3631	28.1334	33.4347	53.0445	29.0133	37.1219	40.8079	26.6179	30.8015	48.003	30.7746	34.8928	38.4975	34.8492	36.5264	Nob1	8
640	ENSMUSG00000003849	0.0375574	0	0.0523413	0.109742	0.102304	0	0.0434175	0.127791	0	0	0.327187	0	0.0299662	0.0706819	0.0570694	0.109062	Nqo1	8
641	ENSMUSG00000003863	0.187787	0	0.0523413	0.219484	0.102304	0.180207	0.390757	0.425969	0.37878	0	0	0.283376	0.0800427	0.167331	0.398502	0.0944585	Ppfia3	7
642	ENSMUSG00000003865	23.4358	24.7131	26.6679	23.5214	19.182	25.5593	23.923	29.6475	29.7859	37.9754	22.202	26.1839	24.9389	22.7542	27.7855	28.7871	Gys1	7
643	ENSMUSG00000003868	79.4714	94.2656	79.1662	74.5513	90.7946	73.1939	74.5478	87.4515	73.6899	77.7278	79.1792	77.3615	84.301	79.5133	78.5631	78.0895	Ruvbl2	7
644	ENSMUSG00000003872	0.225344	0.234026	0.104683	0.256064	0.767278	0.300344	0.0434175	0.0425969	0.103304	0	0.233705	0.396726	0.188017	0.441229	0.063106	0.210144	Lin7b	7
645	ENSMUSG00000003873	39.5479	36.04	29.6775	36.1783	49.6685	34.6297	39.8572	42.8951	34.9166	53.5736	52.2564	33.6083	35.0885	40.1588	39.223	46.4795	Bax	7
646	ENSMUSG00000003882	2.14077	1.40415	0.104683	0.0731613	2.55759	0.180207	4.21149	1.23531	0.137738	0	1.72942	0.2267	1.21654	0.936987	1.86151	0.652039	Il7r	15
647	ENSMUSG00000003923	49.0875	51.4857	64.9817	63.3943	48.2874	63.2525	50.0169	47.1974	60.2604	51.0068	41.8332	60.019	55.1849	58.3114	52.4916	50.953	Tfam	10
648	ENSMUSG00000003929	7.06079	9.82908	10.1019	6.47477	7.92854	9.19054	7.72831	7.96563	9.40062	4.67288	9.72212	8.61462	8.99724	7.86462	8.36485	7.66987	Zfp81	17
649	ENSMUSG00000003934	3.30505	3.83802	1.64875	3.14594	4.1433	2.28262	2.99581	3.91892	0.826428	2.1719	3.27187	1.30353	2.93061	3.19062	2.58038	2.2491	Efnb3	11
650	ENSMUSG00000003948	11.8306	13.1522	12.4834	11.8155	11.9184	13.6657	15.804	13.7588	15.1512	14.3477	13.3679	13.602	12.4887	12.4665	14.9047	13.7726	Mmd	11
651	ENSMUSG00000003949	0.0375574	0.0468051	0	0	0.0511519	0	0	0.0425969	0.0344345	0	0	0	0.0281208	0.0170506	0.0256772	0	Hlf	11
652	ENSMUSG00000003955	12.5442	12.6374	11.1749	11.9619	15.5502	11.9837	14.6317	14.057	15.4611	12.1758	18.4627	15.8124	12.1188	13.1653	14.7166	15.4836	Fam162a	16
653	ENSMUSG00000003970	985.243	964.748	666.54	855.621	1327.14	758.4	861.837	897.134	686.659	846.187	1287.99	785.517	872.177	980.385	815.21	973.233	Rpl8	15
654	ENSMUSG00000003974	0	0	0	0	0	0	0	0	0	0	0	0	0	0	0	0	Grm3	5
655	ENSMUSG00000003992	1.20184	1.49776	1.36087	1.28032	1.43225	2.34269	0.911767	1.66128	0.585387	0.197446	2.38379	1.24685	1.35349	1.68509	1.05281	1.27603	Ssbp2	13
656	ENSMUSG00000004018	14.76	17.9264	16.9847	13.7177	9.97462	15.9183	11.6359	11.6716	15.4611	8.16109	14.1625	10.3715	16.5571	13.2035	12.9228	10.8984	Fancl	11
657	ENSMUSG00000004031	0	0.0468051	0	0	0	0	0	0	0	0	0	0	0.0156017	0	0	0	Brinp2	1
658	ENSMUSG00000004032	0.0375574	0.280831	0	0	0	0.0600689	0	0.0425969	0	0	0	0.11335	0.106129	0.020023	0.014199	0.0377834	Gstm5	3
659	ENSMUSG00000004035	0	0	0	0	0	0.0300344	0.130252	0	0	0	0	0	0	0.0100115	0.0434175	0	Gstm7	3
660	ENSMUSG00000004038	0	0	0	0	0	0	0	0	0	0	0	0	0	0	0	0	Gstm3	3
661	ENSMUSG00000004040	148.539	138.496	190.47	186.232	124.811	186.304	187.042	169.621	236.668	288.271	158.078	246.593	159.169	165.782	197.777	230.981	Stat3	11
662	ENSMUSG00000004043	45.82	52.5622	57.5492	60.2849	53.4026	54.1521	51.4931	64.2362	58.2632	64.828	64.6427	57.0719	51.9771	55.9465	57.9975	62.1809	Stat5a	11
663	ENSMUSG00000004044	0.112672	0.0468051	0	0.0731613	0.409215	0	0	0.127791	0	0	0	0.11335	0.0531591	0.160792	0.0425969	0.0377834	Cavin1	11
664	ENSMUSG00000004054	120.071	123.659	86.5463	107.437	180.822	91.3047	127.561	182.996	93.5586	128.34	164.855	109.836	110.092	126.521	134.705	134.344	Map3k11	19
665	ENSMUSG00000004056	90.7386	86.2619	98.768	99.0604	81.8941	96.7109	114.622	117.525	126.891	141.174	97.0342	132.903	91.9228	92.5551	119.679	123.704	Akt2	7
666	ENSMUSG00000004069	35.0035	39.644	37.7642	45.5063	32.686	43.0093	30.8698	33.9924	35.7775	35.6061	35.5699	39.8993	37.4705	40.4006	33.5465	37.0251	Dnaja3	16
667	ENSMUSG00000004070	83.0018	75.4967	83.6937	83.8062	50.0265	79.1107	78.933	69.5182	81.8509	74.9636	58.1457	78.4384	80.7307	70.9812	76.7673	70.5159	Hmox2	16
668	ENSMUSG00000004071	20.5063	17.2711	18.4765	22.68	21.9953	20.1231	22.1863	23.8543	20.1786	25.0756	24.4923	22.67	18.7513	21.5995	22.0731	24.0793	Cdip1	16
669	ENSMUSG00000004085	11.7555	16.1946	20.2561	17.4124	16.4198	22.706	13.3726	19.3816	17.7682	21.2583	19.7247	20.1763	16.0687	18.8461	16.8408	20.3865	Map3k20	2
670	ENSMUSG00000004096	96.7853	97.9164	106.541	97.5606	82.508	92.9866	70.4665	77.3135	70.453	84.5068	75.0192	66.8766	100.414	91.0184	72.7443	75.4676	Cwc15	9
671	ENSMUSG00000004098	0.0751147	0.514857	0.0785119	0	0.0511519	0.0600689	0	0.383373	0	0	0	0.2267	0.222828	0.0370736	0.127791	0.0755668	Col5a3	9
672	ENSMUSG00000004099	720.238	898.471	926.859	863.998	1019.25	936.714	713.002	878.903	842.406	906.276	841.664	883.395	848.523	939.988	811.437	877.112	Dnmt1	9
673	ENSMUSG00000004100	138.774	203.415	81.0243	99.7554	302.973	80.8227	146.968	271.428	99.929	129.327	280.119	101.052	141.071	161.184	172.775	170.166	Ppan	9
674	ENSMUSG00000004105	0	0.187221	0	0	0.153456	0	0.0434175	0	0.0344345	0	0	0	0.0624069	0.0511519	0.0259507	0	Angptl2	2
675	ENSMUSG00000004110	82.3633	73.9989	62.9404	52.0543	81.2803	65.385	62.9987	40.5949	36.2595	52.5206	66.7928	63.1361	73.1009	66.2398	46.6177	60.8165	Cacna1e	1
676	ENSMUSG00000004113	0.600918	0.889298	0.444901	0.365806	0.664974	0.27031	0.564427	0.255582	0.447649	0	0.373928	0.453401	0.645039	0.433697	0.422553	0.275776	Cacna1b	2
677	ENSMUSG00000004127	10.5536	12.965	12.1432	12.9495	12.3788	10.452	10.7675	13.631	9.36619	5.06778	13.8353	8.72797	11.8873	11.9268	11.2549	9.21036	Trmt10a	3
678	ENSMUSG00000004151	0.0375574	0.0468051	0.0261706	0	0.0511519	0	0	0.170388	0	0	0	0	0.0368444	0.0170506	0.0567959	0	Etv1	12
679	ENSMUSG00000004187	4.35666	4.5869	2.09365	1.79245	6.34283	1.71196	3.60365	5.49501	1.48068	1.51375	4.15994	1.47355	3.67907	3.28242	3.52645	2.38242	Kifc2	15
680	ENSMUSG00000004207	340.645	251.671	328.729	377.256	257.447	338.068	454.885	324.802	468.344	456.955	279.604	454.761	307.015	324.257	416.01	397.107	Psap	10
681	ENSMUSG00000004221	40.7122	33.4189	49.227	48.7254	31.6119	46.3131	41.2032	31.0958	47.7262	42.1218	27.6239	40.9194	41.1193	42.2168	40.0084	36.8884	Ikbkg	X
682	ENSMUSG00000004231	0	0	0	0	0	0	0	0	0	0	0	0	0	0	0	0	Pax2	19
683	ENSMUSG00000004233	7.43636	5.99106	6.38563	8.66961	8.2866	7.3284	8.33615	6.73032	7.43786	6.4499	10.3765	6.57431	6.60435	8.09487	7.50144	7.80023	Wars2	3
684	ENSMUSG00000004263	3.22993	4.5401	2.32919	2.268	4.75712	2.49286	3.16948	7.19888	1.03304	2.04027	3.83276	2.09698	3.36641	3.17266	3.80046	2.65667	Atn1	6
685	ENSMUSG00000004264	176.67	177.813	195.966	233.055	173.558	200.63	178.446	194.711	188.598	205.739	204.445	207.941	183.483	202.415	187.251	206.041	Phb2	6
686	ENSMUSG00000004266	1138.25	1085.79	917.883	1110.08	1251.69	937.525	1773.78	1661.79	1493.53	1698.1	1641.92	1501.72	1047.31	1099.76	1643.03	1613.91	Ptpn6	6
687	ENSMUSG00000004267	0	0.234026	0.0785119	0.182903	0.204607	0.0901033	0.868349	0.383373	0.206607	1.7112	0.327187	0.396726	0.104179	0.159205	0.48611	0.811703	Eno2	6
688	ENSMUSG00000004268	140.652	121.038	105.729	131.105	130.591	117.855	115.056	134.606	97.3464	110.438	127.977	105.246	122.473	126.517	115.67	114.553	Emg1	6
689	ENSMUSG00000004270	43.3412	41.2821	43.1815	53.0053	46.6505	46.3431	47.9763	43.9601	54.8198	49.7563	41.2723	50.4975	42.6016	48.6663	48.9187	47.1754	Lpcat3	6
690	ENSMUSG00000004285	56.6741	42.265	51.2421	64.0161	49.7708	50.2776	50.234	44.173	53.7867	35.5402	40.1972	55.655	50.0604	54.6882	49.3979	43.7975	Atp6v1f	6
691	ENSMUSG00000004296	0	0	0	0	0.153456	0.0300344	0	0.0425969	0	0	0	0	0	0.0611634	0.014199	0	Il12b	11
692	ENSMUSG00000004317	8.52552	9.17381	12.5096	16.0223	9.25849	15.5278	15.0224	11.9271	16.0121	13.0314	11.9657	21.9899	10.0696	13.6029	14.3205	15.6624	Clcn5	X
693	ENSMUSG00000004319	92.8043	91.4104	124.939	125.801	78.2624	132.452	135.984	100.06	174.273	151.77	111.01	196.776	103.051	112.172	136.772	153.185	Clcn3	8
694	ENSMUSG00000004328	1.72764	2.15304	2.74792	1.60955	2.14838	1.80207	6.07845	4.04671	6.81803	0.921414	3.13164	6.97104	2.20953	1.85333	5.64773	3.6747	Hif3a	7
695	ENSMUSG00000004341	0	0	0	0	0	0	0	0	0	0	0	0	0	0	0	0	Gpx6	13
696	ENSMUSG00000004344	0	0	0	0	0	0	0	0	0	0	0	0	0	0	0	0	Gpx5	13
697	ENSMUSG00000004347	1.38962	1.49776	2.87877	1.97535	1.2788	1.20138	0.824932	1.61868	1.17077	0.789783	1.40223	0.793452	1.92205	1.48518	1.2048	0.995154	Pde1c	6
698	ENSMUSG00000004356	34.8532	38.7547	49.2531	38.8486	33.6579	41.6878	42.7228	36.7612	54.9919	40.4106	55.4348	48.2305	40.9537	38.0648	44.8253	48.0253	Utp20	10
699	ENSMUSG00000004359	0.0375574	0.234026	0.0261706	0	0.306911	0.0600689	0	0	0.103304	0	0.327187	0	0.0992512	0.122327	0.0344345	0.109062	Spic	10
700	ENSMUSG00000004360	0	0	0	0	0	0	0	0	0	0	0	0	0	0	0	0	9330159F19Rik	10
701	ENSMUSG00000004364	158.041	162.788	210.412	185.464	126.754	194.773	136.678	148.578	198.653	157.957	137.372	163.621	177.081	168.997	161.303	152.983	Cul3	1
702	ENSMUSG00000004366	0	0	0	0	0	0	0	0	0	0	0	0	0	0	0	0	Sst	16
703	ENSMUSG00000004371	0.225344	0.0936103	0	0.146323	0.920734	0.0300344	0.130252	0	0	0	0.0934819	0	0.106318	0.365697	0.0434175	0.0311606	Il11	7
704	ENSMUSG00000004383	0.0375574	0.187221	0	0	0	0.0300344	0	0	0.172173	0.0658153	0	0	0.074926	0.0100115	0.0573909	0.0219384	Large1	8
705	ENSMUSG00000004393	36.2429	40.0184	35.6182	36.1417	52.6353	39.8557	40.0743	48.8161	44.9715	55.219	52.8173	44.0932	37.2932	42.8775	44.6206	50.7098	Ddx56	11
706	ENSMUSG00000004394	23.4734	20.9687	21.4599	23.2287	23.4787	23.6671	20.1023	21.0855	22.2791	37.054	24.2118	20.7998	21.9673	23.4582	21.1556	27.3552	Tmed4	11
707	ENSMUSG00000004415	0	0.0468051	0.0523413	0	0.306911	0.0300344	0	0.0425969	0	0	0	0	0.0330488	0.112315	0.014199	0	Col26a1	5
708	ENSMUSG00000004446	121.31	128.855	119.155	107.986	138.826	109.956	180.096	197.607	194.968	175.661	180.934	176.09	123.107	118.923	190.89	177.562	Bid	6
709	ENSMUSG00000004451	14.2342	11.046	17.7699	20.0828	10.5884	19.7326	17.8012	11.2456	21.1772	13.2947	10.6102	19.6096	14.35	16.8013	16.7413	14.5048	Ralb	1
710	ENSMUSG00000004455	148.464	146.828	272.593	181.001	129.005	218.711	132.51	132.136	220.45	194.747	123.63	195.869	189.295	176.239	161.699	171.415	Ppp1cc	5
711	ENSMUSG00000004460	127.845	114.532	127.006	122.728	131.102	119.867	136.157	137.588	144.315	134.79	136.39	137.551	123.128	124.566	139.353	136.243	Dnajb11	16
712	ENSMUSG00000004462	16.1121	18.5348	21.3029	18.8756	14.7829	20.6637	16.4118	17.9759	21.5216	18.165	18.7431	21.0265	18.6499	18.1074	18.6364	19.3115	Tbccd1	16
713	ENSMUSG00000004473	0.71359	0.702077	0.601924	0.58529	1.02304	0.420482	1.47619	1.95946	0.860863	0.263261	0.841337	0.736777	0.672531	0.67627	1.43217	0.613792	Clec11a	7
714	ENSMUSG00000004500	7.3988	7.16119	9.86633	6.58452	9.51425	8.04923	10.507	7.11369	11.329	11.5835	6.63722	12.0718	8.14211	8.04933	9.64989	10.0975	Zfp324	7
715	ENSMUSG00000004508	0.225344	1.12332	0.680436	0.182903	1.3811	0.390448	0.260505	0.596357	0.172173	0	2.99142	0.453401	0.676368	0.651484	0.343012	1.14827	Gab2	7
716	ENSMUSG00000004530	265.869	265.058	325.903	276.367	240.976	321.368	157.041	162.465	197.069	167.171	142.139	192.129	285.61	279.571	172.191	167.146	Coro1c	5
717	ENSMUSG00000004535	125.216	130.727	174.323	157.077	97.1374	164.799	123.653	102.872	154.68	140.976	107.037	159.54	143.422	139.671	127.068	135.851	Tax1bp1	6
718	ENSMUSG00000004540	0	0	0	0	0	0	0	0	0	0	0	0	0	0	0	0	Psg17	7
719	ENSMUSG00000004542	0	0	0	0	0	0	0	0	0	0	0	0	0	0	0	0	Psg19	7
720	ENSMUSG00000004552	39.5104	29.8617	72.2309	61.1263	29.4635	65.2348	17.3236	21.3837	40.2195	20.9293	11.0776	33.9484	47.201	51.9415	26.3089	21.9851	Ctse	1
721	ENSMUSG00000004558	0.225344	0.280831	0.130853	0.0365806	0.204607	0.120138	0.130252	0.127791	0.0344345	1.44794	0.140223	0.0566751	0.212343	0.120442	0.0974926	0.548278	Ndrg2	14
722	ENSMUSG00000004561	27.492	25.228	18.398	21.2534	32.7372	19.1319	33.2144	30.1586	23.0367	21.3241	31.8306	20.0063	23.706	24.3742	28.8032	24.387	Mettl17	14
723	ENSMUSG00000004562	0.0375574	0.421246	0	0	0.255759	0	0.0434175	0.596357	0	0	0.654373	0	0.152935	0.0852531	0.213258	0.218124	Arhgef40	14
724	ENSMUSG00000004565	100.391	89.0702	64.0657	76.6364	105.475	64.6942	123.392	101.594	71.5894	62.9852	102.596	77.3615	84.5089	82.2686	98.8585	80.981	Pnpla6	8
725	ENSMUSG00000004567	23.586	16.6626	16.0164	21.2534	20.1027	16.3087	35.3852	25.8138	22.2103	28.4322	24.4455	24.257	18.755	19.2216	27.8031	25.7116	Mcoln1	8
726	ENSMUSG00000004568	76.7297	81.1601	53.0217	86.2937	117.547	68.6888	97.6893	84.7253	54.0278	73.9105	110.309	86.5996	70.3038	90.8432	78.8141	90.2729	Arhgef18	8
727	ENSMUSG00000004591	43.6041	47.8817	63.5161	53.6272	41.4842	64.1836	44.6766	31.8199	52.7881	46.3339	46.0398	50.8943	51.6673	53.0983	43.0949	47.756	Pkn2	3
728	ENSMUSG00000004609	0.0751147	0.187221	0	0	0.511519	0.0600689	0.17367	0.127791	0	0	1.12178	0	0.0874451	0.190529	0.100487	0.373928	Cd33	7
729	ENSMUSG00000004610	2.59146	2.38706	1.36087	1.134	2.09723	1.20138	1.64986	3.10958	1.65286	0.329076	3.0849	1.19018	2.11313	1.47753	2.13743	1.53472	Etfb	7
730	ENSMUSG00000004612	1.95298	6.83355	0.104683	0.512129	14.2202	0.330379	2.17087	6.47474	0.275476	0.723968	9.8156	0.736777	2.96374	5.02091	2.9737	3.75878	Nkg7	7
732	ENSMUSG00000004626	201.157	181.744	167.885	200.425	207.574	164.469	186.739	182.187	159.087	194.945	185.281	167.588	183.595	190.823	176.004	182.605	Stxbp2	8
733	ENSMUSG00000004630	0.0375574	0	0	0	0	0	0	0	0	0	0	0	0.0125191	0	0	0	Pcp2	8
734	ENSMUSG00000004631	0.0751147	0	0	0	0	0.0600689	0	0	0	0	0	0	0.0250382	0.020023	0	0	Sgce	6
735	ENSMUSG00000004633	0.300459	0.889298	0.157024	0.329226	1.99492	0.390448	0.130252	0.724148	0.275476	0.789783	1.30875	0.680101	0.448927	0.904865	0.376626	0.92621	Chn2	6
736	ENSMUSG00000004637	10.4409	9.17381	9.65696	6.6211	10.8953	9.73116	9.07425	10.1807	10.3304	8.29272	8.7873	7.70782	9.75724	9.08253	9.86176	8.26261	Wwox	8
737	ENSMUSG00000004642	170.398	208.938	262.099	199.621	146.448	246.463	159.907	147.428	235.601	130.577	127.416	210.491	213.812	197.51	180.979	156.162	Slbp	5
738	ENSMUSG00000004651	0	0	0	0	0	0	0	0	0	0	0	0	0	0	0	0	Tyr	7
739	ENSMUSG00000004654	0	0	0	0	0	0	0	0	0	0	0	0	0	0	0	0	Ghrhr	6
740	ENSMUSG00000004655	1.01405	1.26374	0	0.109742	2.50644	0.27031	1.04202	0.425969	0.0344345	0	0.420669	0.11335	0.759263	0.962165	0.500808	0.178006	Aqp1	6
741	ENSMUSG00000004661	142.756	119.962	114.601	140.287	140.77	122.571	272.792	231.259	210.36	250.559	212.438	251.354	125.773	134.542	238.137	238.117	Arid3b	9
742	ENSMUSG00000004665	816.61	719.535	840.208	889.824	640.217	810.479	888.799	854.623	1025.77	1016.78	664.797	1010.4	792.118	780.173	923.064	897.327	Cnn2	10
743	ENSMUSG00000004667	80.9737	95.6697	68.8288	81.7212	103.941	69.6198	79.1935	97.1636	66.9407	91.2858	106.523	68.2369	81.8241	85.0939	81.0993	88.6818	Polr2e	10
744	ENSMUSG00000004668	0	0	0	0	0	0	0	0	0	0	0.046741	0	0	0	0	0.0155803	Abca13	11
745	ENSMUSG00000004677	190.791	232.294	184.189	192.341	291.054	189.007	247.957	266.146	198.205	221.6	273.201	231.745	202.425	224.134	237.436	242.182	Myo9b	8
746	ENSMUSG00000004698	70.1947	62.9529	118.815	104.621	52.8399	118.876	70.8573	61.8082	125.066	115.045	56.1359	111.367	83.9874	92.1123	85.9106	94.1825	Hdac9	12
747	ENSMUSG00000004707	140.277	138.543	143.834	163.625	119.491	143.324	159.038	149.302	165.217	216.927	140.083	162.998	140.885	142.147	157.852	173.336	Ly9	1
748	ENSMUSG00000004709	2.0281	4.5869	1.20385	1.53639	5.83131	1.08124	1.34594	2.59841	1.1019	1.05304	5.60891	1.1335	2.60628	2.81631	1.68209	2.59849	Cd244a	1
749	ENSMUSG00000004730	0.788705	0.514857	0.471071	0.58529	2.14838	0.600689	0.694679	0.97973	0.172173	0.526522	0.888078	1.02015	0.591544	1.11145	0.615527	0.811584	Adgre1	17
750	ENSMUSG00000004748	1.69008	2.01262	1.80577	2.34116	3.06911	1.62186	2.25771	3.06698	3.03024	2.50098	2.94468	1.30353	1.83616	2.34404	2.78498	2.24973	Mtfp1	11
751	ENSMUSG00000004768	9.05133	11.7013	10.4159	8.48671	9.51425	9.49088	9.50843	10.6492	11.0535	5.39685	9.76886	9.74812	10.3895	9.16395	10.4037	8.30461	Rab23	1
752	ENSMUSG00000004771	32.4496	25.696	37.8689	35.3003	15.8059	33.2782	29.0029	19.339	32.5751	20.0078	21.0334	29.5277	32.0048	28.1281	26.9723	23.523	Rab11a	9
753	ENSMUSG00000004788	66.9272	83.8748	69.8756	71.1128	85.7817	67.127	62.2606	78.634	48.8281	62.1954	74.879	57.922	73.5592	74.6738	63.2409	64.9988	Eif2b2	12
754	ENSMUSG00000004789	141.854	195.131	130.33	109.632	259.238	96.2303	136.808	167.534	118.799	98.5913	269.134	95.1009	155.772	155.033	141.047	154.276	Dlst	12
755	ENSMUSG00000004791	0	0	0	0	0	0	0.0434175	0	0	0	0.046741	0	0	0	0.0144725	0.0155803	Pgf	12
756	ENSMUSG00000004798	22.7598	23.7302	32.059	24.1798	19.182	30.6652	17.367	16.059	27.6509	15.7298	10.7504	26.0139	26.183	24.6756	20.359	17.498	Ulk2	11
757	ENSMUSG00000004814	0.0375574	0	0	0	0.153456	0	0	0	0	0	0	0	0.0125191	0.0511519	0	0	Ccl24	5
758	ENSMUSG00000004815	24.1118	23.3558	14.8649	18.2903	27.7243	14.2964	28.3516	30.1586	19.2489	23.3644	30.9893	20.3464	20.7775	20.1037	25.9197	24.9	Dgkq	5
759	ENSMUSG00000004821	0	0	0	0	0	0	0	0	0	0	0	0	0	0	0	0	Tmed11	5
760	ENSMUSG00000004837	220.161	205.287	149.12	203.608	257.908	172.338	327.324	328.763	248.479	335	315.548	276.858	191.523	211.284	301.522	309.135	Grap	11
761	ENSMUSG00000004842	0	0	0	0	0	0	0	0	0	0	0	0	0	0	0	0	Pou1f1	16
762	ENSMUSG00000004843	24.0367	17.786	28.7354	31.2399	15.141	28.3225	20.5365	15.4201	26.6179	36.2642	15.9854	27.2607	23.5193	24.9011	20.8581	26.5035	Chmp2b	16
763	ENSMUSG00000004846	27.1164	29.7213	17.0109	21.0339	36.0621	19.3121	26.9622	28.5826	17.2517	15.7298	25.614	18.6461	24.6162	25.4694	24.2655	19.9967	Plod3	5
764	ENSMUSG00000004849	40.5244	37.3037	44.6471	36.1783	33.7602	45.9527	34.2998	41.1061	42.7677	51.2043	33.1861	38.8225	40.8251	38.6304	39.3912	41.0709	Ap1s1	5
765	ENSMUSG00000004864	0	0.0936103	0.0261706	0	0	0	0	0	0	0	0	0	0.039927	0	0	0	Mapk13	17
766	ENSMUSG00000004865	188.35	230.422	159.458	158.028	257.959	159.092	178.185	210.897	150.926	150.651	237.07	150.586	192.743	191.693	180.003	179.436	Srpk1	17
767	ENSMUSG00000004872	0	0	0	0	0	0	0	0	0	0	0	0	0	0	0	0	Pax3	1
768	ENSMUSG00000004880	259.296	265.76	409.361	372.647	200.618	407.687	205.799	195.35	350.681	320.784	194.91	345.265	311.472	326.984	250.61	286.986	Lbr	1
769	ENSMUSG00000004885	0.112672	0.0936103	0	0	0.306911	0.0300344	0	0	0	0	0.140223	0.0566751	0.0687608	0.112315	0	0.0656327	Crabp2	3
770	ENSMUSG00000004891	0.225344	0.608467	0.104683	0	0.306911	0.0300344	0.477592	0.212985	0.344345	0	0.373928	0.736777	0.312831	0.112315	0.344974	0.370235	Nes	3
771	ENSMUSG00000004892	0	0	0	0	0	0	0	0	0	0	0	0	0	0	0	0	Bcan	3
772	ENSMUSG00000004894	0.150229	0	0	0.109742	0.102304	0.0901033	0	0	0.0344345	0	0	0	0.0500765	0.100716	0.0114782	0	Hapln2	3
773	ENSMUSG00000004895	82.2506	99.2737	82.4375	98.9872	103.429	88.4814	68.7733	89.624	64.8402	79.8339	81.7032	72.2608	87.9873	96.9659	74.4125	77.9326	Prcc	3
774	ENSMUSG00000004896	47.4725	49.6603	27.296	32.6665	59.2339	26.6105	50.3643	47.1974	27.9953	30.275	58.7066	34.5152	41.4762	39.5036	41.8523	41.1656	Rrnad1	3
775	ENSMUSG00000004897	184.069	199.718	247.993	212.899	173.763	226.94	162.555	216.691	203.164	210.017	173.83	164.868	210.593	204.534	194.136	182.905	Hdgf	3
776	ENSMUSG00000004902	1.69008	2.62109	0.942143	0.475548	4.041	0.81093	0.607845	1.19271	0.275476	0	1.0283	0	1.7511	1.77583	0.692012	0.342767	Slc25a18	6
777	ENSMUSG00000004929	16.4501	21.5304	16.1473	15.6565	28.287	14.2363	25.3992	39.7004	27.2721	17.6385	42.0669	24.9371	18.0426	19.3933	30.7906	28.2141	Thop1	10
778	ENSMUSG00000004931	23.2856	22.5601	18.0054	24.4359	23.3764	19.3121	24.9216	23.7691	20.1786	38.831	24.352	22.7267	21.2837	22.3748	22.9565	28.6366	Apba3	10
779	ENSMUSG00000004933	14.9103	9.31422	7.14458	10.2792	19.182	8.92023	26.0939	18.6149	13.2917	14.3477	23.1368	14.7922	10.4564	12.7938	19.3335	17.4256	Matk	10
780	ENSMUSG00000004934	48.6368	53.1238	42.8413	51.2861	68.4412	46.3431	48.7144	70.7109	43.9384	48.7691	61.5578	49.4207	48.2007	55.3568	54.4546	53.2492	Pias4	10
781	ENSMUSG00000004936	65.3874	58.366	76.4182	87.2814	64.0421	79.1708	79.6276	70.8387	105.645	111.359	79.6466	112.16	66.7239	76.8314	85.3705	101.055	Map2k1	9
782	ENSMUSG00000004937	125.291	142.1	110.571	130.776	165.783	114.581	119.615	149.771	102.202	127.287	149.571	114.257	125.988	137.047	123.863	130.372	Sgta	10
783	ENSMUSG00000004939	0	0	0	0	0	0	0	0	0	0	0	0	0	0	0	0	Nmrk2	10
784	ENSMUSG00000004945	33.4636	28.1299	27.5053	27.2892	28.3381	27.7819	27.6569	26.1545	26.4113	19.0864	30.3349	28.0542	29.6996	27.803	26.7409	25.8252	Tmem242	17
785	ENSMUSG00000004947	46.0453	45.0734	44.7518	47.628	50.845	43.1294	44.0253	48.9865	41.2181	62.7219	41.2255	42.6197	45.2902	47.2008	44.7433	48.8557	Dtx2	5
786	ENSMUSG00000004948	0	0	0	0	0	0	0	0	0	0	0	0	0	0	0	0	Zp3	5
787	ENSMUSG00000004951	0.0375574	0.514857	0.0523413	0.0731613	0.511519	0	0.0868349	0.212985	0.344345	0.0658153	0.186964	0.0566751	0.201585	0.194893	0.214722	0.103151	Hspb1	5
788	ENSMUSG00000004952	7.99972	8.00368	4.39667	6.69426	13.5041	5.4963	7.03363	8.98796	3.92554	9.08251	16.2191	6.12091	6.80002	8.56488	6.64904	10.4742	Rasa4	5
789	ENSMUSG00000004961	0	0	0	0	0	0.0300344	0	0	0.0344345	0	0	0	0	0.0100115	0.0114782	0	Syt5	7
790	ENSMUSG00000004980	1300.72	1506.75	1662.46	1193.15	1031.68	1335.09	1172.84	1171.5	1331.31	1032.44	961.882	1112.19	1489.98	1186.64	1225.21	1035.51	Hnrnpa2b1	6
791	ENSMUSG00000004988	0	0	0.0261706	0	0	0	0	0	0	0	0	0	0.00872354	0	0	0	Fxyd4	6
792	ENSMUSG00000004994	19.6049	23.1685	13.347	15.876	32.328	11.7435	21.5351	25.9415	12.362	8.49017	26.0815	13.3187	18.7068	19.9825	19.9462	15.9634	Ccdc130	8
793	ENSMUSG00000004996	27.7173	28.0363	20.099	26.9965	35.3971	20.7838	30.9132	28.3696	21.4871	22.6405	38.795	28.9043	25.2842	27.7258	26.9233	30.1133	Mri1	8
794	ENSMUSG00000005034	146.136	122.629	216.902	202.766	95.5005	214.896	131.555	116.417	214.561	169.803	100.119	196.493	161.889	171.054	154.178	155.472	Prkacb	3
795	ENSMUSG00000005043	24.0743	24.9003	28.3428	33.2518	25.6782	29.644	38.4245	40.0411	43.3186	32.1178	36.7384	47.8905	25.7725	29.5247	40.5947	38.9156	Sgsh	11
796	ENSMUSG00000005045	0.638475	0.842493	0.392559	0.512129	1.4834	0.660758	0.607845	0.724148	0.550952	2.43516	0.373928	0.340051	0.624509	0.88543	0.627648	1.04971	Chd5	4
797	ENSMUSG00000005054	17.3515	12.6374	17.0894	18.839	11.9184	18.6814	13.5462	10.1381	16.4941	16.1906	11.9189	19.2695	15.6928	16.4796	13.3928	15.793	Cstb	10
798	ENSMUSG00000005057	146.474	173.647	136.689	125.106	202.868	125.153	79.7579	120.933	75.5493	68.7111	89.6024	58.4887	152.27	151.043	92.08	72.2674	Sh2b2	5
799	ENSMUSG00000005069	17.3139	12.5906	13.7134	15.0346	16.9824	13.2752	17.0631	16.9536	17.114	9.08251	22.1552	16.5491	14.5393	15.0974	17.0435	15.929	Pex5	6
800	ENSMUSG00000005078	10.2532	10.9524	12.4049	11.3766	12.8391	12.8247	12.5042	15.6331	13.2917	18.889	13.2277	11.2783	11.2035	12.3468	13.8097	14.465	Jkamp	12
801	ENSMUSG00000005087	107.189	112.332	150.455	120.314	92.5849	137.768	84.6641	74.1613	103.131	73.5156	79.3661	99.2381	123.325	116.889	87.3189	84.04	Cd44	2
802	ENSMUSG00000005089	0	0	0	0	0	0	0	0.0851939	0	0	0	0.0566751	0	0	0.028398	0.0188917	Slc1a2	2
803	ENSMUSG00000005102	31.1351	32.2955	34.9378	32.5934	34.2206	35.0802	33.2578	30.8828	34.3657	37.8438	35.2427	39.5592	32.7895	33.9647	32.8354	37.5486	Eif2ak4	2
804	ENSMUSG00000005103	455.27	368.731	563.977	561.257	300.722	546.957	507.073	426.055	625.055	610.239	334.992	585.454	462.659	469.645	519.394	510.229	Wdr1	5
805	ENSMUSG00000005107	1.91543	1.7786	2.77409	3.47516	1.32995	2.49286	3.64707	2.04465	4.51092	1.64538	2.24357	4.87406	2.15604	2.43266	3.40088	2.921	Slc2a9	5
806	ENSMUSG00000005124	0	0	0	0	0	0	0	0	0	0	0	0	0	0	0	0	Ccn4	15
807	ENSMUSG00000005125	7.28613	6.31869	8.32226	10.9376	5.26864	8.22944	10.9412	9.54172	14.3936	11.1228	7.80574	15.2456	7.30903	8.14523	11.6255	11.3914	Ndrg1	15
808	ENSMUSG00000005131	0	0	0	0	0	0	0	0	0	0	0.046741	0	0	0	0	0.0155803	4930550C14Rik	9
809	ENSMUSG00000005142	301.473	271.985	219.545	261.405	320.006	228.352	400.092	330.254	314.249	348.953	360.934	312.393	264.334	269.921	348.199	340.76	Man2b1	8
810	ENSMUSG00000005148	0	0.0936103	0	0.256064	0	0.120138	0.0434175	0.127791	0	0	0	0.11335	0.0312034	0.125401	0.0570694	0.0377834	Klf5	14
811	ENSMUSG00000005150	35.1537	37.8654	21.9572	23.1555	41.3819	21.5347	30.0449	33.6942	21.4871	11.7151	40.4309	21.6499	31.6587	28.6907	28.4087	24.5986	Wdr83	8
812	ENSMUSG00000005161	60.4674	48.3497	54.4087	58.7119	51.4588	56.5548	59.7859	42.0006	58.9519	65.9469	50.4335	48.7973	54.4086	55.5752	53.5794	55.0592	Prdx2	8
813	ENSMUSG00000005198	425.638	375.237	582.061	521.75	324.456	562.905	403.826	466.437	565.346	461.562	353.221	538.244	460.978	469.704	478.536	451.009	Polr2a	11
814	ENSMUSG00000005202	0	0	0	0	0	0	0	0	0	0	0	0	0	0	0	0	Shbg	11
815	ENSMUSG00000005204	85.2552	81.909	72.1263	87.318	87.3162	83.1353	76.3279	89.3258	78.2352	90.4302	89.4154	91.0203	79.7635	85.9232	81.2963	90.2886	Senp3	11
816	ENSMUSG00000005220	0	0	0	0	0	0	0	0	0	0	0	0	0	0	0	0	Corin	5
817	ENSMUSG00000005225	4.43177	3.88483	4.55369	5.08471	3.47833	5.16592	4.08124	3.79113	3.65006	3.61984	3.27187	4.81739	4.2901	4.57632	3.84081	3.90303	Plekha8	6
818	ENSMUSG00000005232	0	0	0	0	0	0	0	0	0	0	0	0	0	0	0	0	G6pc2	2
819	ENSMUSG00000005233	15.0981	25.2748	27.4006	13.9372	15.9594	21.6849	17.2802	19.2112	25.5504	6.055	17.9018	19.2129	22.5912	17.1938	20.6806	14.3899	Spc25	2
820	ENSMUSG00000005237	0	0	0	0	0	0	0	0	0	0	0	0	0	0	0	0	Dnah2	11
821	ENSMUSG00000005251	0.0375574	0	0.0261706	0	0	0.0600689	0.260505	0.298179	0.068869	0	0.186964	0.340051	0.0212427	0.020023	0.209184	0.175672	Ripk4	16
822	ENSMUSG00000005262	41.0878	43.1543	38.7325	45.1039	45.6786	45.1418	39.2928	39.7855	36.8105	50.5461	45.2452	37.2356	40.9915	45.3081	38.6296	44.3423	Ufd1	16
823	ENSMUSG00000005267	9.08888	8.93978	9.47377	10.8279	7.31472	7.80895	9.50843	8.73237	8.33315	13.2289	9.11449	7.53779	9.16748	8.65051	8.85798	9.96038	Zfp287	11
824	ENSMUSG00000005268	1.01405	0.655272	0.628095	0.109742	0.409215	0.330379	0.17367	0.0851939	0	0	0.373928	0	0.765805	0.283112	0.0862879	0.124643	Prlr	15
825	ENSMUSG00000005299	91.8653	107.465	93.9264	100.853	98.2116	89.0221	94.1725	102.02	97.4497	113.4	101.101	89.4333	97.7521	96.0288	97.8806	101.311	Letm1	5
826	ENSMUSG00000005312	194.359	207.347	301.643	287.634	170.336	310.076	201.674	204.764	306.639	295.905	167.333	283.999	234.45	256.015	237.692	249.079	Ubqln1	13
827	ENSMUSG00000005320	0	0	0	0	0	0	0	0	0	0	0	0	0	0	0	0	Fgfr4	13
828	ENSMUSG00000005338	0	0.140415	0	0	0.102304	0	0	0.170388	0	0	0.373928	0	0.0468051	0.0341012	0.0567959	0.124643	Cadm3	1
829	ENSMUSG00000005339	0	0.234026	0	0	0.0511519	0.0300344	0	0	0.0344345	0	0.280446	0	0.0780086	0.0270621	0.0114782	0.0934819	Fcer1a	1
830	ENSMUSG00000005354	131.563	112.005	118.788	131.507	110.437	126.895	129.905	132.86	134.914	156.904	129.145	139.704	120.786	122.947	132.56	141.918	Txn2	15
831	ENSMUSG00000005355	0	0	0	0	0	0	0	0	0	0	0	0	0	0	0	0	Casp14	10
832	ENSMUSG00000005357	0	0	0	0	0	0	0	0	0	0	0	0	0	0	0	0	Slc1a6	10
833	ENSMUSG00000005360	0.0375574	0.327636	0.0523413	0	0	0	0.0434175	0.212985	0	0	0.0934819	0	0.139178	0	0.0854674	0.0311606	Slc1a3	15
834	ENSMUSG00000005362	23.8114	18.7689	34.8855	36.2148	15.3967	34.4195	25.269	17.8907	33.6425	29.3536	15.8919	34.5718	25.8219	28.677	25.6007	26.6058	Crbn	6
835	ENSMUSG00000005364	11.6052	7.53563	11.1225	10.901	9.77001	11.4131	25.79	12.6087	27.1	20.7976	12.5733	22.7267	10.0878	10.6947	21.8329	18.6992	Il5ra	6
836	ENSMUSG00000005370	189.89	264.964	264.428	192.231	262	246.883	178.576	193.262	224.548	186.784	222.253	193.942	239.761	233.705	198.795	200.993	Msh6	17
837	ENSMUSG00000005371	145.309	168.311	149.408	120.899	155.195	139.48	149.4	132.775	142.834	110.109	167.146	125.932	154.343	138.525	141.67	134.396	Fbxo11	17
838	ENSMUSG00000005373	0.262902	0.468051	0.157024	0.0731613	0.460367	0.150172	0.217087	0.724148	0.172173	0	0.420669	0.2267	0.295992	0.2279	0.371136	0.21579	Mlxipl	5
839	ENSMUSG00000005374	38.1583	47.2732	40.8524	32.3007	47.7247	37.4229	41.9413	48.6457	43.2842	29.6169	51.602	40.3527	42.0946	39.1494	44.6237	40.5239	Tbl2	5
840	ENSMUSG00000005378	50.7776	60.051	44.6994	53.2248	77.1882	49.1063	51.1458	71.2647	47.9329	59.8261	71.093	46.927	51.8427	59.8398	56.7811	59.282	Bud23	5
841	ENSMUSG00000005397	7.24857	5.56981	9.42143	7.938	5.98477	13.0049	16.4986	9.54172	16.804	15.2691	9.06774	21.8766	7.41327	8.97589	14.2815	15.4045	Nid1	13
842	ENSMUSG00000005410	452.191	605.752	609.383	507.008	599.295	582.248	415.549	554.527	520.099	458.469	479.142	485.933	555.775	562.85	496.725	474.514	Mcm5	8
843	ENSMUSG00000005413	4.92002	4.21246	4.78923	4.79206	7.57048	6.15706	1.12885	1.23531	1.54955	1.25049	5.23499	0.906802	4.64057	6.1732	1.30457	2.46409	Hmox1	8
844	ENSMUSG00000005417	543.455	763.954	573.713	521.896	742.214	511.336	281.258	343.672	240.938	284.783	415.106	255.775	627.04	591.815	288.623	318.555	Mprip	11
845	ENSMUSG00000005442	442.689	506.244	382.667	346.675	599.653	377.593	479.503	586.432	359.049	330.195	467.363	381.197	443.867	441.307	474.994	392.918	Cic	7
846	ENSMUSG00000005447	117.63	106.482	107.744	111.973	107.368	109.806	28.916	37.3575	29.2349	39.4233	40.9451	34.4585	110.619	109.716	31.8362	38.2756	Pafah1b3	7
847	ENSMUSG00000005465	5.25803	5.61662	3.16665	2.268	6.34283	2.25258	16.325	15.2497	11.7766	15.335	15.0973	11.6184	4.68043	3.62114	14.4504	14.0169	Il27ra	8
848	ENSMUSG00000005469	49.726	49.4262	66.5519	61.0165	43.4791	64.574	53.3166	52.2665	67.7327	51.9282	35.7101	60.0756	55.2347	56.3565	57.7719	49.238	Prkaca	8
849	ENSMUSG00000005470	80.5606	96.9334	132.083	88.452	79.8481	112.899	83.405	95.0764	131.919	86.218	62.5861	101.165	103.192	93.7332	103.467	83.3231	Asf1b	8
850	ENSMUSG00000005474	0	0	0	0	0	0	0	0	0	0	0	0	0	0	0	0	Myl10	5
851	ENSMUSG00000005481	154.286	164.801	156.736	143.689	178.06	142.243	126.301	154.67	142.387	128.077	156.302	122.588	158.607	154.664	141.119	135.656	Ddx39	8
852	ENSMUSG00000005483	69.068	64.4039	71.8122	62.4432	65.7302	65.2648	60.3503	57.8893	68.8346	59.497	54.5	61.3792	68.428	64.4794	62.358	58.4587	Dnajb1	8
853	ENSMUSG00000005493	0.0751147	0.0468051	0.104683	0.0731613	0.460367	0.0600689	0.130252	0.383373	0.37878	1.77701	0.233705	0.11335	0.0755341	0.197866	0.297468	0.708022	Msh4	3
854	ENSMUSG00000005501	9.61469	8.79937	10.5991	7.7551	7.11011	8.58985	12.2437	9.7547	10.778	13.3605	8.97426	11.2783	9.67105	7.81835	10.9255	11.2044	Usp40	1
855	ENSMUSG00000005503	0	0	0	0	0	0	0	0	0	0	0	0	0	0	0	0	Evx1	6
856	ENSMUSG00000005505	33.2383	37.3037	34.4667	33.1421	39.0289	33.6686	32.3894	33.7368	36.0874	46.5314	36.4112	34.9686	35.0029	35.2798	34.0712	39.3037	Kbtbd4	2
857	ENSMUSG00000005506	242.733	220.452	346.29	328.933	190.234	365.069	215.698	203.954	266.936	235.29	160.462	303.212	269.825	294.745	228.863	232.988	Celf1	2
858	ENSMUSG00000005510	37.0316	30.1425	31.3262	35.8856	32.8907	32.0167	31.5645	27.5176	29.166	33.4342	35.1959	33.0983	32.8334	33.5977	29.4161	33.9095	Ndufs3	2
859	ENSMUSG00000005514	62.9462	62.8593	56.9735	57.6511	70.743	56.0443	64.0408	72.8834	64.427	58.3123	63.6144	61.0391	60.9263	61.4795	67.117	60.9886	Por	5
860	ENSMUSG00000005533	0.600918	1.68499	0.287877	0.256064	3.32487	0.450517	0.651262	1.06492	0.068869	0	2.57075	0.623426	0.857927	1.34382	0.595018	1.06473	Igf1r	7
861	ENSMUSG00000005534	13.0324	10.1567	15.1528	18.2903	13.9133	21.5347	4.42858	4.55787	5.33735	4.34381	5.00128	9.3514	12.7806	17.9128	4.7746	6.23216	Insr	8
862	ENSMUSG00000005540	333.247	263.653	233.39	473.061	355.403	293.286	928.179	885.165	757.559	1008.29	809.647	867.016	276.763	373.917	856.968	894.984	Fcer2a	8
863	ENSMUSG00000005547	0	0	0	0	0	0	0	0	0	0	0	0	0	0	0	0	Cyp2a5	7
864	ENSMUSG00000005553	0.86382	0.514857	0.968313	0.877935	1.73916	1.23141	0.911767	1.06492	0.998601	1.11886	2.15008	0.736777	0.78233	1.28284	0.991764	1.33524	Atp4a	7
865	ENSMUSG00000005566	247.09	260.003	243.884	236.384	280.619	257.125	253.211	308.87	282.432	301.368	313.118	266.713	250.326	258.043	281.504	293.733	Trim28	7
866	ENSMUSG00000005575	119.47	118.698	103.374	104.218	130.744	100.015	105.07	140.101	97.1398	117.151	119.657	95.3276	113.847	111.659	114.104	110.712	Ube2m	7
867	ENSMUSG00000005580	0.112672	0.374441	0.0785119	0	0.306911	0	0.130252	0.127791	0.068869	0	0.186964	0.340051	0.188542	0.102304	0.108971	0.175672	Adcy9	16
868	ENSMUSG00000005583	322.017	388.249	592.425	466.586	265.325	547.498	494.004	433.254	779.735	644.726	364.72	741.424	434.23	426.47	568.998	583.623	Mef2c	13
869	ENSMUSG00000005609	50.1015	59.2085	58.1773	52.3835	49.1569	56.2245	48.8881	48.5179	50.24	53.3762	48.8443	50.5542	55.8291	52.5883	49.2153	50.9249	Ctr9	7
870	ENSMUSG00000005610	874.674	947.289	1473.28	1291.52	764.311	1413.99	755.898	830.215	1151.15	1037.05	730.421	1132.09	1098.41	1156.61	912.42	966.519	Eif4g2	7
871	ENSMUSG00000005611	0.901377	2.29345	0.942143	1.02426	1.43225	1.05121	1.38936	0.596357	1.27408	1.57957	1.21526	1.3602	1.37899	1.16924	1.0866	1.38501	Mrvi1	7
872	ENSMUSG00000005615	6.30964	5.89745	8.3746	9.03542	5.26864	8.46971	4.7325	4.68566	6.09491	9.21414	4.81432	5.66751	6.86056	7.59126	5.17103	6.56532	Pcyt1a	16
873	ENSMUSG00000005621	268.911	299.412	237.551	230.897	349.521	235.23	293.632	294.43	240.663	218.77	322.092	253.394	268.625	271.882	276.242	264.752	Zfp592	7
874	ENSMUSG00000005625	159.168	161.712	136.846	139.848	175.093	126.475	122.698	136.566	110.259	144.53	144.009	113.917	152.575	147.139	123.174	134.152	Psmd4	3
875	ENSMUSG00000005628	2.59146	2.62109	0.915972	1.02426	1.02304	1.02117	2.25771	1.57609	1.68729	0	1.16852	1.07683	2.04284	1.02282	1.84036	0.74845	Tmod4	3
876	ENSMUSG00000005640	0.150229	0	0.0261706	0	0	0	0.130252	0.511163	0.241042	0	0.140223	0.11335	0.0588	0	0.294152	0.0845244	Insrr	3
877	ENSMUSG00000005649	0	0.140415	0.157024	0.0365806	0.511519	0.150172	0.217087	0	0	0	0.560891	0	0.0991464	0.232757	0.0723624	0.186964	Cabp5	7
878	ENSMUSG00000005656	34.2523	35.9932	44.7256	42.7993	20.6654	41.5677	31.825	30.4568	47.7951	43.2406	28.0913	41.9963	38.3237	35.0108	36.6923	37.7761	Snx6	12
879	ENSMUSG00000005667	53.2939	51.7665	61.7103	61.5286	49.6685	68.9891	51.5365	50.0088	64.9779	66.2102	49.9661	68.0668	55.5902	60.0621	55.5078	61.4144	Mthfd2	6
880	ENSMUSG00000005672	0.338016	2.80831	0.104683	0.0731613	5.11519	0.0600689	0.955184	1.57609	0.172173	0	2.71098	0.283376	1.08367	1.74947	0.901148	0.998117	Kit	5
881	ENSMUSG00000005674	32.9378	34.0741	23.7629	26.6307	39.1823	24.2678	30.6093	37.8261	27.7887	36.33	48.5638	31.228	30.2583	30.027	32.0747	38.7073	Tomm40l	1
882	ENSMUSG00000005677	0.112672	0	0.0261706	0	0	0	0	0	0.0344345	0.460707	0	0	0.0462809	0	0.0114782	0.153569	Nr1i3	1
883	ENSMUSG00000005681	0.788705	0.842493	0.444901	0.219484	1.22764	0.240275	0.477592	0.681551	0.37878	0	0.654373	0.396726	0.692033	0.562468	0.512641	0.350366	Apoa2	1
884	ENSMUSG00000005682	160.558	185.255	119.469	114.461	228.137	111.037	173.54	205.19	123.069	115.374	203.136	114.88	155.094	151.212	167.266	144.464	Pan2	10
885	ENSMUSG00000005683	265.944	248.442	342.652	347.626	212.945	342.753	238.839	249.831	342.417	309.595	223.235	314.944	285.679	301.108	277.029	282.591	Cs	10
886	ENSMUSG00000005686	4.50688	4.63371	7.45863	5.77974	8.03084	7.89906	8.33615	6.90071	8.60863	16.5854	7.94596	13.0353	5.53307	7.23655	7.9485	12.5222	Ampd3	7
887	ENSMUSG00000005687	66.4014	77.5093	82.5945	63.6869	63.3772	72.2629	68.4259	66.0679	76.5479	82.993	62.8666	66.3666	75.5018	66.4423	70.3472	70.7421	Bcas2	3
888	ENSMUSG00000005696	0.150229	0	0	0	0.102304	0.0300344	0.0868349	0.0425969	0	0	0.140223	0.11335	0.0500765	0.0441127	0.043144	0.0845244	Sh2d1a	X
889	ENSMUSG00000005698	227.861	256.165	333.519	305.595	208.751	326.504	207.145	216.435	287.253	257.206	201.173	285.076	272.515	280.283	236.944	247.818	Ctcf	8
890	ENSMUSG00000005699	8.07483	6.73994	5.39115	6.65768	9.30964	6.03692	9.03083	8.98796	5.95717	8.16109	9.20797	7.31109	6.73531	7.33475	7.99199	8.22672	Pard6a	8
891	ENSMUSG00000005705	0.262902	0.374441	0.104683	0.475548	0.81843	0.420482	0.17367	0.255582	0	0	0.841337	0.0566751	0.247342	0.571487	0.143084	0.299337	Agrp	8
892	ENSMUSG00000005716	0	0	0	0	0	0	0	0	0	0	0	0	0	0	0	0	Pvalb	15
893	ENSMUSG00000005718	6.00918	7.11438	6.22861	4.24335	7.92854	6.87789	8.42299	14.057	9.15958	9.14832	9.90908	10.2582	6.45072	6.34993	10.5465	9.77187	Tfap4	16
894	ENSMUSG00000005732	155.713	202.479	199.106	180.562	209.876	192.04	167.07	228.575	183.605	172.765	204.492	179.66	185.766	194.159	193.083	185.639	Ranbp1	16
895	ENSMUSG00000005763	0.71359	1.8254	0.130853	0.365806	3.22257	0.390448	1.56303	1.61868	0.172173	1.11886	3.45883	0.0566751	0.889948	1.32627	1.11796	1.54479	Cd247	1
896	ENSMUSG00000005774	140.164	133.629	136.585	125.691	137.24	131.311	266.323	198.8	234.465	193.892	200.378	224.66	136.792	131.414	233.196	206.31	Rfx5	3
897	ENSMUSG00000005779	95.3582	80.7389	84.5835	87.8301	85.8328	86.6794	77.5002	77.569	84.2268	91.3516	85.9566	78.8918	86.8935	86.7808	79.7654	85.4	Psmb4	3
898	ENSMUSG00000005800	0	0	0	0	0	0	0	0	0	0	0	0	0	0	0	0	Mmp8	9
899	ENSMUSG00000005802	11.3423	14.8372	17.2726	17.5221	10.8953	17.7804	7.38097	9.11575	12.8785	8.35854	9.34819	12.2985	14.4841	15.3993	9.79174	10.0017	Slc30a4	2
900	ENSMUSG00000005803	0.0751147	0.0468051	0	0	0.204607	0	0.0868349	0.0851939	0	0	0.186964	0	0.04064	0.0682025	0.0573429	0.0623213	Sqor	2
901	ENSMUSG00000005804	19.943	17.786	22.1404	19.5341	19.4889	21.7149	23.8796	24.1099	26.8245	19.0864	22.8096	23.1801	19.9564	20.2459	24.938	21.692	Bloc1s6	2
902	ENSMUSG00000005813	59.3406	67.259	63.5423	54.9807	71.3569	60.6095	51.58	62.1064	57.609	48.2426	76.8889	57.0152	63.3806	62.3157	57.0984	60.7155	Metap1	3
903	ENSMUSG00000005823	73.988	75.4967	52.6291	59.2606	94.5798	50.6381	89.8742	88.2183	61.3279	76.6748	93.8091	59.5656	67.3713	68.1595	79.8068	76.6831	Gpr108	17
904	ENSMUSG00000005824	1.72764	1.54457	0.81129	0.621871	1.89262	0.330379	1.08544	0.809342	0.37878	0.592337	1.68267	1.07683	1.36117	0.94829	0.757853	1.11728	Tnfsf14	17
905	ENSMUSG00000005836	0	0.0936103	0	0	0.0511519	0	0	0.170388	0	0	0	0	0.0312034	0.0170506	0.0567959	0	Gata6	18
906	ENSMUSG00000005846	65.1996	79.1475	66.0547	66.906	82.6103	67.9679	75.8937	94.9486	79.2683	85.6257	117.273	72.8842	70.1339	72.4947	83.3702	91.9276	Rsl1d1	16
907	ENSMUSG00000005864	0	0	0	0	0	0	0	0	0	0	0	0	0	0	0	0	Cnga2	X
908	ENSMUSG00000005871	99.2266	119.774	108.425	100.487	118.212	116.594	114.839	91.1149	96.0034	99.8418	117.18	107.173	109.142	111.764	100.653	108.065	Apc	18
909	ENSMUSG00000005873	81.9126	72.0331	78.8783	77.8802	73.5564	80.8527	70.9876	59.1246	76.8234	71.5412	61.0437	70.7872	77.608	77.4298	68.9785	67.7907	Reep5	18
910	ENSMUSG00000005881	61.1434	51.0176	48.154	55.2368	56.0625	45.9527	60.3503	50.5626	52.1339	49.4273	54.126	56.4484	53.4383	52.4173	54.3489	53.3339	Ergic3	2
911	ENSMUSG00000005882	21.7457	22.9345	23.0302	23.4848	17.9543	24.2979	22.4468	20.0632	24.7929	23.6277	23.1835	21.7066	22.5701	21.9123	22.4343	22.8393	Uqcc1	2
912	ENSMUSG00000005883	3.00459	2.01262	2.53855	2.04852	1.17649	1.80207	1.12885	0.809342	0.757559	1.84283	0.934819	0.623426	2.51859	1.67569	0.898585	1.13369	Spo11	2
913	ENSMUSG00000005886	83.3398	96.2314	140.772	122.911	104.759	143.384	96.6039	88.5591	124.343	124.128	84.5544	141.404	106.781	123.685	103.169	116.695	Ncoa2	1
914	ENSMUSG00000005891	0	0	0	0	0	0	0	0	0	0	0	0	0	0	0	0	Prl4a1	13
915	ENSMUSG00000005892	0	0	0	0	0	0	0	0	0	0	0	0	0	0	0	0	Trh	6
916	ENSMUSG00000005893	99.3392	100.116	133.209	117.131	85.9863	134.224	102.422	77.782	118.283	91.22	80.9086	121.171	110.888	112.447	99.4955	97.7667	Nr2c2	6
917	ENSMUSG00000005897	5.82139	7.16119	5.88839	5.41393	5.67786	6.3673	7.07705	7.19888	6.7836	7.70039	5.60891	7.14107	6.29032	5.8197	7.01984	6.81679	Nr2c1	10
918	ENSMUSG00000005899	91.4146	127.31	80.6055	76.2341	178.98	79.8616	90.9162	133.541	74.4474	84.5068	153.17	73.0542	99.7767	111.692	99.635	103.577	Smpd4	16
919	ENSMUSG00000005907	9.50201	10.7184	11.2534	8.74277	11.3557	10.7523	12.9818	12.2679	13.0507	7.10805	13.8821	10.8816	10.4913	10.2836	12.7668	10.6239	Pex1	5
920	ENSMUSG00000005917	0	0	0	0	0	0	0	0	0	0	0	0	0	0	0	0	Otx1	11
921	ENSMUSG00000005936	90.8137	84.2024	108.634	103.194	75.0398	111.127	82.2327	73.5649	95.2803	88.0608	72.3083	99.9182	94.5502	96.4537	83.6926	86.7624	Kctd20	17
922	ENSMUSG00000005947	0.262902	0.280831	0.0785119	0	0.767278	0.0300344	0.434175	0.212985	0.137738	0.789783	0.186964	0	0.207415	0.265771	0.261632	0.325582	Itgae	11
923	ENSMUSG00000005949	8.56308	7.48882	7.38012	7.13322	9.77001	7.44854	11.5925	9.03055	9.53836	10.9911	8.46011	9.29472	7.81067	8.11726	10.0538	9.58199	Ctns	11
924	ENSMUSG00000005950	0	0.0468051	0.0261706	0	0.102304	0	0	0.0851939	0	0	0	0.0566751	0.0243253	0.0341012	0.028398	0.0188917	P2rx5	11
925	ENSMUSG00000005951	1.50229	1.87221	1.98897	1.68271	5.06404	2.13244	1.78012	2.08725	1.75616	2.89587	4.06646	1.64358	1.78782	2.95973	1.87451	2.86864	Shpk	11
926	ENSMUSG00000005952	0	0	0	0	0	0	0	0	0	0	0	0	0	0	0	0	Trpv1	11
927	ENSMUSG00000005958	0	0.468051	0	0	0	0.0300344	0	0	0	0	0	0	0.156017	0.0100115	0	0	Ephb3	16
928	ENSMUSG00000005968	2.96703	2.80831	2.82643	1.97535	2.7622	2.04234	4.08124	4.68566	3.75336	4.08055	4.95454	2.66373	2.86726	2.25997	4.17342	3.89961	Tuft1	3
929	ENSMUSG00000005973	3.60551	5.38259	3.84708	3.402	3.88754	3.24372	3.7339	5.66539	5.09631	2.96169	5.46869	3.45718	4.27839	3.51109	4.83187	3.96252	Rcn1	2
930	ENSMUSG00000005980	9.6898	12.8714	4.6322	4.75548	14.9875	4.86558	1.21569	3.02438	1.27408	0.394892	3.73928	0.2267	9.06447	8.20285	1.83805	1.45362	Dnase1	16
931	ENSMUSG00000005981	106.55	110.694	95.4705	103.889	122.713	102.147	117.314	112.797	111.774	154.6	144.757	112.273	104.238	109.583	113.962	137.21	Trap1	16
932	ENSMUSG00000005982	101.367	94.2656	92.1991	103.743	109.618	98.0024	99.426	104.916	102.787	108.661	98.7169	105.529	95.944	103.788	102.376	104.302	Naa60	16
933	ENSMUSG00000005983	8.18751	7.86326	4.78923	6.84058	7.57048	5.46627	7.51122	9.41393	6.47369	8.6218	9.16123	6.74434	6.94667	6.62577	7.79961	8.17579	1700037C18Rik	16
934	ENSMUSG00000005986	35.0035	30.985	17.1679	17.2295	35.6529	15.0773	24.2269	23.8117	11.2257	9.60903	23.5107	7.99119	27.7188	22.6532	19.7548	13.7036	Ankrd13d	19
935	ENSMUSG00000005994	0	0	0	0	0	0	0	0	0	0	0	0	0	0	0	0	Tyrp1	4
936	ENSMUSG00000006005	399.047	466.788	572.221	509.861	396.939	522.389	387.978	369.827	470.789	426.812	375.33	457.255	479.352	476.396	409.531	419.799	Tpr	1
937	ENSMUSG00000006007	0	0	0	0	0	0	0	0	0	0	0	0	0	0	0	0	Pdc	1
938	ENSMUSG00000006010	23.6611	20.9219	19.5495	20.1925	21.7907	19.1319	27.2662	18.8279	20.1098	21.9165	27.5772	20.403	21.3775	20.3717	22.0679	23.2989	Odr4	1
939	ENSMUSG00000006014	0	0	0.0261706	0	0	0	0.0868349	0.127791	0	0	0	0.0566751	0.00872354	0	0.0715419	0.0188917	Prg4	1
940	ENSMUSG00000006019	52.5052	64.7315	36.4557	43.5675	63.991	40.126	80.2355	95.0338	59.7783	52.2573	81.8901	64.7797	51.2308	49.2282	78.3492	66.309	Dhx34	7
941	ENSMUSG00000006021	23.586	22.2324	15.9117	20.7412	29.0031	17.0896	31.6079	25.9841	22.6235	28.9587	31.2697	22.5567	20.5767	22.278	26.7385	27.595	Kptn	7
942	ENSMUSG00000006024	119.545	145.517	91.2308	93.0611	171.717	90.5238	138.892	163.828	103.923	127.484	173.596	108.476	118.764	118.434	135.548	136.519	Napa	7
943	ENSMUSG00000006050	57.0121	52.7494	40.3813	43.9699	60.8196	34.7498	53.2298	46.814	42.5611	36.8565	53.9391	39.6159	50.0476	46.5131	47.535	43.4705	Sra1	18
944	ENSMUSG00000006056	0	0	0	0	0	0	0	0	0	0	0	0	0	0	0	0	Calcoco2	11
945	ENSMUSG00000006057	23.3231	15.6797	18.8952	20.6681	21.6884	19.0418	24.0533	25.4304	23.7598	26.5894	20.1454	25.8439	19.2993	20.4661	24.4145	24.1929	Atp5g1	11
946	ENSMUSG00000006058	63.9978	66.4633	49.2793	52.2372	71.6126	43.3998	63.3461	56.015	48.3461	42.5167	70.9528	41.8262	59.9135	55.7498	55.9024	51.7652	Snf8	11
947	ENSMUSG00000006095	37.1818	30.1893	32.6871	27.655	28.0824	28.1122	31.825	26.8361	32.2651	22.5746	31.4567	27.2041	33.3527	27.9499	30.3087	27.0785	Tbcb	7
948	ENSMUSG00000006127	98.6257	83.4068	87.6193	99.5725	91.8688	90.7941	78.8027	65.0029	67.6983	87.0078	71.1397	78.7217	89.8839	94.0785	70.5013	78.9564	Inpp5k	11
949	ENSMUSG00000006134	57.0872	55.3237	83.746	78.0631	47.4689	94.0679	53.7942	53.1184	81.231	76.8064	46.1333	83.8792	65.3856	73.2	62.7146	68.9396	Crkl	16
950	ENSMUSG00000006143	0	0.0468051	0	0	0	0	0	0	0	0	0	0	0.0156017	0	0	0	Upk3bl	5
951	ENSMUSG00000006154	69.5563	111.677	48.4418	47.4451	109.567	46.1629	71.8559	111.817	42.871	54.3634	102.082	47.8338	76.5584	67.7251	75.5146	68.0932	Eps8l1	7
952	ENSMUSG00000006169	110.606	111.724	163.226	161.796	84.0425	159.152	105.201	90.1351	137.118	130.248	88.06	136.53	128.519	134.997	110.818	118.28	Clint1	11
953	ENSMUSG00000006179	1.84031	1.87221	0.915972	0.292645	2.35299	0.840964	2.4748	2.51322	1.06747	2.36935	2.47727	1.8136	1.54283	1.1622	2.0185	2.22007	Prss16	13
954	ENSMUSG00000006191	7.88705	7.11438	7.82502	7.68193	6.59859	6.75775	9.11767	8.3916	9.71053	10.6621	7.43181	10.0882	7.60882	7.01276	9.07327	9.39402	Cdkal1	13
955	ENSMUSG00000006200	0	0	0	0	0	0	0	0	0	0	0	0	0	0	0	0	Rhox6	X
956	ENSMUSG00000006204	0	0	0	0	0	0	0	0	0	0	0	0	0	0	0	0	5430419D17Rik	7
957	ENSMUSG00000006205	0	0	0	0	0	0	0	0	0	0	0	0	0	0	0	0	Htra1	7
958	ENSMUSG00000006215	64.1104	74.5138	45.4846	53.0419	95.4494	44.0906	68.122	75.8226	42.2512	59.6286	84.2739	48.5139	61.3696	64.194	62.0652	64.1388	Zbtb17	4
959	ENSMUSG00000006216	0	0	0	0	0	0	0	0	0	0	0.046741	0	0	0	0	0.0155803	Clcnkb	4
960	ENSMUSG00000006218	0	0	0	0	0	0	0	0	0	0	0	0	0	0	0	0	Fam131c	4
961	ENSMUSG00000006219	0.338016	0.234026	0.41873	0.0731613	0.613822	0.480551	0.130252	0.383373	0.413214	1.11886	0.0934819	0.736777	0.330257	0.389178	0.308946	0.649706	Fblim1	4
962	ENSMUSG00000006221	0	0	0	0	0	0	0	0	0.0344345	0	0	0.0566751	0	0	0.0114782	0.0188917	Hspb7	4
963	ENSMUSG00000006235	0	0	0.0523413	0.0731613	0.358063	0.0300344	0.0434175	0.0851939	0	0	0.233705	0	0.0174471	0.153753	0.0428705	0.0779016	Epor	9
964	ENSMUSG00000006241	0.0751147	0	0	0	0.153456	0	0	0	0	0	0	0	0.0250382	0.0511519	0	0	Ccdc159	9
965	ENSMUSG00000006262	35.9048	35.8995	51.844	37.4586	29.2589	47.4244	34.9945	29.3493	41.5969	36.5933	30.6153	38.3691	41.2161	38.0473	35.3136	35.1926	Mob1b	5
966	ENSMUSG00000006269	0	0.0468051	0.0261706	0	0	0	0	0	0	0	0	0	0.0243253	0	0	0	Atp6v1b1	6
967	ENSMUSG00000006270	0	0	0	0	0	0	0	0	0	0	0	0	0	0	0	0	Vax1	19
968	ENSMUSG00000006273	39.5855	31.1254	48.7035	53.8101	32.9418	49.4367	43.2438	36.5482	55.3707	47.6503	40.7114	54.6915	39.8048	45.3962	45.0542	47.6844	Atp6v1b2	8
969	ENSMUSG00000006276	81.4619	86.4959	74.5601	81.8309	110.744	79.0506	101.988	96.8229	88.2212	102.803	103.484	97.0278	80.8393	90.5418	95.6772	101.105	Eps15l1	8
970	ENSMUSG00000006281	52.0545	48.8646	47.395	34.459	45.3717	31.1157	61.566	48.6883	54.0278	34.6846	50.6205	41.6562	49.438	36.9821	54.7607	42.3204	Tep1	14
971	ENSMUSG00000006288	38.0081	39.8312	34.1788	41.519	42.1491	39.6154	36.2536	30.1586	28.4429	26.5894	41.8332	32.1915	37.3394	41.0945	31.6184	33.538	Ttc5	14
972	ENSMUSG00000006289	42.8154	45.7754	36.9529	35.593	47.0086	34.6597	46.1093	44.9398	46.521	37.5147	51.415	42.1663	41.8479	39.0871	45.8567	43.6987	Osgep	14
973	ENSMUSG00000006299	76.6546	67.5866	77.3604	72.6492	65.3209	71.482	80.5828	74.2465	80.2669	69.3035	62.5394	74.3011	73.8672	69.8174	78.3654	68.7147	Aamp	1
974	ENSMUSG00000006301	5.48338	4.96135	6.04542	5.01155	4.09215	4.74544	5.64427	3.19477	4.47649	0.526522	3.8795	2.72041	5.49671	4.61638	4.43851	2.37548	Tmbim1	1
975	ENSMUSG00000006304	546.986	480.034	671.146	762.304	396.785	681.331	552.357	594.483	732.388	709.949	423.426	683.332	566.055	613.473	626.409	605.569	Arpc2	1
976	ENSMUSG00000006307	249.494	260.424	191.805	197.06	324.763	198.257	257.596	281.481	168.832	183.032	288.625	204.314	233.907	240.027	235.97	225.324	Kmt2b	7
977	ENSMUSG00000006310	3.0797	3.604	1.70109	2.15826	4.80828	2.01231	7.85856	5.28202	3.47789	3.22495	5.42195	4.02393	2.79493	2.99295	5.53949	4.22361	Zbtb32	7
978	ENSMUSG00000006311	0	0	0	0	0	0	0	0	0	0	0	0	0	0	0	0	Etv2	7
979	ENSMUSG00000006313	1.27695	1.17013	0.549583	0.768193	1.4834	0.690792	0.694679	0.766745	0.172173	0	1.07504	0.510076	0.998887	0.980797	0.544532	0.528373	Upk1a	7
980	ENSMUSG00000006315	15.7365	11.7949	12.7451	16.0223	13.6575	13.5455	13.8936	14.3978	13.946	16.4538	15.9854	8.95467	13.4255	14.4085	14.0791	13.798	Tmem147	7
981	ENSMUSG00000006333	899.875	655.459	760.545	947.878	687.021	805.644	843.818	725.383	808.523	889.757	671.948	855.511	771.959	813.514	792.575	805.738	Rps9	7
982	ENSMUSG00000006335	19.3796	19.2369	14.6556	16.1321	23.2229	14.2063	21.839	21.0855	13.8427	7.04223	22.2487	13.9988	17.7574	17.8538	18.9224	14.4299	Tfpt	7
983	ENSMUSG00000006342	1.12672	1.59137	0.523413	0.58529	0.767278	0.360413	0.998602	1.27791	0.482083	0	1.54245	0.283376	1.0805	0.570994	0.919531	0.608609	Susd2	10
984	ENSMUSG00000006344	0.0375574	0.0468051	0	0	0.102304	0	0.17367	0.170388	0	0	0.186964	0	0.0281208	0.0341012	0.114686	0.0623213	Ggt5	10
985	ENSMUSG00000006345	0.112672	0.0936103	0	0	0	0.120138	0.0434175	0.0851939	0	0	0	0	0.0687608	0.0400459	0.0428705	0	Ggt1	10
986	ENSMUSG00000006356	2.21588	2.38706	1.75343	2.268	2.50644	2.37272	1.08544	2.51322	1.65286	1.31631	1.35549	1.70025	2.11879	2.38239	1.7505	1.45735	Crip2	12
987	ENSMUSG00000006360	190.153	108.916	128.733	157.553	128.647	138.729	154.306	117.823	123.344	167.566	121.807	126.499	142.601	141.643	131.824	138.624	Crip1	12
988	ENSMUSG00000006362	122.85	143.271	101.83	113.583	172.382	109.686	133.031	146.576	102.512	119.586	161.397	119.301	122.65	131.883	127.373	133.428	Cbfa2t3	8
989	ENSMUSG00000006369	0	0	0	0	0	0	0	0	0	0	0	0	0	0	0	0	Fbln1	15
990	ENSMUSG00000006373	16.9759	15.5861	22.5853	22.3874	13.9133	21.805	14.4146	18.2315	19.972	15.0717	13.9755	19.3262	18.3824	19.3686	17.5394	16.1245	Pgrmc1	X
991	ENSMUSG00000006378	15.0605	15.4925	14.4985	10.3889	15.7036	12.9448	9.89918	16.6128	12.6719	8.95088	17.2942	9.3514	15.0172	13.0125	13.0613	11.8655	Gcat	15
992	ENSMUSG00000006386	0	0	0	0	0.0511519	0	0	0	0	0	0	0	0	0.0170506	0	0	Tek	4
993	ENSMUSG00000006389	0	0.187221	0	0	0.0511519	0	0	0	0	0	0	0.11335	0.0624069	0.0170506	0	0.0377834	Mpl	4
994	ENSMUSG00000006390	79.2085	82.0494	57.4445	65.6257	96.4724	56.1644	87.4428	96.5673	72.8634	68.1846	106.616	70.1071	72.9008	72.7542	85.6245	81.636	Elovl1	4
995	ENSMUSG00000006392	79.6967	88.8362	73.3824	63.7966	90.4365	64.3037	69.7719	61.2544	62.1887	66.3418	77.6367	52.5945	80.6384	72.8456	64.405	65.5243	Med8	4
996	ENSMUSG00000006395	8.30018	10.812	3.89942	4.27993	13.2483	4.14475	7.85856	10.564	4.06327	3.15913	12.6668	4.47733	7.67053	7.22434	7.49529	6.76776	Hyi	4
997	ENSMUSG00000006398	139.526	181.276	159.746	117.021	166.55	139.39	62.087	143.765	76.9612	61.0766	113.02	65.1197	160.182	140.987	94.2709	79.7386	Cdc20	4
998	ENSMUSG00000006403	0.150229	0	0.0261706	0.0365806	0	0	0	0	0.137738	0	0	0	0.0588	0.0121935	0.0459127	0	Adamts4	1
999	ENSMUSG00000006411	0.0375574	0.0468051	0.0785119	0	0	0.0901033	0.130252	0.0425969	0	1.38212	0.140223	0	0.0542915	0.0300344	0.0576164	0.507448	Nectin4	1
1000	ENSMUSG00000006412	33.6138	41.0481	31.2216	32.886	30.6911	29.3737	29.5239	41.1912	23.0367	25.668	35.5699	25.8439	35.2945	30.9836	31.2506	29.0272	Pfdn2	1
1001	ENSMUSG00000006418	150.229	128.948	153.595	167.356	128.494	171.767	139.934	129.069	151.443	154.008	134.988	161.694	144.258	155.872	140.149	150.23	Rnf114	2
1002	ENSMUSG00000006423	25.6141	32.2487	43.5741	35.0808	25.6782	44.9015	32.867	27.3472	47.1753	28.1689	25.5673	43.1298	33.8123	35.2202	35.7965	32.2887	C330007P06Rik	X
1003	ENSMUSG00000006435	0.262902	0.421246	0.130853	0.182903	0.358063	0.120138	0.0434175	0	0	0	0	0.0566751	0.271667	0.220368	0.0144725	0.0188917	Neurl1a	19
1004	ENSMUSG00000006442	26.7408	31.9679	22.4282	17.449	49.1058	23.1265	37.339	53.5018	35.5364	36.7907	65.9515	40.126	27.0457	29.8938	42.1257	47.6227	Srm	4
1005	ENSMUSG00000006445	0.450688	0.889298	0.444901	0.841355	2.25068	0.870999	0.303922	0.127791	0.241042	0	1.26201	0.2267	0.594962	1.32101	0.224252	0.496235	Epha2	4
1006	ENSMUSG00000006456	108.391	108.354	132.214	115.814	85.5259	135.816	108.848	124.383	127.752	109.977	86.8914	126.669	116.319	112.385	120.328	107.846	Rbm14	19
1007	ENSMUSG00000006457	0.0751147	0.0468051	0.209365	0.0731613	0.306911	0.120138	0.0434175	0	0.172173	1.77701	0	0.170025	0.110428	0.166737	0.0718634	0.649012	Actn3	19
1008	ENSMUSG00000006462	0	0	0	0	0	0.0300344	0	0.0851939	0	0	0	0	0	0.0100115	0.028398	0	A530013C23Rik	2
1009	ENSMUSG00000006463	13.2953	8.79937	11.7244	13.3519	7.82624	12.7646	13.2423	9.24354	9.5728	14.0187	6.68396	10.0882	11.273	11.3143	10.6862	10.2636	Zdhhc24	19
1010	ENSMUSG00000006464	1.23939	1.63818	1.88429	1.64613	2.35299	1.32152	1.38936	1.87427	0.654256	3.61984	1.21526	1.3602	1.58729	1.77354	1.30596	2.0651	Bbs1	19
1011	ENSMUSG00000006469	0	0	0	0	0	0	0	0	0	0	0	0	0	0	0	0	Slc34a3	2
1012	ENSMUSG00000006471	122.7	143.458	74.1414	91.5979	192.587	78.4499	120.483	143.722	82.2296	94.5107	176.587	82.349	113.433	120.878	115.478	117.816	Ndor1	2
1013	ENSMUSG00000006476	13.2202	13.9479	7.82502	8.26722	12.7368	7.71885	28.8292	29.4771	18.9734	17.9676	24.726	18.136	11.6644	9.5743	25.7599	20.2765	Nsmf	2
1014	ENSMUSG00000006488	0	0	0	0	0	0	0	0	0	0	0	0	0	0	0	0	Prl7a1	13
1015	ENSMUSG00000006490	0	0	0	0	0	0	0	0	0	0	0	0	0	0	0	0	Prl8a9	13
1016	ENSMUSG00000006494	18.0275	19.7518	24.4172	17.6684	19.2843	23.0965	18.5393	16.5702	23.8287	22.2456	22.015	24.3703	20.7322	20.0164	19.6461	22.877	Pdk1	2
1017	ENSMUSG00000006498	608.843	693.839	845.181	749.83	693.619	816.396	619.176	750.729	819.61	843.883	650.681	787.841	715.954	753.282	729.839	760.802	Ptbp1	10
1018	ENSMUSG00000006517	15.3985	11.3268	12.876	18.2537	16.8801	12.4643	20.0155	18.2315	21.0051	28.1689	22.8563	23.0101	13.2004	15.866	19.7507	24.6785	Mvd	8
1019	ENSMUSG00000006519	178.961	117.949	117.48	159.784	162.407	137.618	234.758	231.131	175.409	230.024	223.468	194.906	138.13	153.27	213.766	216.133	Cyba	8
1020	ENSMUSG00000006522	0	0	0	0	0	0	0	0	0	0	0	0	0	0	0	0	Itih3	14
1021	ENSMUSG00000006526	22.91	24.8067	25.2808	31.1301	26.0875	26.7006	23.6625	24.4506	22.8301	34.3556	25.7543	28.8476	24.3325	27.9727	23.6478	29.6525	Stimate	14
1022	ENSMUSG00000006527	39.8108	42.7331	51.6608	41.0801	32.1745	53.6415	32.1723	30.2438	48.1395	36.5933	36.271	43.1864	44.7349	42.2987	36.8519	38.6836	Sfmbt1	14
1023	ENSMUSG00000006529	0	0	0	0	0	0	0	0	0	0	0	0	0	0	0	0	Itih1	14
1024	ENSMUSG00000006538	0.187787	0.0468051	0	0	0.102304	0.0300344	0.0434175	0.638954	0	0	0.373928	0	0.0781973	0.0441127	0.227457	0.124643	Ihh	1
1025	ENSMUSG00000006542	0	0	0	0	0	0	0.0868349	0	0	0	0	0.0566751	0	0	0.028945	0.0188917	Prkag3	1
1026	ENSMUSG00000006546	0	0	0.0261706	0	0	0	0	0	0	0	0	0	0.00872354	0	0	0	Cryba2	1
1027	ENSMUSG00000006567	0.638475	0.421246	0.183194	0.475548	0.869582	0.300344	2.38796	0.638954	0.654256	0	0.701114	1.19018	0.414305	0.548492	1.22706	0.630431	Atp7b	8
1028	ENSMUSG00000006570	0	0	0	0	0	0	0	0	0	0	0	0	0	0	0	0	Defb2	8
1029	ENSMUSG00000006574	0.150229	0	0	0	0.102304	0	0.0868349	0	0	0	0	0	0.0500765	0.0341012	0.028945	0	Slc4a1	11
1030	ENSMUSG00000006575	0.638475	1.17013	0.366389	0.365806	1.63686	0.330379	0.868349	1.57609	0.447649	3.81729	0.888078	0.510076	0.724998	0.777682	0.964028	1.73848	Rundc3a	11
1031	ENSMUSG00000006576	7.17346	10.2503	3.63772	2.01194	7.67278	2.16248	11.5056	12.1827	6.23265	1.64538	9.20797	2.89043	7.0205	3.94907	9.97367	4.58126	Slc4a3	1
1032	ENSMUSG00000006585	100.654	119.166	96.5696	116.875	151.512	105.541	85.8363	123.318	85.2254	101.75	113.954	86.8263	105.463	124.643	98.1266	100.844	Cdt1	8
1033	ENSMUSG00000006586	0	0	0	0	0	0	0	0	0	0	0	0	0	0	0	0	Runx1t1	4
1034	ENSMUSG00000006587	0.0375574	0.0936103	0	0	0.306911	0	0.303922	0	0.103304	0.0658153	0.888078	0.2267	0.0437226	0.102304	0.135742	0.393531	Snai3	8
1035	ENSMUSG00000006589	17.3515	17.2243	12.6142	18.6195	22.558	15.4077	19.2339	24.3229	20.3164	24.0226	24.352	18.0794	15.73	18.8617	21.2911	22.1513	Aprt	8
1036	ENSMUSG00000006599	59.4158	67.493	63.8825	61.8944	66.4974	61.3303	53.2298	63.8528	57.299	62.7219	72.355	57.1852	63.5971	63.2407	58.1272	64.0874	Gtf2h1	7
1037	ENSMUSG00000006611	0.450688	0.889298	0.209365	0.146323	1.89262	0.330379	0.34734	0.894536	0.103304	0.460707	2.10334	0.283376	0.51645	0.789774	0.448393	0.949142	Hfe	13
1038	ENSMUSG00000006638	7.6617	9.54825	4.8154	4.79206	15.6013	4.95568	9.6821	13.3754	5.30292	7.17386	16.1256	3.85391	7.34178	8.44969	9.45348	9.05113	Abhd1	5
1039	ENSMUSG00000006641	3.15482	3.27636	1.67492	2.67039	6.95665	2.16248	5.73111	4.30229	3.92554	1.31631	6.02958	3.11713	2.70203	3.92984	4.65298	3.48767	Slc5a6	5
1040	ENSMUSG00000006642	0	0	0	0	0	0.0300344	0	0	0	0	0	0	0	0.0100115	0	0	Tcf23	5
1041	ENSMUSG00000006649	0	0.0468051	0	0	0	0	0.0868349	0	0.0344345	0	0.046741	0	0.0156017	0	0.0404232	0.0155803	Nphs1	7
1042	ENSMUSG00000006651	0.187787	0.0936103	0.0523413	0.329226	0.0511519	0.0901033	0.217087	0.0425969	0.0344345	0	0.280446	0.11335	0.111246	0.156827	0.0980396	0.131265	Aplp1	7
1043	ENSMUSG00000006673	127.019	145.611	148.178	156.309	139.952	154.167	130.252	138.653	156.229	172.107	140.363	170.139	140.269	150.142	141.712	160.87	Qrich1	9
1044	ENSMUSG00000006675	1.42718	1.49776	0.863631	0.658452	1.12534	0.690792	1.69328	1.74647	0.929732	3.42239	1.68267	1.41688	1.26286	0.824862	1.4565	2.17398	P4htm	9
1045	ENSMUSG00000006676	215.579	240.344	167.099	202.876	258.47	180.147	220.17	233.005	158.054	209.161	234.546	190.315	207.674	213.831	203.743	211.341	Usp19	9
1046	ENSMUSG00000006678	69.744	95.3889	143.886	87.0985	64.4514	132.692	53.0996	58.5282	109.433	67.2632	58.286	88.2998	103.006	94.7473	73.6869	71.283	Pola1	X
1047	ENSMUSG00000006699	436.905	374.582	549.636	527.968	252.179	526.323	376.429	323.311	525.677	382.847	284.98	469.44	453.707	435.49	408.473	379.089	Cdc42	4
1048	ENSMUSG00000006705	34.9284	34.5422	41.2187	40.7874	38.0058	45.2919	29.741	37.0593	39.2554	34.2239	34.9155	40.2393	36.8964	41.3617	35.3519	36.4596	Pknox1	17
1049	ENSMUSG00000006711	0	0.280831	0.0785119	0	0.102304	0.0300344	0	0	0	0	0.046741	0.11335	0.119781	0.0441127	0	0.0533637	D130043K22Rik	13
1050	ENSMUSG00000006715	42.0267	54.9492	52.8385	40.4948	47.2643	46.7035	36.6443	48.7309	52.065	44.2937	42.6745	42.3363	49.9381	44.8209	45.8134	43.1015	Gmnn	13
1051	ENSMUSG00000006717	16.7506	14.5096	14.4462	16.9734	14.2714	14.5967	16.4986	13.7162	12.7752	25.4705	16.78	11.165	15.2355	15.2805	14.33	17.8052	Acot13	13
1052	ENSMUSG00000006720	0.300459	0.327636	0.235536	0.109742	0.153456	0.180207	0.0434175	0.340776	0.241042	0	0.186964	0.170025	0.287877	0.147801	0.208412	0.118996	Zfp184	13
1053	ENSMUSG00000006724	0.413131	0.280831	0.183194	0.0731613	0.613822	0.0901033	0.434175	0.638954	0.344345	0.526522	0.934819	0.2267	0.292385	0.259029	0.472491	0.562681	Cyp27b1	10
1054	ENSMUSG00000006728	142.155	140.79	155.898	161.101	152.791	166.331	149.226	161.655	182.916	192.246	157.377	183.287	146.281	160.074	164.599	177.637	Cdk4	10
1055	ENSMUSG00000006731	218.246	207.253	165.712	225.19	296.425	184.381	310.391	374.086	258.328	302.421	365.187	272.381	197.07	235.332	314.269	313.33	B4galnt1	10
1056	ENSMUSG00000006732	7.02323	8.89298	6.09776	6.03581	9.25849	6.09699	14.3712	17.0814	10.4681	19.3497	21.5943	11.2783	7.33799	7.13043	13.9736	17.4075	Mettl1	10
1057	ENSMUSG00000006736	9.76492	9.0802	9.0027	14.0835	17.4428	12.2841	25.7466	20.7021	19.4211	30.4067	22.202	24.0869	9.2826	14.6035	21.9566	25.5652	Tspan31	10
1058	ENSMUSG00000006740	103.02	104.563	168.277	145.335	78.825	157.621	96.0829	82.9363	149.308	133.342	77.4965	154.496	125.287	127.26	109.442	121.778	Kif5b	18
1059	ENSMUSG00000006763	25.0508	26.0237	30.4626	24.0701	28.6962	25.5893	22.4468	26.2823	27.1688	18.2308	23.3237	21.8199	27.179	26.1185	25.2993	21.1248	Saal1	7
1060	ENSMUSG00000006764	0	0	0	0	0	0	0	0	0	0	0	0	0	0	0	0	Tph2	10
1061	ENSMUSG00000006777	0	0	0	0	0	0	0	0	0	0	0	0	0	0	0	0	Krt23	11
1062	ENSMUSG00000006782	336.589	247.365	334.513	411.313	259.954	364.288	287.12	239.31	307.431	342.766	228.049	342.204	306.156	345.185	277.954	304.34	Cnp	11
1063	ENSMUSG00000006784	0.525803	0.655272	0.392559	0.54871	1.22764	0.330379	0.0868349	0.681551	0.241042	0	0.420669	0.340051	0.524545	0.702244	0.336476	0.253573	Ttc25	11
1064	ENSMUSG00000006800	0.413131	3.604	0.0523413	0.256064	5.72901	0.0600689	0.260505	2.30024	0.103304	0.592337	4.1132	0.0566751	1.35649	2.01505	0.888015	1.58741	Sulf2	2
1065	ENSMUSG00000006818	24.6376	23.4494	32.8703	36.0685	16.4709	33.9689	24.4875	20.4465	33.126	28.4322	21.9215	33.0416	26.9858	28.8361	26.02	27.7984	Sod2	17
1066	ENSMUSG00000006850	34.5152	30.5638	30.4626	35.0443	38.3128	28.1122	39.5099	40.3819	32.2996	22.5088	33.0926	28.1675	31.8472	33.8231	37.3971	27.923	Tmco6	18
1067	ENSMUSG00000006906	18.9289	18.3476	22.5853	24.253	18.4147	23.8173	17.367	16.7406	20.3508	15.2691	17.4344	20.9131	19.9539	22.1616	18.1528	17.8722	Stambp	6
1068	ENSMUSG00000006920	38.3085	28.2703	33.7078	41.4824	28.952	37.0024	45.1542	32.1181	38.7388	34.6846	29.7272	44.6033	33.4289	35.8123	38.6704	36.3384	Ezh1	11
1069	ENSMUSG00000006930	2.44123	2.29345	1.91046	0.951097	2.30183	1.80207	4.29833	2.59841	2.30711	3.48821	1.30875	2.15365	2.21505	1.685	3.06795	2.31687	Hap1	11
1070	ENSMUSG00000006931	0	0.187221	0	0	0	0	0	0.0851939	0	0	0.0934819	0	0.0624069	0	0.028398	0.0311606	P3h4	11
1071	ENSMUSG00000006932	194.096	169.201	265.239	249.992	125.987	270.37	172.932	133.669	240.25	225.944	135.689	227.041	209.512	215.45	182.284	196.224	Ctnnb1	9
1072	ENSMUSG00000006941	46.5711	34.2614	46.7931	48.3596	34.1695	44.0605	33.0841	36.9742	40.736	36.2642	33.1393	37.859	42.5419	42.1965	36.9314	35.7542	Eif1b	9
1073	ENSMUSG00000006948	0	0	0	0	0	0	0	0	0	0	0	0	0	0	0	0	Klk4	7
1074	ENSMUSG00000006958	0.0751147	0	0	0	0	0	0	0	0.0344345	0	0	0	0.0250382	0	0.0114782	0	Chrd	16
1075	ENSMUSG00000006998	123.076	126.187	176.285	156.126	110.232	173.899	124.521	106.365	163.426	154.468	113.954	155.63	141.849	146.753	131.437	141.351	Psmd2	16
1076	ENSMUSG00000007021	0.112672	0.140415	0.104683	0	0.255759	0.120138	0	0.212985	0.103304	0	0.046741	0.170025	0.119257	0.125299	0.105429	0.0722554	Syngr3	17
1077	ENSMUSG00000007029	728.087	738.351	597.109	700.592	938.381	629.312	515.93	616.633	451.988	557.719	717.193	512.286	687.849	756.095	528.184	595.733	Vars	17
1078	ENSMUSG00000007030	14.9854	10.7652	6.56883	7.06006	8.1843	6.06696	6.29553	6.81551	2.75476	3.42239	3.55231	3.17381	10.7731	7.10377	5.2886	3.38284	Vwa7	17
1079	ENSMUSG00000007033	0.0375574	0.0468051	0.0523413	0	0	0	0.130252	0.0851939	0	0	0.233705	0	0.0455679	0	0.0718154	0.0779016	Hspa1l	17
1080	ENSMUSG00000007034	0.0375574	0	0.183194	0.0365806	0	0.0600689	0.0434175	0.170388	0.068869	0	0.280446	0	0.0735839	0.0322165	0.0942248	0.0934819	Slc44a4	17
1081	ENSMUSG00000007035	20.619	23.4962	14.7079	9.65729	26.6501	10.452	20.0589	22.832	10.1237	8.09528	20.8465	11.9585	19.6077	15.5865	17.6715	13.6334	Msh5	17
1082	ENSMUSG00000007036	61.5565	61.8296	42.5796	46.3843	71.2546	44.8714	59.4819	62.5749	45.0748	65.6178	69.9712	48.1172	55.3219	54.1701	55.7105	61.2354	Abhd16a	17
1083	ENSMUSG00000007038	97.6867	127.263	74.7171	61.3457	126.601	59.6184	79.5842	99.1231	54.441	67.2632	97.4081	52.7079	99.889	82.5217	77.7161	72.4597	Neu1	17
1084	ENSMUSG00000007039	24.8254	25.0876	17.7699	19.0951	27.1616	20.1831	17.1933	20.7447	13.9115	13.0314	22.9965	12.5252	22.5609	22.1466	17.2832	16.1844	Ddah2	17
1085	ENSMUSG00000007041	546.234	465.29	594.78	588.436	385.787	602.371	494.134	434.617	579.946	598.195	355.792	564.881	535.435	525.531	502.899	506.289	Clic1	17
1086	ENSMUSG00000007050	39.8859	44.5585	43.9667	42.7262	44.2464	46.6134	39.1626	53.7573	48.2772	58.444	42.0201	39.3892	42.8037	44.5287	47.0657	46.6178	Lsm2	17
1087	ENSMUSG00000007080	143.018	233.698	154.171	109.157	260.005	141.222	159.993	224.401	162.979	124.852	253.056	136.587	176.963	170.128	182.458	171.498	Pole	5
1088	ENSMUSG00000007097	0.0375574	0	0	0	0	0.0600689	0.0868349	0	0	0	0	0	0.0125191	0.020023	0.028945	0	Atp1a2	1
1089	ENSMUSG00000007107	0	0	0	0	0	0	0	0	0	0	0	0	0	0	0	0	Atp1a4	1
1090	ENSMUSG00000007122	0.150229	0	0.0261706	0	0.358063	0.0300344	0	0.0425969	0	0	0	0	0.0588	0.129366	0.014199	0	Casq1	1
1091	ENSMUSG00000007207	1.91543	3.6508	1.17768	1.46323	3.93869	0.931068	1.78012	3.62074	1.27408	0	2.71098	2.09698	2.24797	2.111	2.22498	1.60265	Stx1a	5
1092	ENSMUSG00000007209	0	0	0	0	0	0	0	0	0	0	0	0	0	0	0	0	Ceacam9	7
1093	ENSMUSG00000007216	7.36124	6.50591	5.88839	5.63342	7.00781	6.15706	7.81514	5.79318	6.06048	14.8084	7.80574	5.78086	6.58518	6.26609	6.55627	9.46501	Zfp775	6
1094	ENSMUSG00000007279	0	0	0	0	0	0	0	0	0	0	0	0	0	0	0	0	Scube2	7
1095	ENSMUSG00000007338	59.566	62.2976	58.5437	58.1632	60.8707	58.6573	41.6374	45.7065	46.0734	62.3271	54.5934	44.2633	60.1358	59.2304	44.4724	53.7279	Mrpl49	19
1096	ENSMUSG00000007379	0.300459	0.468051	0.444901	0.438968	0.409215	0.420482	0.17367	0.298179	0.206607	0	1.07504	0.453401	0.40447	0.422888	0.226152	0.509481	Dennd2c	3
1097	ENSMUSG00000007411	109.104	118.417	95.7583	108.754	113.097	98.7532	108.109	102.403	95.969	107.937	105.261	101.959	107.76	106.868	102.161	105.052	Mark3	12
1098	ENSMUSG00000007415	44.6182	43.1075	56.3454	51.2129	38.1593	54.6326	36.9917	39.7855	48.3461	42.5825	26.9228	46.6436	48.0237	48.0016	41.7078	38.7163	Gatad1	5
1099	ENSMUSG00000007440	0	0	0	0	0	0	0	0	0	0	0	0	0	0	0	0	Pcdha11	18
1100	ENSMUSG00000007457	0	0	0	0	0	0	0	0	0	0	0	0	0	0	0	0	2310003L06Rik	5
1101	ENSMUSG00000007458	95.9591	84.4365	115.884	130.41	80.3084	113.62	111.018	92.7762	142.318	155.719	94.6037	136.247	98.7597	108.113	115.371	128.857	M6pr	6
1102	ENSMUSG00000007476	3.34261	3.69761	2.51238	3.402	4.75712	3.6642	3.12606	3.53555	2.06607	2.1719	4.44039	3.00378	3.1842	3.94111	2.90923	3.20536	Lrrc8a	2
1103	ENSMUSG00000007480	0	0.0936103	0	0	0	0	0	0.212985	0.0344345	0	0.0934819	0	0.0312034	0	0.0824731	0.0311606	Mc5r	18
1104	ENSMUSG00000007564	258.282	246.195	273.666	274.757	199.902	274.425	212.138	218.139	255.194	233.578	181.028	243.25	259.381	249.694	228.49	219.285	Ppp2r1a	17
1105	ENSMUSG00000007570	13.746	14.3224	11.1225	13.608	17.4939	10.3919	17.1065	21.1707	15.5644	11.7809	17.7616	14.3955	13.0636	13.8313	17.9472	14.646	Fance	17
1106	ENSMUSG00000007589	56.8243	65.106	66.9183	57.6511	61.3311	67.0969	62.3475	71.0091	71.8304	75.7534	65.5776	65.7431	62.9495	62.0264	68.3957	69.0247	Tinf2	14
1107	ENSMUSG00000007591	6.12185	4.5401	3.48069	4.46284	7.87739	3.45396	3.4734	6.13396	2.96137	0.855598	6.9644	3.40051	4.71421	5.26473	4.18958	3.74017	Tssk4	14
1108	ENSMUSG00000007594	0.112672	0.0936103	0.104683	0.0731613	0.0511519	0.0600689	0.17367	0.255582	0.0344345	0	0	0.0566751	0.103655	0.0614607	0.154562	0.0188917	Hapln4	8
1109	ENSMUSG00000007603	99.3392	98.478	62.9927	76.673	128.391	61.8109	110.628	137.12	68.1803	118.928	134.24	77.9283	86.9367	88.9584	105.309	110.365	Dus3l	17
1110	ENSMUSG00000007610	26.6657	20.407	18.8167	20.5583	25.5248	19.9729	24.5309	24.1951	18.4569	20.7976	25.1466	18.136	21.9632	22.0187	22.3943	21.3601	Gtpbp3	8
1111	ENSMUSG00000007613	70.5703	74.7946	115.753	62.0773	52.1749	98.3327	33.9525	31.7347	51.6518	34.2239	31.5034	41.0328	87.0392	70.8617	39.113	35.5867	Tgfbr1	4
1112	ENSMUSG00000007617	6.6101	5.71023	9.47377	6.84058	4.041	9.9414	9.72551	5.79318	9.98601	3.48821	7.33833	8.72797	7.2647	6.94099	8.50157	6.51817	Homer1	13
1113	ENSMUSG00000007646	13.07	16.0542	18.3456	12.2545	10.9465	18.0207	10.2899	13.1625	17.2173	21.5216	15.0973	13.9988	15.8232	13.7406	13.5566	16.8726	Rad51c	11
1114	ENSMUSG00000007653	0	0	0	0	0	0	0	0	0	0	0	0	0	0	0	0	Gabrb2	11
1115	ENSMUSG00000007655	0.0751147	0	0	0	0	0	0.217087	0.0425969	0	0.855598	0	0	0.0250382	0	0.0865614	0.285199	Cav1	6
1116	ENSMUSG00000007656	90.7386	86.7299	90.5242	85.5255	85.7305	85.1176	77.8041	88.3461	75.5149	79.1099	81.9369	66.6499	89.3309	85.4579	80.555	75.8989	Arpp19	9
1117	ENSMUSG00000007659	12.5817	13.5735	14.9173	12.2911	12.1741	12.1639	22.0995	23.8969	22.0381	15.7957	25.801	21.7066	13.6908	12.2097	22.6782	21.1011	Bcl2l1	2
1118	ENSMUSG00000007670	268.948	263.887	303.082	307.387	235.247	320.527	272.575	330.595	309.256	276.161	212.718	319.478	278.639	287.721	304.142	269.452	Khsrp	17
1119	ENSMUSG00000007682	0.0375574	0.0468051	0.0261706	0.0365806	0	0.0901033	0.0434175	0	0	0.263261	0.0934819	0	0.0368444	0.042228	0.0144725	0.118914	Dio2	12
1120	ENSMUSG00000007721	84.767	106.201	63.7255	69.7959	126.805	59.3781	74.0268	102.786	48.0362	62.1954	100.773	53.9547	84.8978	85.3265	74.9498	72.3079	Ccdc124	8
1121	ENSMUSG00000007739	194.773	181.464	203.293	220.728	149.875	208.89	175.189	158.162	198.446	203.83	178.691	183.684	193.177	193.164	177.266	188.735	Cct4	11
1122	ENSMUSG00000007777	3.38016	2.15304	2.72175	2.96303	1.68801	3.09355	2.99581	2.04465	3.20241	0.987229	2.43053	3.51386	2.75165	2.58153	2.74762	2.31054	0610009B22Rik	11
1123	ENSMUSG00000007783	0.0375574	0	0.157024	0.365806	0.358063	0.210241	0.260505	0.0851939	0.172173	0	0.327187	0	0.0648604	0.31137	0.172624	0.109062	Cpt1c	7
1124	ENSMUSG00000007805	0	0	0	0	0	0	0	0	0	0	0	0	0	0	0	0	Twist2	1
1125	ENSMUSG00000007812	26.4404	26.5385	30.3318	26.3746	15.8571	27.7819	27.1793	21.1707	30.7845	21.6532	22.3422	28.1675	27.7702	23.3379	26.3782	24.0543	Zfp655	5
1126	ENSMUSG00000007815	416.323	401.214	611.634	585.437	262.665	579.575	401.047	354.151	606.116	520.335	301.199	552.072	476.39	475.892	453.772	457.869	Rhoa	9
1127	ENSMUSG00000007817	68.4295	85.6066	102.301	90.7931	88.4416	103.198	101.293	116.162	115.425	113.4	91.1916	135.34	85.4457	94.1444	110.96	113.31	Zmiz1	14
1128	ENSMUSG00000007827	25.877	38.0526	24.9144	20.6315	42.7118	23.6671	23.4454	26.6657	23.6909	22.1139	36.4579	26.4106	29.6147	29.0035	24.6007	28.3275	Ankrd26	6
1129	ENSMUSG00000007833	61.1058	62.9997	50.2214	57.9437	73.6587	55.7139	60.1332	74.1187	61.9477	66.4734	81.4227	63.0227	58.109	62.4388	65.3999	70.3063	Aldh16a1	7
1130	ENSMUSG00000007836	200.519	199.249	239.2	258.954	195.196	254.602	174.451	241.312	244.003	204.225	157.517	280.712	212.989	236.251	219.922	214.151	Hnrnpa0	13
1131	ENSMUSG00000007837	1.99054	2.57428	1.38704	1.09742	2.45529	1.47169	2.51821	2.12985	0.998601	0.987229	3.97298	1.3602	1.98396	1.6748	1.88222	2.1068	Prrg2	7
1132	ENSMUSG00000007850	605.049	722.625	640.605	484.181	619.245	560.563	615.356	582.045	557.529	479.267	621.187	510.019	656.093	554.663	584.977	536.824	Hnrnph1	11
1133	ENSMUSG00000007867	0.0375574	0.187221	0.130853	0.146323	0.102304	0.0901033	0.0434175	0.212985	0.068869	0	0.233705	0	0.118544	0.11291	0.108424	0.0779016	Ift43	12
1134	ENSMUSG00000007872	52.5803	36.8356	41.7683	55.7489	46.0878	43.1595	50.1906	46.0047	56.7481	40.4764	37.6732	48.5706	43.7281	48.3321	50.9811	42.2401	Id3	4
1135	ENSMUSG00000007877	0.638475	0.842493	0.130853	0.54871	1.02304	0.0600689	0.260505	0.212985	0.103304	0	0.607632	0.2267	0.537274	0.543939	0.192264	0.278111	Tcap	11
1136	ENSMUSG00000007880	574.703	635.707	510.17	531.297	818.43	555.577	679.223	701.061	503.467	485.256	738.787	619.346	573.527	635.101	627.917	614.463	Arid1a	4
1137	ENSMUSG00000007888	0.0375574	0.0936103	0.0523413	0	0.0511519	0.0300344	0.0434175	0.0425969	0	0	0	0	0.0611696	0.0270621	0.0286715	0	Crlf1	8
1138	ENSMUSG00000007891	29.2947	26.8662	22.6638	29.3011	39.1312	28.2324	30.0883	29.1789	26.7901	26.2603	34.4481	26.4106	26.2749	32.2215	28.6858	29.0397	Ctsd	7
1139	ENSMUSG00000007892	748.969	770.506	605.379	862.974	1193.88	632.796	691.467	902.502	513.281	390.811	852.134	603.93	708.285	896.551	702.416	615.625	Rplp1	9
1140	ENSMUSG00000007907	0	0	0	0	0	0	0	0	0	0	0	0	0	0	0	0	Cabs1	5
1141	ENSMUSG00000007908	0.563361	0.655272	0.654266	0.402387	0.255759	0.840964	0.303922	0.255582	0.241042	0.131631	0.327187	0.283376	0.624299	0.499704	0.266849	0.247398	Hmgcll1	9
1142	ENSMUSG00000007944	0	0	0	0	0	0	0	0	0	0	0	0	0	0	0	0	Ttc9b	7
1143	ENSMUSG00000007946	0	0	0	0	0	0	0	0	0	0	0	0	0	0	0	0	Phox2a	7
1144	ENSMUSG00000007950	20.7692	21.2963	20.9103	20.8875	26.3944	20.9941	18.2353	20.3187	18.0437	16.8487	22.7161	19.9496	20.992	22.7587	18.8659	19.8382	Abhd8	8
1145	ENSMUSG00000007987	113.536	109.711	98.5063	88.9275	117.854	94.9689	71.9862	83.1492	57.85	57.4567	80.5347	59.6222	107.251	100.583	70.9951	65.8712	Ift22	5
1146	ENSMUSG00000007989	0	0	0	0	0	0	0.0868349	0.170388	0	0	0	0	0	0	0.0857409	0	Fzd3	14
1147	ENSMUSG00000008028	0.0375574	0.0936103	0.0261706	0.0365806	0.204607	0.0300344	0.0434175	0.255582	0.0344345	0	0.373928	0.11335	0.0524461	0.0904075	0.111145	0.162426	1700008O03Rik	7
1148	ENSMUSG00000008035	71.9975	58.7405	80.056	97.4874	56.4205	83.4957	52.5786	52.4794	66.5275	73.5815	40.5711	69.6537	70.2646	79.1346	57.1952	61.2688	Mid1ip1	X
1149	ENSMUSG00000008036	134.418	121.74	95.4966	114.571	149.67	104.28	93.4778	125.746	81.1966	107.608	124.191	87.1663	117.218	122.84	100.14	106.322	Ap2s1	7
1150	ENSMUSG00000008090	0.338016	0.374441	0.575754	0.54871	0.716126	0.480551	0.303922	0.212985	0.344345	0.592337	1.0283	0.170025	0.429404	0.581796	0.287084	0.596888	Fgfrl1	5
1151	ENSMUSG00000008129	0.488246	0.748882	0.340218	0.365806	1.22764	0.390448	0.390757	1.74647	0.68869	1.77701	1.40223	0.510076	0.525782	0.6613	0.941974	1.22977	4930432K21Rik	8
1152	ENSMUSG00000008136	0.262902	0.0936103	0.0261706	0.109742	0.409215	0.0300344	0	0.170388	0.068869	0	0	0.0566751	0.127561	0.182997	0.0797523	0.0188917	Fhl2	1
1153	ENSMUSG00000008140	57.3501	47.554	58.596	59.1875	51.2542	58.447	72.2901	83.0215	77.2711	92.5363	56.9305	81.4422	54.5001	56.2962	77.5275	76.9696	Emc10	7
1154	ENSMUSG00000008153	0	0	0	0	0	0.0300344	0.130252	0.0425969	0	0	0	0.0566751	0	0.0100115	0.0576164	0.0188917	Clstn3	6
1155	ENSMUSG00000008167	8.71331	8.09729	4.76305	4.27993	14.2202	4.86558	6.25212	9.62691	3.68449	4.40962	6.87092	4.19396	7.19122	7.78858	6.52117	5.15817	Fbxw9	8
1156	ENSMUSG00000008193	971.234	755.575	1073.36	1205.22	688.248	1170.77	913.069	840.48	1083.83	1068.84	629.975	1162.46	933.39	1021.41	945.792	953.759	Spib	7
1157	ENSMUSG00000008200	317.435	439.688	220.488	354.43	982.321	337.797	323.721	395.896	200.03	431.485	913.225	351.499	325.87	558.183	306.549	565.403	Fnbp4	2
1158	ENSMUSG00000008206	24.0743	26.1173	24.077	19.6804	28.8497	21.2644	31.304	31.0532	25.5848	17.5069	28.6522	19.8363	24.7562	23.2648	29.314	21.9985	Cers4	8
1159	ENSMUSG00000008226	9.87759	9.92269	11.1225	10.2426	8.23545	10.9025	9.03083	8.349	10.1237	15.0059	9.72212	11.7318	10.3076	9.79351	9.16786	12.1532	Scrn3	2
1160	ENSMUSG00000008301	37.8578	43.248	39.8055	35.593	41.3307	36.1014	32.7368	34.035	33.5392	33.1709	38.1406	32.0214	40.3038	37.675	33.437	34.4443	Phax	18
1161	ENSMUSG00000008305	9.57713	12.497	11.8553	7.49903	10.2304	10.6923	10.1597	14.3978	10.4337	9.54321	12.6668	10.8816	11.3098	9.47389	11.6637	11.0305	Tle1	4
1162	ENSMUSG00000008307	3.90597	2.29345	2.77409	2.67039	4.60367	3.00344	3.08264	2.93919	2.65146	4.14636	2.38379	2.77708	2.99117	3.42583	2.8911	3.10241	1700109H08Rik	5
1163	ENSMUSG00000008318	5.03269	4.02524	2.74792	3.91413	9.77001	3.5741	6.07845	4.89865	3.13354	5.00196	6.12306	6.51764	3.93528	5.75274	4.70355	5.88089	Relt	7
1164	ENSMUSG00000008333	44.8811	40.2056	58.0988	45.3966	28.3381	50.2776	39.1626	30.8402	49.9301	40.4764	34.2611	38.0857	47.7285	41.3375	39.9776	37.6077	Snrpb2	2
1165	ENSMUSG00000008348	186.36	254.48	204.707	190.951	272.793	167.923	188.345	213.666	172.792	153.942	220.571	165.718	215.182	210.555	191.601	180.077	Ubc	5
1166	ENSMUSG00000008373	56.1858	63.9358	60.3756	57.3219	65.9859	62.0211	58.3531	74.6299	65.1501	48.9666	71.2332	62.9661	60.1658	61.7763	66.0443	61.0553	Prpf31	7
1167	ENSMUSG00000008384	20.9946	20.0326	14.6817	13.0227	18.2101	12.7947	20.7101	21.1707	17.2861	11.5835	18.1822	13.9421	18.5696	14.6758	19.7223	14.5693	Sertad1	7
1168	ENSMUSG00000008393	40.7873	31.9679	48.9914	39.2144	31.0492	50.2476	35.6023	34.3331	43.3186	43.833	25.8945	36.7255	40.5822	40.1704	37.7514	35.4843	Carhsp1	16
1169	ENSMUSG00000008398	68.9178	62.6721	85.2377	78.3923	63.8887	83.1954	80.496	80.0397	103.441	102.014	70.2049	98.4447	72.2759	75.1588	87.9923	90.2211	Elk3	10
1170	ENSMUSG00000008429	35.0786	33.3253	45.2752	43.8968	33.2487	46.4633	35.6023	32.2459	45.5913	44.4253	33.373	47.3804	37.893	41.2029	37.8132	41.7262	Herpud2	9
1171	ENSMUSG00000008435	3.94352	6.4123	3.76857	4.97497	7.16126	4.17479	5.86136	6.17656	6.06048	6.71316	8.69382	6.51764	4.70813	5.43701	6.0328	7.3082	Rdh13	7
1172	ENSMUSG00000008438	0.112672	0	0	0.0365806	0	0.0901033	0.0434175	0.0851939	0	0	0	0	0.0375574	0.042228	0.0428705	0	Adam21	12
1173	ENSMUSG00000008450	34.8908	32.4828	38.6279	36.288	27.1105	38.9246	31.6948	37.0167	35.4676	34.6846	30.8023	38.6524	35.3338	34.1077	34.7264	34.7131	Nutf2	8
1174	ENSMUSG00000008461	0.450688	0.374441	0.157024	0.438968	0.409215	0.0600689	0.0868349	0.170388	0.137738	1.18467	0	0.283376	0.327384	0.302751	0.131654	0.48935	Fut1	7
1175	ENSMUSG00000008475	260.535	224.618	306.641	338.005	173.456	297.191	223.991	171.538	296.378	275.832	178.971	302.248	263.932	269.551	230.636	252.35	Arpc5	1
1176	ENSMUSG00000008482	0.112672	0.374441	0.130853	0.0731613	0.255759	0.0901033	0	0.340776	0.206607	0	0.046741	0.396726	0.205989	0.139675	0.182461	0.147822	Rnf151	17
1177	ENSMUSG00000008489	0.0375574	0	0	0	0	0	0	0	0	0	0	0	0.0125191	0	0	0	Elavl2	4
1178	ENSMUSG00000008496	367.724	353.379	358.014	378.61	389.777	378.884	526.958	570.629	464.453	452.677	414.359	492.677	359.706	382.424	520.68	453.238	Pou2f2	7
1179	ENSMUSG00000008540	0.0375574	0.0468051	0	0	0	0	0.17367	0.0425969	0.0344345	0	0	0	0.0281208	0	0.0835671	0	Mgst1	6
1180	ENSMUSG00000008575	0	0	0.0261706	0.182903	0.102304	0	0.260505	0	0.0344345	0	0	0	0.00872354	0.095069	0.0983131	0	Nfib	4
1181	ENSMUSG00000008590	0	0	0.0523413	0	0	0	0	0	0	0	0	0	0.0174471	0	0	0	Htr3b	9
1182	ENSMUSG00000008601	0.676033	1.17013	0.680436	0.329226	2.25068	0.870999	0.955184	0.681551	0.68869	0.658153	0.888078	1.30353	0.842199	1.1503	0.775142	0.94992	Rab25	3
1183	ENSMUSG00000008604	54.5709	67.1654	52.1319	51.1763	77.8531	54.6326	56.4427	74.8854	51.8928	67.4606	74.7388	55.655	57.956	61.2207	61.0737	65.9515	Ubqln4	3
1184	ENSMUSG00000008658	0	0	0	0	0	0	0	0	0	0	0	0	0	0	0	0	Rbfox1	16
1185	ENSMUSG00000008668	547.737	427.471	381.829	523.469	521.544	446.192	474.206	417.876	396.548	472.751	568.51	449.32	452.346	497.068	429.543	496.861	Rps18	17
1186	ENSMUSG00000008682	249.193	210.53	214.076	248.492	204.249	244.811	240.967	144.446	268.486	303.737	196.546	285.983	224.599	232.517	217.966	262.089	Rpl10	X
1187	ENSMUSG00000008683	429.694	272.874	332.524	449.905	254.532	377.172	359.019	250.896	373.993	392.983	331.534	369.012	345.031	360.536	327.969	364.509	Rps15a	7
1188	ENSMUSG00000008690	268.085	355.157	245.428	221.167	409.368	232.016	250.996	323.865	230.815	225.812	372.479	219.673	289.557	287.517	268.559	272.655	Ncaph2	15
1189	ENSMUSG00000008730	296.365	263.841	488.737	423.97	219.135	506.801	288.9	202.676	401.334	347.702	185.094	440.762	349.647	383.302	297.637	324.52	Hipk1	3
1190	ENSMUSG00000008734	0.112672	0.0468051	0.0261706	0	0	0.0600689	0	0	0.068869	0	0.280446	0	0.0618826	0.020023	0.0229563	0.0934819	Gprc5b	7
1191	ENSMUSG00000008763	41.9891	42.6863	60.9776	51.7982	41.075	59.2579	43.4609	39.743	60.1915	42.5825	45.105	58.092	48.551	50.7104	47.7985	48.5932	Man1a2	3
1192	ENSMUSG00000008789	0	0	0	0	0	0	0	0	0	0	0	0	0	0	0	0	Ceacam5	7
1193	ENSMUSG00000008813	0	0	0	0	0	0.0300344	0	0	0	0	0	0	0	0.0100115	0	0	Tppp2	14
1194	ENSMUSG00000008822	14.084	14.9308	14.2107	13.7543	10.6907	10.7523	9.03083	9.28613	9.09071	11.4519	10.5635	9.86147	14.4085	11.7325	9.13589	10.6256	Acyp1	12
1195	ENSMUSG00000008843	0	0.0468051	0	0	0	0	0.0434175	0.255582	0	0	0	0	0.0156017	0	0.0996664	0	Cldn13	5
1196	ENSMUSG00000008845	0	0	0	0	0	0	0.130252	0.0851939	0	0	0.186964	0	0	0	0.0718154	0.0623213	Cd163	6
1197	ENSMUSG00000008855	61.8945	64.5911	52.1842	68.3326	99.0812	64.0034	58.6136	68.6237	44.2484	64.499	74.692	62.796	59.5566	77.1391	57.1619	67.329	Hdac5	11
1198	ENSMUSG00000008859	67.3404	72.0799	84.5573	86.623	51.5611	77.609	43.5043	47.24	51.3074	63.3801	37.8602	53.4446	74.6592	71.931	47.3506	51.5616	Rala	13
1199	ENSMUSG00000008874	0	0	0	0	0	0	0	0	0	0	0	0	0	0	0	0	Clec3a	8
1200	ENSMUSG00000008892	72.1102	67.0718	78.1978	70.308	41.3307	81.5135	57.2676	46.2177	76.5135	62.6561	51.3683	60.4724	72.4599	64.3841	59.9996	58.1656	Vdac3	8
1201	ENSMUSG00000008932	0	0	0	0	0	0	0	0	0	0	0	0	0	0	0	0	Slc1a7	4
1202	ENSMUSG00000008958	45.6322	45.7286	38.2353	42.9457	48.1339	38.0236	50.234	61.51	40.3228	39.8182	42.0669	40.8061	43.1987	43.0344	50.6889	40.8971	Vps72	3
1203	ENSMUSG00000008976	91.9029	106.997	164.064	132.897	77.3416	148.881	83.5352	84.8105	123.517	120.771	73.0561	117.147	120.988	119.707	97.2875	103.658	Gabpa	16
1204	ENSMUSG00000008999	0	0	0	0	0	0.0300344	0	0.127791	0	0	0.327187	0	0	0.0100115	0.0425969	0.109062	Bmp7	2
1205	ENSMUSG00000009013	214.077	206.785	173.014	189.415	168.852	182.79	178.316	182.571	163.874	185.204	167.753	168.155	197.959	180.352	174.92	173.704	Dynll1	5
1206	ENSMUSG00000009030	17.0135	15.2585	28.0026	23.375	11.9695	23.2467	18.0182	15.6757	26.7556	20.2711	12.1059	22.0466	20.0915	19.5304	20.1498	18.1412	Pdcl	2
1207	ENSMUSG00000009035	71.4341	80.3176	81.2075	82.1967	94.8867	97.1914	58.5702	72.5426	65.219	59.5628	69.2234	81.1588	77.6531	91.425	65.4439	69.9816	Tmem184b	15
1208	ENSMUSG00000009047	0	0	0	0	0	0	0	0	0	0	0	0	0	0	0	0	Gm5965	16
1209	ENSMUSG00000009070	0	0.0468051	0	0	0	0	0.0434175	0.127791	0	0	0	0	0.0156017	0	0.0570694	0	Rsph14	10
1210	ENSMUSG00000009073	76.5044	69.178	75.1359	66.1744	57.6482	67.9679	55.1836	53.7148	57.7123	51.1385	40.9451	53.2179	73.6061	63.9302	55.5369	48.4338	Nf2	11
1211	ENSMUSG00000009075	0.0375574	0.0936103	0.0261706	0	0	0	0	0	0	0	0.046741	0	0.0524461	0	0	0.0155803	Cabp7	11
1212	ENSMUSG00000009076	20.0181	14.0415	13.3732	18.6927	14.9875	14.9872	17.9748	17.5499	15.3234	14.5452	19.3975	15.1323	15.8109	16.2225	16.9494	16.3583	Zmat5	11
1213	ENSMUSG00000009079	635.809	752.533	675.228	684.57	800.936	655.051	664.331	772.581	613.451	700.867	683.727	628.584	687.857	713.519	683.454	671.059	Ewsr1	11
1214	ENSMUSG00000009090	111.696	130.399	130.173	136.556	121.179	132.272	136.331	128.813	153.337	138.08	119.937	158.067	124.089	130.002	139.494	138.695	Ap1b1	11
1215	ENSMUSG00000009092	35.4542	35.3379	21.8001	13.2788	50.1288	19.4323	45.2844	62.1064	42.9743	52.5864	54.3597	42.9597	30.8641	27.6133	50.1217	49.9686	Derl3	10
1216	ENSMUSG00000009093	0.0375574	0.0468051	0.0261706	0	0.306911	0	0	0.170388	0.068869	0	0	0.11335	0.0368444	0.102304	0.0797523	0.0377834	Gstt4	10
1217	ENSMUSG00000009097	0	0	0	0	0	0	0	0	0	0	0	0	0	0	0	0	Tbx1	16
1218	ENSMUSG00000009108	0.150229	0.327636	0.0785119	0	0	0.0600689	0.17367	0.170388	0.137738	0	0.0934819	0.2267	0.185459	0.020023	0.160599	0.106727	Gnat2	3
1219	ENSMUSG00000009112	41.0502	45.1202	61.6057	61.1263	43.4791	63.5228	43.4609	47.1122	60.1571	40.4106	38.608	58.3754	49.2587	56.0427	50.2434	45.798	Bcl2l13	6
1220	ENSMUSG00000009114	0	0	0.0261706	0	0	0	0	0	0	0	0.280446	0	0.00872354	0	0	0.0934819	2610028H24Rik	10
1221	ENSMUSG00000009115	0.187787	0.0936103	0.0785119	0.219484	0.0511519	0.0600689	0.0434175	0.212985	0.137738	0	0.51415	0	0.11997	0.110235	0.13138	0.171383	Spatc1l	10
1222	ENSMUSG00000009145	27.2667	30.9382	11.4889	17.6319	48.2362	11.7435	26.1807	27.9436	10.4337	15.9931	43.2821	11.335	23.2313	25.8705	21.5193	23.5368	Dqx1	6
1223	ENSMUSG00000009185	0	0	0	0	0	0	0	0	0	0	0	0	0	0	0	0	Ccl8	11
1224	ENSMUSG00000009207	13.9338	15.7733	21.6431	15.9857	14.3737	20.1231	11.8096	13.0347	21.8315	14.9401	14.8169	19.0995	17.1167	16.8275	15.5586	16.2855	Lnpk	2
1225	ENSMUSG00000009210	0	0.0468051	0	0	0	0	0	0	0	0	0	0	0.0156017	0	0	0	Prr29	11
1226	ENSMUSG00000009214	0	0	0	0	0	0	0	0	0	0	0	0	0	0	0	0	Mymk	2
1227	ENSMUSG00000009216	0	0	0	0	0	0	0	0	0	0	0	0	0	0	0	0	Fam163b	2
1228	ENSMUSG00000009246	5.55849	4.68051	2.43387	2.99961	4.09215	3.54406	12.2437	11.2456	6.85247	6.58153	7.43181	5.04409	4.22429	3.54528	10.1139	6.35247	Trpm5	7
1229	ENSMUSG00000009248	0.0751147	0.280831	0.0785119	0	0.102304	0.0600689	0	0	0.0344345	0	0.186964	0	0.144819	0.0541242	0.0114782	0.0623213	Ascl2	7
1230	ENSMUSG00000009281	0	0	0	0	0	0	0	0	0	0	0	0	0	0	0	0	Rarres2	6
1231	ENSMUSG00000009291	21.1448	17.8796	20.0729	19.0951	20.9211	21.775	20.276	19.5094	20.9362	18.6915	20.4258	22.5	19.6991	20.5971	20.2405	20.5391	Pttg1ip	10
1232	ENSMUSG00000009292	0.525803	0.421246	0.183194	0.329226	1.89262	0.420482	3.16948	1.23531	1.48068	0	1.35549	1.47355	0.376748	0.880776	1.96182	0.943014	Trpm2	10
1233	ENSMUSG00000009293	48.111	53.4047	49.4625	40.2387	54.4767	48.6858	40.0743	40.7227	40.1506	49.0324	44.03	41.4295	50.326	47.8004	40.3159	44.8306	Ube2g2	10
1234	ENSMUSG00000009350	0.150229	1.21693	0.0261706	0.292645	4.09215	0.0300344	0.260505	2.59841	0.0344345	0	2.52401	0.510076	0.464445	1.47161	0.964451	1.01136	Mpo	11
1235	ENSMUSG00000009356	0	0	0	0	0	0	0	0	0	0	0	0	0	0	0	0	Lpo	11
1236	ENSMUSG00000009376	0	0.0936103	0	0.219484	0.0511519	0	0	0.0851939	0	0	0.560891	0	0.0312034	0.0902119	0.028398	0.186964	Met	6
1237	ENSMUSG00000009378	0	0	0	0	0	0.0901033	0	0	0	0	0	0	0	0.0300344	0	0	Slc16a12	19
1238	ENSMUSG00000009394	0	0	0	0	0	0	0.0434175	0	0	0	0	0	0	0	0.0144725	0	Syn2	6
1239	ENSMUSG00000009406	14.6098	13.4799	18.6597	22.9726	12.1741	21.8651	22.9678	19.8076	26.0669	14.2819	12.6668	29.4711	15.5831	19.004	22.9475	18.8066	Elk1	X
1240	ENSMUSG00000009418	0.262902	1.54457	0.0261706	0	3.32487	0.0600689	0.34734	1.06492	0.0344345	0	1.54245	0	0.611214	1.12831	0.482233	0.51415	Nav1	1
1241	ENSMUSG00000009470	125.442	134.892	204.209	158.65	100.513	207.718	138.545	109.133	200.581	168.026	131.062	195.983	154.848	155.627	149.42	165.024	Tnpo1	13
1242	ENSMUSG00000009471	0	0	0	0	0	0	0	0	0	0	0	0	0	0	0	0	Myod1	7
1243	ENSMUSG00000009487	0	0	0	0	0	0	0	0	0	0	0	0	0	0	0	0	Otog	7
1244	ENSMUSG00000009535	26.0273	23.9642	31.8235	30.7643	17.3916	29.7641	24.1401	19.8076	32.093	32.8418	23.8379	25.3905	27.2717	25.9734	25.3469	27.3567	Rnmt	18
1245	ENSMUSG00000009545	0	0	0	0	0	0	0	0	0	0	0	0	0	0	0	0	Kcnq1	7
1246	ENSMUSG00000009549	57.9886	50.8304	66.9706	65.4428	44.1952	65.5051	52.7522	47.027	57.5056	61.4715	41.9734	61.9459	58.5965	58.381	52.4283	55.1302	Srp14	2
1247	ENSMUSG00000009551	0	0	0	0	0	0	0	0	0	0	0	0	0	0	0	0	6330409D20Rik	2
1248	ENSMUSG00000009555	222.189	259.488	186.178	202.766	307.014	189.848	209.967	260.225	169.452	200.539	276.94	187.935	222.618	233.209	213.215	221.805	Cdk9	2
1249	ENSMUSG00000009563	24.8254	19.4709	21.2244	24.1432	20.3584	24.1477	22.6639	22.1078	24.4141	20.6002	24.4455	23.0668	21.8402	22.8831	23.0619	22.7042	Tor2a	2
1250	ENSMUSG00000009566	15.7365	20.5943	14.4985	15.0346	27.8778	15.9183	15.9776	24.5358	15.1856	19.1522	27.2032	18.6461	16.9431	19.6102	18.5664	21.6672	Fpgs	2
1251	ENSMUSG00000009569	36.1677	37.0697	56.8164	49.6399	32.993	52.1998	42.5491	34.6313	53.4079	54.495	29.1196	48.4006	43.3513	44.9442	43.5295	44.0051	Mrtfb	16
1252	ENSMUSG00000009575	196.575	259.909	408.995	244.322	200.566	398.617	211.183	227.084	376.197	289.916	200.846	356.657	288.493	281.169	271.488	282.473	Cbx5	15
1253	ENSMUSG00000009580	0	0	0	0	0	0	0	0	0	0	0	0	0	0	0	0	Odam	5
1254	ENSMUSG00000009585	824.722	763.111	856.617	891.178	731.165	871.599	816.596	832.77	824.052	917.531	699.525	854.378	814.817	831.314	824.473	823.811	Apobec3	15
1255	ENSMUSG00000009588	0	0	0	0	0	0	0	0	0	0	0	0	0	0	0	0	St6galnac1	11
1256	ENSMUSG00000009596	0	0	0	0	0	0	0	0	0	0	0	0	0	0	0	0	Taf7l	X
1257	ENSMUSG00000009614	0	0.0468051	0	0	0	0	0	0.0425969	0	0	0	0	0.0156017	0	0.014199	0	Sardh	2
1258	ENSMUSG00000009621	145.309	121.179	127.503	135.824	127.982	132.602	184.524	173.753	166.663	174.213	156.208	185.611	131.33	132.136	174.98	172.011	Vav2	2
1259	ENSMUSG00000009628	0.0751147	0.0936103	0.157024	0.0731613	0.153456	0.0300344	0.52101	0.255582	0.309911	0	0.560891	0.2267	0.108583	0.0855504	0.362167	0.262531	Tex15	8
1260	ENSMUSG00000009630	48.4115	41.6098	55.0107	51.0666	39.5915	56.0443	35.5155	38.0817	51.6173	40.608	34.2144	42.6764	48.344	48.9008	41.7382	39.1663	Ppp2cb	8
1261	ENSMUSG00000009633	0	0.234026	0	0	0	0	0	0	0	0	0.186964	0	0.0780086	0	0	0.0623213	G0s2	1
1262	ENSMUSG00000009640	27.0037	24.3855	18.1101	18.6195	36.9828	18.5613	23.7059	30.0308	18.8012	20.4685	34.7285	17.0592	23.1664	24.7212	24.1793	24.0854	Dmap1	4
1263	ENSMUSG00000009646	0	0	0	0	0	0	0	0	0	0	0	0	0	0	0	0	Pla2g12b	10
1264	ENSMUSG00000009647	11.4926	16.3818	12.5881	16.0223	18.875	16.9695	12.374	17.3796	14.3936	9.21414	17.2007	17.7393	13.4875	17.2889	14.7157	14.718	Mcu	10
1265	ENSMUSG00000009654	0.150229	0	0	0	0	0	0	0	0	0	0	0	0.0500765	0	0	0	Oit3	10
1266	ENSMUSG00000009670	0.0375574	0	0	1.17058	0	0.0600689	0.130252	0	0	0	0	0	0.0125191	0.410216	0.0434175	0	Tex11	X
1267	ENSMUSG00000009681	12.8446	14.6032	16.0426	15.1078	16.5221	16.4589	21.9692	22.9598	20.3852	11.386	21.0334	26.4673	14.4968	16.0296	21.7714	19.6289	Bcr	10
1268	ENSMUSG00000009687	16.6755	14.2756	9.13355	14.1933	27.3151	10.2718	21.9258	22.2782	14.1526	16.7829	26.1282	12.5819	13.3615	17.2601	19.4522	18.4977	Fxyd5	7
1269	ENSMUSG00000009731	4.0562	6.31869	1.88429	1.71929	9.5654	2.28262	4.90617	6.34695	1.85946	6.97642	7.01114	3.17381	4.08639	4.52244	4.37086	5.72046	Kcnd1	X
1270	ENSMUSG00000009733	5.48338	6.69314	4.97242	5.4871	8.79812	5.52634	8.46641	8.81757	6.99021	4.01473	10.6102	8.84132	5.71631	6.60385	8.09139	7.82208	Tfcp2	15
1271	ENSMUSG00000009734	0	0	0	0	0	0	0	0	0	0	0	0	0	0	0	0	Pou6f2	13
1272	ENSMUSG00000009739	35.3039	53.2643	27.0343	28.5329	56.2159	25.3491	47.7158	53.4592	28.5462	19.942	48.7041	30.4912	38.5341	36.6993	43.2404	33.0458	Pou6f1	15
1273	ENSMUSG00000009741	194.923	246.195	162.153	142.335	294.021	141.192	223.296	272.365	163.323	146.965	283.905	151.209	201.09	192.516	219.661	194.026	Ubp1	9
1274	ENSMUSG00000009772	46.7589	45.3542	32.8965	43.8968	54.4767	39.4953	56.4427	53.6722	45.3158	47.1895	55.5283	49.2507	41.6699	45.9563	51.8102	50.6562	Nuak2	1
1275	ENSMUSG00000009828	6.27208	6.22508	5.39115	7.20639	6.75205	8.9803	4.77592	4.1319	4.51092	6.77897	7.15137	4.47733	5.96277	7.64624	4.47292	6.13589	Ick	9
1276	ENSMUSG00000009863	113.198	99.3673	98.9773	115.924	108.033	106.802	88.398	84.8531	84.399	83.3221	97.1744	85.5794	103.848	110.253	85.8834	88.692	Sdhb	4
1277	ENSMUSG00000009876	0	0.0936103	0	0	0	0	0	0	0	0	0	0	0.0312034	0	0	0	Cox4i2	2
1278	ENSMUSG00000009894	5.25803	5.38259	4.47518	7.35271	6.7009	6.15706	6.77312	5.23942	5.06187	8.88506	8.08618	7.14107	5.0386	6.73689	5.69147	8.03744	Snap47	11
1279	ENSMUSG00000009900	0	0	0	0	0	0	0	0	0	0	0	0	0	0	0	0	Wnt3a	11
1280	ENSMUSG00000009905	7.32369	6.50591	6.98756	8.45013	6.49629	7.35844	6.55604	6.64512	7.8855	9.9381	5.88936	7.42444	6.93905	7.43495	7.02889	7.75064	Kdsr	1
1281	ENSMUSG00000009907	70.0069	69.5992	98.9512	84.4281	50.2823	92.0555	65.5604	62.3193	101.444	63.1168	64.6895	97.2545	79.5191	75.5887	76.4413	75.0203	Vps4b	1
1282	ENSMUSG00000009927	474.537	314.999	401.431	530.639	363.025	427.09	404.303	360.413	384.048	444.319	404.309	382.047	396.989	440.251	382.921	410.225	Rps25	9
1283	ENSMUSG00000009941	0.225344	0.468051	0.497242	0.182903	0.204607	0.150172	0.260505	0.255582	0.206607	0	0.51415	0.453401	0.396879	0.179228	0.240898	0.322517	Nxf2	X
1284	ENSMUSG00000009995	31.9238	24.2919	22.8731	34.6784	26.599	24.0876	32.9973	31.2236	28.5118	34.2898	30.0077	37.5756	26.3629	28.455	30.9109	33.9577	Taz	X
1285	ENSMUSG00000010021	4.50688	3.74441	3.89942	3.73123	4.96173	3.42393	2.08404	2.68361	1.68729	1.18467	3.0849	2.38036	4.05024	4.03896	2.15165	2.21664	Kif19a	11
1286	ENSMUSG00000010025	35.4166	29.3936	35.435	34.4955	26.0363	35.5307	30.3488	23.4283	38.7388	24.4175	25.0999	34.0617	33.4151	32.0209	30.8387	27.8597	Aldh3a2	11
1287	ENSMUSG00000010044	2.8168	2.15304	0.889801	1.28032	3.58063	0.510585	1.21569	1.87427	0.482083	1.90864	2.33705	0.793452	1.95321	1.79051	1.19068	1.67971	Zmynd10	9
1288	ENSMUSG00000010045	20.3185	13.3863	14.0798	17.1563	21.2792	16.6691	15.3264	16.2294	16.0121	23.3644	18.6964	15.9257	15.9282	18.3682	15.856	19.3288	Tmem115	9
1289	ENSMUSG00000010047	2.74169	2.90192	1.91046	3.80439	2.50644	2.46282	3.12606	3.79113	3.9944	5.00196	4.25343	4.36398	2.51802	2.92455	3.6372	4.53979	Hyal2	9
1290	ENSMUSG00000010048	12.2437	13.4799	11.4889	12.1814	21.3303	12.4343	19.1471	28.1992	17.7682	20.4685	29.961	17.2859	12.4042	15.3153	21.7048	22.5718	Ifrd2	9
1291	ENSMUSG00000010051	2.21588	1.87221	1.3347	1.3169	1.4834	1.20138	2.86555	2.51322	1.03304	1.7112	1.44897	0.963477	1.8076	1.33389	2.13727	1.37455	Hyal1	9
1292	ENSMUSG00000010054	44.1675	40.2992	43.7573	50.335	40.1031	44.7513	38.7718	43.2785	43.7318	44.5569	39.1689	45.9069	42.7413	45.0631	41.9274	43.2109	Tusc2	9
1293	ENSMUSG00000010057	27.3418	31.3126	18.1886	24.6554	38.7731	17.2998	27.874	32.4589	18.0093	19.8762	33.3263	18.7595	25.6143	26.9094	26.114	23.9873	Nprl2	9
1294	ENSMUSG00000010064	0	0	0	0	0	0	0	0	0	0	0	0	0	0	0	0	Slc38a3	9
1295	ENSMUSG00000010066	0.86382	0.514857	0.628095	1.79245	0.767278	0.991136	0.824932	0.298179	0.516518	0.329076	0.747855	1.24685	0.668924	1.18362	0.546543	0.774595	Cacna2d2	9
1296	ENSMUSG00000010067	20.957	21.3431	14.0536	13.8641	20.1027	13.3954	20.797	14.9089	16.322	17.3752	18.8833	14.9056	18.7846	15.7874	17.3426	17.0547	Rassf1	9
1297	ENSMUSG00000010080	0	0	0	0.0365806	0	0	0	0	0	0	0	0	0	0.0121935	0	0	Epn3	11
1298	ENSMUSG00000010086	0	0	0	0	0	0	0	0	0	0	0	0	0	0	0	0	Rnf112	11
1299	ENSMUSG00000010095	77.3682	71.2374	64.4059	75.2098	94.1706	72.9236	88.7019	95.9283	88.6345	90.5618	95.6787	88.2998	71.0038	80.768	91.0882	91.5135	Slc3a2	19
1300	ENSMUSG00000010097	320.74	371.305	214.521	256.577	464.306	224.988	325.11	365.823	217.695	317.295	494.519	234.352	302.189	315.29	302.876	348.722	Nxf1	19
1301	ENSMUSG00000010110	99.0763	103.533	67.9128	80.9895	128.596	68.8389	93.391	91.626	68.4558	93.3919	117.694	70.6739	90.174	92.8081	84.4909	93.9198	Stx5a	19
1302	ENSMUSG00000010122	0	0	0	0	0	0	0	0.0425969	0	0	0	0	0	0	0.014199	0	Slc47a1	11
1303	ENSMUSG00000010136	0.150229	0.0468051	0.0261706	0.0731613	0	0	0.0434175	0.0851939	0.0344345	0	0	0.0566751	0.0744018	0.0243871	0.0543486	0.0188917	Pifo	3
1304	ENSMUSG00000010142	142.793	111.63	162.31	169.295	88.3904	156.269	200.241	154.457	238.769	213.439	121.667	221.316	138.911	137.985	197.822	185.474	Tnfrsf13b	11
1305	ENSMUSG00000010154	1.01405	1.59137	1.02065	0.146323	1.32995	1.20138	0.564427	0.851939	0.550952	0	0.654373	0.396726	1.20869	0.89255	0.655773	0.350366	Spire2	8
1306	ENSMUSG00000010175	0.338016	0.234026	0.366389	0.658452	0.358063	0.660758	0.303922	0	0.172173	0.197446	0.280446	0.623426	0.31281	0.559091	0.158698	0.367106	Prox1	1
1307	ENSMUSG00000010205	0	0	0	0	0	0	0	0	0	0	0	0	0	0	0	0	Raver1	9
1308	ENSMUSG00000010277	270.976	327.636	297.508	262.576	303.228	280.552	311.216	316.666	313.182	297.946	297.74	306.952	298.707	282.119	313.688	300.879	2610507B11Rik	11
1309	ENSMUSG00000010290	15.0229	12.4034	19.628	14.047	8.44006	18.6514	14.5014	13.1625	20.6951	10.9911	17.6681	21.1965	15.6848	13.7128	16.1197	16.6186	AI597479	1
1310	ENSMUSG00000010307	0.300459	0.140415	0.209365	0.365806	0.869582	0.390448	0.955184	1.02233	0.826428	0	1.07504	0.623426	0.216746	0.541945	0.934646	0.566156	Tmem86a	7
1311	ENSMUSG00000010311	0	0	0	0	0	0	0	0	0	0	0	0	0	0	0	0	Optc	1
1312	ENSMUSG00000010342	0.300459	0.0936103	0.575754	0.256064	0.358063	0.450517	0.0868349	0.0851939	0.791994	0	0.560891	0.453401	0.323274	0.354881	0.321341	0.338097	Tex14	11
1313	ENSMUSG00000010358	42.4398	31.7807	33.0012	38.2999	38.057	31.9867	42.4623	35.4833	33.6081	47.5186	43.4223	38.5391	35.7406	36.1145	37.1845	43.16	Ifi35	11
1314	ENSMUSG00000010362	28.6938	33.9337	23.92	20.9241	30.4865	20.0029	19.3642	28.7955	17.5616	5.33104	24.4455	15.6423	28.8492	23.8045	21.9071	15.1396	Rdm1	11
1315	ENSMUSG00000010376	126.043	121.693	122.871	132.897	107.112	114.702	92.6529	106.365	97.0709	94.9714	95.5385	97.5379	123.536	118.237	98.6961	96.0159	Nedd8	14
1316	ENSMUSG00000010392	33.5012	31.219	44.2807	40.4216	28.3893	43.9404	32.9104	27.688	40.2884	30.8674	28.4185	37.859	36.3336	37.5838	33.6289	32.3816	Gosr1	11
1317	ENSMUSG00000010406	29.2196	19.4709	24.993	26.7039	24.5017	24.3579	32.4763	38.5928	30.6123	15.335	33.1393	29.1877	24.5612	25.1878	33.8938	25.8873	Mrpl52	14
1318	ENSMUSG00000010435	0	0	0	0	0	0	0	0	0	0	0	0	0	0	0	0	Spaca7	8
1319	ENSMUSG00000010453	95.1704	101.614	82.7777	82.1967	96.4724	85.3879	93.8251	81.7861	74.2753	89.1797	92.0797	79.4018	93.1873	88.019	83.2955	86.8871	Kansl3	1
1320	ENSMUSG00000010461	0	0	0	0	0	0	0	0	0	0	0	0	0	0	0	0	Eya4	10
1321	ENSMUSG00000010476	0	0.0468051	0	0	0	0	0	0.0425969	0	0	0.140223	0	0.0156017	0	0.014199	0.046741	Ebf3	7
1322	ENSMUSG00000010492	0.150229	0	0.0785119	0	0.204607	0.0300344	0.17367	0.127791	0.0344345	0	0.327187	0	0.0762471	0.078214	0.111965	0.109062	Uckl1os	2
1323	ENSMUSG00000010505	0.0751147	0	0.0261706	0.182903	0.358063	0	0.0868349	0	0.068869	0	0	0.11335	0.0337618	0.180322	0.0519013	0.0377834	Myt1	2
1324	ENSMUSG00000010517	28.6187	28.8788	33.8386	28.4232	23.0183	29.0433	26.4847	28.5826	38.3601	44.0962	27.1098	34.1751	30.4454	26.8283	31.1424	35.127	Faf1	4
1325	ENSMUSG00000010529	0.0751147	0.0468051	0.0261706	0	0	0	0.17367	0	0	0	0	0	0.0493635	0	0.05789	0	Gm266	12
1326	ENSMUSG00000010538	1.23939	0.842493	0.523413	0.402387	0.102304	0.390448	0.52101	0.681551	0.413214	0	0.560891	0.793452	0.868433	0.298379	0.538592	0.451448	Tsacc	3
1327	ENSMUSG00000010554	40.5995	41.0013	42.1609	48.2499	42.098	43.3397	40.6387	47.9216	47.072	46.7288	44.3572	38.7091	41.2539	44.5625	45.2108	43.265	Mettl16	11
1328	ENSMUSG00000010592	0	0	0	0.0731613	0	0.0300344	0	0	0	0	0	0	0	0.0343986	0	0	Dazl	17
1329	ENSMUSG00000010601	0	0	0	0	0	0	0	0	0	0	0	0	0	0	0	0	Apol7a	15
1330	ENSMUSG00000010607	8.56308	9.17381	7.85119	8.34039	9.00273	7.68882	7.68489	8.47679	5.85387	10.7279	5.23499	6.91437	8.52936	8.34398	7.33852	7.62575	Pigyl	9
1331	ENSMUSG00000010608	277.849	396.112	282.067	275.013	407.936	260.068	291.288	372.34	275.648	275.239	414.452	280.372	318.676	314.339	313.092	323.354	Rbm25	12
1332	ENSMUSG00000010609	98.4379	65.2932	71.3411	95.8047	85.8328	67.5474	99.5997	90.5611	78.8895	100.961	83.3859	78.5517	78.3574	83.0617	89.6834	87.6327	Psen2	1
1333	ENSMUSG00000010651	0.0375574	0	0.104683	0	0	0.210241	0.0434175	0.340776	0.0344345	0	0.186964	0.0566751	0.0474133	0.0700803	0.139543	0.081213	Acaa1b	9
1334	ENSMUSG00000010660	1.23939	0.982908	0.340218	0.914516	2.25068	0.630723	0.781514	0.937133	0.275476	0.394892	1.16852	0.906802	0.854173	1.26531	0.664708	0.823406	Plcd1	9
1335	ENSMUSG00000010663	21.8584	19.6582	27.61	16.7539	19.8981	23.4869	21.2311	22.7894	26.2735	16.5854	18.6964	23.1801	23.0422	20.0463	23.4313	19.4873	Fads1	19
1336	ENSMUSG00000010721	0.600918	0.280831	0.314048	0.109742	0.255759	0.390448	0.303922	0.212985	0.413214	0	1.12178	0.396726	0.398599	0.251983	0.31004	0.50617	Lmbr1	5
1337	ENSMUSG00000010751	6.94811	4.68051	4.39667	4.536	4.96173	4.65534	6.38237	6.21915	5.02744	2.30353	5.18825	4.25063	5.34176	4.71769	5.87632	3.91414	Tnfrsf22	7
1338	ENSMUSG00000010755	97.9872	115.843	73.0161	92.1832	161.486	79.2909	79.6711	97.5896	59.675	71.0147	115.637	69.257	95.6153	110.987	78.9786	85.3029	Cars	7
1339	ENSMUSG00000010760	0	0	0	0	0	0	0	0	0	0	0.186964	0	0	0	0	0.0623213	Phlda2	7
1340	ENSMUSG00000010796	0	0	0	0	0	0	0	0	0	0	0	0	0	0	0	0	Asz1	6
1341	ENSMUSG00000010797	0	0	0	0	0	0	0	0	0	0	0	0	0	0	0	0	Wnt2	6
1342	ENSMUSG00000010803	0	0	0	0	0	0	0	0	0	0	0	0	0	0	0	0	Gabra1	11
1343	ENSMUSG00000010825	0.0375574	0	0	0	0	0	0	0	0	0	0	0	0.0125191	0	0	0	Grid2ip	5
1344	ENSMUSG00000010830	0	0	0.0261706	0	0.204607	0	0	0.212985	0	0	0.046741	0.11335	0.00872354	0.0682025	0.0709949	0.0533637	Kdelr3	15
1345	ENSMUSG00000010841	0	0	0	0	0	0	0	0	0	0	0	0	0	0	0	0	Cfap97d1	11
1346	ENSMUSG00000010911	14.7976	12.7778	16.0164	15.0712	17.0847	14.4766	13.4594	12.6513	12.8785	8.29272	12.2461	13.8854	14.5306	15.5442	12.9964	11.4748	Apip	2
1347	ENSMUSG00000010914	19.1167	18.9093	22.4544	20.0828	16.829	23.4269	14.3278	17.337	19.5932	19.0864	13.8821	19.6096	20.1601	20.1129	17.086	17.526	Pdhx	2
1348	ENSMUSG00000010936	103.17	110.835	110.754	129.093	117.854	111.608	134.724	138.185	131.161	149.861	126.668	131.996	108.253	119.518	134.69	136.175	Vac14	8
1349	ENSMUSG00000011008	29.7079	30.0489	28.0026	34.2029	43.121	34.2693	8.77033	9.58431	11.5356	4.54125	17.9953	12.4119	29.2531	37.1977	9.9634	11.6495	Mcoln2	3
1350	ENSMUSG00000011034	0	0	0	0	0	0	0	0	0	0	0	0	0	0	0	0	Slc5a1	5
1352	ENSMUSG00000011096	23.0602	26.4449	14.7079	20.412	36.1644	19.3422	23.7928	36.2926	17.7338	35.3428	36.9721	21.9333	21.4043	25.3062	25.9397	31.4161	Akt1s1	7
1353	ENSMUSG00000011114	76.7297	66.1357	63.2282	86.2206	69.3619	64.4539	60.4371	57.3781	60.467	84.5068	68.7092	57.6386	68.6979	73.3455	59.4274	70.2849	Tbrg1	9
1354	ENSMUSG00000011118	0	0	0	0	0	0	0	0	0	0	0	0	0	0	0	0	Panx3	9
1355	ENSMUSG00000011148	8.03728	7.67604	7.56331	9.91335	14.5271	9.61102	8.98742	10.99	9.22845	17.1778	12.1994	14.1688	7.75888	11.3505	9.73529	14.5153	Adssl1	12
1356	ENSMUSG00000011154	0	0	0.0261706	0	0.204607	0.0300344	0	0.0425969	0	0	0	0	0.00872354	0.078214	0.014199	0	Cfap161	7
1357	ENSMUSG00000011158	87.2082	121.132	66.264	56.6268	127.215	53.7316	103.377	111.774	71.8993	67.7239	120.451	64.0429	91.5347	79.191	95.6836	84.0727	Brf1	12
1358	ENSMUSG00000011171	0.413131	0.421246	0.261706	0.219484	0.613822	0.0901033	0.130252	1.27791	0.275476	0.0658153	0.560891	0.283376	0.365361	0.307803	0.561212	0.303361	Vipr2	12
1359	ENSMUSG00000011179	142.267	156.797	191.988	137.653	147.01	180.988	139.37	157.481	215.044	177.306	168.267	165.435	163.684	155.217	170.632	170.336	Odc1	12
1360	ENSMUSG00000011254	21.7833	25.0408	24.3649	21.5094	17.9032	24.7183	22.4034	27.9436	24.7584	28.3006	24.0716	22.33	23.7296	21.377	25.0351	24.9007	Thg1l	11
1361	ENSMUSG00000011256	24.2621	24.5727	22.8208	32.1178	31.7142	34.3894	29.5239	20.4465	20.0409	35.3428	25.2869	37.689	23.8852	32.7405	23.3371	32.7729	Adam19	11
1362	ENSMUSG00000011257	167.581	192.276	195.547	199.73	200.873	185.613	190.082	235.306	208.88	189.021	208.231	194.226	185.134	195.406	211.422	197.159	Pabpc4	4
1363	ENSMUSG00000011263	0	0.0936103	0	0	0	0	0.0434175	0	0.068869	0	0.233705	0.0566751	0.0312034	0	0.0374288	0.0967933	Exoc3l2	7
1364	ENSMUSG00000011267	27.0037	29.066	24.7051	27.8013	40.3588	25.3791	25.5729	29.5623	24.5862	26.0628	34.0274	26.4106	26.9249	31.1797	26.5738	28.8336	Zfp296	7
1365	ENSMUSG00000011305	0	0	0.0261706	0	0	0	0	0	0	0	0	0	0.00872354	0	0	0	Plin5	17
1366	ENSMUSG00000011306	84.1661	102.784	77.9623	79.5995	110.59	69.1092	82.2761	92.9039	67.2851	101.685	94.5102	64.7797	88.3042	86.433	80.8217	86.9915	Sugp1	8
1367	ENSMUSG00000011349	0	0	0	0	0	0	0	0	0	0	0	0	0	0	0	0	Dmrtc2	7
1368	ENSMUSG00000011350	0	0	0.0261706	0	0	0	0	0	0	0	0	0	0.00872354	0	0	0	Gm5893	7
1369	ENSMUSG00000011382	6.42231	8.84617	8.45311	8.19406	7.72393	8.95026	7.64147	8.51939	8.84967	5.98919	7.9927	8.33124	7.9072	8.28942	8.33685	7.43771	Dhdh	7
1370	ENSMUSG00000011427	14.3845	14.9776	15.1528	15.2907	10.793	16.0985	14.3278	11.7568	14.4281	19.2181	10.096	15.1323	14.8383	14.0607	13.5042	14.8155	Zfp790	7
1371	ENSMUSG00000011463	0	0	0	0	0	0	0	0	0	0	0	0	0	0	0	0	Cpb1	3
1372	ENSMUSG00000011486	0.0375574	0	0.0261706	0	0.102304	0.0300344	0	0.0425969	0.068869	0	0	0	0.0212427	0.0441127	0.0371553	0	Slc25a41	17
1373	ENSMUSG00000011589	0.150229	0	0.0261706	0	0	0.0300344	0.130252	0.127791	0.0344345	0	0.280446	0.11335	0.0588	0.0100115	0.0974926	0.131265	Fsd1	17
1374	ENSMUSG00000011632	1.72764	1.26374	1.25619	1.53639	0.767278	1.89217	0.824932	0.681551	0.654256	0	1.07504	0.963477	1.41586	1.39861	0.720246	0.679506	Pinlyp	7
1375	ENSMUSG00000011658	26.5906	26.5385	15.5715	24.1066	30.6911	16.4589	40.1177	46.0473	21.3838	23.167	35.8036	24.6537	22.9002	23.7522	35.8496	27.8747	Fuz	7
1376	ENSMUSG00000011751	1.50229	1.17013	0.758948	1.20716	0.716126	0.991136	0.651262	1.32051	0.309911	2.30353	0.280446	0.566751	1.14379	0.971475	0.760559	1.05024	Sptbn4	7
1377	ENSMUSG00000011752	49.9889	64.123	75.6593	55.3099	49.8731	75.4165	53.4035	46.4733	75.8592	79.2416	49.7791	71.9207	63.2571	60.1998	58.5787	66.9805	Pgam1	19
1378	ENSMUSG00000011831	2.85436	2.19984	1.49173	0.987677	3.68293	2.40275	1.56303	1.4057	1.41182	1.77701	1.63593	2.60706	2.18198	2.35779	1.46018	2.00667	Evi5	5
1379	ENSMUSG00000011832	7.17346	5.89745	7.53714	5.96264	7.67278	6.63761	10.2031	8.68978	10.0204	8.16109	8.03944	6.23426	6.86935	6.75768	9.63778	7.47827	Evi5l	8
1380	ENSMUSG00000011837	17.99	14.2288	16.1211	16.3881	16.2663	14.6268	19.6247	14.057	14.4969	18.6257	14.7234	15.1323	16.1133	15.7604	16.0595	16.1605	Snapc2	8
1381	ENSMUSG00000011877	95.8089	123.519	77.4912	77.4412	168.852	79.0506	109.89	142.274	81.5409	73.7789	138.073	87.4497	98.9396	108.448	111.235	99.7671	Git1	11
1382	ENSMUSG00000011884	102.607	104.422	150.01	122.765	107.265	144.165	124.304	144.105	170.003	165.394	86.0034	146.789	119.013	124.732	146.138	132.729	Gltp	5
1383	ENSMUSG00000011958	115.489	131.054	158.987	128.471	79.2854	145.937	89.3966	80.5934	116.458	115.308	75.0192	111.423	135.177	117.898	95.4825	100.584	Bnip2	9
1384	ENSMUSG00000011960	88.4101	79.3347	118.605	84.2086	65.7813	101.907	88.5282	71.8611	118.868	67.6581	61.8383	93.7973	95.45	83.9656	93.0857	74.4312	Ccnt1	15
1385	ENSMUSG00000012017	0.300459	0.421246	0.104683	0.0365806	0.716126	0.150172	0.0434175	0.340776	0.103304	0	0.46741	0.340051	0.275463	0.30096	0.162499	0.269153	Scarf2	16
1386	ENSMUSG00000012042	0	0	0	0	0	0	0	0	0	0	0	0	0	0	0	0	4930579F01Rik	3
1387	ENSMUSG00000012076	40.8624	35.4783	45.6154	38.7755	30.3842	42.9492	39.8138	36.8464	43.904	47.3212	35.4296	42.0529	40.652	37.3696	40.1881	41.6013	Brms1l	12
1388	ENSMUSG00000012114	89.7621	108.494	95.8892	97.6703	124.094	99.1437	102.509	124.639	98.8615	94.3791	106.99	108.59	98.0485	106.969	108.67	103.32	Med15	16
1389	ENSMUSG00000012117	43.7168	38.8015	42.8675	39.0315	38.5685	38.6543	36.297	40.1689	42.8021	20.6002	34.5883	35.4786	41.7952	38.7515	39.756	30.2224	Dhdds	4
1390	ENSMUSG00000012123	1.46474	1.26374	1.41321	0.58529	2.19953	1.59183	1.38936	2.8114	1.37738	4.14636	2.47727	1.41688	1.38056	1.45888	1.85938	2.68017	Crybg2	4
1391	ENSMUSG00000012126	36.318	32.8572	19.2092	32.3007	48.5431	20.6937	68.1654	68.4107	34.71	72.0019	73.8507	42.1663	29.4615	33.8459	57.0954	62.673	Ubxn11	4
1392	ENSMUSG00000012187	0.0375574	0	0	0	0	0.0300344	0	0	0	0	0	0	0.0125191	0.0100115	0	0	Mogat1	1
1393	ENSMUSG00000012211	0.0751147	0	0	0.146323	0	0	0	0.127791	0	0	0.140223	0.2267	0.0250382	0.0487742	0.0425969	0.122308	Tex22	12
1394	ENSMUSG00000012282	0	0	0	0	0	0	0	0	0	0	0	0	0	0	0	0	Wnt8a	18
1395	ENSMUSG00000012296	39.7357	46.0095	29.8345	35.154	64.3491	34.3594	38.2074	55.589	31.7142	39.2259	53.2379	35.9887	38.5266	44.6208	41.8369	42.8175	Tjap1	17
1396	ENSMUSG00000012350	14.0089	15.8201	19.3139	10.4621	10.4861	14.5667	6.90338	6.47474	9.22845	2.5668	4.39365	3.40051	16.381	11.8383	7.53552	3.45365	Ehf	2
1397	ENSMUSG00000012396	0	0	0	0	0	0	0	0	0	0	0	0	0	0	0	0	Nanog	6
1398	ENSMUSG00000012405	179.149	145.938	178.85	240.774	135.194	215.557	167.027	172.944	185.017	145.649	149.104	190.598	167.979	197.175	174.996	161.784	Rpl15	14
1399	ENSMUSG00000012422	29.1821	25.6024	42.2394	41.8848	20.205	41.6578	26.7452	27.6454	40.6327	35.2112	23.9781	31.5114	32.3413	34.5825	31.6744	30.2335	Tmem167	13
1400	ENSMUSG00000012428	0.0375574	0	0	0	0	0	0.0434175	0	0	0	0	0	0.0125191	0	0.0144725	0	Steap4	5
1401	ENSMUSG00000012429	35.6044	28.3639	32.1375	39.1413	29.8727	35.8311	31.304	27.6028	28.7873	45.4783	31.223	32.6449	32.0353	34.9484	29.2314	36.4487	Mplkip	13
1402	ENSMUSG00000012443	114.963	159.137	197.039	103.743	127.266	160.474	114.926	133.882	187.978	107.542	140.363	144.238	157.046	130.494	145.595	130.714	Kif11	19
1403	ENSMUSG00000012483	14.7976	15.7733	23.3965	17.2295	10.5884	18.351	13.1989	11.1178	19.1456	25.6021	10.3298	15.3023	17.9892	15.3897	14.4874	17.0781	Rpa3	6
1404	ENSMUSG00000012519	0.225344	0.140415	0.0261706	0	0.460367	0	0	0.0851939	0.068869	0	0.233705	0	0.130643	0.153456	0.0513543	0.0779016	Mlkl	8
1405	ENSMUSG00000012520	0	0	0	0	0	0	0	0	0	0	0	0	0	0	0	0	Phox2b	5
1406	ENSMUSG00000012535	112.146	122.629	140.013	126.862	112.432	136.717	98.8616	109.261	123.551	116.559	108.486	120.718	124.93	125.337	110.558	115.254	Tnpo3	6
1407	ENSMUSG00000012609	31.0975	31.7807	38.4447	33.4347	31.3049	35.1703	30.3054	34.8869	34.1246	23.8909	33.56	34.9119	33.7743	33.3033	33.1056	30.7876	Ttll5	12
1408	ENSMUSG00000012640	33.3509	33.8869	26.8249	29.5572	46.3947	27.9621	32.1723	27.7732	27.4787	30.2092	45.1985	31.7381	31.3543	34.638	29.1414	35.7153	Zfp715	7
1409	ENSMUSG00000012705	0.112672	0	0	0	0.102304	0.0300344	0	0.127791	0	0	0.0934819	0	0.0375574	0.0441127	0.0425969	0.0311606	Retn	8
1410	ENSMUSG00000012777	0	0	0	0	0	0	0	0	0.137738	0	0	0	0	0	0.0459127	0	Acp4	7
1411	ENSMUSG00000012819	0	0	0	0	0.306911	0.0300344	0.17367	0	0	0	0.0934819	0	0	0.112315	0.05789	0.0311606	Cdh23	10
1412	ENSMUSG00000012848	710.06	645.162	496.876	663.573	720.883	564.347	632.115	562.578	536.937	606.619	754.96	590.271	617.366	649.601	577.21	650.617	Rps5	7
1413	ENSMUSG00000012889	0.0751147	0.187221	0	0	0.409215	0	0.303922	0.468566	0.0344345	0	0.841337	0.11335	0.0874451	0.136405	0.268974	0.318229	Podnl1	8
1414	ENSMUSG00000013033	18.666	24.8535	6.64734	8.37697	25.269	6.96799	27.7438	42.2562	9.46949	12.7023	32.4382	10.7116	16.7223	13.538	26.4898	18.6174	Adgrl1	8
1415	ENSMUSG00000013076	0.563361	1.45096	1.41321	0.329226	0.511519	0.54062	0.217087	0.724148	0.619821	0	0.233705	0.453401	1.14251	0.460455	0.520352	0.229035	Amotl1	9
1416	ENSMUSG00000013083	0	0.0468051	0.0261706	0.109742	0	0.0300344	0	0	0	0	0	0	0.0243253	0.0465921	0	0	2200002J24Rik	7
1417	ENSMUSG00000013089	6.57254	6.31869	10.5991	6.95032	4.24561	6.99802	10.5939	10.564	15.1168	10.5963	9.62864	11.9018	7.83011	6.06465	12.0916	10.7089	Etv5	16
1418	ENSMUSG00000013091	0	0	0	0	0	0	0	0	0	0	0	0	0	0	0	0	Tmem190	7
1419	ENSMUSG00000013150	2.74169	2.90192	2.38153	2.70697	4.1433	3.12358	1.7367	0.724148	1.7906	4.27799	2.19682	1.53023	2.67504	3.32462	1.41715	2.66835	Gfod2	8
1420	ENSMUSG00000013155	25.9897	42.4991	17.2726	15.6931	56.5228	18.8016	27.6569	52.5646	18.3536	14.611	51.5553	18.8161	28.5871	30.3392	32.8584	28.3275	Enkd1	8
1421	ENSMUSG00000013158	0.150229	0.0468051	0.0261706	0	0	0	0	0	0	0	0	0	0.0744018	0	0	0	4933405L10Rik	8
1422	ENSMUSG00000013160	95.2455	84.2024	90.0008	99.9749	81.5361	89.4125	79.6711	75.8226	81.1966	97.0117	66.1852	84.5593	89.8162	90.3078	78.8967	82.5854	Atp6v0d1	8
1423	ENSMUSG00000013236	9.65224	11.3268	7.32778	5.37735	14.0156	9.0704	26.7017	30.6698	19.0079	20.0078	28.6989	27.5441	9.43562	9.48779	25.4598	25.417	Ptprs	17
1424	ENSMUSG00000013275	51.078	73.0628	49.3578	40.2387	69.8735	45.5022	46.5435	63.2991	40.254	42.4508	60.2023	40.0126	57.8329	51.8714	50.0322	47.5553	Slc41a1	1
1425	ENSMUSG00000013338	0	0	0	0	0	0	0	0	0	0	0	0	0	0	0	0	Fer1l4	2
1426	ENSMUSG00000013353	0	0	0	0	0	0	0	0	0	0	0	0	0	0	0	0	4931406B18Rik	7
1427	ENSMUSG00000013367	1.05161	1.21693	0.863631	0.475548	0.664974	1.32152	0.217087	0.170388	0.241042	2.10609	0.140223	0.11335	1.04406	0.820679	0.209506	0.786554	Iglon5	7
1428	ENSMUSG00000013415	0	0	0	0	0	0	0	0	0	0	0	0	0	0	0	0	Igf2bp1	11
1429	ENSMUSG00000013418	1.01405	0.889298	1.59641	1.93877	0.511519	1.50172	0.955184	0.851939	1.1019	6.31827	0.794596	0.906802	1.16659	1.31734	0.969676	2.67322	B4galnt2	11
1430	ENSMUSG00000013419	3.75574	4.5401	3.40218	1.49981	6.24053	2.64303	1.30252	1.78907	1.34295	0	1.26201	1.19018	3.89934	3.46112	1.47818	0.817394	Zfp651	9
1431	ENSMUSG00000013465	114.174	118.089	105.311	107.73	122.202	105.571	110.758	120.251	101.961	101.816	112.178	104.566	112.525	111.834	110.99	106.187	Nelfb	2
1432	ENSMUSG00000013483	0.0375574	0.0468051	0	0	0	0	0	0	0	0	0	0	0.0281208	0	0	0	Card14	11
1433	ENSMUSG00000013495	21.5579	20.2666	16.3043	20.9973	20.7165	18.291	20.4496	21.5967	19.8343	15.8615	22.2487	22.2166	19.3763	20.0016	20.6269	20.1089	Tmem175	5
1434	ENSMUSG00000013523	2.77925	1.7786	3.00962	2.0851	2.55759	1.56179	2.95239	1.27791	1.85946	4.7387	1.49571	2.43703	2.52249	2.06816	2.02992	2.89048	Bcas1	2
1435	ENSMUSG00000013539	21.4453	21.3431	18.0054	14.6323	26.5478	19.1019	19.7115	19.0834	18.8012	17.0462	21.7345	16.3224	20.2646	20.094	19.1987	18.3677	Tango2	16
1436	ENSMUSG00000013562	0	0	0	0	0	0	0	0	0	0	0	0	0	0	0	0	4833413E03Rik	17
1437	ENSMUSG00000013584	0.150229	0.0936103	0.261706	0	0.409215	0	0	0.0851939	0	0	0	0	0.168515	0.136405	0.028398	0	Aldh1a2	9
1438	ENSMUSG00000013593	145.309	128.808	126.901	152.541	134.325	126.235	128.559	114.415	113.083	118.533	127.79	121.908	133.673	137.7	118.686	122.744	Ndufs2	1
1439	ENSMUSG00000013611	0	0	0.0261706	0	0	0	0	0	0	0	0	0	0.00872354	0	0	0	Snx31	15
1440	ENSMUSG00000013622	14.4596	14.6968	13.4255	14.5225	20.3073	10.9325	13.937	12.9495	12.1898	21.7849	16.2659	10.2582	14.194	15.2541	13.0254	16.103	Atraid	5
1441	ENSMUSG00000013629	59.3406	61.8764	65.5836	59.3704	83.1729	66.7365	87.573	100.614	92.4911	87.0736	101.428	98.4447	62.2669	69.7599	93.5594	95.6487	Cad	5
1442	ENSMUSG00000013643	0	0	0	0	0	0	0	0	0	0	0	0	0	0	0	0	Lypd8	11
1443	ENSMUSG00000013646	19.943	19.8454	15.1266	15.1078	20.2561	15.5578	17.9314	19.3816	14.0493	15.1375	15.8452	13.8854	18.305	16.9739	17.1208	14.956	Sh3bp5l	11
1444	ENSMUSG00000013653	0	0	0	0	0	0	0	0	0	0	0	0	0	0	0	0	1810065E05Rik	11
1445	ENSMUSG00000013662	102.494	99.1801	154.145	101.767	80.9734	124.222	101.119	85.8754	161.567	93.2602	74.9725	118.904	118.606	102.321	116.187	95.7124	Atad1	19
1446	ENSMUSG00000013663	194.397	218.299	348.959	289.902	153.353	342.783	218.564	181.037	378.78	274.45	168.969	343.338	253.885	262.013	259.46	262.252	Pten	19
1447	ENSMUSG00000013668	0	0	0	0	0	0	0	0	0	0	0	0	0	0	0	0	4933402N03Rik	7
1448	ENSMUSG00000013698	24.0367	16.335	23.8153	25.7894	17.5451	24.3579	23.7928	22.7042	23.8631	22.9037	19.8182	29.9245	21.3957	22.5641	23.4534	24.2154	Pea15a	1
1449	ENSMUSG00000013701	31.0224	31.3594	44.4901	43.2017	28.4916	41.9281	28.7424	31.6921	38.0157	31.5255	30.2414	41.3162	35.624	37.8738	32.8167	34.361	Timm23	14
1450	ENSMUSG00000013707	53.2939	46.5711	36.4033	56.8097	54.7325	39.7656	43.2872	52.948	31.6453	47.1237	48.2367	40.6927	45.4228	50.4359	42.6268	45.351	Tnfaip8l2	3
1451	ENSMUSG00000013736	30.1586	28.3171	35.6444	32.4836	20.6654	36.4017	41.2466	31.2236	47.1064	35.7377	40.0103	42.7897	31.3734	29.8502	39.8589	39.5126	Trnt1	6
1452	ENSMUSG00000013766	0	0	0	0	0	0	0	0	0	0	0.046741	0	0	0	0	0.0155803	Ly6g6e	17
1453	ENSMUSG00000013787	309.097	346.592	264.193	270.221	441.952	267.577	320.204	391.338	263.493	253.652	413.564	275.441	306.627	326.583	325.012	314.219	Ehmt2	17
1454	ENSMUSG00000013822	60.2045	60.1914	59.3288	60.5775	54.886	60.6395	42.7228	43.8323	46.5555	60.4842	44.6844	43.1298	59.9082	58.701	44.3702	49.4328	Elof1	9
1455	ENSMUSG00000013833	49.2002	54.6684	58.596	56.6634	56.0113	54.4825	54.3153	69.6034	68.4214	92.2072	52.7238	64.4963	54.1549	55.7191	64.1134	69.8091	Med16	10
1456	ENSMUSG00000013846	43.7543	35.3379	33.132	40.8606	43.0699	39.1349	69.3811	52.3942	55.9905	48.7691	54.5467	68.7469	37.4081	41.0218	59.2553	57.3542	St3gal1	15
1457	ENSMUSG00000013858	228.687	295.106	137.134	184.988	430.238	144.916	236.017	394.746	158.571	197.775	384.304	155.46	220.309	253.381	263.111	245.846	Tmem259	10
1458	ENSMUSG00000013878	8.03728	7.02077	10.3636	8.15748	6.85435	7.50861	8.24932	7.83784	11.2257	9.01669	8.08618	8.21789	8.47387	7.50681	9.10427	8.44026	Rnf170	8
1459	ENSMUSG00000013921	0.150229	0.374441	0.183194	0.182903	0.460367	0.27031	0.0868349	0.425969	0.172173	0	0.46741	0.0566751	0.235955	0.304527	0.228326	0.174695	Clip3	7
1460	ENSMUSG00000013928	0.0751147	0.140415	0.0261706	0	0	0.0300344	0	0.127791	0	0	0	0.0566751	0.0805669	0.0100115	0.0425969	0.0188917	Thap8	7
1461	ENSMUSG00000013936	0	0	0	0	0	0	0	0	0	0	0	0	0	0	0	0	Myl2	5
1462	ENSMUSG00000013973	48.2237	49.239	36.6389	39.8729	59.95	42.2585	45.3278	54.8649	38.1534	40.2131	48.6106	41.4295	44.7005	47.3604	46.1154	43.4177	Dedd	1
1463	ENSMUSG00000013974	0	0.187221	0	0.0365806	0.204607	0.0600689	0.0868349	0.468566	0.413214	0	0.186964	0.0566751	0.0624069	0.100419	0.322872	0.081213	Mcemp1	8
1464	ENSMUSG00000013997	35.6795	38.193	27.6362	36.6538	40.7169	29.4037	38.0771	44.4712	31.0944	24.4175	39.1222	30.8879	33.8362	35.5915	37.8809	31.4759	Nit1	1
1465	ENSMUSG00000014030	1308.69	1593.67	1586.04	1449.51	1801.31	1635.07	1274.87	1504.35	1348.83	1294.19	1423.64	1528.19	1496.13	1628.63	1376.02	1415.34	Pax5	4
1466	ENSMUSG00000014039	35.0035	42.6863	28.3166	29.7401	49.7708	25.8596	40.5519	43.4063	28.133	22.6405	49.1247	31.9648	35.3355	35.1235	37.3637	34.5767	Prdm15	16
1467	ENSMUSG00000014074	28.8441	32.0615	39.57	33.4713	27.0082	39.3451	31.0001	31.1384	40.254	36.9882	27.5772	39.956	33.4919	33.2749	34.1308	34.8404	Rnf168	16
1468	ENSMUSG00000014075	0.938934	1.21693	0.942143	0.621871	0.460367	1.20138	1.51961	1.02233	0.757559	0.723968	0.654373	1.41688	1.03267	0.761205	1.09983	0.93174	Tctex1d2	16
1469	ENSMUSG00000014077	115.94	95.6229	181.886	177.672	82.6614	179.756	61.9567	61.4248	111.843	102.869	48.891	103.886	131.149	146.697	78.4083	85.2153	Chp1	2
1470	ENSMUSG00000014104	0	0	0	0	0	0	0	0	0	0	0	0	0	0	0	0	Sval2	6
1471	ENSMUSG00000014158	0.225344	0.421246	0.209365	0.0731613	0.664974	0.210241	0.955184	0.596357	0.275476	0	0.888078	0.283376	0.285319	0.316126	0.609006	0.390485	Trpv4	5
1472	ENSMUSG00000014164	0.150229	0.234026	0.130853	0.292645	0.102304	0.0300344	0	0.170388	0.0344345	0	0	0	0.171703	0.141661	0.0682741	0	Klhl3	13
1473	ENSMUSG00000014177	7.54903	5.19537	6.88288	6.29187	6.03592	7.74888	7.55464	5.11163	10.1237	5.26522	4.81432	6.80101	6.54243	6.69223	7.59667	5.62685	Tvp23b	11
1474	ENSMUSG00000014195	305.417	335.78	266.024	263.746	328.139	247.724	299.884	270.491	235.291	254.376	315.268	235.202	302.407	279.87	268.555	268.282	Dnajc7	11
1475	ENSMUSG00000014198	0.150229	0	0.157024	0	0.0511519	0.0300344	0	0	0	0	0	0	0.102418	0.0270621	0	0	Zfp385c	11
1476	ENSMUSG00000014226	86.1566	99.929	106.227	89.6592	73.8633	99.6543	78.6724	80.8916	98.0006	104.91	93.7624	86.0328	97.4374	87.7256	85.8549	94.9016	Cacybp	1
1477	ENSMUSG00000014232	20.6941	21.3431	15.6239	13.169	18.0566	13.7858	16.3684	18.9982	13.9115	15.1375	17.5746	10.4849	19.2204	15.0038	16.4261	14.399	Cluap1	16
1478	ENSMUSG00000014243	1.65252	2.48067	1.64875	1.57297	2.30183	1.77203	1.69328	2.21504	1.30851	1.44794	2.10334	1.30353	1.92732	1.88228	1.73894	1.61827	Zswim7	11
1479	ENSMUSG00000014245	12.2061	12.497	10.1542	11.4863	13.7599	13.6957	16.4118	15.2071	12.2587	15.5982	12.0592	15.2456	11.6191	12.9806	14.6259	14.301	Pigl	11
1480	ENSMUSG00000014294	29.2572	22.8877	25.621	27.4355	26.2409	24.4781	25.0519	27.0065	20.8673	12.6365	27.5304	20.9698	25.922	26.0515	24.3086	20.3789	Ndufa2	18
1481	ENSMUSG00000014301	11.7555	11.2332	7.74651	9.36464	14.8852	8.52978	7.77173	10.0103	6.6803	9.21414	13.7418	6.74434	10.2451	10.9265	8.1541	9.90011	Pam16	16
1482	ENSMUSG00000014303	0.450688	1.21693	0.549583	0.256064	0.562671	0.390448	0.34734	0.255582	0.206607	0.197446	0.186964	0.170025	0.739068	0.403061	0.269843	0.184812	Glis2	16
1483	ENSMUSG00000014313	63.6597	48.5837	58.7269	60.3581	38.7731	53.8818	46.0225	32.97	52.4782	47.0579	49.078	46.927	56.9901	51.0043	43.8236	47.6876	Cox6c	15
1484	ENSMUSG00000014329	0	0	0	0	0	0	0	0	0	0	0	0	0	0	0	0	Bicc1	10
1485	ENSMUSG00000014349	101.33	93.2358	118.16	127.813	83.6845	132.362	102.118	94.8634	122.243	133.934	84.3674	131.996	104.242	114.62	106.408	116.766	Ube2z	11
1486	ENSMUSG00000014351	0	0	0	0	0	0	0	0	0	0	0	0	0	0	0	0	Gip	11
1487	ENSMUSG00000014353	20.8443	17.9732	13.7134	16.2784	24.9621	14.5967	19.451	13.2902	12.1554	12.6365	24.352	16.7192	17.5103	18.6124	14.9656	17.9026	Tmem87b	2
1488	ENSMUSG00000014355	121.423	134.19	178.405	161.686	121.946	177.954	126.475	119.697	175.272	152.494	136.484	170.819	144.673	153.862	140.481	153.265	Anapc1	2
1489	ENSMUSG00000014361	0.150229	0	0	0	0.102304	0.0600689	0.217087	0.0425969	0.0344345	0	0.046741	0	0.0500765	0.0541242	0.0980396	0.0155803	Mertk	2
1490	ENSMUSG00000014402	59.7162	63.3274	75.3714	70.1617	50.3334	70.0103	48.0631	52.8628	63.5661	55.6139	55.0608	57.8653	66.1383	63.5018	54.8307	56.18	Tsg101	7
1491	ENSMUSG00000014418	98.0999	109.103	73.461	73.9661	127.931	68.9591	105.461	97.76	78.7517	59.2337	128.444	79.0051	93.5545	90.2853	93.9909	88.8943	Hps5	7
1492	ENSMUSG00000014426	39.4728	42.4991	50.1691	50.9203	41.7911	51.8094	43.157	45.1954	48.3461	32.8418	46.1333	50.8376	44.047	48.1736	45.5661	43.2709	Map3k4	17
1493	ENSMUSG00000014444	130.099	134.752	105.546	101.475	164.658	106.772	178.75	184.317	133.881	148.742	197.621	143.671	123.466	124.302	165.649	163.345	Piezo1	8
1494	ENSMUSG00000014453	324.421	261.219	269.95	391.705	290.287	333.532	347.513	279.479	310.393	385.875	315.642	367.822	285.197	338.508	312.462	356.446	Blk	14
1495	ENSMUSG00000014470	25.539	29.534	22.9516	31.5325	40.6657	25.2289	32.5197	31.5643	28.7528	31.0648	34.1676	30.0378	26.0082	32.4757	30.9456	31.7568	Rnf166	8
1496	ENSMUSG00000014496	14.6098	21.2963	27.0081	15.6199	13.0437	26.5805	21.7087	20.1484	29.8892	17.5069	21.6411	29.301	20.9714	18.4147	23.9154	22.8163	Ankrd28	14
1497	ENSMUSG00000014498	172.501	167.469	236.059	203.974	177.548	256.074	184.524	188.832	196.208	169.408	148.403	232.141	192.01	212.532	189.855	183.317	Ankrd52	10
1498	ENSMUSG00000014503	1.72764	1.31054	1.28236	0.658452	2.04607	0.870999	0.303922	0.0851939	0.172173	0	0.888078	0.11335	1.44018	1.19184	0.187096	0.333809	Pkd2l2	18
1499	ENSMUSG00000014504	42.6652	47.9753	42.8675	44.5552	44.0929	43.58	34.3432	35.5685	33.4359	29.6169	36.2242	31.6247	44.5026	44.076	34.4492	32.4886	Srp19	18
1500	ENSMUSG00000014529	0	0	0	0	0	0	0	0	0	0	0	0	0	0	0	0	Tmbim7	5
1501	ENSMUSG00000014542	0	0	0	0	0	0	0	0	0	0	0	0	0	0	0	0	Clec4f	6
1502	ENSMUSG00000014543	0	0	0	0	0.306911	0	0	0.170388	0	0	0	0	0	0.102304	0.0567959	0	Klra17	6
1503	ENSMUSG00000014547	12.3939	11.9353	18.1362	18.9488	9.71886	18.0507	20.3194	10.9048	27.1344	17.3752	13.0875	27.8842	14.1552	15.5728	19.4529	19.449	Wdfy2	14
1504	ENSMUSG00000014550	21.5955	20.1262	24.9668	25.4967	17.9032	25.6794	22.36	18.1889	23.381	14.8742	16.3126	26.4673	22.2295	23.0264	21.31	19.218	Rbsn	6
1505	ENSMUSG00000014551	25.7268	28.1299	22.6899	19.3146	22.8137	20.2732	25.9636	23.3005	21.315	18.6257	23.6042	16.9459	25.5155	20.8005	23.5264	19.7253	Mrps25	6
1506	ENSMUSG00000014554	30.8722	27.3342	23.6582	31.4959	22.4557	26.19	30.9567	23.8117	26.308	32.8418	21.4541	28.6776	27.2882	26.7139	27.0254	27.6578	Dguok	6
1507	ENSMUSG00000014592	10.4034	10.2035	10.73	9.51097	7.51933	9.01033	12.8082	11.842	14.7035	12.9656	8.22641	9.63477	10.4456	8.68021	13.1179	10.2756	Camta1	4
1508	ENSMUSG00000014599	4.09375	6.83355	3.2975	4.57258	12.2764	5.4963	1.9972	4.1319	1.34295	1.25049	8.36663	2.77708	4.7416	7.44844	2.49068	4.1314	Csf1	3
1509	ENSMUSG00000014601	64.3358	71.9395	59.5905	70.8201	89.0043	59.318	60.0898	71.3499	56.266	58.773	75.1127	59.9056	65.2886	73.0475	62.5686	64.5971	Strip1	3
1510	ENSMUSG00000014602	0	0	0	0	0	0	0	0	0	0	0	0	0	0	0	0	Kif1a	1
1511	ENSMUSG00000014603	0	0	0	0	0	0	0	0	0	0	0	0	0	0	0	0	Alx3	3
1512	ENSMUSG00000014606	60.9932	50.6432	60.8467	69.174	53.0956	63.2225	65.9077	64.9177	80.5423	104.515	59.2208	72.8275	57.4943	61.8307	70.4559	78.8543	Slc25a11	11
1513	ENSMUSG00000014609	0.262902	0.140415	0.0523413	0	0.409215	0.0300344	0.217087	0.170388	0.0344345	0	0.327187	0.0566751	0.151886	0.146416	0.140637	0.127954	Chrne	11
1514	ENSMUSG00000014633	14.6849	15.6329	12.0908	10.3889	16.0105	11.8936	11.5925	12.5661	12.2587	13.5579	16.3593	10.0882	14.1362	12.7644	12.1391	13.3352	Cmc2	8
1515	ENSMUSG00000014668	85.9313	83.7812	115.125	113.4	80.2573	111.278	74.5912	72.3296	89.8052	89.3771	75.7203	90.2835	94.9457	101.645	78.9087	85.127	Chfr	5
1516	ENSMUSG00000014686	33.3509	29.7213	24.5219	23.1921	27.8266	22.1354	49.6696	34.1202	29.1316	27.5108	31.9241	32.7015	29.198	24.3847	37.6404	30.7121	Ceacam16	7
1517	ENSMUSG00000014704	0	0	0	0	0	0	0	0	0	0	0	0	0	0	0	0	Hoxa2	6
1518	ENSMUSG00000014725	0	0	0	0	0	0	0	0	0	0	0	0	0	0	0	0	Adam28	14
1519	ENSMUSG00000014747	0	0	0	0	0	0	0	0	0	0	0	0	0	0	0	0	Ankrd53	6
1520	ENSMUSG00000014748	65.6878	43.0607	59.198	68.0034	48.3897	63.4628	44.8068	48.8587	45.5913	46.5314	35.1492	49.1373	55.9822	59.9519	46.4189	43.606	Tex261	6
1521	ENSMUSG00000014763	32.8251	33.9805	31.9805	26.8502	32.7372	24.5682	39.8572	41.9154	33.0571	35.5402	37.8602	26.0139	32.9287	28.0519	38.2766	33.1381	Fam120b	17
1522	ENSMUSG00000014767	35.8673	41.0949	42.4226	41.7751	39.8473	41.7479	36.5575	42.4266	47.3819	52.4548	34.0742	42.2796	39.7949	41.1234	42.122	42.9362	Tbp	17
1523	ENSMUSG00000014769	186.66	138.309	181.886	179.94	129.568	171.346	152.178	116.503	161.739	172.436	120.451	155.913	168.952	160.285	143.473	149.6	Psmb1	17
1524	ENSMUSG00000014771	29.0694	24.4323	25.2808	30.2156	25.2179	24.0275	29.9146	24.8766	25.3782	36.7907	24.726	26.7507	26.2608	26.487	26.7232	29.4225	Pdcd2	17
1525	ENSMUSG00000014773	2.77925	3.08914	2.27684	2.70697	3.47833	2.76317	6.03503	5.5802	7.7822	8.29272	7.15137	8.95467	2.71508	2.98282	6.46581	8.13292	Dll1	17
1526	ENSMUSG00000014776	0.150229	0.140415	0.0261706	0	0.153456	0.0300344	0	0.127791	0	0	0	0.0566751	0.105605	0.0611634	0.0425969	0.0188917	Nol3	8
1527	ENSMUSG00000014778	73.1242	69.2716	38.811	44.4455	92.5849	40.7868	69.7285	79.7841	42.0445	50.8094	86.6577	41.6562	60.4023	59.2724	63.8524	59.7078	Fhod1	8
1528	ENSMUSG00000014782	1.01405	1.26374	0.444901	0.146323	1.22764	0.240275	0.824932	1.4483	0.447649	0	1.12178	0.0566751	0.907563	0.538081	0.906959	0.392819	Plekhg4	8
1529	ENSMUSG00000014786	16.375	21.9048	8.42694	9.14516	30.0261	7.80895	25.5295	39.1466	11.019	14.9401	33.6067	9.18137	15.5689	15.6601	25.2317	19.2427	Slc9a5	8
1530	ENSMUSG00000014791	20.3937	19.8922	8.8195	13.0959	25.4225	11.5332	23.2718	22.0226	11.1912	16.2564	24.0248	14.1121	16.3684	16.6839	18.8285	18.1311	Elmo3	8
1531	ENSMUSG00000014813	0	0	0	0	0	0	0.303922	0	0	0	0	0	0	0	0.101307	0	Stc1	14
1532	ENSMUSG00000014837	7.88705	8.84617	5.86222	5.81632	9.61655	6.99802	11.332	14.4404	10.4681	10.8595	11.9189	10.2582	7.53181	7.47697	12.0801	11.0122	4931428F04Rik	8
1533	ENSMUSG00000014846	0.413131	0.748882	0.104683	0.0365806	2.04607	0.0300344	0.824932	0.255582	0.206607	0	0.888078	0.283376	0.422232	0.70423	0.42904	0.390485	Tppp3	8
1534	ENSMUSG00000014850	133.329	227.192	147.681	111.754	220.465	125.514	69.989	94.9486	74.7573	72.4626	121.947	65.1197	169.401	152.577	79.8983	86.5098	Msh3	13
1535	ENSMUSG00000014852	0	0	0	0	0	0	0	0	0.103304	0	0	0.11335	0	0	0.0344345	0.0377834	Adamts13	2
1536	ENSMUSG00000014856	23.8114	22.0452	13.8704	18.9488	25.6271	14.2964	20.7101	18.1463	15.1168	21.1925	24.7727	11.5617	19.909	19.6241	17.9911	19.1756	Tmem208	8
1537	ENSMUSG00000014859	213.626	217.223	223.497	257.235	300.364	242.017	201.804	275.219	205.953	232.13	251.42	227.097	218.115	266.539	227.659	236.882	E2f4	8
1538	ENSMUSG00000014867	104.823	88.0873	123.395	138.75	93.5056	132.272	96.9946	96.9081	134.501	126.299	81.7032	130.069	105.435	121.509	109.468	112.691	Surf4	2
1539	ENSMUSG00000014873	19.7552	20.0326	11.5151	15.3273	30.0261	13.6056	29.8278	36.463	18.1126	32.052	43.7028	19.7796	17.101	19.653	28.1344	31.8448	Surf2	2
1540	ENSMUSG00000014905	27.9802	29.9553	28.6045	21.0339	24.8087	25.0187	18.5827	16.1442	19.4555	19.5471	17.4811	16.2091	28.8467	23.6204	18.0608	17.7458	Dnajb9	12
1541	ENSMUSG00000014907	7.81193	8.70576	10.3897	9.65729	4.80828	9.04037	7.64147	11.5864	12.5342	6.58153	11.5918	10.5982	8.96914	7.83531	10.5873	9.59051	Naf1	8
1542	ENSMUSG00000014932	4.0562	3.08914	4.13496	4.24335	2.04607	4.02461	3.16948	3.70593	2.44485	1.77701	2.0566	2.38036	3.7601	3.43801	3.10675	2.07132	Yes1	5
1543	ENSMUSG00000014956	99.0012	97.6355	174.977	131.434	66.1394	156.93	84.8377	74.6725	148.964	99.5127	70.3919	125.592	123.871	118.168	102.825	98.4989	Ppp1cb	5
1544	ENSMUSG00000014959	146.962	134.19	165.66	148.517	114.785	157.531	108.196	118.718	132.848	123.996	88.6208	128.653	148.937	140.278	119.921	113.756	Gorasp2	2
1545	ENSMUSG00000014980	15.1356	12.965	12.5881	13.4251	11.5603	14.2664	14.8054	11.0326	13.5672	5.19941	15.518	13.8287	13.5629	13.0839	13.1351	11.5154	Tsen15	1
1546	ENSMUSG00000015001	0	0	0	0	0	0	0	0	0	0	0	0	0	0	0	0	Oc90	15
1547	ENSMUSG00000015002	63.0964	65.1528	101.097	86.8059	51.9192	98.1225	64.2579	55.8446	90.425	63.9724	55.2945	86.1462	76.4488	78.9492	70.1758	68.4711	Efr3a	15
1548	ENSMUSG00000015013	13.9713	12.6842	11.7768	13.5348	12.9414	12.0438	15.3264	11.8845	13.1196	15.1375	14.443	9.46475	12.8108	12.84	13.4435	13.0151	Trappc2l	8
1549	ENSMUSG00000015016	25.6892	25.3684	21.3291	25.387	28.287	21.4746	26.3544	26.4953	20.9706	22.6405	28.1381	23.2935	24.1289	25.0495	24.6068	24.6907	Acsf3	8
1550	ENSMUSG00000015023	121.536	157.125	185.55	129.239	124.964	158.762	67.4273	84.2142	91.6991	83.3879	78.665	75.6046	154.737	137.655	81.1135	79.2192	Ddx19a	8
1551	ENSMUSG00000015027	55.1718	61.5956	47.4997	59.2241	84.2471	53.6715	57.094	67.218	51.6862	80.7553	68.8027	59.0555	54.7557	65.7142	58.6661	69.5378	Galns	8
1552	ENSMUSG00000015053	0.225344	2.05943	0	0	5.57555	0.0300344	0.52101	1.78907	0.37878	0	3.03816	0	0.76159	1.86853	0.896287	1.01272	Gata2	6
1553	ENSMUSG00000015083	0.300459	0.234026	0.157024	0.182903	0	0.150172	0.17367	0.511163	0.137738	0	0.420669	0.11335	0.230503	0.111025	0.27419	0.178006	C8g	2
1554	ENSMUSG00000015085	0.0375574	0	0	0	0	0	0	0	0	0	0	0	0.0125191	0	0	0	Entpd2	2
1555	ENSMUSG00000015087	71.9599	89.2574	63.961	69.5764	97.7512	68.4785	76.1108	94.0967	64.4959	72.3968	96.0527	75.5479	75.0594	78.602	78.2344	81.3325	Rabl6	2
1556	ENSMUSG00000015090	0	0	0	0	0	0	0	0	0	0	0	0	0	0	0	0	Ptgds	2
1557	ENSMUSG00000015092	103.133	112.473	83.4581	90.1347	118.11	81.9039	89.3531	110.156	72.588	92.4704	99.7452	73.5076	99.6878	96.7161	90.6989	88.5744	Edf1	2
1558	ENSMUSG00000015093	0	0.0936103	0	0.0365806	0	0	0	0	0	0	0	0	0.0312034	0.0121935	0	0	Clic3	2
1559	ENSMUSG00000015094	0.338016	0.140415	0.0785119	0.0365806	0	0	0	0.298179	0	0	0	0	0.185648	0.0121935	0.0993929	0	Npdc1	2
1560	ENSMUSG00000015095	64.2982	72.782	45.1967	50.0789	96.319	47.6646	76.8055	107.046	53.0636	63.051	94.9776	55.2016	60.759	64.6875	78.9717	71.0767	Fbxw5	2
1561	ENSMUSG00000015112	4.20643	6.55272	9.36909	5.56026	3.27372	7.95913	5.29693	6.73032	11.7422	0.460707	5.1415	7.08439	6.70941	5.5977	7.92314	4.22887	Slc25a13	6
1562	ENSMUSG00000015120	192.557	185.161	209.339	206.937	171.256	205.406	207.492	168.471	216.18	237.856	174.858	225.737	195.686	194.533	197.381	212.817	Ube2i	17
1563	ENSMUSG00000015126	23.0978	28.5043	16.3828	19.7901	32.4303	15.5278	21.7087	26.8787	16.3908	20.3369	32.8121	18.3627	22.6616	22.5827	21.6594	23.8373	Tsr3	17
1564	ENSMUSG00000015127	13.6333	11.1864	11.4366	12.913	13.2995	11.8035	15.0659	12.9495	12.7752	10.9253	14.8169	15.1889	12.0854	12.672	13.5968	13.6437	Unkl	17
1565	ENSMUSG00000015133	104.259	118.698	101.123	103.377	119.593	103.799	125.997	129.239	115.425	127.353	134.567	125.025	108.027	108.923	123.554	128.982	Lrrk1	7
1566	ENSMUSG00000015134	0	0	0	0.0731613	0	0	0	0	0	0.0658153	0	0	0	0.0243871	0	0.0219384	Aldh1a3	7
1567	ENSMUSG00000015143	2.32856	1.63818	1.17768	2.41432	3.12026	1.95224	6.4692	2.04465	2.23824	4.21218	3.03816	3.74056	1.71481	2.49561	3.58403	3.66363	Actn1	12
1568	ENSMUSG00000015149	71.5468	70.1609	64.5106	67.0889	75.7048	60.6696	77.3265	74.4169	63.876	60.2868	68.7559	63.9862	68.7394	67.8211	71.8731	64.343	Sirt2	7
1569	ENSMUSG00000015165	449.599	425.178	492.898	538.101	435.098	512.147	446.983	519.299	486.181	532.248	419.874	493.017	455.892	495.115	484.154	481.713	Hnrnpl	7
1570	ENSMUSG00000015176	89.2739	118.745	97.6426	94.9999	162.919	94.5184	130.383	188.917	128.131	129.261	179.018	122.418	101.887	117.479	149.144	143.566	Nolc1	19
1571	ENSMUSG00000015189	29.2196	28.2235	37.5549	34.4224	28.952	37.9635	31.1303	28.0288	44.7304	24.4175	31.9241	44.9434	31.666	33.7793	34.6299	33.7616	Casd1	6
1572	ENSMUSG00000015202	3.26749	3.93163	2.87877	5.77974	3.32487	3.06351	1.78012	3.10958	1.7906	2.76424	1.86964	3.23048	3.3593	4.05604	2.22676	2.62145	Cnksr3	10
1573	ENSMUSG00000015214	37.5949	38.7079	48.625	43.4212	33.7602	45.5622	30.2186	31.8199	47.7951	36.2642	30.7088	42.7897	41.6426	40.9146	36.6112	36.5876	Mtmr1	X
1574	ENSMUSG00000015217	24.525	40.0652	45.6154	28.2768	27.3663	30.9054	17.1933	27.9436	24.4829	16.9145	21.3606	18.5894	36.7352	28.8495	23.2066	18.9549	Hmgb3	X
1575	ENSMUSG00000015222	4.54444	5.38259	8.76716	4.86523	3.63178	8.34957	2.56163	1.74647	5.09631	2.30353	1.49571	2.72041	6.2314	5.61553	3.1348	2.17322	Map2	1
1576	ENSMUSG00000015224	0	0	0	0	0	0	0	0	0.103304	0	0	0	0	0	0.0344345	0	Cyp2j9	4
1577	ENSMUSG00000015242	0	0	0	0	0	0	0	0	0	0	0	0	0	0	0	0	Nipsnap3a	4
1578	ENSMUSG00000015243	39.5479	29.2064	42.5011	44.7015	17.9543	32.9177	56.0519	28.54	53.89	42.2534	19.117	43.3565	37.0851	31.8579	46.1606	34.909	Abca1	4
1579	ENSMUSG00000015247	15.2858	9.54825	17.0894	18.7293	8.59351	16.9695	15.804	8.81757	20.0065	20.666	9.06774	16.8325	13.9745	14.7641	14.876	15.5221	Nipsnap3b	4
1580	ENSMUSG00000015289	11.793	10.1567	15.493	16.8271	8.44006	15.7981	12.2003	15.2923	17.4583	17.9018	9.8156	20.7431	12.4809	13.6884	14.9836	16.1535	Lage3	X
1581	ENSMUSG00000015290	29.2572	28.4107	25.8042	31.2399	31.0492	26.8208	26.3978	30.6698	24.5862	39.1601	35.4296	22.33	27.8241	29.7033	27.218	32.3066	Ubl4a	X
1582	ENSMUSG00000015291	289.492	236.881	170.031	193.365	240.26	165.91	302.75	245.145	175.96	244.24	223.796	182.267	232.135	199.845	241.285	216.768	Gdi1	X
1583	ENSMUSG00000015305	0.0375574	0.889298	0	0.0731613	0.920734	0.150172	0.0868349	0.340776	0.0344345	0	1.30875	0.170025	0.308952	0.381356	0.154015	0.492924	Sash1	10
1584	ENSMUSG00000015312	121.085	100.912	92.1206	104.95	94.631	92.7163	72.4203	66.8772	64.1171	69.2377	69.2701	71.524	104.706	97.4324	67.8049	70.0106	Gadd45b	10
1585	ENSMUSG00000015314	163.224	157.593	134.569	155.651	183.891	141.432	102.118	95.545	87.5325	102.343	115.871	85.2961	151.796	160.325	95.0651	101.17	Slamf6	1
1586	ENSMUSG00000015316	59.3031	59.5829	58.6222	61.7847	52.5841	50.2776	124.217	112.328	150.272	147.36	95.7255	136.134	59.1694	54.8822	128.939	126.406	Slamf1	1
1587	ENSMUSG00000015335	28.4309	25.228	18.7382	23.1921	38.722	18.7115	33.6485	40.9783	24.2763	22.7721	35.8971	23.2935	24.1324	26.8752	32.9677	27.3209	Zdhhc12	2
1588	ENSMUSG00000015337	1.23939	1.12332	0.732778	1.134	2.40414	1.11127	1.60645	2.21504	2.06607	0.592337	1.91638	2.38036	1.03183	1.5498	1.96252	1.62969	Endog	2
1589	ENSMUSG00000015340	223.354	168.358	339.433	312.618	141.64	321.669	348.295	308.657	470.685	393.444	226.039	415.145	243.715	258.642	375.879	344.876	Cybb	X
1590	ENSMUSG00000015341	71.359	66.7441	96.2817	92.7685	55.909	93.0166	71.3783	73.9483	92.1812	107.147	63.8014	94.7041	78.1283	80.5647	79.1693	88.5509	Golga7	8
1591	ENSMUSG00000015342	26.8911	28.5979	46.8978	33.9834	19.9492	42.8291	23.7494	22.193	38.6011	20.4685	17.0604	30.8313	34.1289	32.2539	28.1812	22.7868	Xk	X
1592	ENSMUSG00000015354	0	0	0	0	0	0.0300344	0.0868349	0	0	0	0	0	0	0.0100115	0.028945	0	Pcolce2	9
1593	ENSMUSG00000015355	50.7025	39.1291	49.4887	59.2241	32.328	50.3377	45.8923	36.9742	57.7467	52.9155	36.7851	51.9711	46.4401	47.2966	46.871	47.2239	Cd48	1
1594	ENSMUSG00000015357	16.8257	18.02	23.5797	22.7897	18.517	22.0453	16.1079	16.0165	21.7282	22.5088	22.8563	19.1562	19.4751	21.1173	17.9508	21.5071	Clpx	9
1595	ENSMUSG00000015363	130.362	125.391	98.8465	111.461	151.461	100.525	110.411	120.166	89.1854	98.1964	135.782	97.5379	118.2	121.149	106.587	110.506	Trabd	15
1596	ENSMUSG00000015365	0	0	0	0	0	0	0	0	0	0	0	0	0	0	0	0	Mov10l1	15
1597	ENSMUSG00000015377	51.7541	54.2004	25.3855	35.3003	69.72	25.9197	53.4469	60.4025	25.8948	43.833	68.9896	30.8879	43.78	43.6467	46.5814	47.9035	Dennd6b	15
1598	ENSMUSG00000015396	158.192	139.807	165.948	195.011	138.877	198.858	542.501	396.407	693.201	574.765	479.702	631.474	154.649	177.582	544.037	561.98	Cd83	13
1599	ENSMUSG00000015401	0	0	0	0	0	0	0	0	0	0	0	0	0	0	0	0	Cltrn	X
1600	ENSMUSG00000015405	0	0	0	0	0	0	0	0	0	0	0	0	0	0	0	0	Ace2	X
1601	ENSMUSG00000015437	0.450688	3.51039	0.0261706	0.109742	7.72393	0	0.477592	2.89659	0	1.05304	6.26329	0.170025	1.32908	2.61122	1.12473	2.49545	Gzmb	14
1602	ENSMUSG00000015441	0	0	0	0	0	0	0	0	0	0	0	0	0	0	0	0	Gzmf	14
1603	ENSMUSG00000015443	0	0	0	0	0	0	0	0	0	0	0	0	0	0	0	0	Gzmn	14
1604	ENSMUSG00000015451	2.47879	2.62109	0.994484	2.23142	3.73409	0.780895	1.95379	3.02438	1.54955	0.987229	2.75772	0.680101	2.03145	2.2488	2.17591	1.47502	C4a	17
1605	ENSMUSG00000015452	25.4263	21.624	8.79333	5.56026	21.5861	5.70654	10.6373	17.7203	4.30431	5.06778	10.47	1.87028	18.6145	10.951	10.8873	5.80268	Ager	17
1606	ENSMUSG00000015461	111.02	95.2953	96.936	127.081	101.025	110.196	105.808	114.075	104.302	139.068	82.6847	111.423	101.084	112.767	108.062	111.059	Atf6b	17
1607	ENSMUSG00000015467	0.262902	0.0936103	0.0785119	0.146323	0.562671	0.0600689	0.303922	0.170388	0	0.0658153	0.280446	0.0566751	0.145008	0.256354	0.158103	0.134312	Egfl8	17
1608	ENSMUSG00000015468	0.676033	0.655272	0.523413	0.841355	0.664974	0.360413	0.434175	0.937133	0.241042	0	0.51415	0	0.618239	0.622247	0.53745	0.171383	Notch4	17
1609	ENSMUSG00000015474	0.563361	0.514857	0.392559	0.475548	1.43225	0.360413	0.564427	0.809342	0.723125	0.329076	0.560891	0.623426	0.490259	0.756071	0.698965	0.504465	Ppt2	17
1610	ENSMUSG00000015476	0.112672	0.280831	0	0	0.460367	0.0300344	0.217087	0.383373	0.0344345	0	0.51415	0.0566751	0.131168	0.163467	0.211631	0.190275	Prrt1	17
1611	ENSMUSG00000015478	34.5152	34.9166	37.3455	31.4959	31.6119	26.7306	28.9595	23.3857	29.9925	22.6405	28.6522	30.2645	35.5924	29.9461	27.4459	27.1857	Rnf5	17
1612	ENSMUSG00000015484	0	0	0	0	0	0	0	0	0	0	0	0	0	0	0	0	Fam163a	1
1613	ENSMUSG00000015488	23.7738	20.9219	22.847	24.5822	19.2843	24.2979	23.402	20.0632	24.5518	31.1306	19.2105	23.6902	22.5142	22.7214	22.6723	24.6771	Cacfd1	2
1614	ENSMUSG00000015501	172.539	219.095	204.366	160.113	285.683	201.982	206.537	203.315	186.842	123.733	253.336	205.787	198.667	215.926	198.898	194.285	Hivep2	10
1615	ENSMUSG00000015519	0	0	0	0	0	0	0	0	0	0	0	0	0	0	0	0	2310057J18Rik	10
1616	ENSMUSG00000015522	54.9089	55.2769	70.8439	69.2837	46.139	67.7877	49.0183	47.1122	59.5373	68.7111	35.7568	61.5492	60.3432	61.0701	51.8893	55.339	Arnt	3
1617	ENSMUSG00000015533	0.0751147	1.54457	0	0	3.32487	0.120138	0.390757	1.53349	0.068869	0	1.54245	0	0.539895	1.14834	0.664372	0.51415	Itga2	13
1618	ENSMUSG00000015536	10.5161	6.83355	9.55228	9.14516	8.082	9.91136	8.29274	6.9433	9.05628	9.14832	6.68396	9.46475	8.9673	9.04617	8.09744	8.43234	Mocs2	13
1619	ENSMUSG00000015542	12.3939	11.1396	8.74099	8.96226	17.9543	8.67995	12.2871	13.9718	8.05768	7.43712	18.9301	8.72797	10.7582	11.8655	11.4389	11.6984	Nat9	11
1620	ENSMUSG00000015568	0.0375574	0.0468051	0	0.146323	0	0	0.0868349	0	0	0	0	0	0.0281208	0.0487742	0.028945	0	Lpl	8
1621	ENSMUSG00000015575	40.4868	30.4701	34.8331	40.9703	30.1285	38.354	39.4665	30.4142	46.3489	39.6866	34.1676	45.0567	35.2634	36.4842	38.7432	39.637	Atp6v0e	17
1622	ENSMUSG00000015579	0	0	0	0	0	0	0	0	0	0	0	0	0	0	0	0	Nkx2-5	17
1623	ENSMUSG00000015597	19.3796	19.5177	14.9434	21.1802	19.2331	17.2698	75.1556	51.0737	42.9398	45.4783	48.1899	54.9182	17.9469	19.2277	56.3897	49.5288	Zfp318	17
1624	ENSMUSG00000015599	1.84031	1.49776	0.994484	1.75587	2.96681	2.22255	0.694679	0.468566	0.619821	2.5668	1.30875	1.02015	1.44419	2.31508	0.594356	1.6319	Ttbk1	17
1625	ENSMUSG00000015605	128.221	117.762	131.377	141.348	105.373	129.178	156.737	173.54	158.812	171.975	117.881	159.257	125.786	125.3	163.03	149.704	Srf	17
1626	ENSMUSG00000015619	0.225344	0.327636	0.0261706	0	2.09723	0	0.390757	0.55376	0.0344345	0	1.0283	0	0.19305	0.699076	0.326317	0.342767	Gata3	2
1627	ENSMUSG00000015627	0	0	0	0	0	0	0	0	0	0	0	0	0	0	0	0	Gata5	2
1628	ENSMUSG00000015647	0	0.0468051	0.0261706	0	0.511519	0.0600689	0.0868349	0.170388	0	0	0.186964	0	0.0243253	0.190529	0.0857409	0.0623213	Lama5	2
1629	ENSMUSG00000015652	0	0	0	0	0	0	0	0	0	0	0	0	0	0	0	0	Steap1	5
1630	ENSMUSG00000015653	0	0	0	0	0	0	0	0	0	0	0	0	0	0	0	0	Steap2	5
1631	ENSMUSG00000015656	1738.79	1751.17	1496.99	1551.28	1538.03	1531.49	1929.12	1819.1	1613.77	1740.88	1931.01	1645.9	1662.32	1540.27	1787.33	1772.6	Hspa8	9
1632	ENSMUSG00000015659	3.0797	3.55719	3.89942	2.67039	3.06911	3.42393	4.03782	2.55582	3.8911	4.47544	3.64579	2.0403	3.51211	3.05447	3.49491	3.38718	Serac1	17
1633	ENSMUSG00000015665	0	0	0	0	0	0	0	0	0	0	0	0	0	0	0	0	Awat1	X
1634	ENSMUSG00000015668	41.7262	45.3074	39.7008	36.6904	42.7118	35.2004	42.9399	52.0535	39.9096	51.4017	41.0853	35.5353	42.2448	38.2009	44.9677	42.6741	Pdzd11	X
1635	ENSMUSG00000015671	85.3303	71.097	102.798	98.0727	55.9601	95.5395	66.3853	65.1733	93.5242	90.7592	56.8837	82.0089	86.4085	83.1908	75.0276	76.5506	Psma2	13
1636	ENSMUSG00000015672	34.2523	33.6529	36.2463	39.5803	33.6579	32.7976	27.0925	28.8807	30.1302	23.2986	33.1861	25.1071	34.7172	35.3453	28.7011	27.1973	Mrpl32	13
1637	ENSMUSG00000015697	110.306	121.366	100.6	101.584	135.911	95.3593	106.243	106.876	94.7638	97.8673	125.733	92.5505	110.757	110.951	102.627	105.384	Setdb1	3
1638	ENSMUSG00000015702	2.36611	2.66789	1.17768	1.64613	4.45021	0.961102	2.90897	3.19477	1.34295	0.921414	3.27187	0.793452	2.07056	2.35248	2.48223	1.66224	Anxa9	3
1639	ENSMUSG00000015709	0	0	0	0	0	0	0.0868349	0	0	0	0.140223	0	0	0	0.028945	0.046741	Arnt2	7
1640	ENSMUSG00000015711	15.7365	17.9264	16.0949	16.571	18.4147	19.0118	12.5911	14.6534	14.738	16.2564	14.6767	14.7355	16.5859	17.9992	13.9941	15.2229	Prune1	3
1641	ENSMUSG00000015714	114.174	109.337	94.0311	114.9	137.087	95.1491	112.234	117.397	100.618	124.325	130.875	105.132	105.847	115.712	110.083	120.111	Cers2	3
1642	ENSMUSG00000015721	0	0	0	0	0	0	0	0	0	0	0	0	0	0	0	0	Nlrp5	7
1643	ENSMUSG00000015733	103.921	99.8822	152.575	145.737	70.8965	142.573	102.899	87.8349	154.094	119.784	86.1903	133.243	118.793	119.736	114.943	113.072	Capza2	6
1644	ENSMUSG00000015745	456.097	493.747	328.101	366.867	561.494	314.971	392.32	486.329	272.79	349.808	421.744	302.248	425.982	414.444	383.813	357.933	Plekho1	3
1645	ENSMUSG00000015747	27.6047	30.0489	29.9915	26.8502	25.3713	28.6529	19.4944	24.5784	23.6909	23.5619	23.8846	20.2897	29.215	26.9581	22.5879	22.5787	Vps45	3
1646	ENSMUSG00000015748	88.5603	112.566	87.4361	78.1728	105.117	78.0895	92.7831	103.383	77.4777	62.0638	100.259	71.9774	96.1876	87.1265	91.2145	78.1002	Prpf3	3
1647	ENSMUSG00000015749	223.804	304.046	390.283	250.138	216.986	309.685	180.573	216.137	276.681	187.31	167.52	220.693	306.044	258.937	224.464	191.841	Anp32e	3
1648	ENSMUSG00000015750	28.0178	22.0452	33.3676	34.1297	22.558	36.9724	31.4342	24.7062	39.703	44.2279	26.7358	36.6121	27.8102	31.22	31.9478	35.8586	Aph1a	3
1649	ENSMUSG00000015755	197.702	193.633	251.447	233.092	176.832	255.143	176.926	190.92	219.141	204.356	167.146	220.24	214.261	221.689	195.662	197.247	Tab2	10
1650	ENSMUSG00000015757	50.3644	59.1149	58.3605	49.5668	56.3182	54.933	50.7116	44.7268	53.8212	54.166	54.5	47.7205	55.9466	53.606	49.7532	52.1288	Ppil4	10
1651	ENSMUSG00000015759	49.6884	36.6016	62.0767	59.2606	34.8856	59.1979	45.1107	44.3008	56.8858	61.4056	37.5797	55.995	49.4556	51.1147	48.7658	51.6601	Cnih1	14
1652	ENSMUSG00000015766	1.01405	1.54457	1.20385	1.24374	1.58571	1.14131	0.564427	0.511163	0.757559	1.38212	0.841337	0.510076	1.25416	1.32359	0.61105	0.911178	Eps8	6
1653	ENSMUSG00000015776	16.1497	11.7481	17.8222	18.7659	13.6064	17.9306	17.1499	12.4383	18.9046	16.1906	12.5266	15.529	15.24	16.7676	16.1643	14.7487	Med22	2
1654	ENSMUSG00000015787	0	0	0	0	0	0	0	0	0	0	0	0	0	0	0	0	Abo	2
1655	ENSMUSG00000015790	44.9562	31.4063	30.8028	43.7504	37.0851	31.8365	32.4763	31.2236	25.0683	35.0137	29.3533	27.6008	35.7218	37.5574	29.5894	30.6559	Surf1	2
1656	ENSMUSG00000015804	30.2337	25.5556	28.5522	29.1548	18.2612	30.2447	23.0547	18.2315	30.0613	27.6424	22.3422	28.8476	28.1138	25.8869	23.7825	26.2774	Med28	5
1657	ENSMUSG00000015806	7.69926	8.65895	13.4255	8.70619	8.95158	12.6145	13.0252	11.0752	20.1786	27.8399	9.021	16.7192	9.92792	10.0907	14.7597	17.86	Qdpr	5
1658	ENSMUSG00000015812	3.83085	4.07205	1.64875	1.06084	3.32487	1.20138	3.7339	4.47268	1.7906	0	4.9078	1.3602	3.18388	1.86236	3.33239	2.08933	Gnrh1	14
1659	ENSMUSG00000015829	0	0	0	0	0	0	0	0	0	0	0	0	0	0	0	0	Tnr	1
1660	ENSMUSG00000015837	158.154	132.459	170.659	198.157	114.529	170.115	127.343	114.927	146.416	132.815	95.0244	139.931	153.757	160.934	129.562	122.59	Sqstm1	11
1661	ENSMUSG00000015839	60.3923	78.7731	74.8218	68.1497	76.4209	67.2771	52.622	51.7979	59.6406	48.9007	60.2491	59.7356	71.329	70.6159	54.6868	56.2951	Nfe2l2	2
1662	ENSMUSG00000015843	0	0	0	0	0	0	0	0	0	0	0	0	0	0	0	0	Rxrg	1
1663	ENSMUSG00000015846	0.600918	0.795687	0.0785119	0.0365806	1.84147	0.180207	1.12885	1.4483	0.309911	0.197446	2.00986	0.566751	0.491706	0.686085	0.962354	0.924686	Rxra	2
1664	ENSMUSG00000015850	6.873	9.40783	3.76857	2.85329	7.21241	3.7543	3.12606	7.71005	1.7906	1.11886	6.7307	1.5869	6.68313	4.60667	4.2089	3.14549	Adamtsl4	3
1665	ENSMUSG00000015852	0.112672	0.0936103	0	0.0731613	0.306911	0.120138	0	0	0	0	0.046741	0.170025	0.0687608	0.166737	0	0.0722554	Fcrls	3
1666	ENSMUSG00000015854	4.01864	2.90192	1.28236	2.96303	4.55252	1.02117	2.99581	4.34489	1.61842	0.921414	3.83276	0.906802	2.73431	2.84557	2.98637	1.88699	Cd5l	3
1667	ENSMUSG00000015869	48.3739	41.9842	36.0893	44.2626	47.7758	47.094	42.4623	39.5726	38.0157	46.7947	45.1985	37.1222	42.1491	46.3775	40.0169	43.0385	Prpsap1	11
1668	ENSMUSG00000015879	0.0375574	0	0.0261706	0	0.153456	0	0	0.127791	0	0	0	0	0.0212427	0.0511519	0.0425969	0	Fam184b	5
1669	ENSMUSG00000015880	86.6073	125.531	131.272	72.4297	100.053	104.43	72.9413	81.2324	111.396	96.2877	92.921	83.4258	114.47	92.3042	88.5231	90.8782	Ncapg	5
1670	ENSMUSG00000015882	17.051	13.8543	19.9158	18.9488	9.20734	19.9429	16.4986	9.7547	17.0451	15.5324	11.2178	16.0391	16.9404	16.033	14.4328	14.2631	Lcorl	5
1671	ENSMUSG00000015889	37.2945	30.0021	43.0507	40.7143	27.7755	43.2796	36.6009	33.0978	47.7262	41.5294	34.3079	44.66	36.7824	37.2564	39.1417	40.1658	Lta4h	10
1672	ENSMUSG00000015890	0.563361	0.421246	0.41873	0.512129	0.613822	0.180207	0	0.212985	0.068869	0	0.140223	0.340051	0.467779	0.435386	0.0939513	0.160091	Amdhd1	10
1673	ENSMUSG00000015932	127.47	122.208	173.066	166.917	78.5693	173.058	108.283	81.9565	144.625	134.197	78.665	143.331	140.915	139.515	111.622	118.731	Dstn	2
1674	ENSMUSG00000015937	283.521	271.095	306.249	312.179	288.855	305.12	278.784	320.968	294.656	293.141	282.409	296.354	286.955	302.051	298.136	290.635	H2afy	13
1675	ENSMUSG00000015942	19.7176	23.1685	14.577	20.2291	32.1745	15.9183	17.0631	21.767	13.6361	9.27995	25.614	16.4358	19.1544	22.774	17.4887	17.1099	Gtf2ird2	5
1676	ENSMUSG00000015943	5.89651	3.55719	3.7424	2.88987	7.11011	3.90448	6.25212	6.04877	4.30431	4.60707	7.89922	5.61084	4.3987	4.63482	5.53507	6.03904	Bola1	3
1677	ENSMUSG00000015944	2.51634	2.7147	2.19833	3.03619	2.04607	3.87444	2.51821	2.47062	1.1019	0.0658153	1.91638	2.72041	2.47646	2.98557	2.03025	1.56753	Castor2	5
1678	ENSMUSG00000015947	0	0.0936103	0	0	0	0	0.303922	0	0	0	0.46741	0	0.0312034	0	0.101307	0.155803	Fcgr1	3
1679	ENSMUSG00000015950	217.758	154.691	183.561	263.454	139.952	197.717	431.092	308.956	368.828	453.796	244.315	383.351	185.336	200.374	369.625	360.487	Ncf1	5
1680	ENSMUSG00000015957	0	0	0	0	0	0	0	0	0	0	0	0	0	0	0	0	Wnt11	7
1681	ENSMUSG00000015961	70.0069	77.0413	103.714	97.5606	72.738	103.168	63.2158	56.015	88.5311	81.4135	83.1989	92.8905	83.5875	91.1556	69.254	85.8343	Adss	1
1682	ENSMUSG00000015962	0	0	0	0	0	0	0	0	0	0	0	0	0	0	0	0	1700016C15Rik	1
1683	ENSMUSG00000015966	0.0751147	0.140415	0.104683	0.146323	0.460367	0.150172	0.0434175	0	0.172173	0	0.233705	0.11335	0.106738	0.252287	0.0718634	0.115685	Il17rb	14
1684	ENSMUSG00000015968	6.27208	7.2548	6.28095	6.84058	7.16126	4.98572	13.5462	15.4627	12.3964	11.9126	11.3581	12.0151	6.60261	6.32919	13.8018	11.7619	Cacna1d	14
1685	ENSMUSG00000015970	0.0375574	0.140415	0	0	0.358063	0	0.217087	0.596357	0.0344345	0	0.46741	0	0.0593243	0.119354	0.282626	0.155803	Chdh	14
1686	ENSMUSG00000015971	21.4828	21.2963	20.0729	24.3261	17.6474	20.3333	17.7577	19.0408	16.4597	23.1012	19.7247	17.1159	20.9507	20.7689	17.7528	19.9806	Actr8	14
1687	ENSMUSG00000015980	0	0.0936103	0	0	0	0.0901033	0	0	0.0344345	0	0.046741	0	0.0312034	0.0300344	0.0114782	0.0155803	Lrrc27	7
1688	ENSMUSG00000015981	0.0751147	0.140415	0.0261706	0.146323	1.3811	0.0300344	0.17367	0.0851939	0	0	0.560891	0.0566751	0.0805669	0.519153	0.0862879	0.205856	Stk32c	7
1689	ENSMUSG00000015994	41.6511	44.4649	48.4942	38.5194	31.7653	41.2673	32.9104	31.5643	39.9096	39.8182	34.7285	34.2885	44.8701	37.184	34.7948	36.2784	Fnta	8
1690	ENSMUSG00000016018	73.0491	83.0791	106.174	85.5255	59.5919	95.059	81.7117	71.5629	102.787	82.664	74.7855	94.3074	87.4342	80.0588	85.3539	83.919	Mtrex	13
1691	ENSMUSG00000016024	0	0	0	0	0.204607	0.0300344	0	0.170388	0	0	0	0	0	0.078214	0.0567959	0	Lbp	2
1692	ENSMUSG00000016028	14.5723	22.4197	18.9737	13.7177	17.5962	16.8193	16.2815	19.126	22.3136	13.0972	17.1539	21.8199	18.6552	16.0444	19.2404	17.357	Celsr1	15
1693	ENSMUSG00000016087	164.614	191.761	227.763	239.237	134.274	233.037	134.768	128.771	160.878	170.922	107.13	174.956	194.713	202.183	141.472	151.003	Fli1	9
1694	ENSMUSG00000016128	0.0375574	0.0936103	0.0261706	0	0	0	0.217087	0.127791	0.275476	0	0	0	0.0524461	0	0.206785	0	Stard13	5
1695	ENSMUSG00000016150	0	0	0	0	0	0	0	0	0	0	0	0	0	0	0	0	Tenm1	X
1696	ENSMUSG00000016179	0.525803	0.889298	0.444901	1.17058	0.102304	0.570654	0	0.127791	0.0344345	0	0	0	0.620001	0.614513	0.0540751	0	Camk1g	1
1697	ENSMUSG00000016181	28.8441	28.5511	27.1128	25.387	33.8625	22.5559	24.0967	24.6636	20.5918	26.3919	29.6338	19.2129	28.1693	27.2685	23.1174	25.0795	Diexf	1
1698	ENSMUSG00000016194	2.59146	2.66789	1.25619	1.49981	1.63686	1.05121	4.08124	2.7688	3.82223	0.329076	3.22513	2.94711	2.17185	1.39596	3.55743	2.1671	Hsd11b1	1
1699	ENSMUSG00000016200	0.150229	0.374441	0.366389	0.146323	0.358063	0.240275	0	0	0.0344345	0	0.046741	0.0566751	0.29702	0.24822	0.0114782	0.034472	Syt14	1
1700	ENSMUSG00000016206	42.853	34.2614	35.4612	42.5067	31.9188	33.6686	58.5702	43.4915	49.8956	58.7072	43.4691	55.5416	37.5252	36.0314	50.6524	52.5726	H2-M3	17
1701	ENSMUSG00000016239	0	0	0	0	0	0	0	0.127791	0	0	0	0	0	0	0.0425969	0	Lonrf3	X
1702	ENSMUSG00000016252	53.369	43.2011	40.3289	46.2013	48.5431	38.5642	42.5491	43.5341	36.1907	38.4361	49.4052	35.9887	45.633	44.4362	40.758	41.2767	Atp5e	2
1703	ENSMUSG00000016253	82.0253	76.0584	80.1083	83.6965	78.0066	78.3899	73.4189	74.0761	73.5177	71.8703	71.0462	70.6739	79.3973	80.031	73.6709	71.1968	Nelfcd	2
1704	ENSMUSG00000016255	0.450688	0.702077	0.157024	0.0731613	1.17649	0.120138	0.0434175	0.425969	0.241042	0	0.747855	0.0566751	0.436596	0.456597	0.23681	0.268177	Tubb1	2
1705	ENSMUSG00000016256	390.409	393.865	281.413	329.262	469.063	291.815	415.114	364.8	313.182	348.755	493.631	334.27	355.229	363.38	364.366	392.219	Ctsz	2
1706	ENSMUSG00000016257	57.0496	64.6847	73.1469	59.663	59.0293	66.286	47.108	59.4227	68.2492	51.4675	56.65	54.9182	64.9604	61.6594	58.26	54.3453	Prelid3b	2
1707	ENSMUSG00000016262	0	0	0	0	0	0	0	0	0	0	0	0	0	0	0	0	Sertad4	1
1708	ENSMUSG00000016283	0	0.0468051	0	0	0	0	0	0	0	0	0	0	0.0156017	0	0	0	H2-M2	17
1709	ENSMUSG00000016308	38.4212	28.9724	42.946	43.9699	24.246	42.4387	32.4763	29.6901	40.736	36.3958	30.8958	44.2633	36.7799	36.8849	34.3008	37.185	Ube2a	X
1710	ENSMUSG00000016319	252.648	202.853	326.871	307.131	182.868	317.764	240.055	181.335	347.892	270.896	199.444	313.13	260.791	269.254	256.427	261.156	Slc25a5	X
1711	ENSMUSG00000016327	0	0	0	0	0	0	0	0	0	0	0	0	0	0	0	0	Atp1b4	X
1712	ENSMUSG00000016344	113.386	83.1727	74.7957	111.498	108.135	90.5538	118.182	106.237	99.6879	131.96	118.395	112.613	90.4514	103.396	108.036	120.989	Ppdpf	2
1713	ENSMUSG00000016346	0	0	0.0523413	0.109742	0	0	0.0434175	0	0.068869	0	0	0.0566751	0.0174471	0.0365806	0.0374288	0.0188917	Kcnq2	2
1714	ENSMUSG00000016349	0	0	0	0	0	0	0	0	0	0	0	0	0	0	0	0	Eef1a2	2
1715	ENSMUSG00000016356	0.71359	1.02971	0.392559	0.475548	1.22764	0.600689	0.390757	2.00206	0.482083	0	0.794596	0.510076	0.711954	0.767961	0.958299	0.434891	Col20a1	2
1716	ENSMUSG00000016382	0.450688	0.514857	0.261706	0.329226	0.460367	0.300344	0.390757	0.255582	0.206607	0	0.186964	0.170025	0.409084	0.363312	0.284315	0.118996	Pls3	X
1717	ENSMUSG00000016386	0	0	0	0	0	0	0	0	0	0	0	0	0	0	0	0	Mpped2	2
1718	ENSMUSG00000016409	23.9992	24.7599	32.4516	26.8136	19.3354	31.2658	19.2339	20.2336	28.4429	19.0206	18.4627	27.8275	27.0702	25.805	22.6368	21.7703	Nkap	X
1719	ENSMUSG00000016427	37.6325	35.2443	34.8331	33.6176	33.2999	27.061	27.1793	25.6434	19.7654	9.54321	26.5489	19.9496	35.9033	31.3262	24.196	18.6806	Ndufa1	X
1720	ENSMUSG00000016458	0	0	0	0	0	0	0	0	0	0	0	0	0	0	0	0	Wt1	2
1721	ENSMUSG00000016477	25.8395	35.8059	35.1995	28.5329	36.8293	34.3294	37.9034	38.465	41.7346	38.6994	39.7298	47.097	32.2816	33.2305	39.3677	41.8421	E2f3	13
1722	ENSMUSG00000016481	94.4943	82.7515	115.805	101.731	59.7454	103.379	97.038	72.1592	101.341	69.106	60.5295	91.9837	97.6836	88.2849	90.1794	73.8731	Cr1l	1
1723	ENSMUSG00000016487	10.5912	14.7904	19.8112	11.779	10.0769	15.6479	10.3768	9.37133	12.2587	4.87033	9.39493	11.3917	15.0643	12.5013	10.6689	8.55232	Ppfibp1	6
1724	ENSMUSG00000016493	6.45987	7.91007	4.3705	4.38968	5.4221	4.20482	5.51402	6.04877	3.75336	5.33104	3.83276	5.32746	6.24681	4.6722	5.10538	4.83042	Cd46	1
1725	ENSMUSG00000016494	0.0751147	0.327636	0.0523413	0	0.409215	0.0600689	0	0.0425969	0	0	0.420669	0.11335	0.151697	0.156428	0.014199	0.178006	Cd34	1
1726	ENSMUSG00000016495	34.0645	29.4404	26.8249	24.6188	31.7142	26.13	31.1737	24.5784	25.9981	39.2259	30.9893	25.5605	30.11	27.4876	27.2501	31.9252	Plgrkt	19
1727	ENSMUSG00000016496	15.0605	12.731	12.4834	9.84019	11.2534	12.224	15.2829	12.6939	13.3262	9.21414	12.7603	15.359	13.425	11.1059	13.7677	12.4445	Cd274	19
1728	ENSMUSG00000016498	6.49743	6.88036	9.34291	12.1814	6.44514	11.5933	8.03223	6.9859	11.019	9.87229	7.61878	15.529	7.57357	10.0733	8.67906	11.0067	Pdcd1lg2	19
1729	ENSMUSG00000016503	63.9978	58.7873	50.2214	57.5048	67.367	53.4613	51.1458	53.4592	47.5885	66.9341	60.2023	46.5303	57.6688	59.4444	50.7312	57.8889	Gtf3a	5
1730	ENSMUSG00000016510	25.3512	25.1344	19.6803	20.1925	26.4967	19.4623	22.5337	24.1099	16.5286	27.8399	26.0815	18.4194	23.3886	22.0505	21.0574	24.1136	Mtif3	5
1731	ENSMUSG00000016520	92.1282	80.1772	108.189	100.926	76.114	107.403	86.2271	72.8408	101.375	84.5726	55.6217	97.9913	93.4983	94.8144	86.8144	79.3952	Lnx2	5
1732	ENSMUSG00000016524	0	0	0	0	0	0	0	0.0425969	0	0	0	0	0	0	0.014199	0	Il19	1
1733	ENSMUSG00000016526	8.97621	8.00368	8.87184	9.54755	11.8672	8.04923	5.81794	5.28202	5.54396	7.23968	4.6741	4.76071	8.61724	9.82134	5.54797	5.55816	Dyrk3	1
1734	ENSMUSG00000016528	84.5416	70.4417	91.5187	101.438	65.3721	93.6474	75.503	82.4677	103.338	99.381	71.7006	104.792	82.1674	86.8192	87.1029	91.958	Mapkapk2	1
1735	ENSMUSG00000016529	0	0.140415	0.0785119	0	0.511519	0.0901033	0.434175	0.170388	0.344345	0	0.140223	0.0566751	0.0729758	0.200541	0.316303	0.0656327	Il10	1
1736	ENSMUSG00000016534	63.6973	49.473	90.5242	93.6464	38.5174	95.2692	66.7761	53.161	99.2059	63.4459	46.8812	102.299	67.8982	75.811	73.0476	70.8752	Lamp2	X
1737	ENSMUSG00000016541	61.4439	59.3021	79.6896	83.477	44.5021	80.7926	54.3587	54.7371	78.2352	74.5029	52.2096	72.8275	66.8118	69.5906	62.4437	66.5134	Atxn10	15
1738	ENSMUSG00000016552	18.8538	21.5772	18.3194	18.9488	29.2077	20.1831	27.4398	31.3088	29.9236	25.1414	35.4296	30.0378	19.5835	22.7799	29.5574	30.203	Foxred2	15
1739	ENSMUSG00000016554	211.598	216.38	201.54	214.509	222.153	207.568	201.153	212.772	211.669	246.017	225.806	207.374	209.839	214.743	208.531	226.399	Eif3d	15
1740	ENSMUSG00000016559	521.634	573.644	681.509	561.988	434.74	598.797	501.949	484.114	664.931	642.028	436.374	557.173	592.263	531.842	550.331	545.192	H3f3b	11
1741	ENSMUSG00000016619	141.253	153.802	197.693	170.21	132.841	201.201	106.937	126.982	162.806	126.497	120.825	163.621	164.249	168.084	132.242	136.981	Nup50	15
1742	ENSMUSG00000016624	7.3988	6.17828	4.05645	3.402	8.64467	2.97341	7.4678	8.47679	4.85527	6.77897	5.42195	2.43703	5.87784	5.00669	6.93329	4.87932	Phf21b	15
1743	ENSMUSG00000016626	0	0	0	0	0	0	0	0	0	0	0	0	0	0	0	0	Nlrp14	7
1744	ENSMUSG00000016637	16.037	17.8796	17.9531	13.0593	20.4096	16.9094	15.3264	18.7427	14.1526	10.6621	16.8267	10.6549	17.2899	16.7928	16.0739	12.7146	Ift27	15
1745	ENSMUSG00000016664	81.2366	81.3941	112.638	104.804	83.4799	117.224	88.398	94.6504	107.367	123.864	72.1213	112.33	91.7564	101.836	96.8051	102.772	Pacsin2	15
1746	ENSMUSG00000016756	169.722	135.688	146.87	205.437	152.279	180.747	156.737	98.4841	113.083	150.98	114.515	161.467	150.76	179.488	122.768	142.321	Cmah	13
1747	ENSMUSG00000016757	49.2377	62.4849	66.8398	65.4062	59.8477	69.3495	38.2508	50.4774	47.1409	40.7396	44.4039	51.121	59.5208	64.8678	45.2897	45.4215	Ttll12	15
1748	ENSMUSG00000016758	0.600918	0.140415	0.287877	0.329226	0.102304	0.210241	0.34734	0.809342	0.275476	0.526522	0.0934819	0.11335	0.34307	0.213924	0.477386	0.244451	Bik	15
1749	ENSMUSG00000016763	0.0375574	0.280831	0	0	0.204607	0.0300344	0.0868349	0.298179	0.275476	0	0.186964	0.170025	0.106129	0.078214	0.220163	0.118996	Scube1	15
1750	ENSMUSG00000016831	110.419	101.52	140.039	140.323	83.2241	142.664	109.499	102.914	140.114	132.025	82.7315	133.867	117.326	122.07	117.509	116.208	Tox4	14
1751	ENSMUSG00000016833	14.4971	14.5564	11.3319	9.36464	9.10503	11.7134	7.64147	7.07109	9.50393	3.42239	9.76886	7.87784	13.4618	10.061	8.07216	7.02303	Mrps18c	5
1752	ENSMUSG00000016918	0	0.0936103	0	0	0	0	0	0	0	0	0	0	0.0312034	0	0	0	Sulf1	1
1753	ENSMUSG00000016921	274.244	259.628	268.589	247.87	272.691	251.148	255.642	256.008	262.288	225.154	283.905	238.262	267.487	257.236	257.979	249.107	Srsf6	2
1754	ENSMUSG00000016933	56.8243	70.3481	51.1898	48.1401	79.7969	46.9739	36.7746	35.611	25.516	18.9548	44.4506	33.6083	59.4541	58.3036	32.6339	32.3379	Plcg1	2
1755	ENSMUSG00000016940	26.2902	19.7986	15.4407	18.8756	31.3561	16.9094	21.4916	26.0267	18.4225	18.8232	29.7272	17.6826	20.5098	22.3804	21.9803	22.0777	Kctd2	11
1756	ENSMUSG00000016942	0	0	0	0	0.102304	0	0	0	0	0	0	0	0	0.0341012	0	0	Tmprss6	15
1757	ENSMUSG00000016946	22.4969	19.2837	25.2808	28.6061	21.4326	28.3525	20.1891	20.191	22.1758	19.942	17.3876	24.597	22.3538	26.1304	20.852	20.6422	Kctd5	17
1758	ENSMUSG00000016982	0.112672	0	0.0523413	0.109742	0	0.0901033	0	0	0	0	0	0	0.0550045	0.0666151	0	0	Pom121l2	13
1759	ENSMUSG00000016984	18.0651	24.3387	24.8098	20.9607	20.5119	22.5859	18.1485	17.0814	28.0641	20.2711	20.753	21.2532	22.4045	21.3528	21.098	20.7591	Etaa1	11
1760	ENSMUSG00000016995	0.0375574	0.0468051	0.0785119	0.182903	0	0.150172	0.130252	0	0	0.526522	0.280446	0.11335	0.0542915	0.111025	0.0434175	0.306773	Matn4	2
1761	ENSMUSG00000016998	0	0	0	0	0	0	0	0	0	0	0	0	0	0	0	0	Svs4	2
1762	ENSMUSG00000017000	0	0	0	0	0	0	0	0	0	0	0	0	0	0	0	0	Svs6	2
1763	ENSMUSG00000017002	52.693	32.8572	31.5094	7.16981	20.6654	13.4254	14.5449	20.1484	13.6361	10.5304	15.331	9.46475	39.0199	13.7535	16.1098	11.7754	Slpi	2
1764	ENSMUSG00000017003	0	0	0	0	0	0	0	0	0	0	0	0	0	0	0	0	Svs3a	2
1765	ENSMUSG00000017004	0	0	0	0	0	0	0	0	0	0	0	0	0	0	0	0	Svs5	2
1766	ENSMUSG00000017007	0	0	0	0	0	0	0	0	0	0	0	0	0	0	0	0	Rbpjl	2
1767	ENSMUSG00000017009	29.3323	27.0534	34.0742	50.4813	30.998	51.1186	41.5071	29.9031	41.7346	44.6227	34.2144	63.3628	30.1533	44.1993	37.7149	47.4	Sdc4	2
1768	ENSMUSG00000017049	0	0	0	0	0	0	0	0	0	0	0	0	0	0	0	0	Ccdc70	8
1769	ENSMUSG00000017057	0.413131	0.842493	0.209365	0.109742	1.22764	0.120138	0.260505	0.511163	0.241042	0	1.35549	0.11335	0.48833	0.485842	0.33757	0.489613	Il13ra1	X
1770	ENSMUSG00000017064	0	0	0	0	0	0	0	0	0	0	0	0	0	0	0	0	Prl5a1	13
1771	ENSMUSG00000017119	77.4433	64.0294	80.2392	76.417	56.8297	77.7592	66.2116	56.1854	57.7123	51.7966	49.7791	67.1033	73.904	70.3353	60.0364	56.2264	Nbr1	11
1772	ENSMUSG00000017132	212.162	199.296	198.085	231.226	199.492	214.386	202.542	192.027	208.914	213.965	188.927	234.748	203.181	215.035	201.161	212.547	Cyth1	11
1773	ENSMUSG00000017144	0	0.327636	0	0.146323	0.306911	0.0300344	0	0.511163	0	0	1.30875	0	0.109212	0.161089	0.170388	0.436249	Rnd3	2
1774	ENSMUSG00000017146	58.4017	85.981	88.8493	58.6753	68.9016	81.964	68.8601	67.644	87.5325	82.7956	68.4755	83.4825	77.744	69.847	74.6789	78.2512	Brca1	11
1775	ENSMUSG00000017165	0	0	0	0	0	0	0	0	0	0	0	0	0	0	0	0	Gast	11
1776	ENSMUSG00000017167	0.901377	1.31054	0.366389	0.58529	2.45529	0.360413	1.9972	2.89659	1.27408	0.592337	3.36535	0.736777	0.859437	1.13366	2.05596	1.56482	Cntnap1	11
1777	ENSMUSG00000017176	75.5279	88.4149	63.3329	56.2244	95.0913	62.5918	61.9133	71.8611	58.1255	62.4587	84.7413	52.8779	75.7586	71.3025	63.9666	66.6926	Nt5c3b	11
1778	ENSMUSG00000017188	31.5857	23.6834	27.8456	32.7397	24.3994	29.0133	26.0071	23.8543	27.9608	30.0776	23.8379	26.4673	27.7049	28.7175	25.9407	26.7942	Coa3	11
1779	ENSMUSG00000017195	6.49743	8.98659	5.20796	6.51135	11.2023	5.10585	4.68909	5.19683	2.96137	5.06778	9.06774	5.21411	6.89732	7.60649	4.28243	6.44988	Zpbp2	11
1780	ENSMUSG00000017204	0	0	0	0	0	0	0	0	0	0	0.046741	0	0	0	0	0.0155803	Gsdma	11
1781	ENSMUSG00000017210	119.432	138.262	119.103	127.813	167.215	119.807	128.95	149.43	113.462	116.954	163.126	132.62	125.599	138.279	130.614	137.566	Med24	11
1782	ENSMUSG00000017211	0	0	0	0	0	0	0	0	0	0	0	0	0	0	0	0	Gsdma2	11
1783	ENSMUSG00000017221	139.676	137.279	152.706	157.882	146.397	161.946	134.941	160.122	153.681	164.999	140.363	163.678	143.22	155.408	149.582	156.347	Psmd3	11
1784	ENSMUSG00000017264	137.009	144.956	130.356	146.176	137.445	131.04	137.243	155.649	136.051	154.6	135.549	133.697	137.44	138.221	142.981	141.282	Exosc10	4
1785	ENSMUSG00000017286	21.4077	18.6284	31.3262	26.0454	13.4529	29.0433	21.8824	16.7832	31.0944	35.0795	18.6029	25.7305	23.7875	22.8472	23.2533	26.471	Glod4	11
1786	ENSMUSG00000017288	77.5184	71.331	88.352	102.572	79.1319	101.126	69.4245	67.6014	76.1347	87.8634	75.4399	94.4208	79.0672	94.2767	71.0535	85.908	Vps53	11
1787	ENSMUSG00000017291	82.7013	74.8414	115.622	98.3653	63.6329	111.458	92.6963	67.5588	108.262	94.5107	60.1089	116.694	91.0549	91.152	89.5057	90.4379	Taok1	11
1788	ENSMUSG00000017299	47.9608	52.0473	42.9198	41.958	55.4998	41.1171	46.1093	49.1569	40.495	50.941	54.313	34.0617	47.6426	46.1916	45.2537	46.4386	Dnttip1	2
1789	ENSMUSG00000017300	0.0751147	0.0468051	0	0.0365806	0	0.0300344	0	0.0851939	0	0	0.327187	0	0.04064	0.022205	0.028398	0.109062	Tnnc2	2
1790	ENSMUSG00000017307	27.6047	24.7131	19.6018	26.7039	32.7884	23.9675	25.9202	25.5156	19.8343	43.7672	27.6706	23.4068	23.9732	27.8199	23.7567	31.6149	Acot8	2
1791	ENSMUSG00000017309	0.112672	0.0468051	0	0	0.255759	0	0	0	0	0	0.140223	0	0.0531591	0.0852531	0	0.046741	Cd300lg	11
1792	ENSMUSG00000017310	0	0	0	0	0	0	0	0	0	0	0	0	0	0	0	0	Spint4	2
1793	ENSMUSG00000017311	0	0	0	0	0	0	0	0	0	0	0	0	0	0	0	0	Pyy	11
1794	ENSMUSG00000017314	0	0	0	0	0.204607	0	0.0434175	0	0	0	0.046741	0	0	0.0682025	0.0144725	0.0155803	Mpp2	11
1795	ENSMUSG00000017316	0	0	0	0	0	0	0	0	0	0	0	0	0	0	0	0	Ppy	11
1796	ENSMUSG00000017344	0	0	0	0	0	0	0	0	0	0	0	0	0	0	0	0	Vtn	11
1797	ENSMUSG00000017376	18.0275	18.8625	30.9599	26.9599	17.3916	28.8931	25.7466	23.3857	33.5048	16.0589	18.4627	33.8917	22.6166	24.4149	27.5457	22.8044	Nlk	11
1798	ENSMUSG00000017386	56.7492	69.5056	49.698	49.2741	81.7407	46.7035	76.3279	102.02	73.862	87.0078	96.2396	67.7268	58.6509	59.2395	84.0699	83.6581	Traf4	11
1799	ENSMUSG00000017390	6.04674	3.04233	5.36498	5.74316	4.45021	5.01575	23.0547	14.6108	27.341	29.0245	8.64708	22.1033	4.81802	5.06971	21.6688	19.925	Aldoc	11
1800	ENSMUSG00000017400	64.2607	54.7152	42.1085	58.273	61.5869	52.5002	56.7032	50.0088	40.0473	59.0363	50.8542	61.6059	53.6948	57.4533	48.9198	57.1654	Stac2	11
1801	ENSMUSG00000017404	1099.08	1148.46	799.251	974.545	1242.48	860.607	1032.99	956.855	797.607	1110.57	1222.23	844.176	1015.6	1025.88	929.15	1058.99	Rpl19	11
1802	ENSMUSG00000017405	23.9992	23.7302	17.0633	15.3639	29.31	13.3353	42.1584	32.9274	24.8962	30.0776	27.1098	22.16	21.5975	19.3364	33.3273	26.4491	Nek8	11
1803	ENSMUSG00000017412	0.450688	0.374441	0.549583	0.0731613	0.102304	0.420482	0.694679	0.298179	0.619821	1.25049	0.233705	0.680101	0.458238	0.198649	0.53756	0.721432	Cacnb4	2
1804	ENSMUSG00000017417	0.300459	0.327636	0.0785119	0.256064	0.869582	0.0901033	0.130252	0.340776	0.0344345	0	0.280446	0	0.235536	0.40525	0.168488	0.0934819	Plxdc1	11
1805	ENSMUSG00000017418	19.6425	15.3989	28.0287	24.9114	17.3916	28.9832	23.0547	18.1037	28.9939	20.8634	16.4996	33.6083	21.0234	23.7621	23.3841	23.6571	Arl5b	2
1806	ENSMUSG00000017421	403.028	377.437	471.883	422.104	331.311	436.1	369.656	316.794	414.867	386.204	308.584	383.804	417.449	396.505	367.106	359.531	Zfp207	11
1807	ENSMUSG00000017428	115.789	98.8993	130.801	121.777	90.9992	131.791	106.46	111.647	126.891	106.884	84.8816	122.588	115.163	114.856	114.999	104.785	Psmd11	11
1808	ENSMUSG00000017446	0.0375574	0.0936103	0	0	0	0	0	0	0	0	0.0934819	0	0.0437226	0	0	0.0311606	C1qtnf1	11
1809	ENSMUSG00000017453	18.5158	24.9471	18.4241	13.4983	25.3713	13.7558	8.29274	14.0996	6.99021	10.4646	16.5463	5.89421	20.629	17.5418	9.79418	10.9684	Pipox	11
1810	ENSMUSG00000017466	0.488246	0.702077	0.0523413	0.0365806	1.4834	0.210241	1.51961	0.638954	0.241042	0	1.44897	0	0.414221	0.576742	0.799869	0.48299	Timp2	11
1811	ENSMUSG00000017478	145.798	167.796	152.235	164.064	188.904	159.213	154.653	184.743	149.308	160.655	180.841	149.962	155.276	170.727	162.901	163.819	Zc3h18	8
1812	ENSMUSG00000017485	231.128	270.393	445.791	345.65	153.456	379.906	167.722	150.197	307.053	222.719	147.748	255.548	315.771	293.004	208.324	208.672	Top2b	14
1813	ENSMUSG00000017491	0	0	0	0	0	0	0	0	0	0	0	0	0	0	0	0	Rarb	14
1814	ENSMUSG00000017493	0.563361	1.02971	0	0.219484	0.153456	0	1.12885	0.766745	0	0	0.51415	0.283376	0.531025	0.124313	0.631866	0.265842	Igfbp4	11
1815	ENSMUSG00000017499	62.7959	91.5041	85.8397	54.7612	95.6028	79.4711	61.3055	86.2588	74.3441	64.7622	87.3121	64.4963	80.0465	76.6117	73.9695	72.1902	Cdc6	11
1816	ENSMUSG00000017548	116.465	143.411	204.288	149.542	120.105	192.971	117.097	115.949	202.613	148.15	123.303	187.651	154.721	154.206	145.22	153.035	Suz12	11
1817	ENSMUSG00000017550	53.8573	92.2061	90.9953	53.7004	95.8586	76.5277	60.0464	66.0679	80.99	66.3418	75.6269	67.6134	79.0196	75.3622	69.0347	69.8607	Atad5	11
1818	ENSMUSG00000017561	164.088	130.259	163.776	160.699	108.084	164.529	133.639	116.886	144.35	125.049	108.346	150.189	152.708	144.437	131.625	127.861	Crlf3	11
1819	ENSMUSG00000017588	0	0	0	0	0	0	0	0	0	0	0	0	0	0	0	0	Krt27	11
1820	ENSMUSG00000017607	0.0375574	0.0936103	0	0	0	0.0300344	0.0434175	0.212985	0	0	0.373928	0	0.0437226	0.0100115	0.0854674	0.124643	Tns4	11
1821	ENSMUSG00000017615	28.3934	29.8617	28.8662	28.4963	27.9801	27.2713	29.6107	33.0126	31.4387	32.1837	30.2414	27.6008	29.0404	27.9159	31.354	30.0086	Tnfaip1	11
1822	ENSMUSG00000017631	99.1139	98.3376	82.6469	79.5263	92.7383	84.9975	151.223	128.685	127.511	102.079	116.619	123.382	93.3661	85.754	135.806	114.027	Abr	11
1823	ENSMUSG00000017639	9.57713	7.58243	8.68865	4.7189	6.7009	4.98572	12.8082	7.15629	10.2959	11.386	8.97426	7.42444	8.61607	5.4685	10.0868	9.26158	Rab11fip4	11
1824	ENSMUSG00000017652	42.1394	37.7717	32.1637	42.7262	48.2874	36.2816	84.9246	82.1269	82.7462	107.279	86.1903	88.2998	37.3583	42.4317	83.2659	93.923	Cd40	2
1825	ENSMUSG00000017664	55.7727	50.8772	43.7311	50.335	70.385	45.6824	70.8139	69.5608	57.299	64.3015	70.2517	64.4396	50.127	55.4674	65.8912	66.3309	Slc35c2	2
1826	ENSMUSG00000017667	0	0	0	0	0	0	0	0	0	0	0	0	0	0	0	0	Zfp334	2
1827	ENSMUSG00000017670	93.0672	110.554	91.7804	88.6349	146.755	92.5962	110.107	122.125	102.89	126.629	134.193	110.403	98.4671	109.329	111.707	123.742	Elmo2	2
1828	ENSMUSG00000017677	81.4619	84.9045	76.1304	68.1863	65.6279	70.1004	91.6109	81.0194	87.7047	76.1483	88.06	82.6323	80.8323	67.9715	86.7783	82.2802	Wsb1	11
1829	ENSMUSG00000017679	200.031	172.149	218.708	255.406	183.789	266.826	177.23	158.248	213.115	220.218	150.599	230.894	196.963	235.34	182.864	200.571	Ttpal	2
1830	ENSMUSG00000017686	26.4028	32.8572	30.3579	29.045	26.7524	33.0679	26.4412	28.2418	33.5392	32.4469	28.4652	34.7419	29.8727	29.6218	29.4074	31.8847	Rhot1	11
1831	ENSMUSG00000017688	0	0	0	0	0	0	0	0	0	0	0	0	0	0	0	0	Hnf4g	3
1832	ENSMUSG00000017692	0.150229	0.187221	0.130853	0.146323	0.0511519	0.0600689	0.34734	0.511163	0.447649	0.855598	0.747855	0.170025	0.156101	0.0858478	0.435384	0.59116	Rhbdl3	11
1833	ENSMUSG00000017697	198.491	190.684	202.875	217.216	175.093	205.315	90.3083	91.6686	103.2	109.253	87.9665	91.9837	197.35	199.208	95.0591	96.4012	Ada	2
1834	ENSMUSG00000017707	1217.35	1039.59	1591.25	1777.89	1030.05	1783.9	933.302	793.113	1377.97	1354.28	974.455	1443.8	1282.73	1530.61	1034.79	1257.51	Serinc3	2
1835	ENSMUSG00000017713	1.53985	1.26374	0.523413	0.512129	1.94377	1.08124	1.25911	1.19271	0.895298	1.18467	2.71098	1.41688	1.109	1.17905	1.11571	1.77084	Tha1	11
1836	ENSMUSG00000017715	53.2188	57.898	33.9695	35.5198	61.4846	37.0625	48.8446	54.9927	32.0585	45.4125	56.65	40.7494	48.3621	44.6889	45.2986	47.604	Pgs1	11
1837	ENSMUSG00000017716	105.086	114.953	115.02	74.8074	105.424	99.6843	70.9007	100.955	88.6	66.605	94.7907	63.7028	111.686	93.3052	86.8185	75.0328	Birc5	11
1838	ENSMUSG00000017718	7.47392	7.53563	6.09776	7.20639	10.5884	6.42737	11.2885	10.2659	7.6789	9.54321	11.9657	7.53779	7.03577	8.07406	9.74443	9.68223	Afmid	11
1839	ENSMUSG00000017720	0	0	0.0261706	0	0	0	0	0	0	0	0	0	0.00872354	0	0	0	Trp53tg5	2
1840	ENSMUSG00000017721	126.944	124.408	140.693	146.542	144.657	154.107	127.3	159.014	149.205	123.206	142.607	161.694	130.682	148.435	145.173	142.502	Pigt	2
1841	ENSMUSG00000017723	0	0	0	0	0	0	0	0	0	0	0	0	0	0	0	0	Wfdc2	2
1842	ENSMUSG00000017724	0.112672	0.0468051	0.104683	0.109742	0.204607	0.150172	0.34734	0.851939	0.482083	0	0.420669	0.453401	0.0880533	0.154841	0.560454	0.291357	Etv4	11
1843	ENSMUSG00000017733	0	0	0	0	0	0	0	0	0	0	0	0	0	0	0	0	Eppin	2
1844	ENSMUSG00000017734	0.71359	0.842493	0.758948	0.402387	0.767278	0.660758	0.781514	0.638954	0.37878	0.197446	0.607632	0.736777	0.771677	0.610141	0.599749	0.513952	Dbndd2	2
1845	ENSMUSG00000017737	0.225344	0.327636	0.130853	0.438968	0.358063	0.180207	0.260505	0.255582	0	0.329076	0.420669	0.11335	0.227944	0.325746	0.172029	0.287698	Mmp9	2
1846	ENSMUSG00000017740	0.338016	0.936103	0.0785119	0.219484	1.02304	0.240275	1.12885	1.57609	0.619821	0	0.934819	0.2267	0.450877	0.494266	1.10825	0.387173	Slc12a5	2
1847	ENSMUSG00000017747	11.3799	9.26742	7.17075	8.26722	9.36079	6.48744	13.1555	14.7811	9.26289	16.7829	12.807	8.38792	9.27268	8.03849	12.3998	12.6593	Ghdc	11
1848	ENSMUSG00000017754	3.11726	2.38706	1.12534	2.23142	3.12026	1.77203	8.50982	3.45035	3.95997	0.592337	5.84262	4.13728	2.20989	2.37457	5.30672	3.52408	Pltp	2
1849	ENSMUSG00000017756	10.9668	13.8543	8.50545	10.7181	16.9313	8.49975	9.55184	12.1401	6.50812	11.5177	14.8169	7.08439	11.1088	12.0497	9.40003	11.1396	Slc12a7	13
1850	ENSMUSG00000017760	229.626	200.045	149.33	223.361	267.217	168.253	374.78	337.666	250.58	330.393	350.744	271.474	193	219.611	321.009	317.537	Ctsa	2
1851	ENSMUSG00000017764	16.6379	16.569	16.5922	15.6199	17.7497	15.7681	18.0617	18.7853	20.2819	25.7996	15.3778	19.4962	16.5997	16.3792	19.043	20.2245	Zswim1	2
1852	ENSMUSG00000017765	15.9243	13.199	9.68313	8.48671	18.6704	9.82126	26.6583	23.5135	15.8399	26.5894	24.7727	17.4559	12.9355	12.3261	22.0039	22.9393	Slc12a4	8
1853	ENSMUSG00000017767	0.0751147	0.0468051	0.104683	0.146323	0.0511519	0.0901033	0.260505	0.127791	0.0344345	0	0.51415	0.11335	0.0755341	0.0958592	0.14091	0.209167	Spata25	2
1854	ENSMUSG00000017774	618.758	644.32	515.352	624.907	752.137	535.844	563.255	590.734	443.689	550.15	620.206	513.477	592.81	637.63	532.559	561.277	Myo1c	11
1855	ENSMUSG00000017776	57.3877	54.528	61.6318	56.2976	46.0367	59.1378	56.9203	45.5787	56.7825	47.9793	39.4961	51.1776	57.8492	53.824	53.0939	46.2177	Crk	11
1856	ENSMUSG00000017778	45.9702	25.9769	36.2725	41.9946	33.7091	40.4864	40.6387	32.8422	35.2265	32.5786	34.822	30.1512	36.0732	38.73	36.2358	32.5172	Cox7c	13
1857	ENSMUSG00000017781	304.966	312.939	364.505	342.541	262.409	342.963	279.956	278.967	322.927	287.152	260.347	308.483	327.47	315.971	293.95	285.327	Pitpna	11
1858	ENSMUSG00000017801	30.3464	26.5853	29.4158	30.0327	28.1847	30.515	30.0015	27.475	31.7486	30.4725	25.8945	31.7381	28.7825	29.5775	29.7417	29.3683	Mlx	11
1859	ENSMUSG00000017802	93.593	77.0413	92.3038	105.499	88.0324	96.9211	86.3139	83.1066	98.7238	118.731	82.2173	107.909	87.646	96.8174	89.3814	102.953	Retreg3	11
1860	ENSMUSG00000017817	0	0	0	0	0	0.0600689	0	0	0	0	0	0	0	0.020023	0	0	Jph2	2
1861	ENSMUSG00000017830	35.4166	28.3639	34.6761	40.824	34.3741	38.4741	33.4749	27.6454	28.0297	27.2475	30.1947	37.5189	32.8189	37.8907	29.7167	31.6537	Dhx58	11
1862	ENSMUSG00000017831	30.1961	25.93	43.6788	39.251	21.4838	42.6789	25.8768	22.2356	40.7016	30.6699	23.9781	34.0051	33.2683	34.4712	29.6047	29.551	Rab5a	17
1863	ENSMUSG00000017832	0	0.0468051	0	0.0731613	0	0	0.130252	0	0	0	0	0	0.0156017	0.0243871	0.0434175	0	Hspb9	11
1864	ENSMUSG00000017837	48.1485	46.8988	51.7132	57.4682	40.6146	52.4702	44.1121	46.5585	43.7318	61.4715	40.4309	48.0605	48.9202	50.1843	44.8008	49.9876	Nkiras2	11
1865	ENSMUSG00000017843	146.699	133.348	193.139	182.172	119.184	196.485	121.439	108.196	161.395	158.088	110.729	164.528	157.729	165.947	130.343	144.448	Ppp2r5c	12
1866	ENSMUSG00000017858	43.3412	42.1714	47.1071	44.7747	24.8087	41.9881	40.8124	38.3373	46.2111	30.6699	30.8023	36.3288	44.2066	37.1905	41.7869	32.6003	Ift52	2
1867	ENSMUSG00000017861	71.2839	95.0144	91.3093	64.1624	109.056	90.1934	94.9974	136.481	116.94	90.1669	123.116	103.999	85.8692	87.8039	116.139	105.76	Mybl2	2
1868	ENSMUSG00000017868	0	0	0	0	0	0	0	0	0	0	0	0	0	0	0	0	Sgk2	2
1869	ENSMUSG00000017897	0.338016	0.187221	0	0.0365806	0.562671	0.0600689	0.217087	0.0851939	0	0	0.327187	0	0.175079	0.219773	0.10076	0.109062	Eya2	2
1870	ENSMUSG00000017922	0	0	0	0	0	0	0	0	0	0	0	0	0	0	0	0	Prl3c1	13
1871	ENSMUSG00000017929	59.1153	48.5837	46.6884	57.1024	65.9859	58.8375	76.545	68.1551	63.6694	65.552	67.6342	76.1147	51.4625	60.6419	69.4565	69.767	B4galt5	2
1872	ENSMUSG00000017943	0	0	0.0523413	0	0	0.0600689	0	0	0	0	0	0	0.0174471	0.020023	0	0	Gdap1l1	2
1873	ENSMUSG00000017950	0	0	0	0	0	0	0	0	0	0	0	0	0	0	0	0	Hnf4a	2
1874	ENSMUSG00000017969	0	0	0	0	0	0	0	0	0	0	0	0	0	0	0	0	Ptgis	2
1875	ENSMUSG00000017978	0	0	0	0	0.153456	0	0	0.212985	0	0	0	0	0	0.0511519	0.0709949	0	Cadps2	6
1876	ENSMUSG00000017999	104.184	134.003	108.111	106.157	132.688	106.562	119.224	140.698	112.98	137.817	141.391	124.119	115.433	115.136	124.301	134.442	Ddx27	2
1877	ENSMUSG00000018001	1.80275	2.15304	1.80577	1.20716	3.37602	2.31265	4.29833	2.64101	1.44625	5.13359	4.44039	2.60706	1.92052	2.29861	2.7952	4.06035	Cyth3	5
1878	ENSMUSG00000018008	141.404	133.207	88.0642	118.338	174.632	88.962	186.044	184.913	122.931	135.119	198.462	137.21	120.892	127.311	164.629	156.93	Cyth4	15
1879	ENSMUSG00000018012	1.65252	1.73179	0.732778	0.841355	1.94377	0.570654	0.998602	1.74647	0.585387	1.7112	1.12178	0.510076	1.37236	1.11859	1.11015	1.11435	Rac3	11
1880	ENSMUSG00000018040	115.301	117.153	98.925	109.852	121.076	94.7286	100.815	120.549	89.9085	114.124	126.575	97.8779	110.46	108.552	103.758	112.859	Rrp7a	15
1881	ENSMUSG00000018042	41.238	36.3208	52.2627	53.8101	47.1109	54.6026	68.1654	69.1774	81.0933	76.4115	51.8357	78.2683	43.2738	51.8412	72.8121	68.8385	Cyb5r3	15
1882	ENSMUSG00000018068	38.1958	37.1165	47.0025	44.4455	29.9238	43.0093	33.388	29.4771	44.1106	42.9774	37.1591	39.7293	40.7716	39.1262	35.6586	39.9552	Ints2	11
1883	ENSMUSG00000018076	124.578	125.906	162.807	127.593	117.291	156.69	79.3237	70.9665	87.9458	69.6325	59.2675	93.9674	137.764	133.858	79.412	74.2891	Med13l	5
1884	ENSMUSG00000018102	6.12185	4.39968	3.50686	7.68193	10.2815	4.68537	1.91037	2.17244	0.68869	2.1719	4.58061	1.75693	4.67613	7.54961	1.5905	2.83648	Hist1h2bc	13
1885	ENSMUSG00000018126	0.0751147	0	0.0523413	0	0	0	0.0434175	0.255582	0	0	0.233705	0.0566751	0.0424853	0	0.0996664	0.0967933	Baiap2l2	15
1886	ENSMUSG00000018143	28.168	27.4746	25.5164	27.2526	24.2971	27.2412	31.6948	26.7509	27.1688	17.5069	27.063	33.5517	27.053	26.2636	28.5382	26.0405	Mafk	5
1887	ENSMUSG00000018160	115.414	110.647	136.244	141.457	88.2881	145.487	123.566	100.529	124.55	108.332	89.6491	138.117	120.768	125.077	116.215	112.033	Med1	11
1888	ENSMUSG00000018166	6.873	5.10176	8.50545	7.35271	5.06404	8.58985	6.72971	5.19683	7.05908	11.7809	4.15994	7.36777	6.82674	7.0022	6.32854	7.76955	Erbb3	10
1889	ENSMUSG00000018167	30.8722	28.4107	22.4806	25.6064	30.3842	25.319	35.1247	35.7388	26.1702	34.6188	38.4211	29.9811	27.2545	27.1032	32.3446	34.3403	Stard3	11
1890	ENSMUSG00000018168	827.126	975.887	1169.67	1180.02	1204.73	1233.93	968.123	888.7	1097.12	1049.03	1073.92	1291.29	990.894	1206.23	984.647	1138.08	Ikzf3	11
1891	ENSMUSG00000018169	50.064	44.0436	32.2946	46.7135	63.6329	40.0659	48.9749	53.4592	38.3601	69.0402	65.0634	43.3565	42.1341	50.1374	46.9314	59.1534	Mfng	15
1892	ENSMUSG00000018171	31.9238	33.2785	33.891	30.4717	23.3253	32.1068	32.9539	28.1992	42.8021	25.7996	28.9794	35.2519	33.0311	28.6346	34.6517	30.0103	Vmp1	11
1893	ENSMUSG00000018189	45.6322	60.4722	56.1622	36.8001	40.2054	46.7336	45.9791	50.9034	52.6504	42.1218	47.3486	43.2998	54.0889	41.2464	49.8443	44.2567	Uchl5	1
1894	ENSMUSG00000018196	17.3515	14.1352	15.3883	14.4494	12.5322	13.4855	15.3698	10.8196	14.3936	14.4135	12.8538	14.6789	15.625	13.489	13.5277	13.9821	Glrx2	1
1895	ENSMUSG00000018199	0.788705	0.374441	0.889801	0.768193	0.358063	1.02117	0.651262	0.596357	1.27408	0.921414	1.44897	0.736777	0.684316	0.715809	0.840565	1.03572	Ro60	1
1896	ENSMUSG00000018209	335.275	300.208	463.168	413.837	254.429	452.709	318.728	287.828	394.861	357.706	240.062	392.645	366.217	373.658	333.805	330.138	Stk4	2
1897	ENSMUSG00000018211	0	0	0	0	0	0	0	0	0	0	0	0	0	0	0	0	Wfdc15b	2
1898	ENSMUSG00000018217	0.0375574	0	0	0.0365806	0	0	0.0868349	0	0	0	0.0934819	0	0.0125191	0.0121935	0.028945	0.0311606	Pmp22	11
1899	ENSMUSG00000018238	0.150229	0.140415	0.0785119	0	0.664974	0.180207	0	0	0.0344345	0	0.140223	0	0.123052	0.281727	0.0114782	0.046741	Gdf9	11
1900	ENSMUSG00000018239	22.4218	20.4538	20.2299	23.7408	17.2382	22.9763	16.1947	11.7994	16.0465	16.7829	19.117	16.2091	21.0352	21.3185	14.6802	17.3697	Zcchc10	11
1901	ENSMUSG00000018259	0	0	0	0	0	0	0	0	0	0	0	0	0	0	0	0	Prl8a2	13
1902	ENSMUSG00000018263	0	0	0	0	0	0	0	0	0	0	0	0	0	0	0	0	Tbx5	5
1903	ENSMUSG00000018286	106.175	112.566	79.9774	79.0873	120.974	71.8724	89.0926	106.152	67.5605	60.0893	111.477	67.16	99.5728	90.6446	87.6016	79.5755	Psmb6	11
1904	ENSMUSG00000018287	62.4955	65.8548	55.6126	52.4932	62.0984	44.0605	63.129	75.3966	49.8956	47.8477	57.2109	45.9635	61.321	52.884	62.8071	50.3407	Spag7	11
1905	ENSMUSG00000018293	1834.08	1614.54	1832.73	1871.32	1318.39	1822.7	2099.58	2061.65	2119	2115.04	1387.69	2158.81	1760.45	1670.8	2093.41	1887.18	Pfn1	11
1906	ENSMUSG00000018322	124.014	135.173	107.902	105.352	170.387	101.817	126.649	157.055	106.403	109.253	150.272	110.006	122.363	125.852	130.035	123.177	Tomm34	2
1907	ENSMUSG00000018326	231.015	230.469	311.09	277.72	180.617	287.67	203.324	198.843	262.598	242.266	165.229	242.853	257.525	248.669	221.588	216.783	Ywhab	2
1908	ENSMUSG00000018334	17.5017	22.1388	22.3497	16.1686	17.3916	18.5613	30.0449	46.0899	34.2968	26.2603	30.4284	36.2721	20.6634	17.3739	36.8105	30.9869	Ksr1	11
1909	ENSMUSG00000018339	1.01405	1.73179	0.968313	0	1.32995	0.570654	0.130252	0.425969	0.172173	0	0.233705	0.0566751	1.23805	0.633534	0.242798	0.0967933	Gpx3	11
1910	ENSMUSG00000018340	73.1618	51.0644	59.7999	75.6122	58.3131	59.8286	125.824	69.8164	102.512	88.9164	70.6256	116.014	61.342	64.5846	99.3839	91.852	Anxa6	11
1911	ENSMUSG00000018341	0.375574	2.24665	0.104683	0	4.91058	0.0300344	0.824932	1.78907	0.172173	0	4.53387	0	0.908968	1.64687	0.928725	1.51129	Il12rb2	6
1912	ENSMUSG00000018347	18.7036	21.7176	15.0743	18.0708	19.6423	16.4288	19.0603	23.5561	15.5988	14.4794	23.8379	15.359	18.4985	18.0473	19.4051	17.8921	Zkscan6	11
1913	ENSMUSG00000018362	129.723	209.032	250.165	140.945	151.665	209.16	103.464	158.12	195.795	169.54	140.644	156.253	196.307	167.257	152.459	155.479	Kpna2	11
1914	ENSMUSG00000018363	27.8676	27.1002	35.4089	30.3985	26.0875	36.5519	30.9567	29.1789	36.294	36.7249	26.876	31.6814	30.1255	31.0126	32.1432	31.7608	Smurf2	11
1915	ENSMUSG00000018372	69.4811	85.6066	47.7876	45.0673	92.7895	41.2373	63.6934	64.8326	37.3959	42.5167	76.9356	37.1222	67.6251	59.698	55.3073	52.1915	Cep95	11
1916	ENSMUSG00000018377	78.7578	77.0881	96.9884	96.9753	60.615	98.7532	80.0618	62.3619	98.5516	84.9675	55.9957	104.226	84.2781	85.4478	80.3251	81.7296	Vezf1	11
1917	ENSMUSG00000018378	0.788705	0.655272	0.601924	0.109742	2.35299	0.450517	0.824932	1.02233	0.309911	0.526522	2.10334	0.396726	0.681967	0.971082	0.719056	1.00886	Cuedc1	11
1918	ENSMUSG00000018379	473.486	453.495	606.583	483.486	311.771	538.397	435.738	347.421	563.934	414.044	344.808	453.798	511.188	444.551	449.031	404.217	Srsf1	11
1919	ENSMUSG00000018381	187.599	170.886	142.525	172.148	214.48	162.697	216.653	230.748	176.133	211.596	208.558	202.614	167.003	183.108	207.844	207.589	Abi3	11
1920	ENSMUSG00000018387	0	0.234026	0.0261706	0	0.102304	0	0	0	0	0	0	0	0.0867321	0.0341012	0	0	Shroom1	11
1921	ENSMUSG00000018395	5.14536	5.05496	5.46966	5.34077	6.9055	5.85671	3.21289	4.2171	3.85667	5.33104	5.84262	3.51386	5.22333	6.03433	3.76222	4.89584	Kif3a	11
1922	ENSMUSG00000018398	0.375574	1.40415	0.130853	0.0731613	0.971886	0.240275	0.607845	0.809342	0.068869	0	0.373928	0.11335	0.63686	0.428441	0.495352	0.162426	2008-09-01	11
1923	ENSMUSG00000018401	87.9594	88.4617	106.514	107.328	76.6255	111.998	115.404	102.914	136.912	97.5382	102.69	140.101	94.3118	98.6505	118.41	113.443	Mtmr4	11
1924	ENSMUSG00000018405	11.2672	10.3907	8.87184	9.10858	10.9465	9.67109	8.90058	8.73237	9.81384	20.6002	14.069	10.5416	10.1766	9.90872	9.14893	15.0703	Mrm1	11
1925	ENSMUSG00000018411	0	0.0468051	0.0523413	0.0731613	0.204607	0.150172	0	0	0	0	0	0.0566751	0.0330488	0.142647	0	0.0188917	Mapt	11
1926	ENSMUSG00000018412	127.92	133.207	138.155	137.836	133.813	139.75	135.636	138.909	142.903	145.847	120.872	143.615	133.094	137.133	139.149	136.778	Kansl1	11
1927	ENSMUSG00000018415	20.8068	22.5133	30.672	27.9476	19.2843	31.9867	21.0141	23.1301	32.1274	29.0903	19.5845	35.0252	24.664	26.4062	25.4239	27.9	Gid4	11
1928	ENSMUSG00000018417	0	0	0	0	0	0	0	0	0	0	0	0	0	0	0	0	Myo1b	1
1929	ENSMUSG00000018425	219.636	261.922	161.368	150.822	168.085	143.384	109.586	101.04	90.9071	85.7573	116.993	94.1374	214.308	154.097	100.511	98.9624	Dhx40	11
1930	ENSMUSG00000018427	1.91543	1.07652	2.2245	1.71929	1.63686	2.40275	3.42998	1.74647	2.68589	3.09332	2.33705	2.66373	1.73882	1.91963	2.62078	2.69803	Ypel2	11
1931	ENSMUSG00000018428	3.34261	4.44649	4.21347	3.69464	7.62163	5.28606	4.7325	7.71005	5.40622	4.40962	7.9927	6.23426	4.00086	5.53411	5.94959	6.2122	Akap1	11
1932	ENSMUSG00000018433	29.5577	29.7213	42.3441	40.4582	24.9621	39.9458	25.5295	25.26	41.287	29.4852	32.0643	38.199	33.8743	35.122	30.6921	33.2495	Nol11	11
1933	ENSMUSG00000018442	43.1534	33.6529	36.3772	32.8494	33.6579	36.2215	41.811	33.5664	41.7002	33.0393	36.9254	42.2796	37.7278	34.243	39.0259	37.4148	Derl2	11
1934	ENSMUSG00000018446	53.6319	53.0302	62.0767	66.8328	54.579	65.445	74.9385	84.8531	85.6731	79.439	95.1178	87.223	56.2463	62.2856	81.8216	87.26	C1qbp	11
1935	ENSMUSG00000018449	21.7457	19.5177	17.4296	17.6319	22.3534	13.7257	22.4468	19.765	15.1856	12.0442	20.4725	15.6423	19.5644	17.9037	19.1325	16.053	Rpain	11
1936	ENSMUSG00000018451	0	0	0	0	0	0.0300344	0	0	0.0344345	0	0	0	0	0.0100115	0.0114782	0	6330403K07Rik	11
1937	ENSMUSG00000018459	0	0	0	0	0	0	0	0	0	0	0	0	0	0	0	0	Slc13a3	2
1938	ENSMUSG00000018470	0.375574	0.468051	0.0785119	0	0.460367	0.180207	0.0434175	0.596357	0.309911	0.789783	0.140223	0.0566751	0.307379	0.213524	0.316562	0.328894	Kcnab3	11
1939	ENSMUSG00000018474	136.446	127.029	73.0161	90.2444	147.42	76.5578	175.059	136.907	71.3483	85.5598	118.348	76.6814	112.164	104.741	127.771	93.5298	Chd3	11
1940	ENSMUSG00000018476	21.295	22.1856	18.555	16.1321	30.0261	15.738	55.5309	65.1307	45.1437	40.6738	46.9747	42.5063	20.6785	20.6321	55.2684	43.3849	Kdm6b	11
1941	ENSMUSG00000018479	0.187787	0	0.0261706	0	0.153456	0	0	0	0	0	0	0.11335	0.0713192	0.0511519	0	0.0377834	1700125H20Rik	11
1942	ENSMUSG00000018481	131.563	120.196	181.31	162.747	92.4826	171.286	100.251	87.5367	145.245	104.12	81.1423	133.923	144.356	142.172	111.011	106.395	Appbp2	11
1943	ENSMUSG00000018486	0	0	0	0	0	0	0	0	0	0	0	0	0	0	0	0	Wnt9b	11
1944	ENSMUSG00000018500	0	0	0	0	0.460367	0	0	0	0	0	0.373928	0	0	0.153456	0	0.124643	Adora2b	11
1945	ENSMUSG00000018501	325.885	432.339	458.431	454.039	456.377	469.588	392.798	412.85	417.587	425.035	421.884	464.736	405.552	460.001	407.745	437.218	Ncor1	11
1946	ENSMUSG00000018507	112.109	102.784	85.4209	110.291	103.327	90.2535	119.789	108.239	98.4139	141.634	103.344	111.253	100.105	101.29	108.814	118.744	Trpv2	11
1947	ENSMUSG00000018509	17.1262	18.3008	17.1418	12.035	21.3815	14.867	8.50982	11.0752	7.64446	12.0442	9.30145	7.08439	17.5229	16.0945	9.0765	9.47668	Cenpv	11
1948	ENSMUSG00000018537	1.42718	1.45096	0.628095	0.292645	1.58571	0.480551	1.9972	3.74853	0.757559	0.394892	1.63593	0.850127	1.16874	0.786301	2.16776	0.960317	Pcgf2	11
1949	ENSMUSG00000018541	33.8767	36.3208	38.1306	34.02	42.4049	37.0325	32.9104	35.6962	36.8449	32.5127	36.4579	32.4182	36.1094	37.8191	35.1505	33.7963	Cwc25	11
1950	ENSMUSG00000018543	0.600918	0.468051	0.261706	0.402387	0.204607	0.300344	0.130252	0.127791	0.068869	0	0.701114	0.11335	0.443559	0.302446	0.108971	0.271488	1700001P01Rik	11
1951	ENSMUSG00000018547	98.0247	90.9424	124.363	111.095	87.9301	120.318	121.786	107.6	136.464	102.014	83.3859	138.344	104.443	106.448	121.95	107.914	Pip4k2b	11
1952	ENSMUSG00000018548	46.3082	60.5659	78.1717	53.4443	48.1339	68.9891	40.9861	49.1995	63.8416	51.1385	46.6007	56.7318	61.6819	56.8558	51.3424	51.4903	Trim37	11
1953	ENSMUSG00000018554	0.300459	1.07652	0.287877	0.0731613	0.562671	0.150172	0.303922	0.851939	0.137738	0	0.420669	0	0.554951	0.262001	0.4312	0.140223	Ybx2	11
1954	ENSMUSG00000018559	85.4055	83.1259	86.8342	100.926	74.8863	88.8719	97.6025	112.286	99.5158	115.901	83.3391	108.59	85.1218	88.2281	103.135	102.61	Ctdnep1	11
1955	ENSMUSG00000018565	28.6187	22.092	26.9557	30.2156	26.0875	27.7819	37.9903	46.6011	41.6658	39.2917	34.4013	35.3653	25.8888	28.0283	42.0857	36.3528	Elp5	11
1956	ENSMUSG00000018566	0	0	0.0261706	0	0	0	0	0	0	0	0	0	0.00872354	0	0	0	Slc2a4	11
1957	ENSMUSG00000018567	204.462	149.121	186.623	225.373	138.008	184.892	192.817	177.842	184.707	183.756	129.566	178.527	180.069	182.758	185.122	163.95	Gabarap	11
1958	ENSMUSG00000018569	0.0751147	0.0468051	0.0523413	0	0	0	0	0	0	0	0	0	0.058087	0	0	0	Cldn7	11
1959	ENSMUSG00000018570	2.59146	2.90192	1.38704	0.841355	1.63686	0.720826	2.4748	2.04465	1.58399	3.22495	2.29031	1.1335	2.29347	1.06635	2.03448	2.21625	2810408A11Rik	11
1960	ENSMUSG00000018572	53.4817	65.9952	51.9749	52.7493	71.7661	47.7247	64.171	74.6725	51.9961	52.9155	77.1226	51.1776	57.1506	57.4134	63.6132	60.4052	Phf23	11
1961	ENSMUSG00000018574	31.736	28.7852	26.4847	25.7162	28.952	24.5381	26.0505	25.047	24.0009	13.6238	29.961	22.8968	29.0019	26.4021	25.0328	22.1605	Acadvl	11
1962	ENSMUSG00000018581	0.0375574	0.0468051	0.0785119	0.0365806	0.0511519	0.27031	0.0434175	0.212985	0	0	0	0	0.0542915	0.119347	0.0854674	0	Dnah11	12
1963	ENSMUSG00000018583	192.707	210.155	267.019	249.956	195.656	264.964	206.32	221.888	281.433	273.528	215.803	271.134	223.294	236.858	236.547	253.488	G3bp1	11
1964	ENSMUSG00000018585	24.1494	16.0542	15.8594	19.8999	20.4096	16.549	19.1905	16.9536	15.0823	17.3752	20.566	17.5693	18.6877	18.9528	17.0755	18.5035	Atox1	11
1965	ENSMUSG00000018589	0	0	0	0	0	0	0	0	0	0	0	0	0	0	0	0	Glra2	X
1966	ENSMUSG00000018593	0	0	0.0261706	0	0	0	0	0	0	0	0	0	0.00872354	0	0	0	Sparc	11
1967	ENSMUSG00000018595	0	0	0	0	0	0	0	0	0	0	0	0	0	0	0	0	Glra4	X
1968	ENSMUSG00000018599	15.0981	17.2243	10.1542	14.303	25.4225	10.9926	12.2871	17.2944	7.71333	12.7023	20.2388	9.5781	14.1589	16.906	12.4316	14.1731	Mief2	11
1969	ENSMUSG00000018604	0	0	0	0	0	0	0	0	0	0	0	0	0	0	0	0	Tbx3	5
1970	ENSMUSG00000018620	0	0	0	0	0	0	0	0	0	0	0	0	0	0	0	0	Mmp20	9
1971	ENSMUSG00000018623	0	0	0	0	0	0	0	0	0	0	0	0	0	0	0	0	Mmp7	9
1972	ENSMUSG00000018634	0	0	0	0	0	0	0	0	0	0	0	0	0	0	0	0	Crhr1	11
1973	ENSMUSG00000018648	3.04215	2.7615	3.95177	3.62148	2.81335	2.7932	3.60365	2.89659	4.13214	2.83006	2.29031	2.94711	3.25181	3.07601	3.54413	2.68916	Dusp14	11
1974	ENSMUSG00000018651	12.0184	15.2117	9.81399	10.3889	15.0387	10.2417	13.1121	17.337	12.0176	14.0187	26.2684	12.1852	12.348	11.8898	14.1556	17.4907	Tada2a	11
1975	ENSMUSG00000018654	552.056	549.352	813.671	721.26	476.07	795.372	675.142	610.499	931.316	885.544	520.647	899.718	638.36	664.234	738.986	768.636	Ikzf1	11
1976	ENSMUSG00000018656	0	0	0	0	0	0	0	0	0	0	0	0	0	0	0	0	Tcaf3	6
1977	ENSMUSG00000018659	12.6568	11.8417	16.5398	14.6688	12.6857	14.8971	18.409	16.1016	21.4527	27.0501	17.0137	23.4635	13.6795	14.0839	18.6545	22.5091	Pnpo	11
1978	ENSMUSG00000018661	75.4528	75.6839	63.4638	61.9676	88.1858	63.9133	89.0492	89.9648	71.9681	71.4096	85.7696	73.3376	71.5335	71.3556	83.6607	76.8389	Cog1	11
1979	ENSMUSG00000018666	68.8802	90.4275	93.2721	98.6946	81.3826	102.958	74.678	88.6017	88.5656	111.096	69.3636	90.6235	84.1933	94.3451	83.9484	90.3611	Cbx1	11
1980	ENSMUSG00000018669	43.0407	51.2048	33.3152	29.5937	56.6763	29.644	44.3292	57.4207	38.5322	35.0795	59.5012	38.6524	42.5203	38.638	46.7607	44.4111	Cdk5rap3	11
1981	ENSMUSG00000018672	0.187787	0.187221	0.104683	0	0.255759	0.0300344	0.0434175	0.0425969	0	0	0.0934819	0	0.159897	0.0952646	0.0286715	0.0311606	Copz2	11
1982	ENSMUSG00000018677	37.8954	30.3765	37.4763	39.4705	47.7758	43.1595	43.5477	44.173	53.3391	48.9007	46.2735	50.6676	35.2494	43.4686	47.0199	48.6139	Slc25a39	11
1983	ENSMUSG00000018678	72.7486	74.3266	89.5821	87.9033	70.4873	94.5784	70.8139	96.3117	85.1566	79.5707	62.1187	83.0857	78.8858	84.323	84.0941	74.925	Sp2	11
1984	ENSMUSG00000018697	27.3793	32.9976	29.5728	22.3508	27.9801	25.1989	34.7774	36.889	34.3657	31.1964	37.5797	26.9774	29.9833	25.1766	35.344	31.9178	Aatf	11
1985	ENSMUSG00000018698	0.0375574	0	0	0	0	0	0	0	0	0	0	0	0.0125191	0	0	0	Lhx1	11
1986	ENSMUSG00000018707	534.216	630.278	430.873	458.758	667.123	425.228	618.352	524.113	398.924	520.335	576.503	465.416	531.789	517.036	513.796	520.752	Dync1h1	12
1987	ENSMUSG00000018727	0	0	0	0	0	0	0	0	0	0	0	0	0	0	0	0	Cpsf4l	11
1988	ENSMUSG00000018733	9.35179	8.51854	7.87736	7.90142	6.7009	7.71885	7.03363	8.349	9.26289	8.49017	9.39493	6.74434	8.58256	7.44039	8.21517	8.20981	Pex12	11
1989	ENSMUSG00000018736	20.3185	21.2027	26.4585	25.643	19.5912	26.5805	20.3194	24.6636	26.549	25.4705	20.5193	23.9169	22.6599	23.9382	23.844	23.3022	Ndel1	11
1990	ENSMUSG00000018740	1.57741	0.608467	0.889801	1.24374	0.920734	1.05121	3.56023	2.34283	2.82363	2.63261	1.21526	2.89043	1.02523	1.07189	2.9089	2.2461	Slc25a35	11
1991	ENSMUSG00000018750	123.376	104.656	143.31	136.775	89.1577	142.183	142.843	112.073	144.35	138.673	81.6097	150.359	123.781	122.705	133.089	123.547	Zbtb4	11
1992	ENSMUSG00000018752	0.0375574	0.0468051	0	0	0	0	0	0	0	0	0.046741	0	0.0281208	0	0	0.0155803	Tnfsfm13	11
1993	ENSMUSG00000018761	47.3598	46.5243	41.7422	49.6399	57.8528	47.064	50.6682	64.8326	50.5499	57.8516	59.5947	54.3514	45.2088	51.5189	55.3502	57.2659	Mpdu1	11
1994	ENSMUSG00000018765	109.33	127.263	78.983	74.3684	165.937	75.026	110.932	156.416	78.1664	87.4027	142.887	79.1185	105.192	105.11	115.171	103.136	Fxr2	11
1995	ENSMUSG00000018770	57.0496	43.2948	62.3908	74.8806	52.1749	60.189	41.3768	60.0617	53.6145	44.2279	47.9095	46.0769	54.2451	62.4148	51.6844	46.0714	Atp5g3	2
1996	ENSMUSG00000018774	14.1967	14.884	9.81399	8.92568	19.1308	9.10043	15.9342	18.9982	14.8757	20.1395	18.3692	17.4559	12.9649	12.3856	16.6027	18.6549	Cd68	11
1997	ENSMUSG00000018776	0.0751147	0.0468051	0	0	0	0	0	0	0	0	0.046741	0	0.04064	0	0	0.0155803	Slc35g3	11
1998	ENSMUSG00000018796	22.1964	30.0021	25.9089	25.3504	34.016	26.4904	21.7956	27.7306	19.5588	14.611	33.6067	23.0101	26.0358	28.6189	23.0283	23.7426	Acsl1	8
1999	ENSMUSG00000018800	0.751147	0.280831	0.889801	0.658452	0.716126	0.81093	0.390757	0.425969	0.860863	0.394892	0.747855	0.11335	0.640593	0.728503	0.559197	0.418699	Abca5	11
2000	ENSMUSG00000018809	14.3469	14.3692	13.7919	13.3885	16.2151	15.4978	12.9818	15.5479	13.946	14.4135	15.0973	12.1285	14.1693	15.0338	14.1586	13.8798	Smyd4	11
2001	ENSMUSG00000018819	608.354	505.074	502.502	655.635	455.303	502.026	566.12	512.271	470.479	555.349	404.449	512.74	538.644	537.654	516.29	490.846	Lsp1	7
[truncated: 49,542 more rows]

## Sheet: DESeq2 Norm_counts
	ensembl_gene_id	DZ_WT1	DZ_WT2	DZ_WT3	DZ_KO1	DZ_KO2	DZ_KO3	LZ_WT1	LZ_WT2	LZ_WT3	LZ_KO1	LZ_KO2	LZ_KO3	Mean_DZ_WT	Mean_DZ_KO	Mean_LZ_WT	Mean_LZ_KO	external_gene_name	chromosome_name
1	ENSMUSG00000000001	2012.27	1027.86	3858.41	2070.48	942.553	3369.33	1468.64	952.899	2474.16	991.871	889.056	1538.97	2299.51	2127.46	1631.9	1139.97	Gnai3	3
3	ENSMUSG00000000028	1776.07	1614.38	3006.96	1575.36	1276.19	2263.6	1623.33	1874.3	2414.71	1081.57	1725.16	1481.76	2132.47	1705.05	1970.78	1429.49	Cdc45	16
4	ENSMUSG00000000031	0.409556	0.756547	0.464693	0.157757	0.259717	0.151912	0.138567	0.325137	0.138134	0.127876	0.414513	0.117407	0.543599	0.189796	0.200613	0.219932	H19	7
5	ENSMUSG00000000037	0.974375	1.95452	3.96e-05	1.98004	3.53977	6.82e-05	9.04e-07	2.3e-06	3.23e-11	7.78e-07	2.74e-06	2.56e-11	0.97631	1.83996	1.06921e-06	1.1717e-06	Scml2	X
6	ENSMUSG00000000049	0.73471	0.269855	0.852313	0.840888	0.275259	0.827889	0.235662	0.109948	0.240194	0.21748	0.140172	0.204153	0.61896	0.648012	0.195268	0.187268	Apoh	11
7	ENSMUSG00000000056	1770.61	1061.52	2392.29	1490.02	796.135	1708.58	1169.26	890.432	1388.01	721.834	759.399	789.19	1741.48	1331.58	1149.23	756.808	Narf	11
8	ENSMUSG00000000058	0.256388	0.562451	0.290905	0.2826	0.552518	0.272129	0.13085	0.364623	0.130442	0.120755	0.464855	0.110869	0.369915	0.369083	0.208638	0.232159	Cav2	6
9	ENSMUSG00000000078	1984.06	1246.25	3521.78	1967.02	1101.15	2963.25	1417.77	1131.2	2211.07	869.943	958.889	1249.54	2250.7	2010.48	1586.68	1026.13	Klf6	13
10	ENSMUSG00000000085	397.168	422.412	574.162	510.136	483.545	625.89	349.276	471.863	443.629	235.518	439.556	275.511	464.581	539.857	421.589	316.862	Scmh1	4
11	ENSMUSG00000000088	1080.35	729.585	1723.23	1257.83	757.045	1702.75	882.466	756.996	1236.7	553.901	656.403	714.929	1177.72	1239.21	958.721	641.744	Cox5a	9
12	ENSMUSG00000000093	0.0938075	0.207875	0.319154	2.74792	5.42695	7.93446	0.396042	1.11478	1.18384	0.356959	1.38806	0.98273	0.206945	5.36978	0.898221	0.909251	Tbx2	11
15	ENSMUSG00000000120	79.2341	46.5201	111.405	139.088	72.7793	165.971	301.196	224.627	372.074	257.359	265.153	292.809	79.0529	125.946	299.299	271.774	Ngfr	11
17	ENSMUSG00000000126	0.307883	0.427548	0.349332	0.173498	0.214725	0.16707	0.152394	0.268813	0.151918	0.140636	0.342707	0.129123	0.361587	0.185097	0.191042	0.204155	Wnt9a	11
18	ENSMUSG00000000127	32.3108	28.1445	75.342	19.7895	15.3628	39.163	31.4716	34.8216	64.4759	12.6365	19.3152	23.8434	45.2658	24.7718	43.5897	18.5983	Fer	17
19	ENSMUSG00000000131	4570.1	4306.61	6944.24	4814.43	4043.37	6208.62	4569.4	5469.58	6100.25	3009.65	4976.84	3700.57	5273.65	5022.14	5379.74	3895.68	Xpo6	7
20	ENSMUSG00000000134	892.431	621.675	1301.8	1023.48	635.415	1267.07	1284.67	1136.75	1646.45	758.62	927.344	895.459	938.634	975.322	1355.95	860.474	Tfe3	X
21	ENSMUSG00000000142	2.01466	6.18155	0.318234	2.71608	7.42722	0.364115	4.73122	18.4396	0.656609	0.935375	5.03626	0.119559	2.83815	3.50247	7.94249	2.0304	Axin2	11
22	ENSMUSG00000000148	900.579	554.516	1045.64	906.118	497.239	892.885	883.47	690.985	901.241	678.623	733.244	637.59	833.578	765.414	825.232	683.152	Brat1	5
23	ENSMUSG00000000149	1856.34	1183.66	3317.85	1844.95	1048.43	2798.56	1213.67	983.001	1905.86	783.149	876.274	1132.65	2119.28	1897.31	1367.51	930.692	Gna12	5
25	ENSMUSG00000000157	0.309137	0.122249	0.164676	0.339299	0.119582	0.153396	0.816744	0.410266	0.382258	0.275035	0.190858	0.118556	0.198687	0.204092	0.536423	0.194816	Itgb2l	16
27	ENSMUSG00000000167	17.8365	9.63387	11.3692	23.414	11.2708	12.6662	9.02315	6.1906	5.0532	7.29492	6.91414	3.76264	12.9465	15.7837	6.75565	5.99057	Pih1d2	9
28	ENSMUSG00000000168	476.289	333.186	857.656	512.492	319.515	783.214	438.697	389.821	694.059	309.836	380.343	451.469	555.71	538.407	507.526	380.549	Dlat	9
29	ENSMUSG00000000171	1037.03	704.227	1638.14	1184.54	716.904	1588.04	713.082	615.099	989.663	496.975	592.22	635.252	1126.46	1163.16	772.615	574.816	Sdhd	9
30	ENSMUSG00000000182	0.303743	0.123332	0.166133	0.88197	0.319163	0.409406	0.29283	0.151032	0.140719	0.270237	0.192549	0.119604	0.197736	0.536846	0.19486	0.19413	Fgf23	6
32	ENSMUSG00000000184	255.457	443.353	280.43	150.759	233.186	140.456	655.697	1445.5	632.41	288.207	877.733	256.014	326.414	174.801	911.204	473.984	Ccnd2	6
33	ENSMUSG00000000194	1536.92	1091.13	2377.23	1606.19	1016.27	2108.47	1353.23	1220.35	1839.01	810.023	1009.14	1013.84	1668.43	1576.98	1470.86	944.335	Gpr107	2
36	ENSMUSG00000000204	0.599636	4.50247	0.267443	0.397534	2.66027	0.150477	1.15363	11.003	0.452062	0.174384	2.29772	0.0629366	1.78985	1.06943	4.20291	0.845013	Slfn4	11
40	ENSMUSG00000000223	26.4566	40.5886	25.6314	14.4862	19.8067	11.9108	20.5982	40.1406	17.533	9.23272	24.8558	7.23804	30.8922	15.4012	26.0906	13.7755	Drp2	X
41	ENSMUSG00000000244	772.097	555.579	968.218	750.465	481.275	798.699	1185.33	1083.42	1305.96	674.374	851.535	684.314	765.298	676.813	1191.57	736.741	Tspan32	7
42	ENSMUSG00000000247	0.228624	0.191457	0.810614	0.353126	0.263552	1.06261	0.735393	0.782262	2.29087	0.11386	0.167319	0.326674	0.410232	0.559761	1.26951	0.202618	Lhx2	2
43	ENSMUSG00000000248	59.657	71.7008	90.3928	44.7459	47.9297	57.5409	17.4029	26.5686	23.1677	17.7365	37.4074	21.7467	73.9168	50.0722	22.3797	25.6302	Clec2g	6
44	ENSMUSG00000000253	40.0828	91.9339	90.8463	30.074	61.4747	57.8483	3.42621	9.98196	6.82264	1.65404	6.65718	3.03352	74.2876	49.799	6.7436	3.78158	Gmpr	13
46	ENSMUSG00000000266	0.688512	1.84934	1.86644	0.340198	0.814378	0.78268	0.35508	1.21148	0.845702	0.0844334	0.397968	0.185212	1.4681	0.645752	0.804087	0.222538	Mid2	X
47	ENSMUSG00000000275	2986.19	1673.67	5182.73	3026.18	1511.6	4457.46	2153.5	1533.14	3283.8	1375.33	1352.65	1931.53	3280.87	2998.41	2323.48	1553.17	Trim25	11
48	ENSMUSG00000000276	636.128	540.524	870.371	666.271	504.556	773.68	472.406	509.882	567.89	370.329	552.186	410.015	682.341	648.169	516.726	444.177	Dgke	11
49	ENSMUSG00000000278	1490.02	924.155	2128.85	1453.32	803.342	1762.23	1313.16	1034.56	1648.39	848.265	923.233	980.702	1514.34	1339.63	1332.03	917.4	Scpep1	11
50	ENSMUSG00000000282	1635.42	1467.3	2546.69	1678.89	1342.47	2218.82	1544.9	1760.66	2113.67	943.368	1485.25	1188.73	1883.14	1746.73	1806.41	1205.78	Mnt	11
51	ENSMUSG00000000290	6233.27	5241.22	8529.24	7024.8	5264.28	8157.91	6718.32	7175.66	8076.89	4699.31	6933.92	5203.33	6667.91	6815.66	7323.62	5612.19	Itgb2	10
52	ENSMUSG00000000295	269.718	209.909	312.353	244.333	169.47	240.142	234.815	232.13	238.919	167.342	228.535	156.817	263.993	217.982	235.288	184.231	Hddc2	10
54	ENSMUSG00000000301	11.0457	23.0669	17.8859	7.94514	14.7872	10.9187	8.42975	22.3613	11.9929	3.31559	12.1503	4.34444	17.3328	11.217	14.2613	6.60343	Pemt	11
55	ENSMUSG00000000303	8.01075	94.0849	15.7449	5.2912	55.3846	8.82616	2.06532	30.8119	3.56651	0.729991	15.045	1.16101	39.2802	23.1673	12.1479	5.64533	Cdh1	8
56	ENSMUSG00000000305	0.145105	0.122222	0.350908	0.159263	0.119556	0.326871	0.383708	0.410536	0.815266	0.129099	0.190816	0.25263	0.206079	0.201897	0.536503	0.190848	Cdh4	2
58	ENSMUSG00000000317	1.588	1.36402	2.25074	1.68726	1.29164	2.0296	10.1355	11.0586	12.6215	2.05092	3.09134	2.35222	1.73425	1.6695	11.2719	2.49816	Bcl6b	11
59	ENSMUSG00000000318	0.304879	2.06326	0.144724	0.231976	1.39913	0.0934558	1.46416	12.5863	0.610646	0.393741	4.67589	0.151243	0.837621	0.574854	4.88704	1.74029	Clec10a	11
60	ENSMUSG00000000320	1.05026	15.4976	4.35451	0.561613	7.38572	1.97619	0.404093	7.57413	1.47201	0.490942	12.7123	1.64712	6.96747	3.30784	3.15008	4.95013	Alox12	11
61	ENSMUSG00000000325	40.6024	53.8432	68.2285	31.6977	37.4623	45.2056	37.0709	62.4448	54.7314	12.6759	29.4975	17.2364	54.2247	38.1219	51.4157	19.8033	Arvcf	16
62	ENSMUSG00000000326	679.085	565.191	794.086	772.503	573.007	766.645	713.419	754.224	732.955	466.459	681.26	441.378	679.454	704.052	733.532	529.699	Comt	16
63	ENSMUSG00000000339	990.001	781.672	1500.45	971.544	683.659	1249.69	746.848	749.041	994.509	410.682	569.012	503.67	1090.71	968.296	830.133	494.455	Rtca	3
64	ENSMUSG00000000340	387.545	246.594	775.417	417.472	236.742	708.91	319.411	258.163	561.503	232.752	259.884	376.842	469.852	454.375	379.692	289.826	Dbt	3
65	ENSMUSG00000000346	9448.44	4831.41	16542.9	10399.1	4739.11	15452.4	8134.54	5283.61	12513.3	5129.41	4602.66	7267.28	10274.2	10196.9	8643.83	5666.45	Dazap2	15
66	ENSMUSG00000000355	600.09	311.223	702.292	543.133	251.044	539.459	481.084	316.927	494.665	316.511	288.052	299.739	537.868	444.545	430.892	301.434	Mcts1	X
67	ENSMUSG00000000359	0.490336	1.05297	0.572958	0.14857	0.284344	0.147337	0.130497	0.355966	0.133973	0.120429	0.453817	0.113871	0.705423	0.193417	0.206812	0.229372	Rem1	2
68	ENSMUSG00000000365	7.17734	5.77441	10.2849	7.01427	5.02938	8.53037	4.57287	4.67323	5.75722	1.56473	2.20908	1.81438	7.74554	6.858	5.00111	1.86273	Rnf17	14
69	ENSMUSG00000000374	2350.78	1950.63	3711.22	2484.89	1837.63	3329.38	1883.67	1985.41	2612.75	1358.45	1978.03	1735.4	2670.87	2550.64	2160.61	1690.63	Trappc10	10
70	ENSMUSG00000000378	8411.18	7529.08	11104.3	8324.65	6641.08	9327.23	5270.47	5992.65	6113.29	3370.28	5293.92	3600.43	9014.87	8097.65	5792.14	4088.21	Ccm2	11
72	ENSMUSG00000000384	2543.22	3232.47	3053.76	2797.88	3169.33	2851.22	2382.38	3846.33	2513.34	1666.29	3716.46	1619.03	2943.15	2939.48	2914.02	2333.92	Tbrg4	11
74	ENSMUSG00000000386	37.6987	37.7016	36.651	77.5221	69.0952	63.964	63.8669	81.1325	54.5538	69.3687	121.738	54.5728	37.3504	70.1938	66.5177	81.8931	Mx1	16
75	ENSMUSG00000000392	0.398603	2.01821	0.452264	0.113492	0.51213	0.109287	0.22664	1.45763	0.225932	0.111669	0.992169	0.102527	0.956359	0.24497	0.636734	0.402122	Fap	2
77	ENSMUSG00000000399	956.56	642.294	1514.47	1020.01	610.402	1370.59	655.764	559.312	912.194	533.086	628.125	682.967	1037.78	1000.33	709.09	614.726	Ndufa9	6
78	ENSMUSG00000000402	85.865	67.9737	170.11	70.7332	49.904	118.929	67.2522	67.6262	117.06	36.5322	50.749	58.5655	107.983	79.8553	83.9795	48.6156	Egfl6	X
79	ENSMUSG00000000409	1424.89	1378.85	1807.61	1529.22	1318.85	1646.43	2857.16	3512	3184.54	1788.56	3037.15	1836.03	1537.12	1498.17	3184.57	2220.58	Lck	4
80	ENSMUSG00000000411	0.220688	0.395468	0.767317	0.109717	0.175225	0.323759	0.0963698	0.219361	0.294392	0.490623	1.5428	1.38037	0.461158	0.2029	0.203374	1.13793	Tssk3	4
82	ENSMUSG00000000420	3823.43	2180.57	7577.67	3629.79	1844.96	6105.4	2913.74	2110.83	5073.67	1824.1	1825.55	2925.39	4527.22	3860.05	3366.08	2191.68	Galnt1	18
84	ENSMUSG00000000439	478.377	310.712	655.059	474.35	274.584	551.265	450.769	371.9	542.318	337.93	385.161	374.448	481.383	433.399	454.995	365.846	Mkrn2	6
85	ENSMUSG00000000440	0.230453	0.707709	0.237927	0.253677	0.69429	0.222276	1.84038	7.17899	1.66939	0.905493	4.8796	0.756482	0.39203	0.390081	3.56292	2.18052	Pparg	6
86	ENSMUSG00000000441	4774.72	4219.64	6031.49	5040.77	3970.21	5404.12	3922.84	4403.65	4353.79	3163.39	4905.79	3233.58	5008.62	4805.03	4226.76	3767.59	Raf1	6
87	ENSMUSG00000000486	11122.9	9541.37	13703.4	11036.2	8437.21	11539.3	9222.61	10049.2	9982.83	5756.32	8664.93	5738.62	11455.9	10337.5	9751.55	6719.96	2001-09-01	7
88	ENSMUSG00000000489	5.96726	25.7819	1.30256	6.74814	25.9844	1.25014	6.06155	33.2666	1.16251	7.29009	55.2714	1.28769	11.0172	11.3276	13.4969	21.2831	Pdgfb	15
89	ENSMUSG00000000530	8.49397	6.35038	12.538	18.7945	12.523	23.545	39.818	37.8141	51.6399	28.0024	36.7377	33.4476	9.12744	18.2875	43.0907	32.7292	Acvrl1	15
90	ENSMUSG00000000531	47.3096	42.2888	42.9004	55.7052	44.3773	42.8705	64.376	73.0945	51.2891	33.5559	52.6348	24.6226	44.1663	47.651	62.9199	36.9378	Grasp	15
91	ENSMUSG00000000532	973.695	652.726	1466.46	1011.02	604.027	1292.28	987.184	840.602	1306.27	659.28	775.542	803.47	1030.96	969.111	1044.69	746.097	Acvr1b	15
92	ENSMUSG00000000538	412.957	486.536	497.24	368.825	387.274	376.905	336.141	503.055	355.608	184.141	380.704	179.417	465.578	377.668	398.268	248.087	Tom1l2	11
94	ENSMUSG00000000552	118.645	74.6513	155.543	148.114	83.0562	164.797	279.082	223.051	321.456	173.126	191.152	183.661	116.28	131.989	274.53	182.646	Zfp385a	15
95	ENSMUSG00000000555	4.16527	19.5375	1.94455	2.86827	11.9904	1.13644	5.63372	33.5664	2.31079	2.87374	23.6538	1.08562	8.5491	5.3317	13.837	9.20438	Itga5	15
97	ENSMUSG00000000561	356.24	239.263	534.402	359.586	215.241	457.804	324.669	276.987	427.914	226.893	267.412	275.423	376.635	344.21	343.19	256.576	Wdr77	3
98	ENSMUSG00000000562	10.9934	41.4996	19.0273	3.3858	11.391	4.97344	8.51312	40.821	12.9456	1.37535	9.11067	1.92624	23.8401	6.5834	20.7599	4.13742	Adora3	3
99	ENSMUSG00000000563	6403.43	4578.21	9590.93	5620.65	3581.44	7144.72	4165.14	3782.66	5481.1	2811.8	3527.73	3407.9	6857.53	5448.94	4476.3	3249.14	Atp5f1	3
101	ENSMUSG00000000568	14083.6	12724.8	24109.3	12890.4	10379.8	18727.8	10696.8	12276.5	16088.5	6018.4	9542.13	8336.92	16972.6	13999.3	13020.6	7965.81	Hnrnpd	5
102	ENSMUSG00000000579	99.7224	87.0061	173.365	160.642	124.912	237.016	107.633	119.285	164.401	51.1438	78.3028	71.9474	120.031	174.19	130.44	67.1313	Dynlt1c	17
103	ENSMUSG00000000581	410.634	227.971	672.768	383.88	189.936	533.772	304.353	214.628	438.104	264.88	258.049	351.166	437.124	369.196	319.028	291.365	C1d	11
104	ENSMUSG00000000594	2027.99	1202.69	2753.18	2260.43	1194.72	2604.41	2664.56	2007.23	3178.22	1653.13	1720.36	1816.05	1994.62	2019.85	2616.67	1729.85	Gm2a	11
105	ENSMUSG00000000600	2749.45	2384.16	3762.79	2495.78	1928.79	2898.82	1929.53	2125.33	2320.09	1209.18	1839.97	1339.09	2965.47	2441.13	2124.98	1462.75	Krit1	5
106	ENSMUSG00000000605	2299.47	2131.59	3205.48	2295.01	1896.04	2715.19	2157.23	2540.14	2642.11	1344	2186.26	1516.06	2545.51	2302.08	2446.49	1682.11	Clcn4	7
108	ENSMUSG00000000617	689.373	893.15	575.753	690.76	797.601	489.621	1411.69	2323.24	1035.89	855.911	1945.93	578.447	719.426	659.327	1590.27	1126.76	Grm6	11
109	ENSMUSG00000000627	13.8714	11.3068	28.8598	12.0677	8.76656	21.3082	17.5272	18.1474	32.0387	14.8648	21.262	25.0256	18.0127	14.0475	22.5711	20.3841	Sema4f	6
110	ENSMUSG00000000628	319.255	355.442	600.157	294.58	292.296	469.982	341.229	482.571	563.59	222.827	435.337	338.96	424.951	352.286	462.463	332.374	Hk2	6
111	ENSMUSG00000000631	3287.2	2408.51	4209.43	3400.93	2220.79	3696.13	3411.06	3174.65	3837.75	2338.35	3006.49	2423.05	3301.71	3105.95	3474.48	2589.3	Myo18a	11
113	ENSMUSG00000000673	2759.18	2782.55	2755.83	2616.46	2351.61	2217.88	2606.61	3339.05	2287.38	1674.77	2963.78	1353.57	2765.85	2395.32	2744.35	1997.38	Haao	17
114	ENSMUSG00000000682	11483.9	6649.88	12792.3	13869.7	7157.83	13112.3	21778.6	16019.1	21314.7	12781.6	12987.8	11521.2	10308.7	11379.9	19704.1	12430.2	Cd52	4
115	ENSMUSG00000000686	46.7086	24.9602	72.895	72.059	34.3184	95.4422	31.9291	21.6731	43.7802	51.0133	47.8368	64.4226	48.1879	67.2732	32.4608	54.4242	Abhd15	11
116	ENSMUSG00000000690	4.54178	3.30965	0.754118	10.4385	6.77926	1.47096	3.71373	3.43756	0.541767	4.46122	5.70476	0.599404	2.86852	6.22958	2.56435	3.58846	Hoxb6	11
117	ENSMUSG00000000693	45.9375	75.3681	43.55	40.1453	58.7007	32.3003	55.8089	116.308	46.4851	23.4997	67.6567	18.0275	54.9519	43.7154	72.8672	36.3946	Loxl3	6
120	ENSMUSG00000000708	993.825	570.031	1617.24	1014.66	518.677	1401.31	671.084	488.933	959.467	484.254	487.404	637.661	1060.36	978.216	706.495	536.439	Kat2b	17
121	ENSMUSG00000000711	1590.22	886.767	2801.88	1596.15	793.26	2386.82	1389.67	984.347	2151.27	817.593	800.051	1165.69	1759.62	1592.08	1508.43	927.779	Rab5b	10
124	ENSMUSG00000000731	18.0034	22.1999	20.1715	14.1791	15.5823	13.4828	35.2679	55.2408	34.7178	17.2221	37.2658	15.6143	20.1249	14.4148	41.7422	23.3674	Aire	10
125	ENSMUSG00000000732	3692.68	2942.2	4195.04	4257.83	3023.47	4105.19	5252.46	5315.9	5242.6	3467.41	4847.99	3187.51	3609.97	3795.5	5270.32	3834.3	Icosl	10
126	ENSMUSG00000000738	2273.45	2026.69	2764.34	2392.29	1900.66	2468.72	1662.96	1883.08	1776.55	1253.49	1960.88	1233.34	2354.82	2253.89	1774.2	1482.57	Spg7	8
128	ENSMUSG00000000740	22602.7	17681	25747.1	27368.6	19080.4	26458.8	21719.2	21581.2	21737	16140.7	22156.3	14878	22010.3	24302.6	21679.1	17725	Rpl13	8
129	ENSMUSG00000000743	1699.18	1125.34	2325.69	1793.51	1058.61	2083.37	1556.69	1309.58	1872	1036.54	1204.65	1148.03	1716.74	1645.16	1579.42	1129.74	Chmp1a	8
130	ENSMUSG00000000751	7612.82	4759.39	12705.9	8310.62	4630.49	11771.8	6024.4	4784.14	8834.09	4322.27	4741.82	5837.45	8359.35	8237.63	6547.54	4967.18	Rpa1	11
131	ENSMUSG00000000753	151.499	142.403	293.367	102.782	86.1022	168.915	75.109	89.678	127.786	37.8915	62.4998	59.3741	195.756	119.266	97.5243	53.2551	Serpinf1	11
132	ENSMUSG00000000759	2930.53	3193.15	3550.26	2936.38	2851.5	3019.1	2615.68	3620.28	2784.12	1908.33	3648.83	1870.77	3224.65	2935.66	3006.69	2475.98	Tubgcp3	8
134	ENSMUSG00000000776	345.108	389.686	454.807	440.179	442.972	492.325	396.691	568.979	459.319	217.521	431.01	231.967	396.534	458.492	474.997	293.499	Polr3d	14
135	ENSMUSG00000000782	97.8884	129.378	25.4259	114.522	134.898	25.2455	145.853	244.868	33.2852	121.715	282.295	25.5826	84.2309	91.5552	141.335	143.198	Tcf7	11
136	ENSMUSG00000000787	5738.13	3835.81	13168.5	6023	3588.29	11730.9	5048.52	4286.82	10179.4	3402.27	3991.01	6318.13	7580.82	7114.05	6504.9	4570.47	Ddx3x	X
137	ENSMUSG00000000791	246.459	211.385	323.396	233.347	178.369	259.861	229.924	250.494	265.071	146.088	219.873	155.116	260.414	223.859	248.496	173.692	Il12rb1	8
138	ENSMUSG00000000792	45.0209	98.3179	33.7197	37.6452	73.2682	23.9293	15.1793	42.1071	9.98878	5.21221	19.9741	3.15896	59.0195	44.9476	22.4251	9.44842	Slc5a5	8
139	ENSMUSG00000000794	0.185634	0.521109	0.485492	2.65356	6.63877	5.88985	0.264364	0.942666	0.607459	0.0842016	0.414781	0.178196	0.397412	5.06073	0.60483	0.225726	Kcnn3	3
140	ENSMUSG00000000804	921.789	559.91	1636.73	787.64	426.385	1186.92	670.176	517.083	1045.5	441.313	470.393	634.08	1039.48	800.317	744.252	515.262	Usp32	11
142	ENSMUSG00000000811	10.9432	15.7013	26.05	8.75003	11.1889	17.6776	18.7111	34.1013	39.1336	14.4174	36.2997	27.7717	17.5649	12.5388	30.6487	26.1629	Txnrd3	6
143	ENSMUSG00000000817	1.49608	18.9669	1.75827	1.72285	19.4659	1.71841	1.82078	29.3212	1.88008	0.751372	16.7156	0.714559	7.40709	7.63573	11.0073	6.06052	Fasl	1
144	ENSMUSG00000000823	1578.24	1511.43	2182.46	1588.17	1355.5	1863.89	1443.9	1756.45	1754.29	801.078	1346.22	896.398	1757.38	1602.52	1651.55	1014.57	Zfp512b	2
145	ENSMUSG00000000826	4094.05	2705.25	6187.3	4389.82	2585.17	5630.49	3487.21	2926.96	4630.37	2292.95	2658.74	2804.12	4328.86	4201.83	3681.51	2585.27	Dnajc5	2
146	ENSMUSG00000000827	685.725	451.462	926.169	775.413	454.98	888.841	567.645	474.715	673.607	433.223	500.507	473.484	687.786	706.411	571.989	469.071	Tpd52l2	2
147	ENSMUSG00000000838	3043.35	2153.85	5906.45	2754.63	1737.46	4537.2	2089.95	1878.81	3563.69	1331.16	1653.18	2090.53	3701.22	3009.76	2510.82	1691.62	Fmr1	X
148	ENSMUSG00000000861	6934.42	5122.69	10629.9	7643.32	5032.2	9943.74	8852.33	8306.72	11922.4	5838.42	7568.51	7242.12	7562.32	7539.76	9693.82	6883.02	Bcl11a	11
149	ENSMUSG00000000869	0.281504	0.828565	0.98597	0.178027	0.466998	0.529194	0.167483	0.626177	0.515394	0.136394	0.704475	0.38657	0.69868	0.391406	0.436351	0.409147	Il4	11
150	ENSMUSG00000000876	400.074	307.153	724.116	412.958	282.558	634.343	338.111	329.729	537.67	217.874	293.526	319.099	477.114	443.286	401.836	276.833	Pxmp4	2
151	ENSMUSG00000000881	373.833	309.198	617.822	379.348	279.631	532.077	409.366	430.086	594.41	223.222	323.984	298.521	433.618	397.019	477.954	281.909	Dlg3	X
152	ENSMUSG00000000884	46.395	55.9207	94.5809	49.1356	52.7819	85.0117	47.3077	72.4297	84.7331	27.2148	57.5616	44.8942	65.6322	62.3097	68.1568	43.2235	Gnb1l	16
154	ENSMUSG00000000901	75.1316	73.6032	69.7057	60.5691	52.8827	47.6922	53.4547	66.5188	43.5734	39.1714	67.3396	29.4082	72.8135	53.7146	54.5156	45.3064	Mmp11	10
155	ENSMUSG00000000902	3375.07	2802.86	4304.11	3236.08	2395.11	3502.44	2976.83	3140.2	3335.36	2082.95	3035.46	2149.47	3494.02	3044.54	3150.8	2422.63	Smarcb1	10
156	ENSMUSG00000000903	2268.23	1570.33	3242.99	2195.72	1354.78	2664.32	2018.43	1775.02	2535.49	1203.69	1462.33	1392.59	2360.52	2071.61	2109.65	1352.87	Vpreb3	10
157	ENSMUSG00000000915	16845.4	15704	20097	15645	12998.5	15840.7	15421.4	18261.5	16164.5	8800.82	14397.2	8496.21	17548.8	14828.1	16615.8	10564.7	Hip1r	5
158	ENSMUSG00000000916	430.002	502.648	544.024	439.754	458.133	472.18	403.895	599.717	448.957	262.603	538.669	268.844	492.225	456.689	484.19	356.705	Nsun5	5
159	ENSMUSG00000000934	40.7042	58.7849	62.5539	29.4017	37.8431	38.3476	71.7673	131.655	96.9017	47.3481	119.993	58.8804	54.0143	35.1975	100.108	75.4072	Top1mt	15
160	ENSMUSG00000000938	0.260616	0.133143	0.179352	0.286043	0.130238	0.167067	0.489368	0.31757	0.295891	0.231867	0.207867	0.129121	0.191037	0.194449	0.36761	0.189618	Hoxa10	6
161	ENSMUSG00000000942	0.753506	1.72274	0.886971	0.145144	0.295748	0.145002	0.127487	0.37024	0.131849	0.117651	0.472015	0.112065	1.12107	0.195298	0.209859	0.23391	Hoxa4	6
162	ENSMUSG00000000948	0.216757	0.116704	0.246018	0.237906	0.114158	0.229166	0.689516	0.471566	0.687585	0.192846	0.182202	0.177116	0.19316	0.193744	0.616222	0.184055	Gm38393	7
163	ENSMUSG00000000957	0.296179	3.03957	0.235308	1.51931	13.8961	1.02443	0.638446	8.32276	0.445654	0.394914	7.11194	0.253886	1.19035	5.47996	3.13562	2.58691	Mmp14	14
164	ENSMUSG00000000958	240.859	327.601	499.076	290.438	352.067	510.75	279.348	482.629	508.557	115.859	276.53	194.262	355.845	384.418	423.511	195.55	Slc7a7	14
165	ENSMUSG00000000959	2496.17	1674.42	3559.27	2956.65	1767.58	3577.98	2407.35	2051.23	3015.89	1687.65	1986.55	1947.25	2576.62	2767.4	2491.49	1873.82	Oxa1l	14
166	ENSMUSG00000000976	2238.95	2081.38	2605.06	2463.88	2041.34	2433.01	1777.61	2099.07	1817.18	1170.39	1909.26	1101.94	2308.46	2312.74	1897.95	1393.86	Heatr6	11
167	ENSMUSG00000000982	2.40391	172.082	1.67779	1.52572	97.3378	0.903746	2.67471	243.209	1.64016	0.765339	96.1388	0.432242	58.7212	33.2558	82.5078	32.4454	Ccl3	11
168	ENSMUSG00000000983	0.133314	0.252715	0.184733	1.48276	2.50504	1.74377	0.128524	0.309474	0.156474	0.118608	0.394546	0.132995	0.190254	1.91053	0.198158	0.215383	Wfdc18	11
169	ENSMUSG00000001014	3.58467	6.84836	5.19649	5.1786	8.81735	6.37124	1.46335	3.55116	1.8638	0.116534	0.390676	0.136699	5.20984	6.78907	2.29277	0.214636	Icam4	9
170	ENSMUSG00000001016	2292.05	2246.54	3438.61	2018.42	1763.15	2569.93	1898.37	2363.5	2502.25	1165.52	2004.65	1414.92	2659.06	2117.17	2254.71	1528.36	Ilf2	3
171	ENSMUSG00000001017	3739.59	2883.81	5311.27	4044.61	2779.76	4875.3	3182.07	3116.99	3970.75	2096	2836.35	2408.89	3978.22	3899.89	3423.27	2447.08	Chtop	3
172	ENSMUSG00000001018	757.755	579.852	1102.74	753.928	514.169	931.159	573.689	557.634	733.516	398.499	535.11	469.271	813.448	733.085	621.613	467.627	Snapin	3
174	ENSMUSG00000001021	0.348754	0.178176	0.628883	0.387345	0.176366	0.592788	0.372293	0.241601	0.589828	0.168186	0.150781	0.245411	0.385271	0.3855	0.401241	0.188126	S100a3	3
175	ENSMUSG00000001023	0.136157	0.295866	0.154487	0.149445	0.289417	0.143908	0.131265	0.362316	0.130855	0.428634	1.63444	0.393543	0.195503	0.194256	0.208145	0.818873	S100a5	3
176	ENSMUSG00000001025	4.74723	6.03219	1.61491	8.23579	9.3267	2.37774	6.02536	9.72528	1.80086	13.7218	30.5965	3.77721	4.13145	6.64674	5.8505	16.0318	S100a6	3
177	ENSMUSG00000001027	1356.3	1178.65	1530.62	1789.88	1386.24	1714.29	840.311	927.579	833.18	784.793	1196.77	716.668	1355.19	1630.14	867.023	899.409	Scn4a	11
178	ENSMUSG00000001029	2227.42	2076.24	2610.13	2477.73	2058.35	2464.14	1834.53	2172.13	1888.75	1256.68	2055.55	1191.62	2304.6	2333.41	1965.14	1501.28	Icam2	11
179	ENSMUSG00000001034	1309.81	1551.69	1750.05	1352.3	1427.77	1533.43	1216	1829.84	1427.46	723.697	1504.46	782.44	1537.19	1437.83	1491.1	1003.53	Mapk7	11
180	ENSMUSG00000001036	501.306	423.738	839.425	476.212	358.743	676.754	386.397	414.87	568.463	218.926	324.728	296.64	588.156	503.903	456.577	280.098	Epn2	11
181	ENSMUSG00000001039	89.4428	43.8559	108.455	77.4403	33.8406	79.6933	83.2464	51.8481	88.6868	38.932	33.4978	38.2	80.5845	63.6581	74.5938	36.8766	B9d1	11
182	ENSMUSG00000001052	3277.93	3039.04	5086.82	3443.69	2845.44	4535.47	2696.2	3175.22	3676.11	1779.6	2895.25	2234.72	3801.26	3608.2	3182.51	2303.19	Sec24b	3
183	ENSMUSG00000001053	1104.93	1273.68	1533.15	1212.51	1245.66	1427.86	635.13	929.976	774.288	418.42	846.378	469.802	1303.92	1295.34	779.798	578.2	N4bp3	11
184	ENSMUSG00000001054	1169.66	932.998	1428.18	1221.97	868.699	1266.29	866.881	878.34	929.97	665.67	931.763	657.706	1176.95	1118.99	891.73	751.713	Rmnd5b	11
185	ENSMUSG00000001056	1149.91	1110.51	1714.92	1237.15	1064.79	1565.85	1175.64	1442.17	1540.43	840.921	1425.08	1014.82	1325.11	1289.26	1386.08	1093.61	Nhp2	11
186	ENSMUSG00000001062	1010.99	1092.44	943.415	943.65	908.762	747.342	991.607	1361.05	812.992	583.074	1105.61	440.286	1015.61	866.585	1055.22	709.657	Vps9d1	8
187	ENSMUSG00000001065	2198.12	2870.26	1906.42	2164.77	2519.24	1593.42	1690.28	2803.58	1288	1110.43	2544.41	779.31	2324.93	2092.47	1927.29	1478.05	Zfp276	8
189	ENSMUSG00000001082	1613.31	1597.94	1859.27	1902.92	1679.78	1861.21	1596.22	2008.26	1616.24	1072.1	1863.4	999.802	1690.17	1814.64	1740.24	1311.77	Mfsd10	5
190	ENSMUSG00000001089	125.64	130.37	220.107	117.15	108.338	174.18	90.6645	119.501	139.551	69.268	126.127	98.1955	158.706	133.223	116.572	97.8635	Luzp1	4
192	ENSMUSG00000001098	1461.43	882.324	2182.81	1529.26	822.845	1938.51	1089.73	835.7	1430.02	692.06	733.196	836.436	1508.86	1430.21	1118.48	753.897	Kctd10	5
193	ENSMUSG00000001100	709.833	612.988	1103.12	763.93	587.946	1007.56	667.639	732.356	911.586	461.491	699.337	580.34	808.647	786.479	770.527	580.389	Poldip2	11
195	ENSMUSG00000001105	616.747	418.15	732.894	498.175	301.02	502.42	405.116	348.89	422.964	211.377	251.484	203.257	589.264	433.871	392.323	222.039	Ift20	11
197	ENSMUSG00000001120	9.07996	20.0585	25.8571	6.49784	12.793	15.7042	9.43856	26.4853	23.6151	2.74408	10.6375	6.32332	18.3318	11.665	19.8463	6.56829	Pcbp3	10
198	ENSMUSG00000001123	1053.78	590.491	1698.62	1210.52	604.537	1656.03	1169.55	832.467	1656.36	832.93	819.028	1086.44	1114.3	1157.03	1219.46	912.8	Lgals9	11
199	ENSMUSG00000001127	2702.47	2585.81	2981.19	2972.06	2534.43	2782.51	2823.59	3431.8	2736.65	1960.01	3290.95	1749.6	2756.49	2763	2997.34	2333.52	Araf	X
200	ENSMUSG00000001128	521.295	430.062	572.013	799.489	587.825	744.536	1682.95	1763.61	1622.49	1664.39	2409.52	1477.85	507.79	710.617	1689.68	1850.59	Cfp	X
201	ENSMUSG00000001131	1.80074	3.10651	0.880176	4.99106	7.67367	2.07044	2.14325	4.69655	0.920409	0.598475	1.81174	0.236711	1.92914	4.91172	2.58673	0.882308	Timp1	X
202	ENSMUSG00000001134	278.694	198.345	374.786	297.175	188.493	339.172	197.044	178.131	232.814	167.427	209.096	182.194	283.941	274.947	202.663	186.239	Uxt	X
203	ENSMUSG00000001138	566.679	565.097	862.401	574.937	510.969	742.58	425.309	538.734	568.678	300.427	525.717	369.968	664.726	609.495	510.907	398.704	Cnnm3	1
204	ENSMUSG00000001143	634.516	577.106	757.68	632.252	512.497	640.744	580.075	670.166	608.579	424.587	677.654	410.264	656.434	595.164	619.607	504.168	Lman2l	1
205	ENSMUSG00000001150	2727.81	2517.35	3836.33	2725.88	2241.94	3253.56	2083.23	2442.03	2574.12	1492.14	2416.39	1698.11	3027.16	2740.46	2366.46	1868.88	Mcm3ap	10
206	ENSMUSG00000001151	3811.62	4204.34	6245.4	3953.54	3886.53	5497.78	3173.03	4445.76	4567.87	2180.39	4220.36	2890.93	4753.79	4445.95	4062.22	3097.23	Pcnt	10
208	ENSMUSG00000001156	246.155	242.335	419.455	241.685	212.053	349.524	176.394	220.584	264.088	137.534	237.599	189.644	302.648	267.754	220.355	188.259	Mxd1	6
209	ENSMUSG00000001157	518.638	372.081	1023.01	571.692	365.531	957.039	424.824	387.14	736.234	326.791	411.406	521.603	637.911	631.421	516.066	419.933	Gmcl1	6
210	ENSMUSG00000001158	753.284	502.68	896.506	727.1	432.429	734.411	555.977	471.275	581.354	398.686	466.865	383.953	717.49	631.313	536.202	416.501	Snrnp27	6
211	ENSMUSG00000001166	461.87	591.23	563.656	417.313	476.088	432.223	415.403	675.447	445.404	247.092	555.038	244.009	538.919	441.875	512.085	348.713	Oas1c	5
213	ENSMUSG00000001173	68.756	82.1211	88.2504	89.4182	95.1829	97.4054	79.8788	121.188	90.0798	49.3715	103.478	51.2785	79.7091	94.0022	97.0489	68.0426	Ocrl	X
214	ENSMUSG00000001175	25654.1	13786	40444.1	25786.2	12349.8	34501.5	18053.2	12323.1	25005.9	11707.4	11040	14935.2	26628.1	24212.5	18460.7	12560.9	Calm1	12
215	ENSMUSG00000001211	4119.63	3171.08	5971.03	5043.06	3459.64	6203.49	3704.61	3622.22	4717.62	2683.26	3624.43	3147.08	4420.58	4902.06	4014.82	3151.59	Agpat3	10
216	ENSMUSG00000001225	0.249751	0.210366	0.703265	0.151385	0.113642	0.36178	0.246743	0.263996	0.610445	0.122712	0.181377	0.27961	0.387794	0.208935	0.373728	0.194566	Slc26a3	12
217	ENSMUSG00000001227	38.0234	35.828	49.3469	59.4115	49.8919	65.438	68.831	82.3835	78.4842	51.443	85.06	54.0242	41.0661	58.2472	76.5662	63.5091	Sema6b	17
218	ENSMUSG00000001228	8853.79	8352.82	16099.5	8650.59	7273.41	13349.9	8450.5	10126.8	13500.6	5456.35	9033.04	8028.57	11102	9757.97	10692.6	7505.99	Uhrf1	17
219	ENSMUSG00000001229	2745.09	2200.35	4399.69	2810.47	2007.71	3822.92	2528.95	2574.89	3561.19	1469.63	2067.14	1906.01	3115.04	2880.37	2888.34	1814.26	Dpp9	17
220	ENSMUSG00000001240	0.105352	0.196518	0.300595	0.115633	0.192233	0.280009	0.197824	0.468729	0.495914	0.475043	1.55496	1.09679	0.200822	0.195958	0.387489	1.04226	Ramp2	11
221	ENSMUSG00000001247	72.6978	68.3288	61.7161	69.1082	57.8895	49.7917	80.2271	95.7829	59.8395	64.9842	107.181	44.6414	67.5809	58.9298	78.6165	72.2688	Lsr	7
222	ENSMUSG00000001248	9334.79	11107.3	7924.98	8720.89	9248.13	6283.55	6655.5	10059.4	4964.37	4113.74	8589.53	2826.07	9455.7	8084.19	7226.41	5176.44	Gramd1a	7
223	ENSMUSG00000001249	1.04747	0.872657	0.978819	3.89216	2.88988	3.08676	5.6126	5.9395	4.60802	1.7082	2.49727	1.29167	0.966316	3.2896	5.3867	1.83238	Hpn	7
225	ENSMUSG00000001270	74.6857	66.3496	105.537	70.8679	56.1099	84.9904	277.423	313.061	344.431	170.318	265.515	194.752	82.1909	70.6561	311.638	210.195	Ckb	12
226	ENSMUSG00000001280	4243.69	2514.1	7999.52	4553.22	2404.06	7284.32	3634.41	2735	6019.26	2397.93	2492.89	3657.71	4919.1	4747.2	4129.55	2849.51	Sp1	15
227	ENSMUSG00000001281	874.585	633.912	790.267	1025.43	662.398	786.37	1374.5	1265.48	1091.21	989.357	1258.37	723.4	766.255	824.731	1243.73	990.375	Itgb7	15
228	ENSMUSG00000001285	1374.55	1237.4	1666.1	1274.56	1022.58	1311.15	1220.39	1395.5	1299.66	753.249	1189.91	738.81	1426.02	1202.76	1305.18	893.991	Myg1	15
229	ENSMUSG00000001288	4.1314	17.6252	2.83662	8.61164	32.7424	5.01812	10.9902	59.5562	6.6298	6.16415	46.1463	3.42477	8.19773	15.4574	25.7254	18.5784	Rarg	15
230	ENSMUSG00000001289	5839.21	5378.46	6986.06	5498.66	4513.87	5583.24	4791.4	5605.97	5036.51	3146.92	5086.48	3046.62	6067.91	5198.59	5144.63	3760.01	Pfdn5	15
231	ENSMUSG00000001300	38.1853	25.9721	74.0841	47.4899	28.7873	78.1953	19.9239	17.2136	33.962	6.91608	8.25465	10.8578	46.0805	51.4908	23.6998	8.67618	Efnb2	8
232	ENSMUSG00000001305	572.957	467.775	781.573	561.093	408.261	649.582	530.561	550.217	635.876	406.573	582.479	448.786	607.435	539.645	572.218	479.279	Rrp15	1
233	ENSMUSG00000001313	5.32433	3.44905	3.4336	6.39196	3.69026	3.49841	7.42667	6.11101	4.20793	2.68636	3.05369	1.40185	4.06899	4.52688	5.9152	2.38063	Rnd2	11
234	ENSMUSG00000001323	368.912	181.323	482.236	428.263	187.598	475.113	332.45	207.558	381.814	240.77	207.663	254.678	344.157	363.658	307.274	234.37	Srr	11
236	ENSMUSG00000001334	0.160101	0.213986	0.181655	0.175724	0.209319	0.169213	0.154349	0.262046	0.153867	0.263641	0.618343	0.242057	0.185247	0.184752	0.190087	0.37468	Fndc5	4
237	ENSMUSG00000001348	2423.35	1331.69	3001.58	2398.15	1174.5	2520.92	1971.75	1376.34	2145.73	1357.22	1308.77	1360.3	2252.21	2031.19	1831.27	1342.1	Acp5	9
239	ENSMUSG00000001366	1055.35	841.996	1416.56	1042.86	741.524	1187.99	717.011	726.646	845.577	495.197	693.295	537.859	1104.64	990.79	763.078	575.451	Fbxo9	9
240	ENSMUSG00000001376	375.838	353.451	714.169	392.862	329.274	633.565	302.002	360.764	504.197	255.243	421.221	392.47	481.152	451.9	388.988	356.311	Vps50	6
241	ENSMUSG00000001380	1743.46	1523.89	2822.5	1710.1	1332.15	2349.6	1418.86	1575.3	2018.13	755.357	1158.57	989.526	2029.95	1797.28	1670.76	967.816	Hars	18
242	ENSMUSG00000001383	2578.31	2167.01	3948.65	2493.8	1867.99	3241.35	1957.46	2089.79	2633.88	1117.78	1648.57	1385.23	2897.99	2534.38	2227.05	1383.86	Zmat2	18
243	ENSMUSG00000001403	2475.81	3755.62	4528.06	2036.77	2753.56	3161.46	1470.31	2833.07	2362.62	810.147	2156.53	1198.98	3586.49	2650.59	2222	1388.55	Ube2c	2
244	ENSMUSG00000001415	4634.71	4544.34	5714.5	4836.34	4226.22	5060.84	4276.88	5326.71	4633.11	2826.32	4862.91	2819.87	4964.52	4707.8	4745.57	3503.03	Smg5	3
245	ENSMUSG00000001416	4584.68	3862.48	7076.39	4660.21	3499.06	6104.63	3825.24	4093.55	5187.41	2865.74	4236.64	3579.25	5174.52	4754.63	4368.73	3560.54	Cct3	3
246	ENSMUSG00000001418	1494.91	1107.64	1909.1	1688.28	1114.85	1829.81	1780.98	1676.2	1998.3	1026.02	1334.03	1060.28	1503.88	1544.31	1818.49	1140.11	Glmp	3
247	ENSMUSG00000001419	6647.35	5836.39	9302.12	6381.79	4993.74	7579.25	5659.05	6311.37	6957.71	3153.56	4858.75	3570.99	7261.95	6318.26	6309.38	3861.1	Mef2d	3
248	ENSMUSG00000001420	81.5776	67.0945	105.806	86.0238	63.0555	94.6907	44.0802	46.0516	50.2309	57.4355	82.8942	60.2798	84.8259	81.2566	46.7876	66.8699	Tmem79	3
249	ENSMUSG00000001424	2491.02	1651.22	4384.59	2568.84	1517.58	3837.42	2795.81	2354.07	4323.63	1827.42	2125.66	2602.82	2842.28	2641.28	3157.84	2185.3	Snd1	6
250	ENSMUSG00000001435	2.82141	7.46839	3.36466	7.40271	17.4638	7.49232	3.11665	10.4793	3.26552	0.678208	3.15029	0.654472	4.55149	10.7863	5.62049	1.49432	Col18a1	10
251	ENSMUSG00000001436	91.4973	105.239	176.066	108.969	111.702	177.96	192.094	280.651	324.766	134.332	271.129	209.171	124.267	132.877	265.837	204.877	Slc19a1	10
252	ENSMUSG00000001440	12354.2	9224.86	22824.6	12390.1	8245.29	19427.3	9976.4	9462.42	16193.9	6793.55	8901.61	10156.3	14801.2	13354.2	11877.6	8617.17	Kpnb1	11
253	ENSMUSG00000001441	2248.5	1798.38	3810.13	2287.81	1630.79	3290.17	1672.03	1698.7	2489.31	936.458	1314.33	1284.07	2619.01	2402.92	1953.35	1178.28	Npepps	11
254	ENSMUSG00000001444	79.1595	188.65	100.462	74.0478	157.273	79.7556	161.192	487.957	179.734	88.7723	371.244	91.1651	122.757	103.692	276.294	183.727	Tbx21	11
255	ENSMUSG00000001445	1591.14	1319.16	2270.95	1787.47	1320.74	2165.16	1293.9	1362.63	1622.52	999.295	1453.83	1154.11	1727.08	1757.79	1426.35	1202.41	Mrpl10	11
256	ENSMUSG00000001467	2216.82	1356.21	3970.43	1968.5	1073.3	2992.22	3061.18	2378.87	4817.1	1735.05	1862.67	2514.62	2514.49	2011.34	3419.05	2037.45	Cyp51	5
257	ENSMUSG00000001472	8655.57	7119.73	11788.7	8743.91	6410.05	10107.1	7800.05	8149.85	9333.79	4878.36	7041.56	5376.47	9188	8420.36	8427.9	5765.46	Tcf25	8
258	ENSMUSG00000001473	4.64022	28.0834	2.61669	2.98787	16.1161	1.42997	5.54976	42.6647	2.74965	1.06722	11.3342	0.48699	11.7801	6.84465	16.9881	4.29615	Tubb6	18
259	ENSMUSG00000001482	272.699	286.222	484.009	344.562	322.311	519.026	324.485	432.612	506.005	182.438	336.018	262.023	347.643	395.299	421.034	260.159	Def8	8
265	ENSMUSG00000001506	0.437185	0.102801	0.138476	0.850708	0.178279	0.228686	1.30297	0.38918	0.362605	0.388958	0.160495	0.0996931	0.226154	0.419224	0.68492	0.216382	Col1a1	11
266	ENSMUSG00000001507	9.36191	19.7099	10.5067	11.7712	22.0866	11.2118	9.18309	24.558	9.05481	7.04329	26.0209	6.39632	13.1928	15.0232	14.2653	13.1535	Itga3	11
267	ENSMUSG00000001508	0.26438	0.292918	1.22817	2.78825	2.7532	10.993	0.102708	0.144547	0.419205	0.256852	0.499377	0.965534	0.595157	5.51147	0.222153	0.573921	Sgca	11
268	ENSMUSG00000001510	0.141067	0.275627	0.160059	0.154834	0.269618	0.149097	0.135999	0.337532	0.135574	0.385412	1.32144	0.35386	0.192251	0.191183	0.203035	0.686905	Dlx3	11
269	ENSMUSG00000001517	3761.91	6857.93	5825.66	3568.64	5797.98	4690.2	3498.08	8100.27	4759.45	1995.67	6384.14	2500.81	5481.83	4685.61	5452.6	3626.87	Foxm1	6
270	ENSMUSG00000001518	718.114	651.28	786.462	874.205	706.603	812.547	676.163	778.95	650.617	459.127	730.693	406.884	718.619	797.785	701.91	532.235	Itfg2	6
271	ENSMUSG00000001520	1.14302	0.392078	0.536139	0.371188	0.113475	0.147764	0.326039	0.14206	0.134364	0.300884	0.181111	0.114203	0.690411	0.210809	0.200821	0.198733	Nrip2	6
272	ENSMUSG00000001521	359.04	345.979	604.884	331.038	284.297	473.324	304.585	372.82	450.846	200.875	339.672	273.847	436.634	362.886	376.084	271.465	Tulp3	6
273	ENSMUSG00000001524	463.884	315.119	540.096	489.403	296.291	483.591	426.029	367.61	435.803	330.772	394.295	311.633	439.7	423.095	409.814	345.567	Gtf2h4	17
274	ENSMUSG00000001525	27139	24484	49342.6	26216.9	21079.4	40453.9	26629.3	30516.3	42538	15569.2	24648	22905.9	33655.2	29250.1	33227.8	21041.1	Tubb5	17
275	ENSMUSG00000001542	2410.26	1603.74	4561.53	2349.33	1393.16	3773.47	2004.25	1693.96	3332.63	1444.85	1687.01	2212.7	2858.51	2505.32	2343.61	1781.52	Ell2	13
276	ENSMUSG00000001552	12.6907	19.5607	31.6619	17.3208	23.7933	36.6749	14.6228	28.6294	32.053	8.19774	22.1728	16.55	21.3044	25.9297	25.1017	15.6402	Jup	11
277	ENSMUSG00000001555	0.307883	0.427548	0.349332	0.173498	0.214725	0.16707	0.152394	0.268813	0.151918	0.140636	0.342707	0.129123	0.361587	0.185097	0.191042	0.204155	Fkbp10	11
278	ENSMUSG00000001558	28.1849	19.3991	28.3483	30.8091	18.8987	26.299	23.8051	20.8123	21.0363	22.9836	27.7594	18.706	25.3108	25.3356	21.8845	23.1497	Klhl10	11
280	ENSMUSG00000001569	1158.32	936.786	1921.56	1164.77	839.541	1639.9	980.227	1006.98	1428.7	646.784	917.906	868.234	1338.89	1214.74	1138.64	810.974	Nom1	5
281	ENSMUSG00000001576	983.563	819.222	1708.19	1037.88	770.431	1529.79	983.267	1040.29	1500.36	634.276	927.054	891.385	1170.33	1112.7	1174.64	817.572	Ergic1	17
282	ENSMUSG00000001583	0.301774	0.254183	0.553323	0.174657	0.131111	0.271791	0.153413	0.164139	0.247144	0.141577	0.209259	0.21006	0.36976	0.19252	0.188232	0.186966	Tnk1	11
283	ENSMUSG00000001588	6635.91	7143.27	6035.79	6879.83	6600.27	5310.82	8349.77	11417.1	6672.63	5597.87	10574.2	4120.11	6604.99	6263.64	8813.16	6764.05	Acap1	11
284	ENSMUSG00000001604	1.85065	3.32978	3.63092	5.59805	8.97667	9.32134	12.439	28.429	21.442	3.95192	12.4775	6.2741	2.93712	7.96535	20.77	7.56782	Tcea3	4
285	ENSMUSG00000001622	0.409556	0.756547	0.464693	0.157757	0.259717	0.151912	0.138567	0.325137	0.138134	0.127876	0.414513	0.117407	0.543599	0.189796	0.200613	0.219932	Csn3	5
286	ENSMUSG00000001627	423.501	335.048	555.933	409.468	288.71	456.183	422.207	424.29	486.948	280.512	389.432	297.97	438.16	384.787	444.481	322.638	Ifrd1	12
287	ENSMUSG00000001630	174.686	147.103	265.306	186.875	140.25	240.874	132.642	141.882	176.994	78.9975	116.736	97.0854	195.698	189.333	150.506	97.6061	Stk38l	6
288	ENSMUSG00000001632	3563.36	3997.76	4488.14	3654.44	3653.98	3906.42	3247.37	4627.79	3593.58	2172.15	4276.37	2213.86	4016.42	3738.28	3822.91	2887.46	Brpf1	6
289	ENSMUSG00000001642	3267.57	1872.24	4895.36	3517.94	1796.44	4473	2680.22	1950.7	3527.93	1897.94	1908.3	2300.89	3345.06	3262.46	2719.61	2035.71	Akr1b3	6
292	ENSMUSG00000001657	0.301774	0.254183	0.553323	0.174657	0.131111	0.271791	0.153413	0.164139	0.247144	0.141577	0.209259	0.21006	0.36976	0.19252	0.188232	0.186966	Hoxc8	15
293	ENSMUSG00000001661	0.301774	0.254183	0.553323	0.174657	0.131111	0.271791	0.153413	0.164139	0.247144	0.141577	0.209259	0.21006	0.36976	0.19252	0.188232	0.186966	Hoxc6	15
294	ENSMUSG00000001663	26.4361	24.3194	40.5568	42.4862	34.833	55.3178	87.8405	102.644	118.4	81.9056	132.22	101.679	30.4374	44.2123	102.961	105.268	Gstt1	10
295	ENSMUSG00000001665	50.7173	40.5812	93.894	54.379	38.7782	85.4405	75.371	76.6049	122.596	94.0323	132.03	140.868	61.7308	59.5326	91.5239	122.31	Gstt3	10
296	ENSMUSG00000001666	349.361	243.718	451.121	380.941	236.842	417.472	445.679	394.931	505.628	288.806	353.547	301.772	348.067	345.085	448.746	314.708	Ddt	10
298	ENSMUSG00000001672	5.88272	8.10025	9.20436	1.33679	1.64049	1.77513	2.84024	4.96774	3.90445	1.09466	2.645	1.38595	7.72911	1.58414	3.90414	1.70854	Marveld3	8
299	ENSMUSG00000001674	1117.21	822.942	2038.01	1177.68	773.127	1823.27	1070.89	1001.99	1716.36	677.368	875.561	999.883	1326.05	1258.03	1263.08	850.937	Ddx18	1
300	ENSMUSG00000001687	1512.92	835.284	2600.4	1619.61	796.925	2362.57	1302.61	913.516	1967.1	829.958	804.084	1154.34	1649.53	1593.04	1394.41	929.459	Ubl3	5
301	ENSMUSG00000001700	1939.06	1152.07	2925.61	2136.6	1131.35	2735.89	2012.14	1518.55	2667.31	1503.4	1567.43	1835.49	2005.58	2001.28	2066	1635.44	Gramd3	18
302	ENSMUSG00000001707	324.55	173.874	381.949	379.891	181.385	379.432	291.754	198.544	301.669	223.855	210.449	213.178	293.458	313.569	263.989	215.827	Eef1e1	13
303	ENSMUSG00000001729	11213.7	8339.48	16757	11295.3	7486.47	14325.1	6062.87	5727.35	7960.07	3677.57	4799.32	4446.96	12103.4	11035.6	6583.43	4307.95	Akt1	12
304	ENSMUSG00000001739	10.825	7.8316	8.27997	16.1528	10.415	10.4857	4.19774	3.85765	2.82102	8.46859	10.7513	5.24162	8.97886	12.3512	3.62547	8.15384	Cldn15	5
305	ENSMUSG00000001741	10752.8	7561.51	14624.6	11488.1	7199.84	13260.5	6645.05	5935.66	7940.53	4748.36	5859.46	5225.87	10979.6	10649.5	6840.41	5277.9	Il16	7
306	ENSMUSG00000001750	6021.85	7790.33	5110.15	5785.44	6670.39	4166.7	5921.78	9731.13	4415.16	3615.98	8208.81	2483.04	6307.44	5540.84	6689.35	4769.28	Tcirg1	19
307	ENSMUSG00000001751	507.593	474.405	715.82	565.178	470.768	676.432	603.844	716.874	748.174	376.199	616.991	429.298	565.939	570.792	689.631	474.163	Naglu	11
308	ENSMUSG00000001755	717.587	578.247	906.363	630.222	452.606	675.572	624.067	638.784	692.545	423.804	599.282	433.157	734.066	586.133	651.799	485.414	Coasy	11
309	ENSMUSG00000001761	1.63923	5.40187	0.850729	0.928704	2.72754	0.409054	1.86134	7.79141	0.848728	2.87699	16.6368	1.20821	2.63061	1.3551	3.50049	6.90734	Smo	6
310	ENSMUSG00000001763	34.4906	45.3423	49.9292	33.8601	39.6715	41.5999	107.065	178.787	136.173	46.8955	108.184	54.9336	43.2541	38.3772	140.675	70.0043	Tspan33	6
311	ENSMUSG00000001767	1304.32	872.757	2178.47	1250.75	745.874	1772.91	921.145	782.925	1351.71	668.008	784.362	902.818	1451.85	1256.51	1018.59	785.063	Crnkl1	2
312	ENSMUSG00000001768	0.724082	10.4885	0.540396	0.726545	9.37943	0.46019	0.411927	7.57933	0.270106	0.213887	5.43672	0.12917	3.91766	3.52206	2.75379	1.92659	Rin2	2
314	ENSMUSG00000001774	1745.98	1285.11	3008.04	1704.87	1118.36	2492.8	1296.27	1211.95	1962.15	870.623	1124.5	1213.75	2013.04	1772.01	1490.12	1069.62	Chordc1	9
315	ENSMUSG00000001783	5938.12	4389.53	8586.57	6059.36	3991.93	7436.15	4171.32	3916.76	5299.48	2859.54	3709.31	3345.96	6304.74	5829.15	4462.52	3304.94	Rtcb	10
316	ENSMUSG00000001785	832.439	642.697	1590.45	919.776	632.885	1491.42	714.946	701.151	1200.13	410.311	555.898	634.357	1021.86	1014.69	872.077	533.522	Pwp1	10
317	ENSMUSG00000001786	739.356	745.649	1081.9	808.656	726.831	1004.26	578.317	740.852	743.512	402.52	712.354	476.621	855.634	846.583	687.56	530.498	Fbxo7	10
318	ENSMUSG00000001794	6552.06	5594.99	8956.25	7135.94	5430.76	8278.47	5821.63	6314.67	6991.69	3676.03	5508.43	4066.12	7034.43	6948.39	6376	4416.86	Capns1	7
325	ENSMUSG00000001829	399.452	374.901	514.192	373.995	312.829	408.581	341.744	407.416	386.502	248.521	409.3	258.867	429.515	365.135	378.554	305.563	Clpb	7
326	ENSMUSG00000001833	4648.95	2867.19	8341.77	4194.14	2305.33	6387	3837.01	3005.94	6049.03	2566.95	2778.09	3727.12	5285.97	4295.49	4297.33	3024.05	2007-09-01	9
327	ENSMUSG00000001844	856.635	872.364	1224.94	986.886	895.689	1197.67	799.9	1034.72	1004.95	486.168	868.792	562.549	984.648	1026.75	946.524	639.17	Zdhhc4	5
328	ENSMUSG00000001847	5301.09	3333.46	9766.64	5732.22	3212.49	8963	3824.63	3054.95	6190.97	2494.4	2752.48	3718.78	6133.73	5969.23	4356.85	2988.55	Rac1	5
329	ENSMUSG00000001855	3112.23	2396.98	5275.37	3535.37	2426.7	5085.89	3250.34	3179.85	4840.61	2225.55	3007.87	3052.62	3594.86	3682.65	3756.93	2762.01	Nup214	2
330	ENSMUSG00000001864	43.9496	60.1939	103.437	32.3052	39.4329	64.5274	25.2879	43.9941	52.2905	5.99888	14.4177	11.4247	69.1935	45.4218	40.5241	10.6137	Aif1l	2
331	ENSMUSG00000001865	1.88178	17.3054	0.912597	1.33734	10.9608	0.550429	0.764689	8.9327	0.325825	1.01135	16.3209	0.396886	6.69994	4.28285	3.34107	5.90971	Cpa3	3
332	ENSMUSG00000001870	4.51158	7.88848	11.638	4.96232	7.73282	10.8639	2.44522	5.43084	5.5419	1.14595	3.51608	2.39205	8.0127	7.85302	4.47266	2.35136	Ltbp1	17
333	ENSMUSG00000001891	987.817	560.222	1781.58	964.246	487.371	1475.94	754.763	543.724	1196	510.433	507.984	744.941	1109.87	975.853	831.495	587.786	Ugp2	11
334	ENSMUSG00000001901	2.97557	1.24845	1.33269	0.35247	0.131799	0.133977	0.8502	0.453115	0.334556	0.285711	0.210357	0.103547	1.85224	0.206082	0.545957	0.199872	Kcnh6	11
335	ENSMUSG00000001909	2745.33	2989.98	3075.23	3144.57	3052.27	2989.48	2575.1	3562.47	2534.35	1812.19	3463.41	1642.63	2936.85	3062.11	2890.64	2306.08	Trmt1	8
336	ENSMUSG00000001910	5430.73	4083.67	8599.77	5900.38	3954.22	7929.76	5103.75	4874.9	7100.81	3209.48	4235.01	4112.61	6038.06	5928.12	5693.16	3852.37	Nacc1	8
337	ENSMUSG00000001911	13.5583	26.3862	15.9684	23.1708	40.1884	23.1605	18.3636	45.3955	19.0022	11.203	38.2588	10.6768	18.6376	28.8399	27.5871	20.0462	Nfix	8
338	ENSMUSG00000001918	12895.1	19053	12270.5	12212.5	16081.8	9862.68	10247.3	19232.5	8567.21	6130.9	15896.2	4720.8	14739.5	12719	12682.4	8915.95	Slc1a5	7
339	ENSMUSG00000001924	10094.1	7313.17	16081.2	10635.1	6867.03	14379.5	8249.44	7591.85	11546.9	5438.67	6914.46	7011.26	11162.8	10627.2	9129.39	6454.8	Uba1	X
340	ENSMUSG00000001930	0.736125	6.24218	1.94133	2.95685	22.3461	6.618	1.06137	11.4323	2.45924	0.583446	8.68185	1.24509	2.97321	10.6403	4.9843	3.50346	Vwf	6
341	ENSMUSG00000001942	280.44	183.127	483.892	296.228	172.396	433.795	299.773	248.651	454.455	177.769	203.703	248.209	315.82	300.806	334.293	209.894	Siae	9
343	ENSMUSG00000001946	2.97934	6.85362	1.72416	4.45873	9.14111	2.18987	1.09497	3.19953	0.556735	0.152244	0.614564	0.0712935	3.85237	5.26324	1.61708	0.279367	Esam	9
344	ENSMUSG00000001948	14.0677	33.6919	11.4399	18.4484	39.3776	12.7324	7.05403	21.4597	5.03996	2.73481	11.4936	1.79962	19.7332	23.5195	11.1846	5.34269	Spa17	9
345	ENSMUSG00000001962	1586.76	1451.71	2113.63	1549.97	1263.8	1752.23	1292.95	1502.56	1513.16	745.153	1196.3	803.184	1717.37	1522	1436.22	914.879	Fam50a	X
346	ENSMUSG00000001964	2221.61	1459	3688.78	2207.7	1292.16	3111.05	2151.49	1794.78	3138.66	1403.38	1617.3	1885.57	2456.46	2203.63	2361.64	1635.42	Emd	X
347	ENSMUSG00000001983	314.643	273.369	653.632	375.031	290.393	661.198	260.868	287.897	476.129	149.606	228.09	251.487	413.881	442.207	341.631	209.727	Taco1	11
349	ENSMUSG00000001986	0.363009	1.63715	0.402737	1.22471	4.92261	1.15316	0.693506	3.9729	0.675997	0.8065	6.38269	0.72404	0.800966	2.4335	1.7808	2.63774	Gria3	X
351	ENSMUSG00000001995	685.378	556.908	1125.39	660.069	478.003	919.843	634.225	654.606	914.968	341.968	487.602	454.372	789.226	685.972	734.6	427.981	Sipa1l2	8
352	ENSMUSG00000001998	581.618	506.051	957.851	582.429	451.635	814.055	518.07	572.571	749.615	285.018	435.167	379.827	681.84	616.039	613.419	366.671	Ap4e1	2
353	ENSMUSG00000001999	320.53	235.412	484.586	300.595	196.757	385.686	333.649	311.267	443.181	207.885	267.924	254.319	346.843	294.346	362.699	243.376	Blvra	2
354	ENSMUSG00000002006	3.41815	21.0301	5.66124	0.753128	4.1296	1.05862	0.639248	4.99579	0.930206	0.681136	7.3538	0.912867	10.0365	1.98045	2.18842	2.9826	Pdzd4	X
355	ENSMUSG00000002007	5270.01	5066.34	5016.08	5621.19	4816.15	4540.8	7317.36	8935.57	6119.23	5113.8	8626.9	3938.68	5117.47	4992.71	7457.39	5893.13	Srpk3	X
356	ENSMUSG00000002010	4727.32	3586.76	6414.13	4911.31	3321.03	5655.5	3473.53	3347.67	4140.79	2546.51	3390.47	2795.9	4909.4	4629.28	3654	2910.96	Idh3g	X
357	ENSMUSG00000002012	0.226266	0.657	0.256727	0.135681	0.351119	0.130654	0.119175	0.439557	0.118803	0.312926	1.59447	0.287307	0.379998	0.205818	0.225845	0.731567	Pnck	X
358	ENSMUSG00000002014	1235.64	978.17	1376.56	1193.46	842.009	1128.39	1073.1	1079.06	1050.35	639.081	887.781	576.12	1196.79	1054.62	1067.5	700.994	Ssr4	X
359	ENSMUSG00000002015	2276.64	1181.51	3319.49	2153.13	995.87	2664.4	2053.25	1353.54	2630.33	1342.9	1222.96	1584.43	2259.21	1937.8	2012.37	1383.43	Bcap31	X
360	ENSMUSG00000002017	1925.62	1235.85	2859.92	1808.89	1034.66	2280.06	1537.04	1253.05	2005.67	975.482	1098.61	1172.35	2007.13	1707.87	1598.59	1082.15	Fam98a	17
361	ENSMUSG00000002020	0.101732	0.66077	0.115428	0.182081	1.05401	0.175335	0.283616	2.33996	0.28273	0.217921	2.48381	0.20008	0.292643	0.470476	0.968768	0.96727	Ltbp2	12
362	ENSMUSG00000002028	28374.3	22207	35259.6	27456.2	19151	28956.3	18235.1	18128.3	19909.1	10863.5	14919.8	10923.9	28613.6	25187.9	18757.5	12235.7	Kmt2a	9
363	ENSMUSG00000002031	835.858	850.398	1057.44	795.644	721.434	854.267	517.991	669.416	575.752	350.406	625.588	358.715	914.566	790.448	587.72	444.903	Ift46	9
364	ENSMUSG00000002032	9.16898	5.14754	5.73054	0.565478	0.282933	0.299945	4.79328	3.41819	2.63206	4.49312	4.42643	2.27235	6.68235	0.382785	3.61451	3.73063	Tmem25	9
365	ENSMUSG00000002033	14.4004	5.62427	1.99898	25.298	8.80573	2.98037	27.7517	13.7678	3.38465	44.7472	30.6679	5.02635	7.34122	12.3614	14.9681	26.8138	Cd3g	9
366	ENSMUSG00000002043	453.156	503.335	593.78	495.729	490.729	551.282	442.351	624.11	509.255	261.581	509.851	277.356	516.757	512.58	525.239	349.596	Trappc6a	7
367	ENSMUSG00000002052	4660.64	4658.92	7385.29	4946.03	4406.41	6651.65	4141.83	5259.17	5766.39	2590.71	4544.5	3321.95	5568.28	5334.7	5055.8	3485.72	Supt6	11
368	ENSMUSG00000002055	2848.51	4442.28	4096.88	2553.59	3549.18	3117.01	2247.15	4451.49	2839.6	1301.61	3562.02	1514.85	3795.89	3073.26	3179.41	2126.16	Spag5	11
370	ENSMUSG00000002058	1379.73	833.171	1590.99	1456.92	784.082	1425.79	1711.37	1312.71	1733.82	1153.21	1222.01	1076.06	1267.96	1222.26	1585.97	1150.43	Unc119	11
371	ENSMUSG00000002059	0.652446	0.915947	2.14339	0.528928	0.661776	1.4747	0.220237	0.392736	0.635678	0.0983158	0.242202	0.261357	1.23726	0.888469	0.416217	0.200625	Rab34	11
372	ENSMUSG00000002064	614.453	554.521	783.023	605.341	486.876	654.692	577.459	661.966	646.542	370.857	587.305	382.424	650.666	582.303	628.656	446.862	Sdf2	11
373	ENSMUSG00000002068	787.178	944.89	1294.46	866.592	927.068	1209.43	712.67	1086.63	1029.66	456.349	961.243	607.246	1008.84	1001.03	942.985	674.946	Ccne1	7
374	ENSMUSG00000002076	0.377302	1.5158	5.14085	0.0558984	0.200143	0.646392	0.214114	1.09265	2.56318	0.253505	1.78717	2.79502	2.34465	0.300811	1.28998	1.6119	Hsf2bp	17
375	ENSMUSG00000002083	112.027	107.133	174.09	170.428	145.254	224.772	124.43	151.149	169.888	82.9519	139.204	104.311	131.083	180.151	148.489	108.822	Bbc3	7
376	ENSMUSG00000002100	83.5084	117.362	71.0511	55.3356	69.3089	39.9573	47.0014	83.9056	35.1351	17.2424	42.5228	11.8711	90.6404	54.8673	55.3473	23.8788	Mybpc3	2
377	ENSMUSG00000002102	4763.29	4201.83	6787.28	4537.96	3567.64	5487.82	3336.33	3738.39	4176.82	2188	3386.94	2522.84	5250.8	4531.14	3750.51	2699.26	Psmc3	2
378	ENSMUSG00000002103	92.2905	61.2494	84.2349	98.4528	58.2319	76.263	97.5726	82.254	78.2442	88.5735	103.152	65.4172	79.2583	77.6492	86.0236	85.7141	Acp2	2
379	ENSMUSG00000002104	0.841744	0.284878	0.704264	1.49245	0.45016	1.05976	1.03667	0.445658	0.762051	0.249215	0.148006	0.168726	0.610295	1.00079	0.748125	0.188649	Rapsn	2
380	ENSMUSG00000002105	352.159	442.998	415.385	390.208	437.47	390.624	311.528	497.789	322.848	192.773	425.538	183.998	403.514	406.101	377.388	267.436	Slc39a13	2
381	ENSMUSG00000002107	7056.58	4393.81	12917.7	7621.06	4229.12	11840.2	6443.82	5096.53	10364	4150.04	4534.47	6147.49	8122.71	7896.79	7301.43	4944	Celf2	2
382	ENSMUSG00000002108	10.1978	27.1345	12.5611	13.7177	32.53	14.3401	5.76914	19.4989	6.24339	4.39829	20.5365	4.38387	16.6311	20.1959	10.5038	9.7729	Nr1h3	2
383	ENSMUSG00000002109	1553.46	2263	1566.32	1401.85	1820.01	1199.59	1331.12	2463.14	1179.2	830.256	2122.39	677.402	1794.26	1473.81	1657.82	1210.02	Ddb2	2
384	ENSMUSG00000002111	5944.71	5263.41	7516.17	6156.9	4858.33	6606.61	4909.83	5521.89	5454.08	2968.4	4611.97	3036.97	6241.43	5873.95	5295.27	3539.11	Spi1	2
385	ENSMUSG00000002129	5023.09	3947.55	8260.71	5598.23	3920.98	7813.54	4366.66	4359.03	6309.36	2966.21	4090.59	3947.32	5743.78	5777.58	5011.68	3668.04	Sf3a1	11
386	ENSMUSG00000002147	4408.84	3739.45	5806.96	4794.26	3624.04	5359.16	5275.24	5683.42	6104.58	3576.16	5322.63	3811.48	4651.75	4592.48	5687.75	4236.76	Stat6	10
387	ENSMUSG00000002190	0.732256	3.91195	6.00305	0.249391	1.18741	1.73516	0.398746	2.7059	2.87207	0.0964052	0.903771	0.639533	3.54908	1.05732	1.99224	0.54657	Clgn	8
388	ENSMUSG00000002204	5989.89	4392.35	7295.45	6443.68	4211.14	6660.67	9522.51	8869.8	10190	6050.25	7785.36	5962.92	5892.56	5771.83	9527.44	6599.51	Napsa	7
389	ENSMUSG00000002205	1974.81	1482.09	2456.43	2023.86	1353.69	2136.54	1817.16	1732.32	1985.92	1256.53	1654.82	1264.75	1971.11	1838.03	1845.13	1392.03	Vrk3	7
390	ENSMUSG00000002210	1697.65	2036.81	2008.3	1775.16	1898.14	1782.26	1556.79	2372.55	1618.08	916.632	1929.85	877.466	1914.25	1818.52	1849.14	1241.32	Smg9	7
391	ENSMUSG00000002221	4172.14	4256.84	6049.77	4090.1	3719.21	5033.45	3570.85	4627.91	4549.27	2455.43	4396.27	2881.12	4826.25	4280.92	4249.35	3244.28	Paxip1	5
392	ENSMUSG00000002222	1943.82	1071.69	3774.39	1759.03	864.321	2898.77	1465.47	1026.3	2500.09	829.496	802.52	1303.34	2263.3	1840.71	1663.95	978.452	Rmnd5a	6
393	ENSMUSG00000002227	1027.75	1306.75	1244.25	1202.76	1362.93	1235.81	1026.12	1657.25	1091.46	634.444	1415.55	621.535	1192.92	1267.16	1258.28	890.509	Mov10	3
394	ENSMUSG00000002228	28.4317	35.087	18.8229	39.5285	43.4752	22.2098	31.4674	49.3274	18.3035	20.774	44.9875	11.129	27.4472	35.0712	33.0328	25.6302	Ppm1j	3
395	ENSMUSG00000002233	7.87503	17.2239	6.56122	6.38958	12.4549	4.5181	5.17132	14.3669	3.7855	4.97022	19.0757	3.35089	10.5534	7.78751	7.77458	9.13228	Rhoc	3
397	ENSMUSG00000002249	2.92908	3.25823	2.31972	1.74596	1.73091	1.17352	2.55806	3.61447	1.77993	1.03995	2.02997	0.666453	2.83568	1.55013	2.65082	1.24546	Tead3	17
398	ENSMUSG00000002250	425.091	418.278	586.262	448.926	393.683	525.454	449.736	562.115	544.95	274.539	474.04	306.385	476.544	456.021	518.934	351.655	Ppard	17
399	ENSMUSG00000002257	3250.94	3502.96	3771.2	3095.1	2972.27	3047.16	2833.76	3878.58	2888.17	1822.85	3446.7	1711.09	3508.36	3038.18	3200.17	2326.88	Def6	17
400	ENSMUSG00000002265	7.35262	2.01795	2.61022	0.438736	0.107315	0.132187	3.50351	1.2214	1.09277	2.43134	1.17096	0.698449	3.9936	0.22608	1.93923	1.43358	Peg3	7
402	ENSMUSG00000002274	422.049	369.975	578.831	428.106	334.464	498.3	372.463	414.741	448.809	245.592	377.79	272.556	456.952	420.29	412.005	298.646	Metrn	17
403	ENSMUSG00000002279	219.146	201.693	281.584	255.454	209.536	278.573	258.627	302.354	291.97	172.958	279.335	179.832	234.141	247.854	284.317	210.708	Lmf1	17
404	ENSMUSG00000002280	1085.58	1075.72	1364.81	1152.64	1017.93	1229.85	876.63	1103.41	968.31	570.803	992.543	580.695	1175.37	1133.47	982.783	714.68	Narfl	17
405	ENSMUSG00000002289	69.3839	117.436	160.826	80.9449	122.102	159.235	44.3381	95.3245	90.2948	26.5703	78.9165	49.8364	115.882	120.76	76.6525	51.7744	Angptl4	17
406	ENSMUSG00000002297	2176.66	2584.46	3895.16	1866.75	1975.39	2835.12	1480.24	2232.53	2327.33	951.147	1981.78	1377.32	2885.43	2225.75	2013.37	1436.75	Dbf4	5
407	ENSMUSG00000002307	2054.88	1898.99	2892.83	2457.94	2024.4	2936.7	1687.96	1981.45	2087.8	1200.09	1946.15	1367.11	2282.23	2473.01	1919.07	1504.45	Daxx	17
408	ENSMUSG00000002308	36.0114	35.7519	49.9688	28.2472	24.9932	33.2648	29.7843	37.5604	36.3107	22.4791	39.162	25.24	40.5774	28.8351	34.5518	28.9604	Cd320	17
409	ENSMUSG00000002319	856.761	1002.87	1121.66	1052.06	1097.52	1168.94	1137.88	1691.88	1308.85	809.058	1661.86	857.105	993.764	1106.17	1379.53	1109.34	Ipo4	14
410	ENSMUSG00000002320	1220.92	1154.47	1708.11	1386.39	1168.34	1646.13	1191.5	1431.12	1464.58	773.543	1283.54	875.724	1361.17	1400.28	1362.4	977.602	Tm9sf1	14
411	ENSMUSG00000002324	13.3723	10.5886	14.6781	4.9459	3.49033	4.60744	85.3618	85.858	82.3221	14.7231	20.4578	13.0772	12.8797	4.34789	84.514	16.086	Rec8	14
412	ENSMUSG00000002325	2133.53	2293.48	2386.85	2292.69	2196.49	2176.81	2074.33	2832.42	2038.88	1362.29	2569.77	1233.24	2271.29	2222	2315.21	1721.77	Irf9	14
413	ENSMUSG00000002326	983.818	899.129	1333.89	890.937	725.676	1025.19	680.628	790.136	810.786	482.547	773.881	529.419	1072.28	880.601	760.517	595.282	Gmpr2	14
414	ENSMUSG00000002329	1251.52	1223.91	1341.42	1207.34	1052.28	1098.27	1128.96	1402.4	1063.15	742.916	1274.9	644.348	1272.28	1119.3	1198.17	887.389	Mdp1	14
415	ENSMUSG00000002332	1473.13	782.482	2014.43	1361.49	644.517	1580.07	978.46	660.175	1175.56	548.846	511.575	607.315	1423.35	1195.36	938.063	555.912	Dhrs1	14
416	ENSMUSG00000002341	5.65586	8.88153	27.9328	2.82431	3.95266	11.838	18.2655	36.4339	79.2569	5.97086	16.4533	23.8619	14.1567	6.205	44.6521	15.4287	Ncan	8
417	ENSMUSG00000002342	1284.5	1397.74	1501.46	1271.64	1233.24	1261.53	1236.14	1708.62	1269.51	817.678	1561.36	773.42	1394.57	1255.47	1404.76	1050.82	Tmem161a	8
418	ENSMUSG00000002343	258.557	239.936	340.761	282.804	233.89	316.322	215.642	254.189	249.699	150.771	245.519	160.792	279.752	277.672	239.843	185.694	Armc6	8
419	ENSMUSG00000002345	1776.37	1088.94	2137.86	1806.58	986.994	1845.25	1628.16	1267.8	1721.6	1058.03	1138.14	1030.38	1667.72	1546.27	1539.18	1075.52	Borcs8	8
420	ENSMUSG00000002346	157.805	143.113	210.612	162.553	131.384	184.123	180.602	208.049	211.774	71.4939	113.777	77.212	170.51	159.354	200.142	87.4944	Slc25a42	8
421	ENSMUSG00000002365	2174.34	1485.2	2990.76	2297.63	1398.71	2682.17	1872.45	1624.62	2262.84	1340.45	1606.71	1491.97	2216.76	2126.17	1919.97	1479.71	Snx9	17
422	ENSMUSG00000002372	3855.79	4033.17	4353.37	4252.34	3964.14	4074.66	3554.28	4722.46	3525.77	2626.48	4820.97	2399.6	4080.78	4097.05	3934.17	3282.35	Ranbp3	17
423	ENSMUSG00000002379	1125.03	991.145	1428.41	1283.61	1007.84	1383.16	858.609	960.841	957.793	506.053	782.34	519.92	1181.53	1224.87	925.748	602.771	Ndufa11	17
424	ENSMUSG00000002384	0.517357	0.168699	0.591762	0.551506	0.160273	0.535374	0.785786	0.325469	0.789679	0.227348	0.130089	0.210426	0.425939	0.415718	0.633645	0.189288	Bmp8b	4
425	ENSMUSG00000002393	175.479	154.184	229.008	167.952	131.519	186.021	228.018	254.489	261.448	124.472	191.918	131.447	186.224	161.831	247.985	149.279	Nr2f6	8
426	ENSMUSG00000002395	1554.65	1500.79	1650.04	1646.06	1416.19	1482.72	1723.86	2113.85	1607.51	929.323	1574.28	798.146	1568.5	1514.99	1815.07	1100.58	Use1	8
427	ENSMUSG00000002396	663.123	520.85	670.724	554	387.808	475.566	586.67	585.325	521.355	324.771	447.635	265.816	618.232	472.458	564.45	346.074	Ocel1	8
428	ENSMUSG00000002409	365.305	289.671	591.78	375.002	265.016	515.573	392.529	395.372	558.684	192.588	267.982	252.457	415.585	385.197	448.861	237.676	Dyrk1b	7
429	ENSMUSG00000002413	1062.68	657.187	1732.9	1159.48	639.05	1604.66	881.777	692.673	1263.34	690.407	749.234	911.021	1150.92	1134.4	945.929	783.554	Braf	6
430	ENSMUSG00000002416	290.519	152.857	364.239	272.382	127.725	289.828	215.296	143.89	237.157	175.609	162.138	178.16	269.205	229.978	198.781	171.969	Ndufb2	6
431	ENSMUSG00000002428	1318.74	1080.03	2286.15	1222.05	891.981	1797.98	1201.9	1250.35	1830.64	886.906	1274.63	1244.16	1561.64	1304.01	1427.63	1135.23	Hltf	3
432	ENSMUSG00000002455	2447.02	1901.13	3677.42	2381.39	1648.9	3037.3	1887.03	1862.25	2491.57	1158.8	1579.83	1409.18	2675.19	2355.87	2080.28	1382.61	Prpf6	2
433	ENSMUSG00000002458	3458.08	2253.83	4549.03	3821.19	2219.59	4266.13	2950.63	2442.79	3410.27	2063.32	2359.83	2196.36	3420.31	3435.64	2934.56	2206.51	Rgs19	2
435	ENSMUSG00000002475	0.300011	0.0908983	0.22821	0.329285	0.0889158	0.212579	1.38435	0.532783	0.925198	0.528086	0.28077	0.325054	0.206373	0.21026	0.947445	0.37797	Abhd3	18
436	ENSMUSG00000002477	2405.92	2387.18	3667.76	2139.72	1892.12	2768.38	1793.34	2260.22	2401.99	1106.95	1927.35	1365.53	2820.29	2266.74	2151.85	1466.61	Snrpd1	18
437	ENSMUSG00000002486	767.041	1378.92	733.46	744.875	1193.41	604.494	730.618	1668.38	613.815	475.177	1499	367.676	959.806	847.594	1004.27	780.618	Tchp	5
438	ENSMUSG00000002489	30.6971	47.0458	107.775	26.6526	36.4041	79.4166	37.7928	73.5728	116.579	23.0536	61.9997	65.4957	61.8394	47.4911	75.9815	50.183	Tiam1	16
439	ENSMUSG00000002496	2350.66	2177.71	3267.88	2627.59	2169.48	3100.17	2068.53	2434.2	2526.55	1436.9	2335.96	1616.43	2598.75	2632.41	2343.1	1796.43	Tsc2	17
440	ENSMUSG00000002500	0.115108	0.413973	0.130605	0.316483	1.01439	0.304757	0.111588	0.509761	0.11124	0.281634	1.77737	0.258577	0.219895	0.545209	0.244196	0.772525	Rpl3l	17
441	ENSMUSG00000002504	0.378009	3.58621	2.09236	0.145851	1.23319	0.685164	0.627825	7.56584	3.05326	0.221416	3.68612	0.991738	2.01886	0.688069	3.74897	1.63309	Slc9a3r2	17
442	ENSMUSG00000002524	5603.37	5640.73	7454.15	5892.86	5286.89	6653.12	4850.49	6202.35	5669.23	3107.07	5488.64	3344.67	6232.75	5944.29	5574.02	3980.13	Puf60	15
443	ENSMUSG00000002546	1697.48	1637.09	2428.76	1759.55	1512.37	2136.64	1583.24	1939.54	1990.29	1008.38	1706.55	1167.5	1921.11	1802.85	1837.69	1294.14	Golga2	2
444	ENSMUSG00000002550	1518.28	1333.23	2054.6	1581.69	1237.84	1816.55	1284.81	1433.1	1527.58	929.227	1431.87	1017.54	1635.37	1545.36	1415.16	1126.21	Uck1	2
445	ENSMUSG00000002565	0.64601	10.0522	1.19646	1.1256	15.6097	1.76926	1.06009	20.9531	1.725	0.275936	7.53455	0.413541	3.96489	6.16818	7.91271	2.74134	Scin	12
446	ENSMUSG00000002578	2.80325	7.10517	12.5313	2.41481	5.45486	9.16151	1.22552	3.94565	4.81332	0.387075	1.72161	1.40017	7.47989	5.67706	3.32816	1.16962	Ikzf4	10
447	ENSMUSG00000002580	445.083	384.179	613.058	480.946	369.98	562.222	448.982	492.274	543.35	245.297	371.546	273.404	480.773	471.049	494.869	296.749	Mien1	11
448	ENSMUSG00000002588	0.727738	0.624458	0.539659	0.234723	0.179503	0.147724	0.206171	0.224719	0.134326	0.190264	0.286491	0.11417	0.630618	0.187316	0.188405	0.196975	Pon1	6
449	ENSMUSG00000002602	5.86174	7.14701	5.89213	2.75072	2.98904	2.34662	9.84602	15.2491	8.69553	8.91241	19.0687	7.24927	6.3003	2.69546	11.2635	11.7435	Axl	7
450	ENSMUSG00000002603	7038.38	5525.41	10408.9	6828.97	4777.88	8571.1	7711.47	7689.76	10019.7	4239.86	5840.78	5073.82	7657.55	6725.99	8473.66	5051.49	Tgfb1	7
451	ENSMUSG00000002608	2725.28	3087.85	3544.86	2896.61	2924.98	3197.64	2060.42	2965.42	2354.7	1366.08	2716.12	1437.87	3119.33	3006.41	2460.18	1840.02	Ccdc97	7
452	ENSMUSG00000002617	195.023	253.469	313.521	172.502	199.812	235.356	169.151	279.252	238.916	115.509	263.441	150.263	254.004	202.556	229.106	176.405	Zfp40	17
453	ENSMUSG00000002625	2444.72	2854.09	2382.62	2396.64	2493.62	1982.35	2659.81	3944.32	2277.54	1813.89	3716	1430.51	2560.48	2290.87	2960.55	2320.13	Akap8l	17
455	ENSMUSG00000002635	414.869	286.747	583.269	404.082	248.912	482.146	344.832	302.747	425.947	256.857	311.535	292.215	428.295	378.38	357.842	286.869	Pdcd2l	7
456	ENSMUSG00000002658	4274.78	5895.23	4976.91	4312.26	5300.05	4260.9	3082.25	5399.32	3152.85	1817.3	4397.85	1712.09	5048.97	4624.4	3878.14	2642.41	Gtf2f1	17
457	ENSMUSG00000002660	499.099	514.164	471.506	529.855	486.475	424.824	511.938	669.911	424.92	400.623	724.234	306.26	494.923	480.385	535.59	477.039	Clpp	17
458	ENSMUSG00000002661	117.908	56.3628	126.395	127.928	54.5011	116.387	133.167	80.8595	125.422	109.773	92.0815	95.2213	100.222	99.6055	113.149	99.0252	Alkbh7	17
459	ENSMUSG00000002664	1.78516	8.13034	0.686173	2.91255	11.822	0.950121	0.24379	1.41036	0.0823305	0.41798	3.34051	0.130006	3.53389	5.22823	0.578828	1.29617	Pspn	17
460	ENSMUSG00000002668	5415.08	5158.87	5334.93	5150.06	4372.7	4306.13	5850.76	7080.2	5064.37	3144.61	5257.07	2506.94	5302.96	4609.63	5998.44	3636.21	Dennd1c	17
461	ENSMUSG00000002679	357.281	301.016	344.216	377.551	283.494	308.708	299.499	320.524	253.516	238.145	352.087	185.659	334.171	323.251	291.18	258.631	Med6	12
462	ENSMUSG00000002688	0.834363	0.332477	0.447865	0.337579	0.119886	0.153786	0.296518	0.150087	0.13984	0.273641	0.191344	0.118857	0.538235	0.20375	0.195482	0.194614	Prkd1	12
463	ENSMUSG00000002699	2181.28	1729.09	3386.47	2331.03	1646.81	3071.39	1992.04	2005.81	2717.22	1428.39	1986.93	1794.47	2432.28	2349.74	2238.36	1736.6	Lcp2	11
464	ENSMUSG00000002718	3211.65	2416.18	6597.89	3268.42	2191.42	5698.57	2570.88	2456.78	4640.32	1826.61	2411.42	3036.51	4075.24	3719.47	3222.66	2424.84	Cse1l	2
465	ENSMUSG00000002728	586.761	570.699	865.133	544.346	471.856	681.157	482.682	596.337	625.276	309.395	528.064	369.137	674.198	565.786	568.098	402.199	Naa20	2
466	ENSMUSG00000002731	4.10179	6.20124	7.14533	7.58192	10.2158	11.2093	5.86686	11.2667	8.97933	3.73646	9.91272	5.26699	5.81612	9.66901	8.70428	6.30539	Prkra	2
467	ENSMUSG00000002732	21.8454	20.2074	37.0747	29.9632	24.7018	43.1576	31.3837	36.8757	46.7963	13.9218	22.5982	19.1191	26.3758	32.6075	38.3519	18.5464	Fkbp7	2
468	ENSMUSG00000002733	1073.86	697.319	1604.11	1138.63	658.954	1443.52	787.757	649.772	1033.88	590.476	672.844	713.747	1125.1	1080.37	823.803	659.023	Plekha3	2
469	ENSMUSG00000002741	2453.82	1725.14	4127	2499.15	1565.89	3567.26	1912.33	1707.77	2825.82	1175.7	1450.45	1600.07	2768.65	2544.1	2148.64	1408.74	Ykt6	11
470	ENSMUSG00000002748	10106.4	10941.8	16487.7	9289.21	8963.07	12861.5	8082.23	11114.9	11584.7	4673.06	8878.07	6169.03	12512	10371.3	10260.6	6573.39	Baz1b	5
471	ENSMUSG00000002763	2326.51	2013.04	2325.14	2375.28	1831.69	2014.71	1955.31	2149.05	1716.92	1356.05	2058.98	1096.67	2221.56	2073.89	1940.43	1503.9	Pex6	17
472	ENSMUSG00000002767	560.187	528.664	756.535	583.346	490.638	668.61	502.28	602.111	595.979	321.179	531.89	350.991	615.129	580.865	566.79	401.353	Mrpl2	17
473	ENSMUSG00000002768	1419.31	1111.3	1629.3	1320.36	921.373	1286.37	1119.85	1113.79	1129.47	771.264	1059.71	716.44	1386.64	1176.03	1121.04	849.138	Mea1	17
474	ENSMUSG00000002769	14.1302	20.713	10.0987	15.546	20.3096	9.42942	26.019	48.4472	16.3379	6.97072	17.9308	4.0313	14.9806	15.095	30.268	9.64426	Gnmt	17
475	ENSMUSG00000002771	3.41889	4.9815	4.79451	4.39573	5.70814	5.23167	4.26403	7.89187	5.25374	1.58183	4.04449	1.79503	4.3983	5.11185	5.80321	2.47379	Grin2d	7
476	ENSMUSG00000002778	1046.17	669.28	1575.64	1101.23	627.873	1407.61	851.19	691.7	1126.35	570.496	640.452	695.283	1097.03	1045.57	889.745	635.41	Kdelr1	7
477	ENSMUSG00000002781	157.752	139.933	223.567	177.891	140.633	213.962	141.991	159.989	176.8	109.478	170.412	125.549	173.751	177.495	159.593	135.146	Tmem143	7
478	ENSMUSG00000002791	5.9821	12.5095	9.2104	2.97327	5.54125	3.88517	1.79984	4.78083	2.43471	0.424903	1.55921	0.529381	9.23399	4.13323	3.00513	0.83783	Pdxk-ps	17
479	ENSMUSG00000002797	460.416	364.574	615.219	441.619	311.653	500.816	384	386.234	450.816	232.623	323.233	251.528	480.069	418.03	407.016	269.128	Ggct	6
480	ENSMUSG00000002799	103.272	129.045	113.661	90.3885	100.66	84.429	129.841	206.089	125.554	70.1004	153.711	62.4311	115.326	91.8259	153.828	95.4141	Jag2	12
481	ENSMUSG00000002803	518.985	459.218	576.184	574.77	453.259	541.566	480.966	540.584	469.149	362.925	563.52	326.045	518.129	523.198	496.9	417.497	Btbd6	12
482	ENSMUSG00000002804	277.614	257.554	373.786	344.078	284.493	393.178	325.594	383.696	385.165	179.727	292.596	195.816	302.985	340.583	364.818	222.713	Nudt14	12
483	ENSMUSG00000002808	0.774622	8.40769	0.868365	0.500891	4.84528	0.476548	0.199912	2.7562	0.196898	0.0887026	1.68947	0.0804641	3.35023	1.9409	1.051	0.619546	Epdr1	13
484	ENSMUSG00000002812	9201.53	7195.27	12846.6	10010.9	6976.67	11861.8	7117.26	7069.44	8730.31	4644.12	6372.62	5246.67	9747.79	9616.45	7639	5421.13	Flii	11
485	ENSMUSG00000002814	859.543	1125.23	1079.99	973.718	1136.04	1038.33	725.398	1206.24	800.788	511.043	1173.97	519.591	1021.59	1049.36	910.809	734.869	Top3a	11
486	ENSMUSG00000002820	699.036	683.836	862.682	711.597	620.405	745.309	641.095	796.635	695.126	384.86	660.668	384.333	748.518	692.437	710.952	476.62	Atg4d	9
487	ENSMUSG00000002825	409.747	396.804	404.54	516.039	445.38	432.393	418.379	514.653	362.915	322.099	547.364	257.328	403.697	464.604	431.982	375.597	Qtrt1	9
488	ENSMUSG00000002831	0.307883	0.427548	0.349332	0.173498	0.214725	0.16707	0.152394	0.268813	0.151918	0.140636	0.342707	0.129123	0.361587	0.185097	0.191042	0.204155	Plin4	17
489	ENSMUSG00000002833	3267.85	4216.11	3883.39	3079.47	3540.9	3105.82	3088.49	5061.51	3224.66	1776.64	4022.32	1708.45	3789.12	3242.07	3791.55	2502.47	Hdgfl2	17
490	ENSMUSG00000002835	2950.84	3873.57	4864.51	2932.76	3431.07	4103.18	2564.13	4275.53	3713.84	1576.72	3632.02	2103.3	3896.31	3489	3517.83	2437.35	Chaf1a	17
491	ENSMUSG00000002844	2204.32	1387.88	3526.71	2443.66	1371.22	3318.08	1804.24	1442.97	2536.18	1173.09	1296.1	1518.73	2372.97	2377.65	1927.8	1329.31	Adprh	16
492	ENSMUSG00000002845	629.21	616.974	857.148	686.031	599.519	793.148	571.136	711.369	683.579	369.687	636.111	407.518	701.111	692.899	655.362	471.105	Tmem39a	16
493	ENSMUSG00000002846	622.144	544.657	867.326	522.241	407.466	617.893	557.975	620.485	683.433	298.863	459.125	337.145	678.042	515.867	620.631	365.044	Timmdc1	16
494	ENSMUSG00000002847	2.3227	2.33347	7.27132	3.95626	3.54229	10.5113	0.467314	0.596353	1.28534	0.971893	1.71339	2.46202	3.97583	6.00329	0.783003	1.71577	Pla1a	16
495	ENSMUSG00000002870	10064.9	7269.77	17407.7	10959.7	7055	16087.2	7921.59	7267.9	12037.5	5562.41	7050.22	7784.82	11580.8	11367.3	9075.65	6799.15	Mcm2	6
496	ENSMUSG00000002871	901.053	873.1	1022.55	891.229	769.646	858.371	829.172	1020.57	826.739	539.146	916.744	495.102	932.235	839.749	892.16	650.331	Tpra1	6
497	ENSMUSG00000002881	1762.49	1073.67	2862.55	1882.31	1021.94	2594.58	1916.89	1483.29	2735.34	1263.96	1351.16	1661.16	1899.57	1832.94	2045.17	1425.42	Nab1	1
498	ENSMUSG00000002885	1472.24	1402.43	1416.25	1918.22	1628.51	1566.07	1431.97	1732.69	1210.28	1023.31	1710.55	796.565	1430.3	1704.26	1458.31	1176.81	Adgre5	8
499	ENSMUSG00000002897	12204.5	9614.2	16461.1	12324.6	8652.74	14107.9	8320.23	8325.51	9859.64	5268.56	7283.02	5750.19	12759.9	11695.1	8835.13	6100.59	Il17ra	6
500	ENSMUSG00000002900	0.490336	1.05297	0.572958	0.14857	0.284344	0.147337	0.130497	0.355966	0.133973	0.120429	0.453817	0.113871	0.705423	0.193417	0.206812	0.229372	Lamb1	12
501	ENSMUSG00000002908	0.188933	0.0997962	0.330076	0.389369	0.183297	0.577322	0.598645	0.401661	0.918892	0.168091	0.155804	0.237632	0.206268	0.383329	0.639733	0.187176	Kcnn1	8
502	ENSMUSG00000002910	385.214	562.287	374.953	353.615	460.018	292.117	373.176	691.917	319.138	206.009	527.677	162.261	440.818	368.583	461.41	298.649	Arrdc2	8
504	ENSMUSG00000002944	524.904	181.955	1016.67	618.751	191.156	1017.1	877.716	386.477	1493.63	656.453	399.316	1028.86	574.508	609.003	919.273	694.875	Cd36	5
505	ENSMUSG00000002948	1420.85	1357.48	1752.52	1392.35	1185.55	1457.52	1203.79	1460.9	1304.53	696.282	1167.34	694.948	1510.29	1345.14	1323.07	852.856	Map2k7	8
506	ENSMUSG00000002949	1455.19	1312.33	1835.59	1560.82	1254.48	1670.93	1253.25	1435.64	1388.93	867.157	1372.3	885.127	1534.37	1495.41	1359.27	1041.53	Timm44	8
507	ENSMUSG00000002957	1065.58	814.517	1614.2	1138.28	775.445	1463.42	1027.81	997.955	1367.96	755.152	1012.93	925.677	1164.76	1125.71	1131.24	897.918	Ap2a2	7
508	ENSMUSG00000002963	1723.61	1752.69	2070.87	1772.02	1605.92	1806.89	1778.03	2296.62	1876.9	1067.96	1905.67	1038.29	1849.06	1728.28	1983.85	1337.31	Pnkp	7
509	ENSMUSG00000002968	2125.91	2273.22	2632.86	2352.64	2242.03	2472.8	1865.3	2533.55	2029.65	1230.37	2308.66	1233.03	2343.99	2355.82	2142.83	1590.69	Med25	7
510	ENSMUSG00000002980	6.88252	8.93136	1.88463	6.78082	7.84224	1.57584	3.25165	5.35992	0.782297	3.36958	7.67313	0.746633	5.89951	5.39963	3.13129	3.92978	Bcam	7
511	ENSMUSG00000002981	3825	3248.92	5100.09	4131.38	3127.45	4675.11	3253.23	3510	3811.1	2128.55	3172.62	2296.58	4058	3977.98	3524.78	2532.58	Clptm1	7
512	ENSMUSG00000002983	618.262	530.628	795.451	720.989	551.486	787.264	1246.33	1358.74	1408.85	851.194	1281.96	886.181	648.114	686.58	1337.97	1006.44	Relb	7
513	ENSMUSG00000002984	1820.95	1780.97	2452.58	2058.29	1794.13	2352.79	1784.83	2217.37	2112.08	1220.1	2094.02	1329.76	2018.17	2068.4	2038.09	1547.96	Tomm40	7
514	ENSMUSG00000002985	20815.6	18268.5	21348.5	19928.9	15587.8	17346.5	15908	17734.3	14334.5	7722.78	11893.7	6409.21	20144.2	17621	15992.3	8675.22	Apoe	7
515	ENSMUSG00000002992	3.43481	2.97949	1.26722	0.563841	0.435897	0.176546	3.14005	3.45988	1.01784	1.82279	2.77462	0.544178	2.56051	0.392095	2.53926	1.71386	Apoc2	7
516	ENSMUSG00000002996	779.713	528.222	1019.37	787.958	475.743	874.277	536.799	461.931	616.59	317.456	377.391	335.839	775.767	712.659	538.44	343.562	Hbp1	12
517	ENSMUSG00000002997	33.3441	27.196	45.9922	50.5221	36.7245	59.1422	22.5534	23.3659	27.3317	20.3324	29.1006	22.6938	35.5108	48.7963	24.417	24.0423	Prkar2b	12
518	ENSMUSG00000003031	1225.09	731.434	1518	1506.61	801.676	1584.38	1123.17	851.801	1222.76	879.843	921.81	882.194	1158.17	1297.56	1065.91	894.616	Cdkn1b	6
519	ENSMUSG00000003032	11.8786	36.3558	10.5144	15.866	43.2778	11.919	14.0386	54.5779	10.9178	5.40924	29.0518	3.87445	19.5829	23.6876	26.5114	12.7785	Klf4	4
520	ENSMUSG00000003033	7000.07	5505.23	9832.12	7809.19	5473.53	9308.96	6834.24	6827.29	8433.82	4522.97	6242.01	5140.69	7445.81	7530.56	7365.12	5301.89	Ap1m1	8
521	ENSMUSG00000003037	5553.09	4077.84	8846.51	5684.95	3720.57	7686.25	4092.11	3817.04	5727.61	2544.5	3278.87	3280.14	6159.15	5697.26	4545.59	3034.51	Rab8a	8
522	ENSMUSG00000003038	8359.9	6437.05	15145.9	7010.73	4811.02	10779.7	5014.49	4904.53	7981.98	3073.95	4153.46	4506.55	9980.95	7533.83	5967	3911.32	Hmgn2	4
523	ENSMUSG00000003039	1854.89	1366.82	2722.75	2018.37	1325.5	2514.43	1467.08	1373.19	1892.04	867.632	1121.9	1030.57	1981.49	1952.77	1577.44	1006.7	Fam32a	8
524	ENSMUSG00000003051	1.76531	1.47177	0.884779	0.536341	0.398518	0.228142	0.237197	0.251196	0.104451	0.218897	0.320247	0.0887781	1.37395	0.387667	0.197615	0.209307	Elf3	1
526	ENSMUSG00000003062	211.321	99.1425	341.448	218.635	91.4169	299.815	157.592	93.9155	223.721	101.717	83.7412	132.993	217.304	203.289	158.41	106.151	Stard3nl	13
527	ENSMUSG00000003068	7881.23	11597.5	8981.21	7809.3	10241.7	7552.72	6218.72	11624	6226.31	3850.37	9942.63	3550.55	9486.66	8534.57	8023.02	5781.19	Stk11	10
528	ENSMUSG00000003070	6.52819	16.6762	3.28736	12.1214	27.5959	5.18035	3.09707	10.0494	1.37024	1.49325	6.69366	0.608471	8.83058	14.9659	4.8389	2.93179	Efna2	10
529	ENSMUSG00000003072	4278.57	4010.24	5266.49	5247.55	4383.46	5481.9	4142.45	4931.9	4479.92	2694.53	4431.82	2683.85	4518.43	5037.64	4518.09	3270.06	Atp5d	10
530	ENSMUSG00000003099	3103.82	3110.37	3391.76	3282.37	2931.51	3044.16	3569.1	4543.16	3426.71	2516.06	4424.5	2224.87	3201.98	3086.01	3846.32	3055.14	Ppp5c	7
531	ENSMUSG00000003119	2728.16	1827.47	4252.8	2526.54	1508.32	3342.58	2428.17	2066.06	3325.63	1527.57	1795.59	1926.89	2936.15	2459.15	2606.62	1750.02	Cdk12	11
532	ENSMUSG00000003123	835.223	835.243	1075.1	852.894	760.14	931.734	946.434	1202.22	1070.35	575.609	1010.1	599.551	915.189	848.256	1073	728.421	Lipe	7
533	ENSMUSG00000003131	1874.45	1340.3	3563.96	1816.36	1157.5	2930.98	1238.81	1125.17	2069.45	830.757	1042.39	1278.16	2259.57	1968.28	1477.81	1050.44	Pafah1b2	9
534	ENSMUSG00000003134	4.36636	66.0881	3.43388	3.76079	50.7307	2.51013	4.75719	91.4616	3.28705	1.91992	50.9934	1.22181	24.6294	19.0006	33.1686	18.045	Tbc1d8	1
535	ENSMUSG00000003135	1499.96	1130.85	2432.95	1518.56	1020.34	2090.43	1269.96	1216.18	1809.8	746.867	988.087	980.275	1687.92	1543.11	1431.98	905.076	Cnot11	1
536	ENSMUSG00000003153	278.568	220.539	463.81	333.924	235.608	471.853	374.509	376.618	547.848	268.228	372.637	361.381	320.973	347.129	432.992	334.082	Slc2a3	6
537	ENSMUSG00000003154	1051.3	651.921	1605.93	1154.34	637.958	1496.54	1202.01	946.805	1613.24	598.885	651.688	740.284	1103.05	1096.28	1254.02	663.619	Foxj2	6
538	ENSMUSG00000003161	2118.4	1307.4	3163.41	2073.21	1140.33	2627.49	2137	1675.29	2803.76	1348.09	1459.98	1628.99	2196.41	1947.01	2205.35	1479.02	Sri	5
539	ENSMUSG00000003166	941.512	659.193	1503.05	907.367	566.185	1229.37	863.837	768.251	1211.63	544.47	668.942	703.355	1034.58	900.973	947.905	638.923	Dgcr2	16
540	ENSMUSG00000003184	4614.93	4204.67	4675.68	4469.25	3629.03	3842.96	4421.41	5116.97	3935.78	3022.28	4832.02	2477.81	4498.42	3980.41	4491.39	3444.03	Irf3	7
541	ENSMUSG00000003190	880.083	851.501	1135.71	777.915	670.783	851.974	1059.2	1301.73	1200.91	462.353	784.988	482.804	955.764	766.891	1187.28	576.715	Bcl2l12	7
542	ENSMUSG00000003198	347.673	276.917	394.949	306.564	217.614	295.557	281.413	284.713	280.869	156.751	219.087	144.09	339.846	273.245	282.332	173.309	Zfp959	17
543	ENSMUSG00000003199	1634.25	1473.26	1897.2	1721.81	1383.36	1696.41	1660.2	1901.1	1693.34	1132.38	1791.35	1063.75	1668.23	1600.53	1751.55	1329.16	Mpnd	17
544	ENSMUSG00000003200	2415.25	2845.88	2721.55	2774.21	2913.29	2653.05	2835.32	4243.68	2807.03	2058.12	4255.53	1876.63	2660.89	2780.18	3295.34	2730.09	Sh3gl1	17
545	ENSMUSG00000003206	121.951	124.992	194.913	136.936	125.085	185.748	368.143	479.291	516.965	229.985	413.642	297.446	147.285	149.256	454.8	313.691	Ebi3	17
546	ENSMUSG00000003208	540.797	612.815	620.361	587.585	593.408	572.046	520.584	749.325	524.674	289.189	575.048	268.438	591.324	584.346	598.194	377.558	Yju2	17
547	ENSMUSG00000003226	4733.09	4267.88	10162.1	5025.28	4038.46	9156.91	3870.12	4432.78	7300.49	2780.58	4399.77	4830.87	6387.68	6073.55	5201.13	4003.74	Ranbp2	10
549	ENSMUSG00000003228	54.5884	86.6983	154.239	50.6221	71.6537	121.39	50.9289	102.745	126.429	21.8556	60.9118	49.97	98.5085	81.222	93.3675	44.2458	Grk5	19
550	ENSMUSG00000003233	1073.45	840.811	1517	1088.49	759.853	1305.51	1090.68	1085.18	1354.23	543.195	746.624	621.174	1143.75	1051.28	1176.7	636.998	Dvl3	16
551	ENSMUSG00000003234	1227.4	1098.28	1737.44	1223.42	975.642	1469.78	946.298	1075.57	1176.9	630.504	990.014	722.212	1354.37	1222.95	1066.26	780.91	Abcf3	16
552	ENSMUSG00000003235	2260.92	1821.62	3319.1	2173.65	1560.81	2708.17	1750.04	1791.04	2257.22	1253.72	1772.56	1489.33	2467.21	2147.55	1932.77	1505.2	Eif2b5	16
553	ENSMUSG00000003269	1417.38	1605	1774.08	1322.17	1334.33	1404.52	1125.9	1619.46	1238.16	687.836	1366.79	696.669	1598.82	1353.68	1327.84	917.097	Cyth2	7
554	ENSMUSG00000003271	7.50384	3.94463	8.07553	14.0824	6.59761	12.8622	5.3344	3.56199	5.04385	9.99051	9.2159	8.70018	6.508	11.1807	4.64675	9.30219	Sult2b1	7
555	ENSMUSG00000003273	0.142863	0.268685	0.162134	0.45203	0.757667	0.435383	0.796215	1.90212	0.793913	0.127104	0.419478	0.116725	0.191227	0.54836	1.16408	0.221102	Car11	7
556	ENSMUSG00000003279	0.265168	0.135915	0.172684	3.05712	1.39651	1.68964	2.38711	1.55419	1.36582	1.15413	1.03807	0.608189	0.191255	2.04776	1.76904	0.933463	Dlgap1	17
557	ENSMUSG00000003282	30.6662	28.8555	88.1383	22.6683	19.0097	55.2935	19.4857	23.29	49.2051	11.0197	18.1956	25.6288	49.22	32.3239	30.6603	18.2814	Plag1	4
558	ENSMUSG00000003283	90.7253	110.143	122.023	93.1701	100.808	106.35	140.364	216.456	165.866	69.2149	147.454	75.3294	107.63	100.11	174.229	97.3328	Hck	2
559	ENSMUSG00000003299	2643.32	2132.81	2985.37	2996.84	2155.03	2872.52	2287.91	2344.9	2270.26	1671.55	2366.73	1527.64	2587.17	2674.8	2301.02	1855.3	Mrpl4	9
560	ENSMUSG00000003308	2151.03	1789.86	2837.24	2246.69	1666.11	2515.02	1904.15	2012.6	2206.68	1370.03	2000.46	1462.29	2259.38	2142.61	2041.15	1610.93	Keap1	9
561	ENSMUSG00000003309	143.688	118.125	166.266	159.172	116.621	156.315	87.5513	91.4258	89.0092	84.7855	122.313	79.3885	142.693	144.036	89.3287	95.4955	Ap1m2	9
562	ENSMUSG00000003316	3555.77	2055.6	5928.21	3717.65	1915.41	5260.29	3165.8	2324.73	4637.27	2114.62	2145.19	2852.83	3846.53	3631.12	3375.93	2370.88	Glg1	8
563	ENSMUSG00000003341	12.1621	28.7627	9.77919	11.9502	25.1873	8.15487	2.25	6.75906	1.58951	2.38374	9.89253	1.55098	16.9014	15.0974	3.53286	4.60908	Atp8b3	10
564	ENSMUSG00000003344	1052.12	907.451	1341.33	1396.85	1073.73	1511.37	1109.17	1215.18	1242.39	913.633	1382.8	942.53	1100.3	1327.32	1188.92	1079.65	Btbd2	10
565	ENSMUSG00000003345	6570.1	5694.99	8545.9	7055.52	5450.52	7788.71	6146.34	6767.39	7024.11	4015.14	6107.3	4226.1	6937	6764.92	6645.95	4782.85	Csnk1g2	10
566	ENSMUSG00000003346	2110.39	1570.94	2676.12	2549.13	1691.12	2743.37	2986.67	2824.02	3327.51	2001.89	2614.95	2054.16	2119.15	2327.87	3046.07	2223.67	Abhd17a	10
567	ENSMUSG00000003348	3510.82	2251.91	5448.8	3735.69	2135.51	4920.56	3547.91	2890.68	4837.87	2155.95	2426.66	2707.61	3737.17	3597.26	3758.82	2430.07	Mob3a	10
568	ENSMUSG00000003352	1.19842	10.3094	1.18199	1.52628	11.7016	1.27758	1.23638	13.5101	1.07138	0.412399	6.22543	0.329136	4.22993	4.83517	5.27263	2.32232	Cacnb3	15
569	ENSMUSG00000003354	0.311194	0.293467	0.521985	0.173273	0.145628	0.246665	0.296433	0.35509	0.43686	0.740361	1.22518	1.0049	0.375549	0.188522	0.362795	0.990147	Ccdc65	15
570	ENSMUSG00000003355	59.7524	86.7349	102.751	22.4571	29.0523	32.7743	13.1323	24.2138	19.8408	4.82516	12.2907	6.7142	83.0794	28.0946	19.0623	7.94336	Fkbp11	15
571	ENSMUSG00000003360	3423.33	3172.81	4131.37	3442.33	2843.38	3525.73	2876.26	3386.17	3049.75	1920.09	3122.8	1875.08	3575.83	3270.48	3104.06	2305.99	Ddx23	15
572	ENSMUSG00000003363	1116	815.062	1313.53	1153.31	750.689	1152.06	1585.95	1471.3	1640.05	941.803	1207.02	896.996	1081.53	1018.68	1565.77	1015.27	Pld3	7
573	ENSMUSG00000003378	217.765	584.158	281.197	184.099	440.131	201.755	97.4951	332.208	110.61	41.1207	193.567	42.9672	361.04	275.328	180.104	92.5515	Grik5	7
574	ENSMUSG00000003379	36365.6	27252.3	42829.2	36230.6	24197.9	36214	37502.3	35699	38805.8	22091.2	29050.9	21053.4	35482.4	32214.1	37335.7	24065.2	Cd79a	7
575	ENSMUSG00000003380	492.545	290.993	579.04	478.042	251.704	476.957	351.074	263.463	362.619	237.042	245.747	225.497	454.192	402.234	325.719	236.095	Rabac1	7
576	ENSMUSG00000003382	1466.33	935.214	2093.72	1577.31	896.573	1911.42	1544.78	1251.5	1937.95	1044.42	1168.91	1206.75	1498.42	1461.77	1578.08	1140.03	Etv3	3
577	ENSMUSG00000003402	3080.51	2945.94	3905.4	3284.72	2799.55	3534.22	2659.48	3230.6	2962.31	1645.53	2761.44	1688.12	3310.61	3206.16	2950.8	2031.7	Prkcsh	9
578	ENSMUSG00000003410	1.35681	1.23503	0.602835	6.5528	5.31583	2.47091	0.239797	0.277258	0.0936076	0.411601	0.657447	0.147982	1.06489	4.77985	0.203554	0.405677	Elavl3	9
579	ENSMUSG00000003411	13.0008	7.82724	11.4382	17.2176	9.23841	12.856	8.98282	6.86964	6.94363	9.17293	9.69108	6.53048	10.7554	13.104	7.5987	8.46483	Rab3b	4
580	ENSMUSG00000003418	380.868	218.871	628.352	537.877	275.476	753.118	847.902	618.932	1229.03	728.703	734.837	972.82	409.363	522.157	898.622	812.12	St8sia6	2
581	ENSMUSG00000003420	34.0817	21.3669	32.6115	53.7888	30.0539	43.6809	140.157	111.614	117.829	110.831	121.929	85.8147	29.3534	42.5079	123.2	106.191	Fcgrt	7
582	ENSMUSG00000003421	1667.21	1710.55	2023.16	1819.66	1663.88	1874.05	1449.65	1889.27	1545.59	951.151	1712.46	933.991	1800.31	1785.86	1628.17	1199.2	Nosip	7
583	ENSMUSG00000003423	1107.88	1288.13	1521.81	983.347	1018.97	1146.37	1021.77	1509.04	1233.13	550.448	1123.08	611.837	1305.94	1049.56	1254.65	761.787	Pih1d1	7
584	ENSMUSG00000003429	15823	11307.3	19163	17193.1	10950	17671.8	13939.6	12653.3	14832.5	10053.9	12607.7	9852.91	15431.1	15271.6	13808.5	10838.2	Rps11	7
585	ENSMUSG00000003435	7678.02	8048.53	10182.2	8435	7880.27	9493.53	6762.71	9004.78	7879.57	4415.56	8122.33	4738.39	8636.25	8602.93	7882.35	5758.76	Supt5	7
586	ENSMUSG00000003436	5.78182	14.2806	3.1379	1.75544	3.86415	0.808558	0.918627	2.88207	0.438029	0.540957	2.34461	0.237569	7.73343	2.14272	1.41291	1.04105	Dll3	7
587	ENSMUSG00000003437	2842.13	3301.55	3699.29	2908.56	3011.21	3212.96	2354.76	3474.61	2692.85	1389.3	2832.03	1463.27	3280.99	3044.24	2840.74	1894.87	Paf1	7
588	ENSMUSG00000003438	1285.91	1298.6	1756.44	1459.77	1313.82	1692.23	1185.17	1520.3	1422.31	770.957	1366.23	852.135	1446.98	1488.61	1375.92	996.439	Timm50	7
589	ENSMUSG00000003444	423.659	412.98	544.23	421.497	366.18	459.528	318.727	394.653	359.728	203.907	348.795	211.958	460.29	415.735	357.703	254.887	Med29	7
590	ENSMUSG00000003452	15.8988	22.5654	22.5699	13.1774	16.6685	15.8762	14.5318	26.1989	18.1249	7.81192	19.4565	8.97382	20.3447	15.2407	19.6186	12.0807	Bicd1	6
591	ENSMUSG00000003458	2628.99	2082.31	3497.18	2964.98	2092.99	3347.35	2454.18	2469.15	2868.3	1590.21	2210.23	1711.73	2736.16	2801.77	2597.21	1837.39	Ncstn	1
592	ENSMUSG00000003464	893.094	604.835	1282.83	986.965	595.703	1203.17	743.758	639.818	938.631	579.98	689.256	674.124	926.921	928.612	774.069	647.787	Pex19	1
593	ENSMUSG00000003469	6.17138	2.03597	3.32199	10.2604	3.01678	4.6874	3.25528	1.36415	1.53955	14.618	8.46262	6.36731	3.84311	5.9882	2.05299	9.81597	Phyhip	14
596	ENSMUSG00000003484	2471.11	1948.07	2789.68	3476.61	2442.63	3330.96	1981.73	1984.45	1965.6	1761.78	2437.2	1609.41	2402.95	3083.4	1977.26	1936.13	Cyp4f18	8
597	ENSMUSG00000003500	304.834	366.179	533.886	330.32	353.633	490.989	305.615	466.326	470.273	151.445	319.236	214.631	401.633	391.648	414.071	228.438	Impdh1	6
599	ENSMUSG00000003518	173.042	115.78	244.286	297.443	177.367	356.371	183.165	155.671	227.185	158.433	186.018	180.987	177.703	277.06	188.673	175.146	Dusp3	11
600	ENSMUSG00000003526	29.4857	37.3198	32.5035	33.7682	38.091	31.592	21.7967	35.043	21.1105	12.8819	28.611	11.4908	33.103	34.4837	25.9834	17.6612	Prodh	16
601	ENSMUSG00000003527	1020.78	954.602	1175.08	1049.26	874.511	1025.11	877.942	1042.9	887.955	650.837	1068.05	606.263	1050.15	982.962	936.265	775.051	Ess2	16
602	ENSMUSG00000003528	1186.83	1019.95	1582.34	1295.97	992.596	1466.42	1352.4	1476.31	1584.18	948.26	1430.02	1023.04	1263.04	1251.66	1470.96	1133.77	Slc25a1	16
603	ENSMUSG00000003531	156.926	162.51	235.982	190.978	176.261	243.735	86.0378	113.177	113.674	73.9061	134.305	89.9327	185.139	203.658	104.296	99.3813	Dgcr6	16
604	ENSMUSG00000003534	0.12061	3.79827	0.220689	0.319959	8.98018	0.496869	0.348184	13.9282	0.559752	0.0852161	4.70925	0.126175	1.37986	3.26567	4.94539	1.64021	Ddr1	17
605	ENSMUSG00000003541	2.29493	13.7239	2.89095	2.73795	14.5923	2.92717	4.93874	37.5154	5.46609	1.56275	16.3994	1.593	6.30327	6.75247	15.9734	6.51837	Ier3	17
606	ENSMUSG00000003545	22.2834	206.653	29.8633	18.6964	154.527	21.2649	30.1691	355.391	35.5228	8.36309	136.099	9.06933	86.2666	64.8296	140.361	51.1771	Fosb	7
607	ENSMUSG00000003546	371.126	318.66	392.433	353.704	270.667	317.421	294.568	321.275	273.665	183.406	276.342	156.932	360.74	313.931	296.503	205.56	Klc4	17
608	ENSMUSG00000003549	618.46	437.099	658.926	630.013	396.831	569.672	601.385	539.89	562.946	370.876	459.965	319.747	571.495	532.172	568.074	383.529	Ercc1	7
609	ENSMUSG00000003555	0.220675	3.81499	0.250383	0.217768	3.35524	0.2097	0.183309	4.02538	0.182736	0.129959	3.94252	0.119319	1.42868	1.2609	1.46381	1.39726	Cyp17a1	19
610	ENSMUSG00000003559	438.297	221.447	628.08	546.757	246.198	664.954	410.298	263.321	516.577	353.199	313.148	409.561	429.275	485.97	396.732	358.636	As3mt	19
611	ENSMUSG00000003573	51.0769	61.2397	100.603	50.9439	54.4364	85.1586	65.8689	100.317	113.987	29.2911	61.6272	46.6846	70.9731	63.513	93.3909	45.8676	Homer3	8
612	ENSMUSG00000003575	634.764	594.974	863.027	887.688	741.539	1024.29	846.562	1007.93	1011.26	575.325	946.294	632.964	697.588	884.506	955.248	718.194	Crtc1	8
613	ENSMUSG00000003581	808.765	852.365	786.573	732.084	687.626	604.266	758.41	1015.29	648.052	507.246	938.101	399.198	815.901	674.659	807.252	614.848	Rnf215	11
614	ENSMUSG00000003585	16.2045	18.0077	13.9941	19.3381	19.1524	14.1733	14.9213	21.0626	11.3215	11.4594	22.3467	8.00801	16.0688	17.5546	15.7684	13.938	Sec14l2	11
615	ENSMUSG00000003604	245.351	248.045	392.492	201.967	181.975	274.205	218.89	281.096	307.652	140.819	249.823	182.288	295.296	219.382	269.213	190.977	Aven	2
616	ENSMUSG00000003617	0.260617	0.361914	0.487529	0.146863	0.181762	0.233164	0.251253	0.443198	0.412951	0.119046	0.290097	0.180204	0.37002	0.187263	0.369134	0.196449	Cp	3
617	ENSMUSG00000003623	531.159	453.475	1029.6	493.661	375.618	812.127	380.782	412.943	648.5	217.277	325.514	340.809	671.412	560.469	480.742	294.534	Crot	5
618	ENSMUSG00000003644	4301.64	2842.29	6233.39	4789.22	2820.24	5889.87	4327.76	3632.3	5509.89	3072.73	3562.76	3603.03	4459.11	4499.78	4489.98	3412.84	Rps6ka1	4
620	ENSMUSG00000003660	6172.1	4826.93	10408.6	6649.86	4634.88	9517.45	5863.12	5824.41	8687.13	4263.13	5850.51	5817.54	7135.87	6934.06	6791.55	5310.39	Snrnp200	2
621	ENSMUSG00000003662	1184.24	882.201	1807.34	1263.82	839.074	1636.95	946.241	895.39	1268.79	605.492	791.52	747.758	1291.26	1246.62	1036.81	714.923	Ciao1	2
623	ENSMUSG00000003680	1659.88	1411.78	2225	1709.98	1296.2	1945.34	1482.87	1602.06	1746.41	964.127	1438.97	1045.78	1765.56	1650.51	1610.45	1149.63	Taf6l	19
624	ENSMUSG00000003721	407.305	226.827	561.355	428.12	212.485	500.766	318.195	225.088	385.302	199.859	195.311	222.893	398.496	380.457	309.528	206.021	Insig2	1
625	ENSMUSG00000003731	1684.92	1113.93	2898.31	1846.92	1088.22	2696.28	1447.38	1215.48	2187.45	940.673	1091.31	1309.36	1899.05	1877.14	1616.77	1113.78	Kpna6	4
626	ENSMUSG00000003746	3215.72	1503.71	5630.23	3624.21	1510.39	5385.33	4193.24	2490.7	6450.41	2875.77	2359.76	4074.32	3449.89	3506.65	4378.12	3103.28	Man1a	10
627	ENSMUSG00000003752	214.796	201.86	265.41	231.766	194.116	243.048	238.349	284.526	258.759	130.656	215.468	130.64	227.355	222.977	260.545	158.921	Itpkc	7
628	ENSMUSG00000003762	896.524	958.658	1027.54	879.66	838.311	855.662	794.485	1079.13	800.041	447.143	839.026	414.702	960.907	857.878	891.218	566.957	Coq8b	7
629	ENSMUSG00000003778	5757.82	6336.72	8209.47	4519.17	4432.55	5468.48	4521.65	6321.03	5664.26	2289.7	4421.94	2641.73	6768	4806.73	5502.32	3117.79	Brd8	18
630	ENSMUSG00000003779	3953.23	5247.66	6908.42	3601.46	4260.69	5341.4	2256.48	3804.78	3464.55	1458.61	3397.67	2062.62	5369.77	4401.18	3175.27	2306.3	Kif20a	18
631	ENSMUSG00000003808	2041.29	1807.3	2483.22	2201.94	1737.48	2273.36	1821.15	2048.12	1946.46	1173.75	1823.59	1155.42	2110.6	2070.93	1938.57	1384.25	Farsa	8
632	ENSMUSG00000003809	430.657	492.233	544.326	448.465	456.831	481.069	396.203	575.229	439.982	307.697	617.148	314.705	489.072	462.122	470.471	413.183	Gcdh	8
633	ENSMUSG00000003810	1952.68	2744.67	2820.67	2034.44	2548.54	2494.12	2022.78	3611.54	2567.2	1108.78	2734.84	1296.04	2506.01	2359.04	2733.84	1713.22	Mast2	4
634	ENSMUSG00000003812	552.665	413.702	608.258	634.902	423.565	593.039	812.637	772.691	785.799	657.228	863.314	585.322	524.875	550.502	790.376	701.955	Dnase2a	8
635	ENSMUSG00000003813	2101.09	1663.12	2983.26	2214.21	1562.02	2668.19	1611.09	1619.88	2009.81	1037.87	1441.62	1192.46	2249.15	2148.14	1746.93	1223.98	Rad23a	8
636	ENSMUSG00000003814	16079.6	11347.5	23089.6	16216.1	10199	19762.4	19975.9	17906.7	25202.1	12214.9	15126.6	14193.4	16838.9	15392.5	21028.2	13845	Calr	8
637	ENSMUSG00000003824	161.138	147.275	284.078	178.848	145.681	267.593	176.487	204.893	273.364	125.857	201.853	179.543	197.497	197.374	218.248	169.084	Syce2	8
638	ENSMUSG00000003847	3345.27	2318.28	5198.12	3257.21	2011.73	4295.48	3496.12	3077.55	4772.99	2140.02	2602.44	2690.83	3620.56	3188.14	3782.22	2477.76	Nfat5	8
639	ENSMUSG00000003848	902.373	940.616	1065.36	997.878	927.025	999.859	774.128	1025	802.995	533.162	975.242	509.358	969.45	974.92	867.374	672.587	Nob1	8
640	ENSMUSG00000003849	1.48565	3.25082	0.67481	1.46521	2.85734	0.564825	0.862592	2.39753	0.344238	0.890242	3.4183	0.327209	1.80376	1.62912	1.20145	1.54525	Nqo1	8
641	ENSMUSG00000003863	2.33946	0.795625	3.82202	5.50254	1.6678	7.62942	12.8245	5.5401	18.408	1.48523	0.88637	1.96347	2.31903	4.93325	12.2575	1.44502	Ppfia3	7
642	ENSMUSG00000003865	690.418	490.474	997.825	643.908	407.677	789.8	667.655	602.477	847.782	450.321	561.375	526.644	726.239	613.795	705.971	512.78	Gys1	7
643	ENSMUSG00000003868	2143.28	1974.32	3046.4	2072.55	1701.51	2500.15	1728.42	2022.43	2158.48	1137.04	1837.98	1307.79	2388	2091.4	1969.78	1427.6	Ruvbl2	7
644	ENSMUSG00000003872	3.35597	5.46862	8.53384	7.2783	10.5701	15.7075	0.940159	1.94601	2.10047	1.87866	5.37199	3.86569	5.78614	11.1853	1.66222	3.70545	Lin7b	7
645	ENSMUSG00000003873	982.846	843.169	1118.23	1150.14	879.365	1110.57	952.095	1037.51	951.73	733.964	1104.92	675.728	981.414	1046.69	980.447	838.204	Bax	7
646	ENSMUSG00000003882	32.8345	44.1656	7.18996	25.106	30.0967	4.66577	45.3452	77.4763	8.72401	12.0948	28.5482	2.14313	28.0634	19.9561	43.8485	14.2621	Il7r	15
647	ENSMUSG00000003923	1445.03	1027.2	2419.9	1568.73	993.836	2229.57	1189.36	1073.93	1749.95	757.902	945.408	1027.04	1630.71	1597.38	1337.75	910.117	Tfam	10
648	ENSMUSG00000003929	188.968	207.122	389.154	170.427	166.481	297.867	153.832	214.175	278.336	91.2069	175.426	151.99	261.748	211.592	215.448	139.541	Zfp81	17
649	ENSMUSG00000003934	83.9193	88.4397	61.3772	97.5496	91.6219	60.551	59.385	79.4962	38.1603	36.5061	67.5115	21.6054	77.9121	83.2408	59.0138	41.8743	Efnb3	11
650	ENSMUSG00000003948	331.541	259.877	489.064	340.551	237.904	426.346	342.584	341.101	444.003	208.827	287.24	249.269	360.161	334.934	375.896	248.445	Mmd	11
651	ENSMUSG00000003949	0.498511	0.971845	0.582357	0.296641	0.515397	0.294101	0.459874	1.1388	0.472001	0.124386	0.42552	0.117581	0.684238	0.368713	0.690224	0.222496	Hlf	11
652	ENSMUSG00000003955	301.762	283.506	452.436	334.004	279.665	425.006	318.057	379.566	418.975	219.012	361.072	265.714	345.902	346.225	372.199	281.933	Fam162a	16
653	ENSMUSG00000003970	22909	22887.8	26687	26022.7	23170.7	25727.5	18642.5	23658.4	19080.3	14427	25293.1	13599.5	24161.3	24973.6	20460.4	17773.2	Rpl8	15
655	ENSMUSG00000003992	25.2259	41.4274	53.1677	32.6121	47.7318	58.3352	16.1197	33.6265	29.8502	11.7646	33.9037	20.0647	39.9404	46.2264	26.5322	21.911	Ssbp2	13
656	ENSMUSG00000004018	395.709	356.693	693.282	325.727	261.674	484.327	266.556	305.206	410.31	148.906	235.536	211.105	481.895	357.242	327.357	198.516	Fancl	11
657	ENSMUSG00000004031	0.307883	0.427548	0.349332	0.173498	0.214725	0.16707	0.152394	0.268813	0.151918	0.140636	0.342707	0.129123	0.361587	0.185097	0.191042	0.204155	Brinp2	1
658	ENSMUSG00000004032	0.982002	2.96752	5.43434	0.213724	0.575602	1.00378	0.142686	0.547704	0.693752	0.208624	1.1063	0.934223	3.12795	0.597701	0.461381	0.749715	Gstm5	3
659	ENSMUSG00000004035	0.298892	0.0930852	0.223688	0.706699	0.19615	0.448863	1.09056	0.431419	0.717078	0.265921	0.145327	0.16104	0.205222	0.450571	0.746351	0.190762	Gstm7	3
661	ENSMUSG00000004040	4538.81	2708.11	7019.59	4802.71	2553.87	6303.87	4872.99	3693.21	6621.47	3695.18	3868.89	4624.43	4755.5	4553.48	5062.56	4062.83	Stat3	11
662	ENSMUSG00000004043	1345.02	1142.22	1986.29	1489.17	1127.08	1866.42	1296.23	1398.27	1681.84	918.27	1368.43	1097.33	1491.18	1494.22	1458.78	1128.01	Stat5a	11
663	ENSMUSG00000004044	1.12925	2.84761	0.7538	1.98703	4.46562	1.1257	0.4788	1.53365	0.280807	0.94585	4.18542	0.510905	1.57689	2.52612	0.76442	1.88072	Cavin1	11
664	ENSMUSG00000004054	2861.41	3078.05	3227.57	3266.5	3131.61	3127.01	2941.77	4019.67	2915.38	1979.58	3736.77	1806.85	3055.68	3175.04	3292.27	2507.73	Map3k11	19
665	ENSMUSG00000004056	2547.6	1765.28	3742.57	2627.91	1622.86	3276.41	2876	2531.37	3712.07	1940.92	2360.03	2307.27	2685.15	2509.06	3039.81	2202.74	Akt2	7
666	ENSMUSG00000004069	984.841	769.099	1509.25	1089.67	758.404	1417.24	762.451	756.331	1026.59	554.804	760.296	688	1087.73	1088.44	848.457	667.7	Dnaja3	16
667	ENSMUSG00000004070	2327.64	1463.26	3361.35	2066.08	1157.55	2532.18	1911.02	1526	2424.67	1150.43	1269.09	1344.34	2384.08	1918.6	1953.9	1254.62	Hmox2	16
668	ENSMUSG00000004071	524.27	405.815	677.477	617.907	426.269	677.661	532.056	523.135	604.068	383.163	520.456	400.66	535.854	573.946	553.087	434.76	Cdip1	16
669	ENSMUSG00000004085	369.067	339.848	687.226	449.331	368.752	710.088	337.404	394.653	551.994	272.53	440.375	410.642	465.38	509.39	428.017	374.516	Map3k20	2
670	ENSMUSG00000004096	2757.66	2114.6	3786.36	2562.99	1751.54	2986.61	1727.28	1682.41	2083.69	1179.35	1586.93	1310.32	2886.2	2433.71	1831.13	1358.87	Cwc15	9
671	ENSMUSG00000004098	1.11496	10.0804	8.43863	0.206916	1.66725	1.32909	0.348741	4.00502	2.31901	0.268608	4.26152	1.64507	6.54467	1.06775	2.22426	2.0584	Col5a3	9
672	ENSMUSG00000004099	20719.4	18920.4	33419.4	23627.9	19229.4	32344.2	17158	19902.3	24315.1	12314.8	19733.6	16073.1	24353.1	25067.2	20458.4	16040.5	Dnmt1	9
673	ENSMUSG00000004100	3132.6	5166.78	3157.34	3302.39	4854.35	2824.85	3233.83	6775.1	2863.67	2073.66	6001.78	1691.25	3818.91	3660.53	4290.87	3255.56	Ppan	9
674	ENSMUSG00000004105	0.347103	1.89875	0.393982	0.32546	1.58671	0.313522	0.613943	4.26602	0.61226	0.106973	1.02686	0.0982529	0.879946	0.741896	1.83074	0.410695	Angptl2	2
675	ENSMUSG00000004110	2005.44	1639.74	2552.05	1872.42	1364.44	2022.24	1103.19	1145.78	1233.45	958.78	1375.66	987.307	2065.74	1753.04	1160.81	1107.25	Cacna1e	1
676	ENSMUSG00000004113	14.1111	16.6131	23.0218	9.56498	10.036	13.2438	8.55946	12.8003	12.2691	3.46827	7.16523	4.57872	17.9153	10.9483	11.2096	5.07074	Cacna1b	2
677	ENSMUSG00000004127	279.827	310.528	421.258	290.251	287.06	370.837	226.689	319.541	299.833	119.695	233.085	145.81	337.204	316.049	282.021	166.197	Trmt10a	3
678	ENSMUSG00000004151	0.693638	2.52863	0.777687	0.228638	0.742831	0.217556	0.396635	1.83666	0.390708	0.111311	0.712063	0.100987	1.33332	0.396342	0.874666	0.30812	Etv1	12
679	ENSMUSG00000004187	89.4246	137.629	79.59	71.8466	98.5476	54.2698	68.1253	133.182	53.272	30.6755	82.8459	22.0926	102.214	74.888	84.8597	45.2047	Kifc2	15
680	ENSMUSG00000004207	9283.78	5107.72	12931.8	10031	4918.51	11858.4	10833.8	7571.26	13258.8	6753.17	6519.85	7611.92	9107.76	8935.97	10554.6	6961.64	Psap	10
681	ENSMUSG00000004221	1184.2	680.583	1812.7	1242.46	636.39	1614.1	993.491	725.275	1336.14	602.704	607.835	746.546	1225.83	1164.32	1018.3	652.361	Ikbkg	X
683	ENSMUSG00000004233	182.819	147.023	234.663	229.036	164.156	249.504	179.45	183.313	202.375	123.112	173.738	127.873	188.168	214.232	188.379	141.574	Wars2	3
684	ENSMUSG00000004263	77.1823	117.73	83.1831	73.5738	100.019	67.2963	64.699	125.358	61.2638	34.3405	91.9188	29.9487	92.6985	80.2963	83.7736	52.0694	Atn1	6
685	ENSMUSG00000004264	4967.32	3781.78	7144.21	5616.68	3811.03	6855.87	4390.1	4245.54	5547.49	3184.41	4254.33	3706.08	5297.77	5427.86	4727.71	3714.94	Phb2	6
686	ENSMUSG00000004266	29447.2	23493.8	35665.3	31707.2	22545.3	32591.9	40036.2	40573.9	42603.3	25975.4	36366.3	25457.5	29535.5	28948.1	41071.2	29266.4	Ptpn6	6
687	ENSMUSG00000004267	4.35228	2.49464	2.36971	6.32279	3.22989	2.92172	15.1236	11.0111	7.23477	16.2986	16.3934	7.18097	3.07221	4.15813	11.1232	13.291	Eno2	6
688	ENSMUSG00000004268	3378.87	2813.11	4156.56	3595.13	2667.58	3753.42	2751.26	2909.59	2973.61	1806.36	2639.05	1798.13	3449.51	3338.71	2878.15	2081.18	Emg1	6
689	ENSMUSG00000004270	1175.85	842.838	1692.4	1378.41	880.558	1683.76	1166.65	1062.22	1475.3	740.752	931.731	862.731	1237.03	1314.24	1234.72	845.071	Lpcat3	6
690	ENSMUSG00000004285	1377.33	951.699	2049.75	1550.95	955.096	1958.9	1177.77	1033.72	1539.96	688.952	835.367	829.668	1459.59	1488.31	1250.48	784.662	Atp6v1f	6
691	ENSMUSG00000004296	0.111983	0.30419	0.182705	0.669458	1.62071	0.926988	0.196705	0.678724	0.281971	0.0996297	0.474909	0.131535	0.199626	1.07239	0.3858	0.235358	Il12b	11
692	ENSMUSG00000004317	263.772	171.992	473.491	363.936	211.49	554.444	325.701	269.762	513.677	230.25	263.454	334.453	303.085	376.623	369.713	276.052	Clcn5	X
693	ENSMUSG00000004319	2788.25	1695.33	4942.72	3066.29	1661.59	4613.16	3141.71	2426.45	4893.16	2317.84	2473.04	3324.83	3142.1	3113.68	3487.11	2705.24	Clcn3	8
694	ENSMUSG00000004328	43.9965	43.7624	114.98	38.9714	34.5475	86.4372	100.116	126.494	229.878	37.6218	65.6673	79.5603	67.5797	53.3187	152.163	60.9498	Hif3a	7
697	ENSMUSG00000004347	45.4696	44.7935	76.209	36.7725	32.2853	52.307	24.2252	30.3142	35.6733	13.3617	23.0985	18.1218	55.4907	40.455	30.0709	18.194	Pde1c	6
698	ENSMUSG00000004356	995.227	828.314	1765.48	957.268	710.058	1441.2	942.185	996.077	1468.47	673.579	983.758	966.901	1196.34	1036.18	1135.58	874.746	Utp20	10
699	ENSMUSG00000004359	0.433045	5.28678	2.37203	0.407442	4.43316	1.89411	0.247829	3.84321	1.19269	0.193445	4.14423	0.857428	2.69728	2.2449	1.76125	1.7317	Spic	10
701	ENSMUSG00000004364	4560.75	3299.5	7855.74	4452.01	2870.49	6508.15	3585.7	3295.12	5426.44	2261.56	2871.1	3152.19	5238.66	4610.22	4102.42	2761.62	Cul3	1
703	ENSMUSG00000004371	3.52963	3.14768	0.388899	12.64	10.0461	1.18197	1.55544	1.76197	0.150574	0.935884	1.46457	0.0834417	2.3554	7.956	1.15599	0.827966	Il11	7
704	ENSMUSG00000004383	1.64789	1.59808	6.15912	0.237682	0.205425	0.753942	0.577787	0.71174	1.89735	0.22211	0.377977	0.671757	3.13503	0.399016	1.06229	0.423948	Large1	8
705	ENSMUSG00000004393	944.524	885.681	1344.36	1105.24	923.654	1335.09	976.852	1163.53	1221.57	732.678	1205.61	843.856	1058.19	1121.33	1120.65	927.38	Ddx56	11
706	ENSMUSG00000004394	638.494	450.585	799.025	701.918	441.463	745.489	534.645	479.258	587.839	447.65	554.352	453.31	629.368	629.623	533.914	485.104	Tmed4	11
707	ENSMUSG00000004415	0.304057	1.81325	1.05335	0.54574	2.90053	1.60455	0.115059	0.871584	0.350209	0.0633954	0.663419	0.177716	1.05688	1.68361	0.445617	0.30151	Col26a1	5
708	ENSMUSG00000004446	3137.92	2807.96	4597.71	3097.7	2470.45	3852.03	4209.55	4784.85	5419.07	2584.04	4057.65	3063.74	3514.53	3140.06	4804.49	3235.14	Bid	6
709	ENSMUSG00000004451	402.763	216.154	693.035	478.79	229.006	699.199	401.786	273.901	607.42	230.901	217.454	321.503	437.318	468.999	427.702	256.619	Ralb	1
710	ENSMUSG00000004455	4679.17	3042.23	9271.71	4543.81	2632.88	7641.2	3495.28	2886.62	6085.02	2476.35	2825.28	3970.6	5664.37	4939.3	4155.64	3090.74	Ppp1cc	5
711	ENSMUSG00000004460	3271.33	2612.13	4752.11	3395.62	2416.45	4186.32	3201.8	3247.51	4086.46	2065.23	2893.79	2427.64	3545.19	3332.8	3511.92	2462.22	Dnajb11	16
712	ENSMUSG00000004462	461.846	372.753	805.618	462.165	332.436	684.194	399.371	409.434	612.065	273.941	387.979	386.671	546.739	492.931	473.623	349.53	Tbccd1	16
713	ENSMUSG00000004473	16.32	19.7696	21.2108	15.7306	16.9829	17.3513	28.5722	43.9648	32.6264	8.32375	17.6939	8.75405	19.1001	16.6883	35.0545	11.5906	Clec11a	7
714	ENSMUSG00000004500	214.739	149.419	356.679	221.23	137.192	311.862	219.033	193.592	319.643	150.037	183.198	201.659	240.279	223.428	244.089	178.298	Zfp324	7
715	ENSMUSG00000004508	6.07643	36.6707	18.7914	4.99149	26.8466	13.1006	2.76051	21.1614	7.50048	3.65108	38.6651	9.13659	20.5128	14.9795	10.4741	17.1509	Gab2	7
716	ENSMUSG00000004530	7289.67	5473.2	12520.2	7313.38	4893.72	10660.4	3802.64	3626.63	5738.23	2428.34	3199.42	3374.94	8427.69	7622.49	4389.17	3000.9	Coro1c	5
717	ENSMUSG00000004535	3857.41	2472.77	6608.82	3800.07	2171.04	5525.48	2932.77	2388.09	4414.64	2069.18	2327.63	2868.65	4313	3832.2	3245.17	2421.82	Tax1bp1	6
720	ENSMUSG00000004552	1130.62	628.148	2620.34	1313.24	650.244	2583.06	560.244	395.373	1140.8	293.987	286.616	551.343	1459.7	1515.51	698.805	377.315	Ctse	1
721	ENSMUSG00000004558	9.42984	4.98814	4.10502	6.24044	2.94197	2.30556	3.40106	2.28525	1.30081	9.85323	9.1462	3.47091	6.17433	3.82933	2.32904	7.49011	Ndrg2	14
722	ENSMUSG00000004561	644.086	605.065	722.993	670.867	561.671	639.112	678.508	809.649	669.166	375.899	619.665	341.44	657.381	623.883	719.108	445.668	Mettl17	14
723	ENSMUSG00000004562	0.600135	10.2765	0.261512	0.317213	4.84099	0.117313	0.686576	14.9337	0.262857	0.402602	12.0976	0.141962	3.7127	1.75851	5.29438	4.21404	Arhgef40	14
724	ENSMUSG00000004565	2333.72	2087.37	2596.37	2320.57	1849.84	2191.11	2355.87	2676.62	2302.81	1290.73	2025.89	1162.01	2339.15	2120.51	2445.1	1492.88	Pnpla6	8
725	ENSMUSG00000004567	591.093	380.446	613.893	625.545	358.826	551.374	754.663	616.985	688.62	467.616	528.146	392.988	528.477	511.915	686.756	462.917	Mcoln1	8
726	ENSMUSG00000004568	1917.38	1778.58	2111.3	2528.3	2090.17	2362.77	1853.12	2183.5	1792.81	1428.89	2325.91	1273.19	1935.76	2327.08	1943.14	1676	Arhgef18	8
727	ENSMUSG00000004591	1327.31	940.514	2336.63	1394.93	880.912	2084.11	950.785	855.772	1470.58	708.591	881.078	1009.41	1534.82	1453.32	1092.38	866.358	Pkn2	3
728	ENSMUSG00000004609	1.12858	5.20473	0.35272	2.64109	10.8552	0.700536	1.6253	9.52098	0.446292	1.51112	12.229	0.382163	2.22868	4.73226	3.86419	4.70742	Cd33	7
729	ENSMUSG00000004610	45.2981	73.0882	64.5537	30.8379	44.3445	37.2972	37.2775	76.4007	46.6742	16.1683	45.7781	18.6448	60.98	37.4932	53.4508	26.8637	Etfb	7
730	ENSMUSG00000004612	31.0159	166.168	10.5553	37.0688	176.994	10.7064	33.0985	225.245	9.89655	25.471	239.461	7.01431	69.2463	74.923	89.4132	90.6488	Nkg7	7
732	ENSMUSG00000004626	5227.75	4050.46	6313.35	5563.99	3842.06	5702.72	4333.67	4265.1	4598.23	2967.38	4034.51	2899.82	5197.19	5036.26	4399	3300.57	Stxbp2	8
733	ENSMUSG00000004630	0.505326	0.258743	0.348543	0.285614	0.130336	0.167192	0.250875	0.163169	0.152031	0.231519	0.208023	0.129218	0.370871	0.194381	0.188691	0.189587	Pcp2	8
734	ENSMUSG00000004631	0.821308	0.288044	0.939448	0.869256	0.271699	0.84385	0.240445	0.107116	0.241642	0.221894	0.136561	0.205383	0.682933	0.661602	0.196401	0.187946	Sgce	6
735	ENSMUSG00000004633	6.32116	17.5509	8.96246	12.1114	29.97	14.5739	4.81251	16.973	5.99504	8.95836	43.6474	10.2781	10.9448	18.8851	9.26019	20.9613	Chn2	6
736	ENSMUSG00000004637	242.57	221.967	380.022	228.438	186.298	303.732	210.934	245.178	290.34	116.603	187.236	147.82	281.52	239.489	248.817	150.553	Wwox	8
737	ENSMUSG00000004642	5065.95	3857.96	10556.3	4773.12	3239.57	8441.2	3666.3	3546.57	6712.26	2076.12	2774.45	3500.72	6493.41	5484.63	4641.71	2783.76	Slbp	5
740	ENSMUSG00000004655	16.0555	23.9814	3.98945	26.7304	35.5831	5.63697	11.8181	22.4224	2.58004	3.28107	8.5999	0.659717	14.6754	22.6502	12.2735	4.18023	Aqp1	6
741	ENSMUSG00000004661	3657.46	2589.68	4509.29	4029.91	2543.02	4216.72	5986.06	5383.84	6484.24	3969.42	4931.98	3960.13	3585.48	3596.55	5951.38	4287.18	Arid3b	9
742	ENSMUSG00000004665	22618.2	14429.9	32977.3	22715.8	12915.8	28108.4	22827.1	18498.7	29241.4	14421.3	16145	17014.3	23341.8	21246.6	23522.4	15860.2	Cnn2	10
743	ENSMUSG00000004667	2161.29	2101.32	2555.44	2296.11	1989.58	2304.08	1847.47	2281.61	1919.2	1327.42	2264.73	1270.03	2272.69	2196.59	2016.09	1620.73	Polr2e	10
744	ENSMUSG00000004668	0.160101	0.213986	0.181655	0.175724	0.209319	0.169213	0.154349	0.262046	0.153867	0.263641	0.618343	0.242057	0.185247	0.184752	0.190087	0.37468	Abca13	11
745	ENSMUSG00000004677	5078.22	5090.6	6869.3	5702.05	5094.21	6546.1	5152.84	6561.28	6124.03	3474.61	6112.11	3803.3	5679.37	5780.79	5946.05	4463.34	Myo9b	8
746	ENSMUSG00000004698	2266.04	1193.2	4324.24	2503.75	1174.96	4054.93	1989.1	1330.41	3334.93	1439.57	1330.16	2222.93	2594.49	2577.88	2218.14	1664.22	Hdac9	12
747	ENSMUSG00000004707	4159.33	2708.57	5439.89	4267.09	2476.49	4736.42	4025.04	3329.44	4625.16	2878.25	3289.07	3046.13	4102.6	3826.67	3993.21	3071.15	Ly9	1
748	ENSMUSG00000004709	45.2331	110.346	49.0431	44.9381	97.7019	41.351	27.2794	84.5319	25.9864	22.9873	98.4047	20.168	68.2075	61.3303	45.9326	47.1867	Cd244a	1
749	ENSMUSG00000004730	15.2145	19.2427	16.8638	24.9215	28.0912	23.4435	11.9219	19.153	11.61	11.9377	26.4945	10.7071	17.107	25.4854	14.2283	16.3798	Adgre1	17
750	ENSMUSG00000004748	47.4703	48.0102	60.0828	60.1826	54.2464	64.6473	62.4095	80.1765	69.4015	32.1485	57.0557	32.9262	51.8544	59.6921	70.6625	40.7102	Mtfp1	11
751	ENSMUSG00000004768	234.386	241.815	421.987	213.59	196.39	326.361	203.963	267.292	322.631	106.225	192.312	154.756	299.396	245.447	264.628	151.098	Rab23	1
752	ENSMUSG00000004771	904.212	511.145	1485.88	794.258	400.151	1107.71	652.031	468.195	941.395	383.211	380.137	509.572	967.08	767.374	687.207	424.307	Rab11a	9
753	ENSMUSG00000004788	1870.4	1849.19	2479.69	1944.79	1713.59	2188.2	1373.69	1725.13	1600.08	940.05	1630.89	1008.48	2066.42	1948.86	1566.3	1193.14	Eif2b2	12
754	ENSMUSG00000004789	3475.5	5148.12	4511.44	3248.55	4288.53	3578.81	2754.15	5182.07	3141.05	1772.15	4606.39	1861.46	4378.35	3705.3	3692.42	2746.67	Dlst	12
755	ENSMUSG00000004791	0.221896	0.183663	0.152706	0.243549	0.179658	0.142247	0.416662	0.438068	0.25193	0.375665	0.545634	0.2092	0.186088	0.188485	0.368887	0.376833	Pgf	12
756	ENSMUSG00000004798	638.237	439.659	1348.1	613.159	376.439	1099.17	421.38	368.716	781.996	233.244	281.949	398.662	808.667	696.256	524.031	304.618	Ulk2	11
757	ENSMUSG00000004814	0.410502	0.46259	0.242167	1.01972	1.02411	0.51054	0.203187	0.290845	0.105314	0.187511	0.370796	0.0895116	0.371753	0.851456	0.199782	0.215939	Ccl24	5
758	ENSMUSG00000004815	569.317	545.93	592.873	557.153	476.152	492.417	614.849	748.919	562.555	391.384	658.587	329.81	569.373	508.574	642.108	459.927	Dgkq	5
760	ENSMUSG00000004837	5436.64	4485.76	6035.88	6169.1	4536.43	5812.76	7433.57	7790.88	7250.98	5061.98	7329.13	4547.61	5319.43	5506.1	7491.81	5646.24	Grap	11
762	ENSMUSG00000004843	735.544	344.319	1062.55	779.544	325.223	955.726	563.016	334.778	714.581	459.687	377.608	537.349	714.139	686.831	537.458	458.215	Chmp2b	16
763	ENSMUSG00000004846	627.833	667.303	722.515	659.089	624.326	643.722	537.511	725.689	543.475	295.13	550.452	274.833	672.55	642.379	602.225	373.472	Plod3	5
764	ENSMUSG00000004849	1097.94	793.64	1684.34	1063.76	685.293	1384.99	920.576	845.255	1240.8	628.93	797.763	780.741	1191.98	1044.68	1002.21	735.811	Ap1s1	5
765	ENSMUSG00000004864	0.628104	1.00498	1.03509	0.146136	0.208388	0.204387	0.128359	0.260878	0.18585	0.118456	0.332591	0.157963	0.889391	0.186304	0.191696	0.203003	Mapk13	17
766	ENSMUSG00000004865	4685.88	5216.46	6177.8	4712.34	4675.3	5272.67	3795.37	5366.9	4396.29	2459.86	4805.32	2624.26	5360.05	4886.77	4519.52	3296.48	Srpk1	17
768	ENSMUSG00000004880	8210.81	4921.31	15547.2	8661.02	4626.49	13918.3	5628.61	4285.29	9363.87	4271.06	4492.19	6544.16	9559.76	9068.59	6425.93	5102.47	Lbr	1
769	ENSMUSG00000004885	1.19758	3.37908	1.23466	1.25037	3.14427	1.09404	0.124225	0.445232	0.112523	0.58661	2.90449	0.489379	1.93711	1.82956	0.227326	1.32683	Crabp2	3
770	ENSMUSG00000004891	4.1256	10.7286	10.0766	1.14765	2.65985	2.37898	5.48829	18.1292	11.7776	2.8804	13.1443	5.69292	8.31029	2.06216	11.7984	7.23922	Nes	3
772	ENSMUSG00000004894	1.54827	0.432399	1.1312	5.15955	1.28422	3.19932	0.61261	0.217323	0.39325	0.277977	0.13623	0.164345	1.03729	3.21436	0.407728	0.192851	Hapln2	3
773	ENSMUSG00000004895	2285.96	2090.92	3066.61	2591.83	2112.82	2950.86	1664.49	1933.9	1961.83	1157.75	1858.28	1256.78	2481.16	2551.84	1853.41	1424.27	Prcc	3
774	ENSMUSG00000004896	1083.74	1168.08	1126.75	1034.17	993.409	912.524	952.66	1304.28	870.219	616.047	1165.17	518.284	1126.19	980.035	1042.39	766.5	Rrnad1	3
775	ENSMUSG00000004897	5447.2	4333.19	8498.53	5440.64	3857.21	7203.96	4360.8	4406.42	5977.59	2719	3795.53	3432.68	6092.97	5500.6	4914.93	3315.74	Hdgf	3
776	ENSMUSG00000004902	31.5479	109.579	32.7508	23.09	71.4774	20.3435	9.44163	41.657	8.61167	1.92424	11.7285	1.61645	57.9592	38.3037	19.9034	5.08974	Slc25a18	6
777	ENSMUSG00000004929	390.344	538.151	600.508	413.476	508.037	539.85	567.361	993.575	766.868	332.716	804.93	414.189	509.668	487.121	775.935	517.279	Thop1	10
778	ENSMUSG00000004931	656.841	454.087	689.669	709.729	437.279	632.446	614.706	539.797	567.07	496.769	602.643	422.073	600.199	593.151	573.858	507.161	Apba3	10
779	ENSMUSG00000004933	306.484	261.146	290.544	380.719	289.113	306.308	489.379	529.669	407.604	296.402	443.184	227.372	286.058	325.38	475.551	322.32	Matk	10
780	ENSMUSG00000004934	1212.17	1245.36	1604.87	1411.91	1292.79	1586.47	1164.22	1519.33	1354.26	761.248	1372.41	815.557	1354.14	1430.39	1345.94	983.073	Pias4	10
781	ENSMUSG00000004936	1848.35	1188.14	2891.27	2184.8	1251.65	2900.46	2035.35	1661.9	2797.25	1588.37	1791.69	2010.52	1975.92	2112.3	2164.83	1796.86	Map2k1	9
782	ENSMUSG00000004937	3275.91	3171.98	4125.78	3632.78	3134.91	3882.96	2765.59	3401.5	3060.21	1931.04	3281.09	1967.97	3524.56	3550.22	3075.77	2393.37	Sgta	10
784	ENSMUSG00000004945	771.258	654.007	1134.35	740.096	559.319	923.818	600.08	646.363	775.437	381.822	568.16	454.424	853.205	741.078	673.96	468.135	Tmem242	17
785	ENSMUSG00000004947	1297.64	973.508	1605.52	1384.5	925.695	1453.81	1107.18	1055.09	1203.57	790.463	1040.63	791.404	1292.22	1254.67	1121.95	874.165	Dtx2	5
787	ENSMUSG00000004951	1.52418	7.44661	2.95293	1.47758	6.43369	2.4295	2.80272	17.3935	4.77074	0.623317	5.3439	0.977188	3.97458	3.44692	8.32231	2.3148	Hspb1	5
788	ENSMUSG00000004952	180.224	212.307	164.979	223.236	234.371	173.433	148.177	221.727	119.176	151.32	312.805	112.09	185.837	210.347	163.027	192.072	Rasa4	5
789	ENSMUSG00000004961	0.13764	0.115935	0.390009	0.276026	0.207209	0.66379	0.246058	0.263265	0.612572	0.122457	0.181001	0.28078	0.214528	0.382342	0.373965	0.194746	Syt5	7
790	ENSMUSG00000004980	38000.2	29961.4	62633.5	31034.3	21807.5	43412.3	27056.8	27097.9	39182	15090.9	20879.4	20127.5	43531.7	32084.7	31112.2	18699.3	Hnrnpa2b1	6
791	ENSMUSG00000004988	0.301774	0.254183	0.553323	0.174657	0.131111	0.271791	0.153413	0.164139	0.247144	0.141577	0.209259	0.21006	0.36976	0.19252	0.188232	0.186966	Fxyd4	6
792	ENSMUSG00000004994	445.418	600.066	507.076	455.283	546.638	439.883	403.173	689.932	403.261	207.246	489.943	190.917	517.52	480.601	498.789	296.035	Ccdc130	8
793	ENSMUSG00000004996	670.542	639.679	797.341	745.598	633.911	752.442	619.278	750.422	646.982	457.081	765.168	439.809	702.521	710.65	672.227	554.019	Mri1	8
794	ENSMUSG00000005034	4396.22	2369.3	8203.1	4652.93	2234.89	7368.45	3607.06	2469.32	5913.45	2380.17	2251	3593.84	4989.54	4752.09	3996.61	2741.67	Prkacb	3
795	ENSMUSG00000005043	657.831	518.658	1082.35	776.909	545.915	1084.86	897.694	899.04	1297.69	564.427	780.912	751.476	752.946	802.562	1031.48	698.938	Sgsh	11
796	ENSMUSG00000005045	20.8903	14.8077	15.2798	31.4404	19.8618	19.5169	19.1084	17.2048	12.2797	17.9936	22.3814	10.6499	16.9926	23.6064	16.1976	17.0083	Chd5	4
797	ENSMUSG00000005054	450.429	255.797	701.685	482.853	244.384	638.384	331.095	238.84	453.168	257.457	256.568	324.545	469.304	455.207	341.034	279.523	Cstb	10
798	ENSMUSG00000005057	3702.9	4156.6	4954.74	3684.55	3686.11	4184.22	1898.64	2707.21	2232.08	989.63	1949.38	1071.53	4271.41	3851.63	2279.31	1336.85	Sh2b2	5
799	ENSMUSG00000005069	368.4	343.999	542.251	387.729	322.666	484.35	370.901	439.925	479.653	225.181	368.974	268.204	418.217	398.248	430.16	287.453	Pex5	6
800	ENSMUSG00000005078	302.027	244.176	418.743	340.771	245.531	400.972	320.762	329.4	390.727	220.681	313.075	247.582	321.649	329.091	346.963	260.446	Jkamp	12
801	ENSMUSG00000005087	3070.13	2298.98	5600.28	2989.88	1995.35	4628.68	1882.98	1791.05	3017.78	1199.12	1575.69	1769.99	3656.46	3204.64	2230.6	1514.93	Cd44	2
802	ENSMUSG00000005089	0.117721	0.237448	0.222641	0.129209	0.232273	0.207395	0.316631	0.811249	0.526134	0.237712	0.841386	0.363796	0.192603	0.189626	0.551338	0.480964	Slc1a2	2
803	ENSMUSG00000005102	857.213	677.914	1315.42	911.26	642.267	1186.77	742.597	745.974	1001.19	559.759	776.808	695.07	950.182	913.433	829.921	677.212	Eif2ak4	2
804	ENSMUSG00000005103	13542.6	7261.38	21119.3	13805.1	6596.96	18271.2	13202.7	8992.19	18089.7	8358.42	7864.45	10547.6	13974.4	12891.1	13428.2	8923.49	Wdr1	5
805	ENSMUSG00000005107	58.001	31.9556	110.546	66.7348	32.7681	107.947	77.1194	53.9709	129.14	43.7884	42.3348	67.5335	66.8341	69.1499	86.7434	51.2189	Slc2a9	5
807	ENSMUSG00000005125	209.335	118.918	332.908	236.051	119.509	318.595	286.993	207.092	401	182.222	181.649	234.496	220.387	224.718	298.362	199.456	Ndrg1	15
808	ENSMUSG00000005131	0.160101	0.213986	0.181655	0.175724	0.209319	0.169213	0.154349	0.262046	0.153867	0.263641	0.618343	0.242057	0.185247	0.184752	0.190087	0.37468	4930550C14Rik	9
809	ENSMUSG00000005142	7511.82	5941.99	8798.31	7887.52	5560.53	7840.53	8599.79	8640.91	8849.76	5560.17	7717.96	5269.81	7417.37	7096.19	8696.82	6182.65	Man2b1	8
810	ENSMUSG00000005148	0.444005	0.737439	0.636212	3.39253	5.02169	4.12561	0.826794	1.74429	1.04088	0.533954	1.55621	0.619113	0.605886	4.17994	1.20399	0.903093	Klf5	14
811	ENSMUSG00000005150	739.363	947.305	952.3	665.828	760.296	727.829	576.21	937.772	652.058	310.329	697.721	323.438	879.656	717.984	722.014	443.829	Wdr83	8
812	ENSMUSG00000005161	1622.7	1021.57	2085.02	1706.89	957.695	1861.36	1376.85	1101.04	1554.35	935.589	1033.58	972.773	1576.43	1508.65	1344.08	980.648	Prdx2	8
813	ENSMUSG00000005198	11936	7998.16	21221.6	12437.5	7427.65	18767.3	10890.8	9269.95	17012.6	6680.03	7854.84	9610.61	13718.6	12877.5	12391.1	8048.49	Polr2a	11
815	ENSMUSG00000005204	2135.5	1758.62	2922.39	2365.76	1736.33	2747.64	1884.28	1971.08	2265.55	1382.22	1997.46	1530.63	2272.17	2283.24	2040.31	1636.77	Senp3	11
[truncated: 23,294 more rows]

## Sheet: DESeq2 HuR KO DZ vs WT DZ
	ensembl_gene_id	baseMean	log2FoldChange	lfcSE	stat	pvalue	padj	external_gene_name	chromosome_name
[truncated: 23,308 more rows]

## Sheet: DESeq2 HuR KO LZ vs WT LZ
	ensembl_gene_id	baseMean	log2FoldChange	lfcSE	stat	pvalue	padj	external_gene_name	chromosome_name
[truncated: 22,764 more rows]

[truncated: 5 more sheets: DESeq2 WT LZ vs WT DZ, DESeq2 HuR KO LZ vs HuR KO DZ, DE genes in WT DZ vs LZ only, DE genes in HuRko DZ vs LZ only, Genes DE in all GC cells]
