# Supplementary material for: The RNA-binding protein HuR is required for maintenance of the germinal centre response
Source: Nat Commun. 2021 Nov 12;12:6556. doi: 10.1038/s41467-021-26908-2 (PMC8590059; doi:10.1038/s41467-021-26908-2)
Supplement: Supplementary file 5 — Supplementary Data 2 [file 41467_2021_26908_MOESM5_ESM.xlsx]

## Sheet: FDR0_05_SE_LZKO_vs_LZWT
ID	GeneID	geneSymbol	chr	strand	exonStart_0base	exonEnd	upstreamES	upstreamEE	downstreamES	downstreamEE	ID.1	IJC_SAMPLE_1	SJC_SAMPLE_1	IJC_SAMPLE_2	SJC_SAMPLE_2	IncFormLen	SkipFormLen	PValue	FDR	IncLevel1	IncLevel2	IncLevelDifference
6	ENSMUSG00000038708	Golga4	chr9	+	118537241	118537325	118536758	118536943	118538876	118539024	6	4,2,5,12,1,5,5,4,11	2,0,0,3,0,0,2,0,0	9,14,5,5,8,10,14,14,11	1,1,4,2,5,3,3,3,9	183	100	1.00107e-06	9.46529e-05	0.522,1.0,1.0,0.686,1.0,1.0,0.577,1.0,1.0	0.831,0.884,0.406,0.577,0.466,0.646,0.718,0.718,0.4	0.238
57	ENSMUSG00000018697	Aatf	chr11	-	84509658	84509796	84473051	84473166	84510198	84510417	57	36,14,35,31,34,29,32,56,102	4,2,3,4,2,3,0,8,6	24,46,38,34,38,47,52,84,63	1,0,1,1,0,3,2,4,0	200	100	8.21578e-06	0.000567412	0.818,0.778,0.854,0.795,0.895,0.829,1.0,0.778,0.895	0.923,1.0,0.95,0.944,1.0,0.887,0.929,0.913,1.0	-0.1
71	ENSMUSG00000025144	Cenpx	chr11	-	120711389	120711478	120710941	120711306	120711702	120711756	71	92,50,56,68,37,65,90,113,213	4,0,0,4,0,0,3,0,2	57,76,112,70,93,114,129,165,162	3,0,4,3,3,4,9,11,3	188	100	4.94849e-05	0.00252479	0.924,1.0,1.0,0.9,1.0,1.0,0.941,1.0,0.983	0.91,1.0,0.937,0.925,0.943,0.938,0.884,0.889,0.966	0.04
72	ENSMUSG00000025144	Cenpx	chr11	-	120711389	120711501	120710941	120711306	120711702	120711983	72	79,38,46,52,27,54,61,84,173	4,0,0,4,0,0,3,0,2	49,58,94,56,78,82,96,142,134	3,0,4,3,3,4,9,11,3	200	100	3.61091e-05	0.0019916	0.908,1.0,1.0,0.867,1.0,1.0,0.91,1.0,0.977	0.891,1.0,0.922,0.903,0.929,0.911,0.842,0.866,0.957	0.049
75	ENSMUSG00000025144	Cenpx	chr11	-	120712439	120712712	120711843	120711895	120713692	120713732	75	1,0,0,0,0,0,2,0,0	22,7,11,14,8,10,16,21,36	1,2,3,2,1,2,4,4,4	13,14,23,15,11,30,29,21,35	200	100	4.60403e-05	0.00239754	0.022,0.0,0.0,0.0,0.0,0.0,0.059,0.0,0.0	0.037,0.067,0.061,0.063,0.043,0.032,0.065,0.087,0.054	-0.048
94	ENSMUSG00000061458	Nol10	chr12	+	17356920	17356958	17355236	17355314	17358101	17358238	94	11,4,10,19,2,11,12,6,18	0,8,0,0,4,0,0,10,0	7,14,14,11,1,20,15,21,15	0,0,0,0,0,0,0,0,0	137	100	9.94736e-05	0.00455014	1.0,0.267,1.0,1.0,0.267,1.0,1.0,0.305,1.0	1.0,1.0,1.0,1.0,1.0,1.0,1.0,1.0,1.0	-0.24
149	ENSMUSG00000031985	Gnpat	chr8	+	124886852	124886946	124886682	124886779	124887757	124887819	149	116,136,107,98,166,72,143,313,325	1,0,2,2,0,2,0,0,4	114,91,138,109,100,173,231,184,201	10,3,1,7,0,1,5,3,1	193	100	0.000108382	0.00490517	0.984,1.0,0.965,0.962,1.0,0.949,1.0,1.0,0.977	0.855,0.94,0.986,0.89,1.0,0.989,0.96,0.969,0.99	0.029
162	ENSMUSG00000014195	Dnajc7	chr11	-	100589678	100589778	100584981	100585055	100589897	100589989	162	19,12,43,21,16,41,24,33,113	1.64153e+26	25,24,13,23,23,14,44,60,30	2.40212e+26	199	100	8.73724e-05	0.00413881	0.055,0.038,0.097,0.06,0.047,0.087,0.05,0.045,0.083	0.05,0.054,0.024,0.04,0.054,0.027,0.048,0.064,0.035	0.018
176	ENSMUSG00000021277	Traf3	chr12	+	111166998	111167107	111166485	111166602	111219810	111219921	176	19,9,7,11,7,15,10,14,32	9,0,0,15,0,1,7,0,6	1,4,18,14,11,21,14,12,30	8,7,7,4,6,11,10,9,13	200	100	0.000685537	0.0218958	0.514,1.0,1.0,0.268,1.0,0.882,0.417,1.0,0.727	0.059,0.222,0.563,0.636,0.478,0.488,0.412,0.4,0.536	0.335
196	ENSMUSG00000056342	Usp34	chr11	+	23420039	23420144	23418978	23419131	23421097	23421153	196	62,53,29,66,30,37,57,89,103	1,2,0,0,6,0,2,15,0	44,44,108,50,38,91,112,97,142	0,0,2,0,0,7,0,0,4	200	100	0.000462314	0.015759	0.969,0.93,1.0,1.0,0.714,1.0,0.934,0.748,1.0	1.0,1.0,0.964,1.0,1.0,0.867,1.0,1.0,0.947	-0.054
201	ENSMUSG00000056342	Usp34	chr11	+	23473169	23473294	23472949	23473054	23484101	23484181	201	14,2,11,6,2,22,12,3,37	1,8,0,2,9,4,2,11,2	13,16,13,16,14,14,28,12,17	0,0,1,0,0,2,1,3,3	200	100	3.52492e-06	0.000277189	0.875,0.111,1.0,0.6,0.1,0.733,0.75,0.12,0.902	1.0,1.0,0.867,1.0,1.0,0.778,0.933,0.667,0.739	-0.31
226	ENSMUSG00000050912	Tmem123	chr9	+	7789299	7789385	7768289	7768340	7790841	7791048	226	17,38,7,17,19,6,11,38,17	3.99183e+26	8,6,10,7,4,12,12,8,16	1.83125e+26	185	100	4.64601e-08	7.23532e-06	0.023,0.101,0.031,0.024,0.056,0.024,0.014,0.057,0.025	0.023,0.025,0.014,0.021,0.018,0.018,0.019,0.017,0.014	0.021
296	ENSMUSG00000022092	Ppp3cc	chr14	-	70266629	70266754	70256359	70256471	70267308	70267506	296	81,39,34,80,22,39,84,66,120	3,0,5,2,0,2,0,1,12	64,79,123,55,58,153,92,127,224	1,2,1,0,0,3,1,3,2	200	100	0.000360564	0.0130169	0.931,1.0,0.773,0.952,1.0,0.907,1.0,0.971,0.833	0.97,0.952,0.984,1.0,1.0,0.962,0.979,0.955,0.982	-0.046
336	ENSMUSG00000022884	Eif4a2	chr16	+	23112350	23112457	23111816	23111896	23113166	23113184	336	130,99,154,157,120,160,174,202,521	14,5,8,14,4,11,12,12,21	1.41172e+26	20,10,24,18,7,39,35,17,49	200	100	5.81927e-05	0.00290075	0.823,0.908,0.906,0.849,0.938,0.879,0.879,0.894,0.925	0.779,0.896,0.791,0.807,0.938,0.696,0.786,0.925,0.747	0.071
393	ENSMUSG00000063445	Nmral1	chr16	-	4715232	4715630	4714508	4714666	4716296	4716535	393	4,0,5,3,0,3,3,2,20	35,19,19,27,20,26,33,42,57	4,2,2,0,2,1,7,5,2	26,17,49,44,35,40,69,63,83	200	100	0.00101185	0.0299495	0.054,0.0,0.116,0.053,0.0,0.055,0.043,0.023,0.149	0.071,0.056,0.02,0.0,0.028,0.012,0.048,0.038,0.012	0.023
404	ENSMUSG00000109061	Map2k7	chr8	+	4240687	4240735	4238864	4239033	4243303	4243445	404	21,13,10,21,14,18,29,25,70	9,12,15,12,5,12,23,18,34	23,27,17,16,23,16,28,39,27	17,36,32,22,31,17,20,45,39	147	100	0.00169041	0.045666	0.613,0.424,0.312,0.543,0.656,0.505,0.462,0.486,0.583	0.479,0.338,0.265,0.331,0.335,0.39,0.488,0.371,0.32	0.141
427	ENSMUSG00000029370	Rassf6	chr5	-	90617706	90617785	90615794	90615937	90631507	90631606	427	63,50,25,68,50,22,86,96,86	0,2,0,0,1,0,0,0,0	63,39,89,55,33,86,109,71,121	1,0,5,6,0,6,8,3,10	178	100	1.46988e-11	6.73516e-09	1.0,0.934,1.0,1.0,0.966,1.0,1.0,1.0,1.0	0.973,1.0,0.909,0.837,1.0,0.89,0.884,0.93,0.872	0.067
463	ENSMUSG00000031505	Naxd	chr8	+	11505430	11505519	11504884	11504930	11506706	11506815	463	28,10,15,14,5,8,25,28,54	0,0,0,0,0,2,0,0,3	18,25,16,16,21,17,26,34,33	0,3,1,1,3,1,2,2,3	188	100	0.000218706	0.00858993	1.0,1.0,1.0,1.0,1.0,0.68,1.0,1.0,0.905	1.0,0.816,0.895,0.895,0.788,0.9,0.874,0.9,0.854	0.074
464	ENSMUSG00000031505	Naxd	chr8	+	11511876	11511997	11510226	11510347	11512894	11513287	464	55,41,58,39,37,56,33,68,191	0,4,3,0,2,2,0,7,3	64,92,79,54,86,67,131,159,79	0,1,5,0,0,0,2,3,0	200	100	0.00181468	0.0482032	1.0,0.837,0.906,1.0,0.902,0.933,1.0,0.829,0.97	1.0,0.979,0.888,1.0,1.0,1.0,0.97,0.964,1.0	-0.047
481	ENSMUSG00000074272	Ceacam1	chr7	-	25465467	25465520	25464848	25464880	25466316	25466437	481	12,7,1,10,2,1,12,5,4	10,19,4,6,15,5,10,16,10	14,1,12,7,2,11,14,6,20	2,1,4,8,3,9,7,1,6	152	100	4.83771e-05	0.00247888	0.441,0.195,0.141,0.523,0.081,0.116,0.441,0.171,0.208	0.822,0.397,0.664,0.365,0.305,0.446,0.568,0.798,0.687	-0.304
494	ENSMUSG00000006288	Ttc5	chr14	-	50775290	50775382	50773276	50773333	50777261	50777412	494	51,24,9,49,25,13,44,62,42	0,0,0,0,0,1,0,0,3	22,19,39,34,11,29,50,31,76	0,12,0,1,6,0,0,18,0	191	100	4.57235e-07	4.90745e-05	1.0,1.0,1.0,1.0,1.0,0.872,1.0,1.0,0.88	1.0,0.453,1.0,0.947,0.49,1.0,1.0,0.474,1.0	0.154
636	ENSMUSG00000018412	Kansl1	chr11	-	104426423	104426468	104424936	104425293	104441724	104442291	636	3,0,0,5,1,0,4,2,2	13,15,7,15,11,4,14,22,15	1,0,2,0,1,0,0,0,2	5,8,15,10,8,14,10,12,17	144	100	0.00103683	0.030575	0.138,0.0,0.0,0.188,0.059,0.0,0.166,0.059,0.085	0.122,0.0,0.085,0.0,0.08,0.0,0.0,0.0,0.076	0.037
733	ENSMUSG00000040599	Mis12	chr11	+	71020005	71020189	71019610	71019723	71024549	71024711	733	15,1,5,12,1,4,16,9,32	1,3,1,2,3,0,1,8,2	20,19,20,14,13,13,37,43,38	2,1,0,1,0,1,3,1,4	200	100	0.000805786	0.0250019	0.882,0.143,0.714,0.75,0.143,1.0,0.889,0.36,0.889	0.833,0.905,1.0,0.875,1.0,0.867,0.86,0.956,0.826	-0.261
782	ENSMUSG00000021549	Rasa1	chr13	-	85218181	85218259	85216876	85217011	85219405	85219494	782	32,28,26,24,29,20,39,59,88	0,0,3,1,0,0,0,0,8	22,18,55,35,25,49,42,49,82	3,5,1,1,1,0,4,7,0	177	100	0.00159664	0.0437781	1.0,1.0,0.83,0.931,1.0,1.0,1.0,1.0,0.861	0.806,0.67,0.969,0.952,0.934,1.0,0.856,0.798,1.0	0.071
811	ENSMUSG00000031601	Cnot7	chr8	-	40499294	40499439	40495596	40495915	40500751	40500913	811	44,18,34,25,33,31,43,41,68	2,0,0,0,0,0,3,0,2	24,25,50,25,27,68,48,62,133	2,2,4,0,2,6,1,8,6	200	100	7.17156e-08	1.04193e-05	0.917,1.0,1.0,1.0,1.0,1.0,0.878,1.0,0.944	0.857,0.862,0.862,1.0,0.871,0.85,0.96,0.795,0.917	0.085
832	ENSMUSG00000026843	Fubp3	chr2	+	31614710	31614782	31613030	31613107	31615497	31615625	832	14,9,7,13,1,19,20,8,38	1,14,0,2,11,1,2,15,2	8,17,26,10,16,36,31,36,30	1,0,0,0,0,4,1,0,2	171	100	2.22232e-08	3.89347e-06	0.891,0.273,1.0,0.792,0.05,0.917,0.854,0.238,0.917	0.824,1.0,1.0,1.0,1.0,0.84,0.948,1.0,0.898	-0.286
945	ENSMUSG00000055491	Pprc1	chr19	+	46068020	46068088	46065663	46065717	46069038	46069768	945	13,2,8,8,2,8,10,2,19	0,7,0,0,3,0,0,15,0	9,7,6,4,11,5,21,27,6	0,3,0,0,1,0,0,2,1	167	100	0.00157242	0.0432133	1.0,0.146,1.0,1.0,0.285,1.0,1.0,0.074,1.0	1.0,0.583,1.0,1.0,0.868,1.0,1.0,0.89,0.782	-0.18
1006	ENSMUSG00000020171	Yeats4	chr10	-	117217428	117217521	117217211	117217299	117220332	117220427	1006	161,67,95,169,82,105,213,164,309	1,11,2,1,23,1,1,20,20	1.84105e+26	8,0,0,2,4,4,7,0,1	192	100	9.88813e-11	3.56977e-08	0.988,0.76,0.961,0.989,0.65,0.982,0.991,0.81,0.889	0.923,1.0,1.0,0.98,0.936,0.977,0.964,1.0,0.996	-0.084
1040	ENSMUSG00000029505	Ep400	chr5	-	110740181	110740289	110737671	110739681	110741969	110742060	1040	26,7,15,12,7,10,9,11,30	17,3,7,10,8,8,28,12,34	4,6,13,10,6,8,6,17,15	20,13,15,15,15,15,41,39,34	200	100	4.78278e-05	0.00246132	0.433,0.538,0.517,0.375,0.304,0.385,0.138,0.314,0.306	0.091,0.188,0.302,0.25,0.167,0.211,0.068,0.179,0.181	0.186
1053	ENSMUSG00000038685	Rtel1	chr2	+	181341524	181341580	181340495	181340593	181346831	181346906	1053	14,15,24,21,20,32,21,37,43	6,0,2,3,0,2,0,0,7	24,27,43,43,27,29,88,78,61	0,0,0,0,1,0,2,1,2	155	100	1.13652e-05	0.000754316	0.601,1.0,0.886,0.819,1.0,0.912,1.0,1.0,0.799	1.0,1.0,1.0,1.0,0.946,1.0,0.966,0.981,0.952	-0.092
1098	ENSMUSG00000052707	Tnrc6a	chr7	+	123175425	123175458	123174143	123174319	123176823	123176904	1098	30,15,36,33,9,39,43,31,125	1,0,1,1,0,0,2,0,0	19,32,34,22,30,38,43,51,42	2,1,1,1,4,1,3,3,2	132	100	0.000197236	0.00793842	0.958,1.0,0.965,0.962,1.0,1.0,0.942,1.0,1.0	0.878,0.96,0.963,0.943,0.85,0.966,0.916,0.928,0.941	0.054
1126	ENSMUSG00000020459	Mtif2	chr11	+	29530580	29530692	29529928	29530154	29533225	29533397	1126	26,4,9,24,3,17,23,5,38	2,0,0,0,0,1,1,0,2	11,10,17,15,8,15,20,21,40	0,2,1,0,0,1,5,3,3	200	100	0.00127277	0.0362321	0.867,1.0,1.0,1.0,1.0,0.895,0.92,1.0,0.905	1.0,0.714,0.895,1.0,1.0,0.882,0.667,0.778,0.87	0.087
1187	ENSMUSG00000030374	Strn4	chr7	+	16823005	16823079	16822495	16822599	16824138	16824182	1187	45,25,25,32,20,31,42,51,80	0,1,2,0,7,2,0,7,7	36,34,52,41,31,41,55,84,78	0,0,1,0,0,0,0,0,0	173	100	1.54511e-09	3.5743e-07	1.0,0.935,0.878,1.0,0.623,0.9,1.0,0.808,0.869	1.0,1.0,0.968,1.0,1.0,1.0,1.0,1.0,1.0	-0.106
1309	ENSMUSG00000024127	Prepl	chr17	-	85088339	85088875	85083192	85083315	85090105	85090267	1309	15,13,9,11,17,11,13,11,27	0,0,1,0,0,3,0,0,1	17,20,9,17,15,9,31,25,18	1,2,3,1,4,3,0,3,1	200	100	6.74009e-06	0.000483723	1.0,1.0,0.818,1.0,1.0,0.647,1.0,1.0,0.931	0.895,0.833,0.6,0.895,0.652,0.6,1.0,0.806,0.9	0.135
1343	ENSMUSG00000020400	Tnip1	chr11	-	54940710	54940882	54939597	54939735	54956020	54956104	1343	27,44,16,34,39,11,41,104,50	3,8,3,11,5,7,19,14,16	21,19,31,21,14,24,51,27,57	14,8,13,15,12,11,23,18,19	200	100	0.000423158	0.0147622	0.818,0.733,0.727,0.607,0.796,0.44,0.519,0.788,0.61	0.429,0.543,0.544,0.412,0.368,0.522,0.526,0.429,0.6	0.185
1361	ENSMUSG00000015133	Lrrk1	chr7	-	66308660	66308887	66307104	66307232	66330668	66330817	1361	28,28,40,39,21,40,42,46,82	0,3,0,0,4,0,0,11,0	36,27,55,32,40,51,61,82,88	0,0,2,3,1,0,0,0,0	200	100	0.00175988	0.0470626	1.0,0.824,1.0,1.0,0.724,1.0,1.0,0.676,1.0	1.0,1.0,0.932,0.842,0.952,1.0,1.0,1.0,1.0	-0.056
1367	ENSMUSG00000031783	Polr2c	chr8	+	94860443	94860496	94860243	94860312	94861710	94861839	1367	88,76,60,72,95,61,111,146,160	0,7,0,0,0,0,0,26,0	85,43,98,76,55,118,153,136,166	0,0,0,0,0,0,0,0,0	152	100	1.6764e-06	0.000147393	1.0,0.877,1.0,1.0,1.0,1.0,1.0,0.787,1.0	1.0,1.0,1.0,1.0,1.0,1.0,1.0,1.0,1.0	-0.037
1394	ENSMUSG00000027330	Cdc25b	chr2	+	131194625	131194759	131194338	131194437	131196976	131197088	1394	2.04178e+26	0,0,0,0,0,3,1,0,2	1.63221e+26	2,5,0,1,1,0,11,11,9	200	100	8.26038e-06	0.000567897	1.0,1.0,1.0,1.0,1.0,0.962,0.991,1.0,0.991	0.976,0.957,1.0,0.986,0.989,1.0,0.938,0.949,0.955	0.022
1484	ENSMUSG00000021759	Plpp1	chr13	+	112851402	112851554	112834858	112835013	112856745	112857026	1484	3,1,0,3,0,1,5,0,8	2,3,6,1,7,4,5,29,27	2,2,4,3,3,11,7,8,14	0,5,4,2,6,8,4,16,13	200	100	0.000900286	0.0272568	0.429,0.143,0.0,0.6,0.0,0.111,0.333,0.0,0.129	1.0,0.167,0.333,0.429,0.2,0.407,0.467,0.2,0.35	-0.201
1495	ENSMUSG00000052013	Btla	chr16	+	45239043	45239364	45224314	45224461	45242705	45242741	1495	234,120,61,207,126,63,278,294,202	40,16,11,28,16,9,33,41,26	131,90,234,117,76,245,226,174,388	30,26,49,30,28,55,51,44,67	200	100	1.47378e-06	0.00013152	0.745,0.789,0.735,0.787,0.797,0.778,0.808,0.782,0.795	0.686,0.634,0.705,0.661,0.576,0.69,0.689,0.664,0.743	0.108
1529	ENSMUSG00000050891	Tatdn1	chr15	-	58916276	58916362	58916151	58916192	58921139	58921182	1529	3,12,2,5,9,6,6,24,12	1,0,0,0,0,0,0,0,4	1,0,2,5,4,5,6,5,2	0,1,0,2,3,3,1,7,0	185	100	2.6888e-06	0.000219404	0.619,1.0,1.0,1.0,1.0,1.0,1.0,1.0,0.619	1.0,0.0,1.0,0.575,0.419,0.474,0.764,0.279,1.0	0.303
1534	ENSMUSG00000026196	Bard1	chr1	-	71053612	71053721	71047639	71047772	71065478	71065651	1534	12,6,3,17,1,4,15,12,12	0,3,0,0,2,1,0,5,2	16,9,19,7,3,18,19,18,41	0,0,0,0,0,0,0,0,0	200	100	0.00161293	0.0441233	1.0,0.5,1.0,1.0,0.2,0.667,1.0,0.545,0.75	1.0,1.0,1.0,1.0,1.0,1.0,1.0,1.0,1.0	-0.26
1578	ENSMUSG00000090626	Tex9	chr9	-	72472104	72472641	72461855	72461990	72473657	72473792	1578	2,3,4,1,6,6,2,7,9	23,5,53,19,9,53,33,15,164	2,1,2,2,0,0,2,6,3	35,35,26,27,26,31,54,78,33	200	100	0.00120484	0.0345969	0.042,0.231,0.036,0.026,0.25,0.054,0.029,0.189,0.027	0.028,0.014,0.037,0.036,0.0,0.0,0.018,0.037,0.043	0.075
1587	ENSMUSG00000035273	Hpse	chr5	-	100691298	100691413	100688820	100688939	100692182	100692289	1587	74,16,20,57,17,27,76,30,91	0,0,0,0,2,1,0,0,1	35,37,96,41,34,76,88,77,129	3,1,3,0,4,0,0,4,5	200	100	0.000642821	0.0208956	1.0,1.0,1.0,1.0,0.81,0.931,1.0,1.0,0.978	0.854,0.949,0.941,1.0,0.81,1.0,1.0,0.906,0.928	0.037
1688	ENSMUSG00000038696	Mapkap1	chr2	+	34432002	34432330	34407182	34407254	34435132	34435222	1688	32,33,12,33,24,5,33,73,37	1,0,0,2,0,0,0,0,3	27,16,26,11,9,29,42,37,59	2,0,4,3,0,4,4,5,3	200	100	5.72676e-09	1.16625e-06	0.941,1.0,1.0,0.892,1.0,1.0,1.0,1.0,0.86	0.871,1.0,0.765,0.647,1.0,0.784,0.84,0.787,0.908	0.121
1742	ENSMUSG00000024921	Smarca2	chr19	+	26749851	26749947	26720728	26720947	26751823	26752041	1742	1,0,0,3,0,0,2,0,4	27,30,19,28,20,19,32,55,85	0,2,2,9,0,2,5,3,3	10,12,34,19,13,19,31,28,37	195	100	3.83775e-05	0.00207417	0.019,0.0,0.0,0.052,0.0,0.0,0.031,0.0,0.024	0.0,0.079,0.029,0.195,0.0,0.051,0.076,0.052,0.04	-0.044
1765	ENSMUSG00000032806	Slc10a3	chrX	-	74372613	74372682	74369216	74371011	74373190	74373349	1765	12,3,4,7,5,8,24,11,16	1,0,0,3,0,0,2,0,2	4,12,14,10,24,9,14,20,42	0,0,2,2,2,0,0,2,11	168	100	2.6522e-05	0.00156809	0.877,1.0,1.0,0.581,1.0,1.0,0.877,1.0,0.826	1.0,1.0,0.806,0.749,0.877,1.0,1.0,0.856,0.694	0.02
1785	ENSMUSG00000030779	Rbbp6	chr7	+	122982962	122983007	122978575	122978612	122984992	122985081	1785	39,18,21,40,20,34,48,32,48	0,0,3,0,14,2,0,12,0	45,33,50,31,32,52,55,53,80	1,0,0,0,0,0,2,0,0	144	100	4.63932e-08	7.23532e-06	1.0,1.0,0.829,1.0,0.498,0.922,1.0,0.649,1.0	0.969,1.0,1.0,1.0,1.0,1.0,0.95,1.0,1.0	-0.113
1787	ENSMUSG00000030779	Rbbp6	chr7	+	122997595	122997697	122996942	122997305	122998524	123000279	1787	25,17,21,17,8,34,31,22,73	21,6,30,28,5,19,18,10,68	21,17,25,14,21,22,20,38,35	22,30,24,25,25,23,47,63,44	200	100	0.00165861	0.0451138	0.373,0.586,0.259,0.233,0.444,0.472,0.463,0.524,0.349	0.323,0.221,0.342,0.219,0.296,0.324,0.175,0.232,0.285	0.143
1887	ENSMUSG00000008976	Gabpa	chr16	+	84852459	84852654	84846123	84846369	84856461	84856515	1887	48,21,23,39,19,24,58,51,63	3,0,2,0,0,2,1,0,10	34,46,69,30,43,76,90,99,108	0,0,0,1,0,0,5,0,1	200	100	0.000259842	0.00989017	0.889,1.0,0.852,1.0,1.0,0.857,0.967,1.0,0.759	1.0,1.0,1.0,0.938,1.0,1.0,0.9,1.0,0.982	-0.055
1902	ENSMUSG00000027288	Zfp106	chr2	-	120528336	120528397	120526262	120527084	120528474	120528515	1902	108,53,33,107,63,34,134,108,114	0,0,1,1,0,1,1,0,2	50,56,119,45,49,126,106,130,220	5,0,1,3,2,3,8,2,4	160	100	4.98791e-05	0.00253947	1.0,1.0,0.954,0.985,1.0,0.955,0.988,1.0,0.973	0.862,1.0,0.987,0.904,0.939,0.963,0.892,0.976,0.972	0.04
1907	ENSMUSG00000029670	Ing3	chr6	+	21950037	21950109	21949570	21949793	21952128	21952229	1907	27,6,1,27,15,5,39,32,17	1,0,0,0,0,0,2,0,0	13,11,30,16,21,33,33,43,56	4,0,1,3,0,0,5,4,2	171	100	1.84947e-05	0.00113869	0.94,1.0,1.0,1.0,1.0,1.0,0.919,1.0,1.0	0.655,1.0,0.946,0.757,1.0,1.0,0.794,0.863,0.942	0.1
1926	ENSMUSG00000037791	Phf12	chr11	+	78024812	78024867	78023628	78023819	78024960	78025086	1926	8,5,11,3,3,20,9,6,63	53,19,77,53,22,61,52,31,174	3,8,8,5,9,4,10,16,9	39,77,42,59,62,56,89,160,100	154	100	1.08507e-05	0.000724201	0.089,0.146,0.085,0.035,0.081,0.176,0.101,0.112,0.19	0.048,0.063,0.11,0.052,0.086,0.044,0.068,0.061,0.055	0.048
1974	ENSMUSG00000030872	Gga2	chr7	-	121990423	121990534	121986721	121989801	121991493	121991663	1974	2.61149e+26	5,0,3,2,1,1,6,8,8	1.97242e+26	1,0,2,3,0,2,1,0,3	200	100	0.00119653	0.034432	0.963,1.0,0.967,0.986,0.987,0.989,0.964,0.955,0.966	0.99,1.0,0.987,0.97,1.0,0.989,0.994,1.0,0.988	-0.016
1986	ENSMUSG00000044709	Gemin7	chr7	-	19569737	19569882	19565245	19565676	19573308	19573385	1986	2,1,6,2,3,2,4,10,14	42,17,14,39,17,26,51,32,47	2,3,2,1,0,1,3,0,2	21,11,41,12,8,41,51,25,74	200	100	2.0165e-06	0.000168894	0.023,0.029,0.176,0.025,0.081,0.037,0.038,0.135,0.13	0.045,0.12,0.024,0.04,0.0,0.012,0.029,0.0,0.013	0.043
2031	ENSMUSG00000029422	Rsrc2	chr5	-	123735821	123735896	123733555	123733635	123736558	123736681	2031	12,0,27,6,1,19,11,1,76	41,58,55,31,59,71,60,107,155	15,41,12,11,35,9,19,82,26	50,97,60,44,69,64,84,176,75	174	100	0.000634354	0.0206768	0.144,0.0,0.22,0.1,0.01,0.133,0.095,0.005,0.22	0.147,0.195,0.103,0.126,0.226,0.075,0.115,0.211,0.166	-0.049
2036	ENSMUSG00000029422	Rsrc2	chr5	-	123746771	123746870	123744954	123745111	123749288	123749367	2036	2,0,0,4,0,0,6,0,0	30,16,17,28,14,12,41,28,46	4,7,3,1,7,4,4,6,4	27,35,23,12,21,29,46,72,45	198	100	3.17843e-05	0.00179036	0.033,0.0,0.0,0.067,0.0,0.0,0.069,0.0,0.0	0.07,0.092,0.062,0.04,0.144,0.065,0.042,0.04,0.043	-0.048
2134	ENSMUSG00000037210	Fam193a	chr5	+	34440347	34440590	34440120	34440233	34443300	34443454	2134	27,4,17,21,7,16,27,20,29	1,4,1,1,5,2,1,9,0	39,30,31,22,36,21,35,56,43	0,0,0,0,1,2,0,3,4	200	100	6.5582e-06	0.000472091	0.931,0.333,0.895,0.913,0.412,0.8,0.931,0.526,1.0	1.0,1.0,1.0,1.0,0.947,0.84,1.0,0.903,0.843	-0.199
2219	ENSMUSG00000020009	Ifngr1	chr10	+	19599038	19599137	19597415	19597530	19601319	19601403	2219	2,0,0,0,0,1,2,0,3	33,17,25,33,14,15,43,42,48	6,4,3,6,0,1,4,3,1	27,12,47,27,21,58,44,32,86	198	100	0.000870854	0.0266288	0.03,0.0,0.0,0.0,0.0,0.033,0.023,0.0,0.031	0.101,0.144,0.031,0.101,0.0,0.009,0.044,0.045,0.006	-0.04
2262	ENSMUSG00000022185	Acin1	chr14	-	54653213	54653278	54651716	54651858	54653534	54653682	2262	21,4,14,22,13,17,30,18,59	5,0,2,3,0,1,3,0,2	13,13,23,11,12,15,18,31,36	3,3,9,3,2,2,8,4,7	164	100	3.68691e-05	0.00201486	0.719,1.0,0.81,0.817,1.0,0.912,0.859,1.0,0.947	0.725,0.725,0.609,0.691,0.785,0.821,0.578,0.825,0.758	0.172
2264	ENSMUSG00000022185	Acin1	chr14	-	54653213	54653317	54651514	54651858	54653534	54653681	2264	23,8,16,22,10,16,25,19,57	5,0,2,3,0,1,3,0,2	19,9,21,15,15,11,18,33,36	3,3,9,3,2,2,8,4,7	200	100	0.000258151	0.0098573	0.697,1.0,0.8,0.786,1.0,0.889,0.806,1.0,0.934	0.76,0.6,0.538,0.714,0.789,0.733,0.529,0.805,0.72	0.192
2267	ENSMUSG00000022812	Gsk3b	chr16	+	38217112	38217151	38207994	38208090	38219971	38220158	2267	13,12,5,8,14,3,5,13,10	14,1,9,14,2,4,20,6,27	0,5,1,0,4,6,2,14,9	13,16,28,12,21,20,26,57,32	138	100	2.89563e-07	3.39873e-05	0.402,0.897,0.287,0.293,0.835,0.352,0.153,0.611,0.212	0.0,0.185,0.025,0.0,0.121,0.179,0.053,0.151,0.169	0.351
2332	ENSMUSG00000078515	Ddi2	chr4	-	141689269	141689331	141677548	141685631	141692254	141692444	2332	22,10,12,23,6,13,32,12,22	0,3,1,1,2,2,1,8,3	18,7,13,12,4,24,22,33,39	0,0,1,2,0,1,1,0,1	161	100	3.61062e-08	5.89248e-06	1.0,0.674,0.882,0.935,0.651,0.801,0.952,0.482,0.82	1.0,1.0,0.89,0.788,1.0,0.937,0.932,1.0,0.96	-0.146
2334	ENSMUSG00000072258	Taf1a	chr1	+	183405895	183405962	183404326	183404485	183406543	183406635	2334	3,12,1,4,9,9,5,17,17	0,0,4,0,0,1,0,0,6	2,2,3,3,3,4,2,6,11	2,3,0,2,4,0,1,1,0	166	100	0.00163199	0.0444913	1.0,1.0,0.131,1.0,1.0,0.844,1.0,1.0,0.631	0.376,0.287,1.0,0.475,0.311,1.0,0.546,0.783,1.0	0.203
2407	ENSMUSG00000031537	Ikbkb	chr8	-	22669606	22669725	22668944	22669096	22671630	22671745	2407	44,35,17,42,46,11,58,109,48	0,1,3,0,2,2,0,6,3	31,11,40,20,24,28,47,42,42	4,4,0,6,3,1,6,6,2	200	100	0.000372735	0.0133551	1.0,0.946,0.739,1.0,0.92,0.733,1.0,0.901,0.889	0.795,0.579,1.0,0.625,0.8,0.933,0.797,0.778,0.913	0.101
2408	ENSMUSG00000031537	Ikbkb	chr8	-	22669606	22669730	22668944	22669096	22671630	22671745	2408	66,57,20,58,66,11,85,150,76	0,1,3,0,2,2,0,6,3	44,17,64,24,33,40,67,55,64	4,4,0,6,3,1,6,6,2	200	100	0.000443629	0.0153416	1.0,0.966,0.769,1.0,0.943,0.733,1.0,0.926,0.927	0.846,0.68,1.0,0.667,0.846,0.952,0.848,0.821,0.941	0.074
2462	ENSMUSG00000038637	Lrrc56	chr7	+	141207486	141207623	141207185	141207250	141207830	141207970	2462	25,14,46,27,23,40,34,39,131	0,0,1,1,0,2,0,0,7	53,85,53,61,85,48,108,155,90	5,3,3,4,3,0,6,6,2	200	100	0.00150673	0.0417451	1.0,1.0,0.958,0.931,1.0,0.909,1.0,1.0,0.903	0.841,0.934,0.898,0.884,0.934,1.0,0.9,0.928,0.957	0.047
2504	ENSMUSG00000024845	Tmem134	chr19	+	4131030	4131075	4127549	4127836	4131228	4131257	2504	88,60,51,82,70,43,71,148,173	19,7,10,17,13,8,29,12,26	70,77,99,55,92,104,114,166,180	24,18,25,27,20,33,42,47,45	144	100	0.000592319	0.0194933	0.763,0.856,0.78,0.77,0.789,0.789,0.63,0.895,0.822	0.669,0.748,0.733,0.586,0.762,0.686,0.653,0.71,0.735	0.09
2568	ENSMUSG00000002963	Pnkp	chr7	+	44859722	44859802	44858162	44858749	44859887	44859945	2568	115,76,98,115,91,98,142,166,271	0,10,2,0,6,1,0,14,8	1.28157e+26	0,2,0,0,2,0,0,0,0	179	100	1.39896e-10	4.76186e-08	1.0,0.809,0.965,1.0,0.894,0.982,1.0,0.869,0.95	1.0,0.978,1.0,1.0,0.975,1.0,1.0,1.0,1.0	-0.054
2573	ENSMUSG00000002963	Pnkp	chr7	+	44860076	44860184	44859887	44859945	44860988	44861059	2573	67,43,68,57,42,58,76,81,159	0,8,0,0,3,2,0,5,6	73,109,68,60,96,88,138,190,121	2,2,0,0,2,0,0,2,0	200	100	4.13201e-05	0.00219762	1.0,0.729,1.0,1.0,0.875,0.935,1.0,0.89,0.93	0.948,0.965,1.0,1.0,0.96,1.0,1.0,0.979,1.0	-0.055
2578	ENSMUSG00000002963	Pnkp	chr7	+	44860862	44860911	44859887	44859945	44860988	44861059	2578	16,13,14,19,4,5,20,22,25	0,8,0,0,3,2,0,5,6	7,10,18,10,10,19,25,23,29	2,2,0,0,2,0,0,2,0	148	100	1.37055e-05	0.000880217	1.0,0.523,1.0,1.0,0.474,0.628,1.0,0.748,0.738	0.703,0.772,1.0,1.0,0.772,1.0,1.0,0.886,1.0	-0.114
2595	ENSMUSG00000025607	Copg2	chr6	-	30863534	30863610	30861367	30861460	30885579	30885659	2595	9,6,6,8,13,2,22,20,22	0,8,0,0,4,0,0,10,0	14,5,25,9,8,23,26,9,24	0,0,0,2,0,0,0,0,0	175	100	1.84248e-05	0.00113733	1.0,0.3,1.0,1.0,0.65,1.0,1.0,0.533,1.0	1.0,1.0,1.0,0.72,1.0,1.0,1.0,1.0,1.0	-0.137
2628	ENSMUSG00000038429	Usp5	chr6	-	124828014	124828139	124826298	124826424	124829284	124829484	2628	5,0,2,11,1,0,6,5,23	30,45,10,39,43,12,51,88,51	2,2,3,0,0,2,3,7,1	23,25,49,23,30,45,33,44,77	200	100	6.32657e-05	0.00312098	0.077,0.0,0.091,0.124,0.011,0.0,0.056,0.028,0.184	0.042,0.038,0.03,0.0,0.0,0.022,0.043,0.074,0.006	0.035
2633	ENSMUSG00000045983	Eif4g1	chr16	+	20673598	20673655	20672748	20672876	20673867	20673961	2633	145,30,61,136,25,69,136,47,189	0,8,0,0,7,4,3,16,5	73,116,148,102,93,135,158,177,211	1,0,2,0,4,1,4,0,2	156	100	3.22171e-08	5.33082e-06	1.0,0.706,1.0,1.0,0.696,0.917,0.967,0.653,0.96	0.979,1.0,0.979,1.0,0.937,0.989,0.962,1.0,0.985	-0.104
2651	ENSMUSG00000037674	Rfx7	chr9	+	72615036	72615332	72611620	72611828	72616636	72622829	2651	69,24,21,60,23,24,73,58,75	0,13,0,0,6,0,0,19,0	31,36,82,46,36,73,86,76,114	0,0,0,0,0,0,0,0,0	200	100	1.68797e-08	3.04691e-06	1.0,0.48,1.0,1.0,0.657,1.0,1.0,0.604,1.0	1.0,1.0,1.0,1.0,1.0,1.0,1.0,1.0,1.0	-0.14
2709	ENSMUSG00000021144	Mta1	chr12	+	113127614	113127714	113126774	113126877	113128031	113128220	2709	74,45,41,67,45,38,92,82,122	0,6,0,0,5,0,0,9,0	49,67,105,51,45,86,102,94,125	0,0,0,0,0,1,0,0,0	199	100	0.000969318	0.0288981	1.0,0.79,1.0,1.0,0.819,1.0,1.0,0.821,1.0	1.0,1.0,1.0,1.0,1.0,0.977,1.0,1.0,1.0	-0.061
2712	ENSMUSG00000021144	Mta1	chr12	+	113135796	113135828	113133540	113133576	113136280	113136432	2712	40,40,66,46,51,66,65,93,172	0,0,0,2,0,3,0,0,4	39,86,79,58,70,58,75,137,111	2,3,8,2,1,2,1,1,9	131	100	8.76497e-05	0.00414371	1.0,1.0,1.0,0.946,1.0,0.944,1.0,1.0,0.97	0.937,0.956,0.883,0.957,0.982,0.957,0.983,0.991,0.904	0.034
2725	ENSMUSG00000036644	Tbc1d9b	chr11	+	50168168	50168225	50163824	50163896	50168695	50168802	2725	13,8,18,12,8,12,25,20,35	0,4,1,2,2,3,1,11,10	14,12,19,18,11,22,22,19,25	9,13,7,5,13,4,9,23,8	156	100	0.000813747	0.0251235	1.0,0.562,0.92,0.794,0.719,0.719,0.941,0.538,0.692	0.499,0.372,0.635,0.698,0.352,0.779,0.61,0.346,0.667	0.214
2735	ENSMUSG00000026222	Sp100	chr1	+	85675194	85675266	85670001	85670082	85679058	85679109	2735	70,47,44,62,60,28,87,131,126	0,1,0,0,6,0,0,20,0	65,49,124,81,32,109,133,127,176	0,0,0,0,0,0,4,0,0	171	100	6.49489e-06	0.000469755	1.0,0.965,1.0,1.0,0.854,1.0,1.0,0.793,1.0	1.0,1.0,1.0,1.0,1.0,1.0,0.951,1.0,1.0	-0.038
2771	ENSMUSG00000005610	Eif4g2	chr7	-	111076279	111076393	111075586	111075712	111076695	111076856	2771	8.76535e+28	46,19,28,48,26,25,68,49,78	6.65967e+31	21,38,48,15,34,56,35,56,81	200	100	2.75622e-05	0.00160962	0.905,0.934,0.896,0.908,0.918,0.902,0.88,0.918,0.897	0.941,0.927,0.925,0.957,0.931,0.91,0.945,0.946,0.923	-0.027
2843	ENSMUSG00000024908	Ppp6r3	chr19	-	3478277	3478364	3473768	3473866	3484830	3484852	2843	18,3,6,11,9,8,11,10,14	6,2,2,3,4,2,0,7,6	16,18,20,13,15,27,15,29,42	0,2,3,1,0,0,0,0,5	186	100	7.97852e-09	1.57111e-06	0.617,0.446,0.617,0.663,0.547,0.683,1.0,0.434,0.556	1.0,0.829,0.782,0.875,1.0,1.0,1.0,1.0,0.819	-0.305
2846	ENSMUSG00000024908	Ppp6r3	chr19	-	3511928	3512041	3507241	3507355	3518244	3518382	2846	10,5,4,19,7,6,23,24,22	0,5,0,0,8,0,0,10,0	12,7,21,11,12,12,19,30,49	0,0,0,0,0,0,0,0,0	200	100	7.55043e-06	0.00052913	1.0,0.333,1.0,1.0,0.304,1.0,1.0,0.545,1.0	1.0,1.0,1.0,1.0,1.0,1.0,1.0,1.0,1.0	-0.202
2992	ENSMUSG00000032504	Pdcd6ip	chr9	-	113657085	113657209	113651743	113655107	113659830	113659925	2992	170,117,82,141,107,86,143,233,223	1,2,9,0,2,10,0,6,34	1.18181e+26	1,7,0,2,5,0,3,7,0	200	100	8.00378e-07	7.94609e-05	0.988,0.967,0.82,1.0,0.964,0.811,1.0,0.951,0.766	0.983,0.928,1.0,0.968,0.945,1.0,0.974,0.958,1.0	-0.054
3012	ENSMUSG00000022674	Ube2v2	chr16	-	15577014	15577140	15552676	15556543	15581058	15581207	3012	11,8,8,7,6,3,14,13,17	2,0,1,1,0,0,0,0,1	10,3,28,11,5,14,28,6,24	2,0,2,3,0,3,0,1,8	200	100	4.08082e-06	0.000314672	0.733,1.0,0.8,0.778,1.0,1.0,1.0,1.0,0.895	0.714,1.0,0.875,0.647,1.0,0.7,1.0,0.75,0.6	0.102
3045	ENSMUSG00000021482	Aaed1	chr13	-	64297254	64297386	64289796	64292228	64308821	64308927	3045	23,15,7,26,14,14,26,22,34	1,2,0,2,4,0,2,4,0	21,13,22,8,13,33,28,25,34	1,0,1,1,0,1,0,0,2	200	100	0.00169308	0.0456864	0.92,0.789,1.0,0.867,0.636,1.0,0.867,0.733,1.0	0.913,1.0,0.917,0.8,1.0,0.943,1.0,1.0,0.895	-0.073
3128	ENSMUSG00000039738	Slx4	chr16	-	3995693	3995877	3994707	3994920	3999117	3999345	3128	18,21,7,16,7,12,17,28,29	0,0,0,0,0,0,0,0,0	14,1,11,20,5,12,36,8,22	0,3,2,0,2,0,0,4,2	200	100	0.000907781	0.0273794	1.0,1.0,1.0,1.0,1.0,1.0,1.0,1.0,1.0	1.0,0.143,0.733,1.0,0.556,1.0,1.0,0.5,0.846	0.247
3276	ENSMUSG00000039159	Ube2h	chr6	-	30241371	30241424	30221667	30221796	30260928	30261003	3276	23,20,6,15,19,6,20,27,25	2,0,0,1,0,0,2,0,0	18,13,47,17,9,35,29,28,50	2,5,1,1,2,3,3,0,1	152	100	0.000287571	0.0107905	0.883,1.0,1.0,0.908,1.0,1.0,0.868,1.0,1.0	0.856,0.631,0.969,0.918,0.748,0.885,0.864,1.0,0.97	0.091
3279	ENSMUSG00000026027	Stradb	chr1	+	58992203	58992375	58991012	58991136	58992650	58992755	3279	6,6,7,21,7,9,13,19,16	3,1,1,4,2,0,1,19,1	6,2,17,7,3,12,12,12,21	2,0,0,0,0,0,3,3,0	200	100	1.21939e-05	0.000793837	0.5,0.75,0.778,0.724,0.636,1.0,0.867,0.333,0.889	0.6,1.0,1.0,1.0,1.0,1.0,0.667,0.667,1.0	-0.162
3397	ENSMUSG00000003762	Coq8b	chr7	+	27233940	27234007	27233701	27233821	27237377	27237455	3397	11,19,3,11,12,6,8,24,22	0,0,0,0,0,0,0,0,0	7,8,7,10,7,9,6,17,19	0,3,3,1,0,2,1,3,3	166	100	1.96001e-06	0.00016679	1.0,1.0,1.0,1.0,1.0,1.0,1.0,1.0,1.0	1.0,0.616,0.584,0.858,1.0,0.731,0.783,0.773,0.792	0.207
3403	ENSMUSG00000003762	Coq8b	chr7	+	27251429	27251642	27250535	27250643	27252260	27252326	3403	0,0,1,1,0,0,2,0,7	12,15,17,10,11,16,11,21,46	1,10,4,2,10,2,3,8,3	20,18,24,34,23,26,62,30,43	200	100	4.47981e-05	0.00234594	0.0,0.0,0.029,0.048,0.0,0.0,0.083,0.0,0.071	0.024,0.217,0.077,0.029,0.179,0.037,0.024,0.118,0.034	-0.056
3561	ENSMUSG00000061046	Haghl	chr17	-	25785003	25785194	25784660	25784725	25785427	25785532	3561	14,8,19,9,12,17,14,25,43	2,0,2,3,0,3,1,0,7	11,27,18,11,10,24,42,34,27	7,2,4,2,5,3,9,18,6	200	100	0.00124128	0.0355054	0.778,1.0,0.826,0.6,1.0,0.739,0.875,1.0,0.754	0.44,0.871,0.692,0.733,0.5,0.8,0.7,0.486,0.692	0.184
3586	ENSMUSG00000027936	Crtc2	chr3	+	90257116	90257218	90254162	90254558	90259385	90259492	3586	36,8,13,35,8,14,39,16,50	2,0,3,0,0,0,1,0,1	37,17,33,30,13,29,56,38,50	2,2,0,3,2,0,4,7,1	200	100	0.000155234	0.00656975	0.9,1.0,0.684,1.0,1.0,1.0,0.951,1.0,0.962	0.902,0.81,1.0,0.833,0.765,1.0,0.875,0.731,0.962	0.069
3588	ENSMUSG00000027936	Crtc2	chr3	+	90259153	90259222	90258050	90258526	90259385	90259492	3588	88,64,68,105,54,66,113,114,236	1,8,1,1,5,0,4,7,13	103,113,93,86,126,100,170,181,146	7,7,8,11,8,9,15,16,7	168	100	0.00090262	0.0272928	0.981,0.826,0.976,0.984,0.865,1.0,0.944,0.906,0.915	0.898,0.906,0.874,0.823,0.904,0.869,0.871,0.871,0.925	0.051
3607	ENSMUSG00000032534	Cep63	chr9	-	102621695	102621728	102619691	102619760	102623555	102623593	3607	8,0,6,10,0,4,8,0,18	0,4,0,0,4,0,0,17,2	10,6,12,21,2,6,24,22,10	0,0,1,0,0,0,0,0,0	132	100	1.15237e-05	0.000760596	1.0,0.0,1.0,1.0,0.0,1.0,1.0,0.0,0.872	1.0,1.0,0.901,1.0,1.0,1.0,1.0,1.0,1.0	-0.337
3611	ENSMUSG00000032534	Cep63	chr9	-	102623555	102623593	102619691	102619760	102626262	102626534	3611	0,4,0,0,4,0,0,17,0	16,0,7,6,0,4,10,0,24	0,0,0,0,0,0,0,0,0	2,9,9,2,6,17,6,8,7	137	100	0.000501579	0.0168801	0.0,1.0,0.0,0.0,1.0,0.0,0.0,1.0,0.0	0.0,0.0,0.0,0.0,0.0,0.0,0.0,0.0,0.0	0.333
3918	ENSMUSG00000040356	Skiv2l	chr17	-	34848324	34848434	34848107	34848225	34849895	34849999	3918	79,76,122,80,99,110,115,149,275	0,0,3,0,0,1,0,0,1	1.39128e+26	10,6,0,5,0,0,7,3,2	200	100	5.69683e-06	0.000420243	1.0,1.0,0.953,1.0,1.0,0.982,1.0,1.0,0.993	0.874,0.914,1.0,0.917,1.0,1.0,0.941,0.979,0.976	0.036
3939	ENSMUSG00000022391	Rangap1	chr15	-	81712818	81712977	81712021	81712135	81716566	81716701	3939	77,21,41,57,29,31,88,55,109	0,4,0,0,4,0,0,11,0	32,66,68,40,40,68,63,108,134	0,0,1,0,0,1,0,0,3	200	100	0.0017575	0.0470515	1.0,0.724,1.0,1.0,0.784,1.0,1.0,0.714,1.0	1.0,1.0,0.971,1.0,1.0,0.971,1.0,1.0,0.957	-0.075
3960	ENSMUSG00000040481	Bptf	chr11	-	107062049	107062211	107061683	107061835	107062535	107062782	3960	4,0,1,7,0,2,8,0,7	113,48,51,93,51,64,125,86,152	2,6,8,3,3,9,6,14,17	47,79,137,81,64,134,113,159,182	200	100	0.00114419	0.0331661	0.017,0.0,0.01,0.036,0.0,0.015,0.031,0.0,0.023	0.021,0.037,0.028,0.018,0.023,0.032,0.026,0.042,0.045	-0.016
4037	ENSMUSG00000042167	Papd4	chr13	-	93159644	93159688	93154924	93155061	93167925	93168054	4037	45,22,16,37,10,17,30,45,57	1,0,1,0,0,1,1,0,0	34,40,47,17,28,46,40,85,85	9,2,1,1,0,2,4,3,4	143	100	1.53869e-06	0.0001368	0.969,1.0,0.918,1.0,1.0,0.922,0.955,1.0,1.0	0.725,0.933,0.97,0.922,1.0,0.941,0.875,0.952,0.937	0.057
4091	ENSMUSG00000033713	Foxn3	chr12	-	99219597	99219663	99209460	99209566	99291236	99291278	4091	1,0,0,1,0,0,2,0,0	9,7,5,9,10,4,8,15,8	2,0,4,3,1,8,6,3,8	4,8,5,7,5,10,11,12,5	165	100	1.72473e-12	9.78457e-10	0.063,0.0,0.0,0.063,0.0,0.0,0.132,0.0,0.0	0.233,0.0,0.327,0.206,0.108,0.327,0.248,0.132,0.492	-0.202
4092	ENSMUSG00000033713	Foxn3	chr12	-	99219600	99219663	99209502	99209566	99291236	99291277	4092	1,0,0,3,0,0,2,0,0	9,7,5,9,10,4,8,15,8	1,0,0,5,2,7,7,6,3	4,8,5,7,5,10,11,12,5	162	100	5.98731e-10	1.60292e-07	0.064,0.0,0.0,0.171,0.0,0.0,0.134,0.0,0.0	0.134,0.0,0.0,0.306,0.198,0.302,0.282,0.236,0.27	-0.151
4106	ENSMUSG00000003868	Ruvbl2	chr7	-	45429908	45429964	45429453	45429595	45431319	45431373	4106	94,31,44,96,29,37,83,59,102	0,15,0,0,5,0,0,19,0	64,61,128,54,65,96,108,89,146	0,0,1,6,0,0,0,0,2	155	100	7.50325e-07	7.57542e-05	1.0,0.571,1.0,1.0,0.789,1.0,1.0,0.667,1.0	1.0,1.0,0.988,0.853,1.0,1.0,1.0,1.0,0.979	-0.088
4139	ENSMUSG00000024219	Anks1	chr17	+	27978426	27978489	27976560	27976717	27985065	27985362	4139	2,0,1,0,0,1,3,0,1	4,10,4,7,11,2,15,18,11	2,1,4,0,4,5,5,0,3	5,4,7,5,5,3,7,6,12	162	100	2.36897e-06	0.00019464	0.236,0.0,0.134,0.0,0.0,0.236,0.11,0.0,0.053	0.198,0.134,0.261,0.0,0.331,0.507,0.306,0.0,0.134	-0.122
4140	ENSMUSG00000024219	Anks1	chr17	+	27986251	27986327	27985065	27985362	27986550	27986652	4140	5,7,5,4,9,2,8,21,5	0,0,0,0,0,0,1,0,4	8,4,7,3,3,1,22,9,9	0,3,0,3,0,0,3,5,1	175	100	0.000344627	0.0125557	1.0,1.0,1.0,1.0,1.0,1.0,0.821,1.0,0.417	1.0,0.432,1.0,0.364,1.0,1.0,0.807,0.507,0.837	0.143
4236	ENSMUSG00000063897	DHRSX	chrGL456216.1	+	31369	31471	31058	31127	34137	34345	4236	28,42,18,21,45,23,20,70,74	5,0,2,3,0,5,2,0,9	22,41,26,24,61,27,40,67,40	5,9,3,5,8,7,8,12,7	200	100	0.000199996	0.00796874	0.737,1.0,0.818,0.778,1.0,0.697,0.833,1.0,0.804	0.688,0.695,0.813,0.706,0.792,0.659,0.714,0.736,0.741	0.125
4243	ENSMUSG00000028245	Nsmaf	chr4	-	6419863	6419927	6418471	6418523	6420049	6420140	4243	30,10,12,27,11,9,29,45,34	1,0,0,0,0,0,0,0,1	11,11,55,26,9,39,31,37,71	1,5,0,1,3,0,2,7,0	163	100	4.615e-05	0.00239754	0.948,1.0,1.0,1.0,1.0,1.0,1.0,1.0,0.954	0.871,0.574,1.0,0.941,0.648,1.0,0.905,0.764,1.0	0.133
4307	ENSMUSG00000039382	Wdr45	chrX	+	7723564	7723753	7722249	7722378	7723848	7723920	4307	0,0,2,0,0,0,0,0,2	5,4,6,6,8,1,3,18,2	2,3,0,2,1,0,0,6,3	9,5,3,3,1,3,7,4,7	200	100	0.000127902	0.00561239	0.0,0.0,0.143,0.0,0.0,0.0,0.0,0.0,0.333	0.1,0.231,0.0,0.25,0.333,0.0,0.0,0.429,0.176	-0.116
4347	ENSMUSG00000064215	Ifi27	chr12	+	103437389	103437524	103436562	103436682	103437675	103437705	4347	18,2,10,16,2,6,15,6,23	1,0,5,4,0,2,3,0,2	5,2,6,6,3,7,21,3,6	1,5,7,2,1,4,3,6,9	200	100	0.000168205	0.00698226	0.9,1.0,0.5,0.667,1.0,0.6,0.714,1.0,0.852	0.714,0.167,0.3,0.6,0.6,0.467,0.778,0.2,0.25	0.351
4368	ENSMUSG00000052087	Rgs14	chr13	+	55378006	55378028	55369731	55369936	55378701	55378794	4368	6,1,1,3,1,4,4,3,5	0,0,0,0,0,0,0,0,6	3,0,3,3,1,5,7,7,5	5,2,0,6,2,0,0,2,0	121	100	0.000136492	0.00596441	1.0,1.0,1.0,1.0,1.0,1.0,1.0,1.0,0.408	0.331,0.0,1.0,0.292,0.292,1.0,1.0,0.743,1.0	0.306
4384	ENSMUSG00000022770	Dlg1	chr16	+	31846836	31846933	31842769	31842839	31847635	31847669	4384	6,2,5,2,7,6,23,7,17	2,0,0,2,0,0,1,0,2	6,1,19,4,1,20,12,10,18	1,0,1,1,1,5,2,1,5	196	100	0.000568086	0.0187217	0.605,1.0,1.0,0.338,1.0,1.0,0.921,1.0,0.813	0.754,1.0,0.906,0.671,0.338,0.671,0.754,0.836,0.647	0.122
4409	ENSMUSG00000033526	Ppip5k1	chr2	-	121326851	121326914	121321654	121321792	121327644	121327770	4409	0,0,0,4,0,1,4,0,3	6,4,12,5,3,11,8,6,24	3,7,4,2,4,1,4,6,1	3,12,12,5,12,5,14,25,10	162	100	0.000845741	0.0260019	0.0,0.0,0.0,0.331,0.0,0.053,0.236,0.0,0.072	0.382,0.265,0.171,0.198,0.171,0.11,0.15,0.129,0.058	-0.105
4428	ENSMUSG00000028329	Xpa	chr4	-	46180206	46180398	46175221	46175415	46183117	46183235	4428	11,19,12,7,12,7,4,21,34	8,2,13,2,0,7,5,2,31	14,19,6,7,6,6,18,9,8	11,16,20,13,2,10,14,28,18	200	100	0.00102154	0.0301987	0.407,0.826,0.316,0.636,1.0,0.333,0.286,0.84,0.354	0.389,0.373,0.13,0.212,0.6,0.231,0.391,0.138,0.182	0.261
4510	ENSMUSG00000062822	4833420G17Rik	chr13	+	119464564	119464690	119462771	119463119	119466073	119466304	4510	18,15,10,22,22,5,19,43,28	1,0,2,0,0,0,0,0,2	13,11,18,12,19,19,30,42,34	2,0,3,0,0,3,2,0,8	200	100	4.04686e-05	0.00215715	0.9,1.0,0.714,1.0,1.0,1.0,1.0,1.0,0.875	0.765,1.0,0.75,1.0,1.0,0.76,0.882,1.0,0.68	0.072
4618	ENSMUSG00000034820	Cpsf7	chr19	+	10532819	10532923	10531780	10531999	10533292	10533465	4618	36,4,24,28,3,26,36,9,67	0,7,0,0,2,0,0,6,0	35,27,36,23,28,62,62,56,84	1,0,0,0,1,0,0,0,0	200	100	0.00166961	0.0453096	1.0,0.222,1.0,1.0,0.429,1.0,1.0,0.429,1.0	0.946,1.0,1.0,1.0,0.933,1.0,1.0,1.0,1.0	-0.2
4688	ENSMUSG00000021124	Vti1b	chr12	-	79157847	79157909	79156016	79156571	79160408	79160582	4688	28,15,21,39,16,24,26,36,57	1,3,0,0,3,0,0,11,0	28,24,32,26,34,35,62,70,57	0,0,0,0,0,0,0,0,0	161	100	0.000424766	0.0147966	0.946,0.756,1.0,1.0,0.768,1.0,1.0,0.67,1.0	1.0,1.0,1.0,1.0,1.0,1.0,1.0,1.0,1.0	-0.096
4724	ENSMUSG00000032712	2810474O19Rik	chr6	+	149317634	149317708	149310321	149310377	149325404	149328977	4724	9,0,7,20,0,5,8,0,9	3,5,6,7,2,9,8,4,18	20,14,23,17,13,23,24,34,39	9,2,13,13,1,7,14,5,17	173	100	0.000136676	0.00596441	0.634,0.0,0.403,0.623,0.0,0.243,0.366,0.0,0.224	0.562,0.802,0.506,0.43,0.883,0.655,0.498,0.797,0.57	-0.357
4725	ENSMUSG00000032712	2810474O19Rik	chr6	+	149324731	149324800	149310321	149310359	149325404	149325489	4725	20,8,11,15,14,9,18,28,42	3,0,4,1,0,1,2,0,4	11,11,13,8,6,19,26,20,30	3,3,2,0,0,4,7,15,8	168	100	0.000383795	0.0136082	0.799,1.0,0.621,0.899,1.0,0.843,0.843,1.0,0.862	0.686,0.686,0.795,1.0,1.0,0.739,0.689,0.442,0.691	0.127
4727	ENSMUSG00000032712	2810474O19Rik	chr6	+	149324731	149324800	149317634	149317708	149325404	149325489	4727	30,11,12,20,20,10,24,38,52	4,0,7,13,0,5,3,0,5	12,19,14,10,8,22,30,26,39	20,10,19,16,13,18,22,30,26	168	100	2.53723e-10	7.75057e-08	0.817,1.0,0.505,0.478,1.0,0.543,0.826,1.0,0.861	0.263,0.531,0.305,0.271,0.268,0.421,0.448,0.34,0.472	0.412
4740	ENSMUSG00000004896	Rrnad1	chr3	-	87927054	87927117	87926730	87926874	87927562	87927715	4740	12,3,19,9,4,19,8,7,41	0,0,0,0,0,2,0,0,8	17,12,10,18,10,8,38,30,23	1,2,2,3,1,0,2,5,1	162	100	0.000263374	0.0099768	1.0,1.0,1.0,1.0,1.0,0.854,1.0,1.0,0.76	0.913,0.787,0.755,0.787,0.861,1.0,0.921,0.787,0.934	0.097
4775	ENSMUSG00000038671	Arfrp1	chr2	-	181361000	181361071	181359638	181359739	181361390	181361472	4775	40,47,40,44,70,27,59,114,104	4,0,7,5,0,4,8,0,18	36,42,45,43,52,60,69,66,57	9,10,4,9,5,6,10,18,8	170	100	0.000858044	0.0263462	0.855,1.0,0.771,0.838,1.0,0.799,0.813,1.0,0.773	0.702,0.712,0.869,0.738,0.86,0.855,0.802,0.683,0.807	0.091
4794	ENSMUSG00000059669	Taf1b	chr12	+	24504946	24505034	24500435	24500534	24509453	24509549	4794	29,18,16,24,14,6,27,23,31	0,5,0,0,5,0,0,6,0	21,17,32,16,7,31,19,23,51	0,0,0,0,0,0,1,0,0	187	100	0.00032209	0.0118616	1.0,0.658,1.0,1.0,0.6,1.0,1.0,0.672,1.0	1.0,1.0,1.0,1.0,1.0,1.0,0.91,1.0,1.0	-0.109
4821	ENSMUSG00000015363	Trabd	chr15	+	89081352	89081431	89080979	89081044	89081950	89082117	4821	67,69,50,97,57,42,76,127,147	1,0,0,2,0,0,0,0,2	59,55,67,50,63,71,99,123,113	1,2,0,2,0,7,0,9,4	178	100	1.70731e-05	0.00106772	0.974,1.0,1.0,0.965,1.0,1.0,1.0,1.0,0.976	0.971,0.939,1.0,0.934,1.0,0.851,1.0,0.885,0.941	0.044
4822	ENSMUSG00000015363	Trabd	chr15	+	89081352	89081453	89080979	89081044	89081950	89082117	4822	21,19,23,45,13,25,35,43,45	1,0,0,2,0,0,0,0,2	24,17,33,20,30,29,46,45,58	1,2,0,2,0,7,0,9,4	200	100	2.43285e-08	4.19597e-06	0.913,1.0,1.0,0.918,1.0,1.0,1.0,1.0,0.918	0.923,0.81,1.0,0.833,1.0,0.674,1.0,0.714,0.879	0.102
4866	ENSMUSG00000034035	Ccdc17	chr4	+	116598173	116598287	116597842	116597961	116598499	116598627	4866	47,37,73,42,38,63,70,87,166	1,0,3,1,0,1,2,0,5	85,125,60,91,101,53,128,207,81	5,7,5,1,5,0,5,5,5	200	100	0.000560004	0.0185839	0.959,1.0,0.924,0.955,1.0,0.969,0.946,1.0,0.943	0.895,0.899,0.857,0.978,0.91,1.0,0.928,0.954,0.89	0.043
4872	ENSMUSG00000002455	Prpf6	chr2	+	181652433	181652548	181651085	181651177	181654835	181654961	4872	50,21,38,45,27,56,43,59,147	0,2,0,0,6,2,0,12,0	72,43,37,72,52,42,114,108,103	2,0,0,0,0,1,0,2,0	200	100	3.49258e-05	0.00193487	1.0,0.84,1.0,1.0,0.692,0.933,1.0,0.711,1.0	0.947,1.0,1.0,1.0,1.0,0.955,1.0,0.964,1.0	-0.077
4914	ENSMUSG00000056919	Cep162	chr9	-	87225678	87225940	87222043	87222174	87227153	87227427	4914	18,1,15,15,5,9,12,1,26	0,13,0,0,4,0,0,16,0	4,27,21,10,32,15,21,56,17	0,0,0,0,0,0,0,0,0	200	100	1.46244e-05	0.000929212	1.0,0.037,1.0,1.0,0.385,1.0,1.0,0.03,1.0	1.0,1.0,1.0,1.0,1.0,1.0,1.0,1.0,1.0	-0.283
4917	ENSMUSG00000027940	Tpm3	chr3	+	90088400	90088476	90087673	90087744	90089047	90089123	4917	166,95,66,149,92,65,207,192,188	6,8,1,6,17,11,8,17,13	79,71,205,98,69,214,208,149,347	0,2,10,5,4,6,5,4,11	175	100	2.78934e-05	0.00162498	0.941,0.872,0.974,0.934,0.756,0.772,0.937,0.866,0.892	1.0,0.953,0.921,0.918,0.908,0.953,0.96,0.955,0.947	-0.063
4921	ENSMUSG00000027940	Tpm3	chr3	+	90089047	90089123	90088400	90088476	90089796	90089859	4921	13,6,8,6,3,9,18,16,33	268,184,97,232,166,102,328,339,351	10,4,7,11,5,10,7,10,10	1.92177e+26	175	100	2.90235e-05	0.0016796	0.027,0.018,0.045,0.015,0.01,0.048,0.03,0.026,0.051	0.029,0.013,0.012,0.044,0.013,0.017,0.011,0.014,0.01	0.012
4990	ENSMUSG00000029177	Cenpa	chr5	+	30667580	30667687	30666942	30667113	30669691	30669759	4990	3,0,2,2,0,1,2,2,1	29,7,22,21,10,20,24,36,48	2,2,4,1,3,2,4,9,2	17,24,17,13,25,20,25,44,36	200	100	0.0016276	0.0444226	0.049,0.0,0.043,0.045,0.0,0.024,0.04,0.027,0.01	0.056,0.04,0.105,0.037,0.057,0.048,0.074,0.093,0.027	-0.033
5030	ENSMUSG00000018819	Lsp1	chr7	+	142490344	142490422	142489812	142490034	142490558	142490665	5030	5.45442e+27	19,19,8,15,16,13,30,29,33	6.54546e+29	17,10,16,12,10,18,41,28,20	177	100	0.000543455	0.0181611	0.942,0.929,0.96,0.951,0.935,0.935,0.921,0.947,0.947	0.956,0.969,0.96,0.967,0.971,0.956,0.945,0.959,0.97	-0.021
5300	ENSMUSG00000026201	Stk16	chr1	+	75213132	75213228	75212599	75213006	75213575	75213697	5300	15,4,21,12,8,19,17,6,80	0,0,0,0,0,2,0,0,0	29,36,24,30,22,25,35,45,34	2,8,2,0,3,2,2,7,0	195	100	5.28945e-11	1.96924e-08	1.0,1.0,1.0,1.0,1.0,0.83,1.0,1.0,1.0	0.881,0.698,0.86,1.0,0.79,0.865,0.9,0.767,1.0	0.119
5316	ENSMUSG00000059890	Ube4a	chr9	-	44963336	44963432	44959978	44960139	44965484	44965549	5316	12,13,7,28,12,10,36,30,19	2,3,1,8,0,1,6,5,5	7,5,27,12,4,35,28,20,46	0,1,1,0,2,1,0,1,6	195	100	5.23452e-05	0.00265368	0.755,0.69,0.782,0.642,1.0,0.837,0.755,0.755,0.661	1.0,0.719,0.933,1.0,0.506,0.947,1.0,0.911,0.797	-0.104
5331	ENSMUSG00000090841	Myl6	chr10	-	128492601	128492709	128492228	128492402	128493538	128493566	5331	6.82494e+27	4,0,0,4,0,0,10,0,10	6.91745e+29	2,7,3,8,10,11,6,36,6	200	100	0.000196853	0.00793842	0.988,1.0,1.0,0.989,1.0,1.0,0.976,1.0,0.986	0.994,0.982,0.994,0.979,0.974,0.975,0.992,0.953,0.992	0.012
5343	ENSMUSG00000027134	Lpcat4	chr2	+	112241450	112241593	112239467	112240057	112242475	112242588	5343	12,8,1,16,8,6,24,17,15	0,12,0,0,9,0,0,16,0	8,18,12,17,11,12,15,24,24	0,0,0,0,0,0,0,0,0	200	100	9.37763e-07	8.97352e-05	1.0,0.25,1.0,1.0,0.308,1.0,1.0,0.347,1.0	1.0,1.0,1.0,1.0,1.0,1.0,1.0,1.0,1.0	-0.233
5344	ENSMUSG00000027134	Lpcat4	chr2	+	112241924	112242145	112239467	112240057	112242475	112242588	5344	6,6,14,3,7,12,23,23,29	0,12,0,0,9,0,0,16,0	13,11,12,10,9,10,19,18,21	0,0,0,0,0,0,0,0,0	200	100	1.59976e-06	0.000141176	1.0,0.2,1.0,1.0,0.28,1.0,1.0,0.418,1.0	1.0,1.0,1.0,1.0,1.0,1.0,1.0,1.0,1.0	-0.234
5428	ENSMUSG00000022119	Rbm26	chr14	-	105139090	105139162	105131881	105132007	105140315	105140438	5428	2,9,1,2,4,0,8,14,2	29,15,12,36,19,19,34,46,50	17,18,51,20,23,43,53,55,71	11,7,20,8,7,17,27,31,31	171	100	0	0	0.039,0.26,0.046,0.031,0.11,0.0,0.121,0.151,0.023	0.475,0.601,0.599,0.594,0.658,0.597,0.534,0.509,0.573	-0.484
5455	ENSMUSG00000003778	Brd8	chr18	-	34606419	34606466	34605473	34605688	34606674	34606768	5455	51,46,68,70,49,73,92,104,224	1,0,8,2,0,7,5,1,31	83,131,112,74,119,108,172,239,181	12,21,18,14,14,18,33,31,17	146	100	2.17571e-07	2.64494e-05	0.972,1.0,0.853,0.96,1.0,0.877,0.926,0.986,0.832	0.826,0.81,0.81,0.784,0.853,0.804,0.781,0.841,0.879	0.113
5589	ENSMUSG00000056260	Lrif1	chr3	+	106731662	106733142	106721892	106722106	106734357	106734639	5589	8,7,10,7,5,3,13,23,16	0,0,1,0,0,0,2,0,3	7,8,8,4,3,15,10,6,19	0,2,6,0,0,0,2,4,8	200	100	7.08704e-08	1.03597e-05	1.0,1.0,0.833,1.0,1.0,1.0,0.765,1.0,0.727	1.0,0.667,0.4,1.0,1.0,1.0,0.714,0.429,0.543	0.175
5671	ENSMUSG00000002458	Rgs19	chr2	-	181689376	181689611	181688421	181689295	181689701	181689776	5671	161,134,91,139,125,85,202,276,226	11,0,8,16,0,11,20,0,25	1.12104e+26	15,18,21,17,8,24,26,31,53	200	100	6.79088e-08	1.00501e-05	0.88,1.0,0.85,0.813,1.0,0.794,0.835,1.0,0.819	0.789,0.743,0.798,0.813,0.875,0.76,0.798,0.776,0.718	0.102
5682	ENSMUSG00000043866	Taf10	chr7	-	105743225	105743340	105739392	105743063	105743427	105743492	5682	180,92,267,197,104,239,230,201,742	10,23,13,7,18,11,5,44,18	2.49249e+26	13,5,6,9,10,14,16,20,11	200	100	9.15371e-05	0.00429341	0.9,0.667,0.911,0.934,0.743,0.916,0.958,0.696,0.954	0.905,0.961,0.952,0.926,0.93,0.902,0.932,0.933,0.954	-0.08
5694	ENSMUSG00000022841	Ap2m1	chr16	+	20540807	20540813	20540332	20540415	20540974	20541110	5694	15,14,12,25,11,3,20,48,38	60,66,26,78,64,35,77,129,100	20,27,25,26,9,38,46,23,55	44,28,83,31,27,80,70,77,130	105	100	0.000811461	0.02511	0.192,0.168,0.305,0.234,0.141,0.075,0.198,0.262,0.266	0.302,0.479,0.223,0.444,0.241,0.311,0.385,0.221,0.287	-0.117
5708	ENSMUSG00000058239	Usf2	chr7	-	30955799	30956000	30955289	30955440	30956148	30956239	5708	140,112,64,141,78,57,146,173,176	11,1,6,5,3,5,6,2,14	97,77,156,95,88,136,139,144,180	4,6,26,5,10,10,14,15,20	200	100	5.6497e-05	0.00283999	0.864,0.982,0.842,0.934,0.929,0.851,0.924,0.977,0.863	0.924,0.865,0.75,0.905,0.815,0.872,0.832,0.828,0.818	0.062
5710	ENSMUSG00000058239	Usf2	chr7	-	30955880	30956000	30955289	30955440	30956148	30956267	5710	50,28,16,32,18,19,36,56,71	11,1,6,5,3,5,6,2,14	22,17,46,21,32,35,37,42,37	4,6,26,5,10,10,14,15,20	200	100	0.000198464	0.00796096	0.694,0.933,0.571,0.762,0.75,0.655,0.75,0.933,0.717	0.733,0.586,0.469,0.677,0.615,0.636,0.569,0.583,0.481	0.157
5817	ENSMUSG00000020752	Recql5	chr11	-	115896098	115896135	115895923	115895982	115896775	115896875	5817	31,10,64,27,22,67,29,47,174	0,0,2,0,0,5,0,0,10	37,24,34,30,26,38,41,53,50	1,4,0,4,4,0,4,11,2	136	100	0.000929287	0.0279028	1.0,1.0,0.959,1.0,1.0,0.908,1.0,1.0,0.928	0.965,0.815,1.0,0.847,0.827,1.0,0.883,0.78,0.948	0.081
5954	ENSMUSG00000109324	Prmt1	chr7	-	44983770	44984133	44983485	44983587	44986282	44986346	5954	4,0,2,2,0,6,3,0,14	23,2,10,22,1,9,18,8,27	7,12,6,6,11,3,7,39,17	13,19,14,10,8,19,18,17,22	200	100	4.34771e-05	0.00228682	0.08,0.0,0.091,0.043,0.0,0.25,0.077,0.0,0.206	0.212,0.24,0.176,0.231,0.407,0.073,0.163,0.534,0.279	-0.174
5975	ENSMUSG00000018474	Chd3	chr11	-	69348709	69348811	69348392	69348521	69348920	69349056	5975	13,25,17,5,22,15,24,35,37	0,0,0,2,0,0,0,0,0	40,30,20,40,31,12,67,68,16	3,4,2,0,4,7,1,4,4	200	100	1.48738e-10	4.99153e-08	1.0,1.0,1.0,0.556,1.0,1.0,1.0,1.0,1.0	0.87,0.789,0.833,1.0,0.795,0.462,0.971,0.895,0.667	0.142
5993	ENSMUSG00000015501	Hivep2	chr10	+	14117518	14117600	14066582	14066684	14126451	14126496	5993	6,3,6,2,1,2,4,2,19	3,0,0,3,0,0,4,0,4	0,1,2,3,6,2,2,4,4	3,6,1,0,1,7,5,6,14	181	100	8.63877e-05	0.00410032	0.525,1.0,1.0,0.269,1.0,1.0,0.356,1.0,0.724	0.0,0.084,0.525,1.0,0.768,0.136,0.181,0.269,0.136	0.419
5998	ENSMUSG00000032818	Loxhd1	chr18	+	77372868	77373023	77369122	77369283	77375064	77375198	5998	10,0,7,5,0,8,8,1,31	2,1,2,1,1,4,3,5,10	1,21,1,5,14,4,14,50,7	1,0,2,1,0,2,2,0,3	200	100	0.0013837	0.0388789	0.714,0.0,0.636,0.714,0.0,0.5,0.571,0.091,0.608	0.333,1.0,0.2,0.714,1.0,0.5,0.778,1.0,0.538	-0.248
6088	ENSMUSG00000039033	Tasp1	chr2	-	139985128	139985208	139976531	139977713	139996072	139996157	6088	9,2,10,22,2,7,31,10,13	0,0,1,3,0,0,0,0,4	4,7,13,0,6,9,18,15,30	2,2,2,4,0,5,2,0,3	179	100	1.05914e-05	0.000708882	1.0,1.0,0.848,0.804,1.0,1.0,1.0,1.0,0.645	0.528,0.662,0.784,0.0,1.0,0.501,0.834,1.0,0.848	0.238
6136	ENSMUSG00000058444	Map2k5	chr9	-	63357992	63358060	63343386	63343456	63371736	63371785	6136	14,20,8,12,16,5,13,31,52	0,0,2,2,0,0,0,0,3	19,20,21,14,22,26,19,39,25	2,3,3,0,3,0,0,8,2	167	100	6.75454e-05	0.00330473	1.0,1.0,0.705,0.782,1.0,1.0,1.0,1.0,0.912	0.85,0.8,0.807,1.0,0.815,1.0,1.0,0.745,0.882	0.056
6182	ENSMUSG00000021428	Riok1	chr13	+	38045272	38045315	38043908	38043978	38047244	38047337	6182	18,28,11,27,17,19,31,40,38	0,0,1,0,0,3,0,0,7	17,23,23,28,18,24,48,49,51	0,0,2,2,4,6,7,5,3	142	100	0.000139372	0.00606492	1.0,1.0,0.886,1.0,1.0,0.817,1.0,1.0,0.793	1.0,1.0,0.89,0.908,0.76,0.738,0.828,0.873,0.923	0.064
6188	ENSMUSG00000050668	Gpatch11	chr17	+	78836793	78836920	78835515	78835678	78837830	78837902	6188	36,19,34,36,18,27,42,45,90	3,0,2,1,0,0,1,0,0	72,37,54,61,48,45,118,94,97	0,3,1,2,2,4,4,2,7	200	100	0.000140289	0.00608182	0.857,1.0,0.895,0.947,1.0,1.0,0.955,1.0,1.0	1.0,0.86,0.964,0.938,0.923,0.849,0.937,0.959,0.874	0.039
6216	ENSMUSG00000022498	Txndc11	chr16	-	11116794	11116924	11104565	11104659	11122669	11122767	6216	73,35,31,67,36,47,65,57,118	0,0,2,0,0,0,1,0,4	44,44,110,54,56,112,110,101,169	4,3,0,2,1,1,3,12,4	200	100	1.71223e-06	0.00014999	1.0,1.0,0.886,1.0,1.0,1.0,0.97,1.0,0.937	0.846,0.88,1.0,0.931,0.966,0.982,0.948,0.808,0.955	0.053
6245	ENSMUSG00000039901	9130011E15Rik	chr19	-	45936361	45936427	45933785	45933855	45940444	45940503	6245	21,4,2,17,1,9,8,6,20	2,0,0,3,0,2,5,0,5	12,6,28,18,3,20,23,23,29	0,0,0,0,0,0,1,0,3	165	100	2.04578e-06	0.000169914	0.864,1.0,1.0,0.774,1.0,0.732,0.492,1.0,0.708	1.0,1.0,1.0,1.0,1.0,1.0,0.933,1.0,0.854	-0.135
6316	ENSMUSG00000031539	Ap3m2	chr8	-	22792717	22792851	22791244	22791452	22793065	22793151	6316	23,14,21,24,17,21,18,35,57	0,0,5,3,0,2,5,0,7	14,26,33,13,18,31,30,47,57	7,10,7,8,13,3,12,13,14	200	100	1.34566e-06	0.000121913	1.0,1.0,0.677,0.8,1.0,0.84,0.643,1.0,0.803	0.5,0.565,0.702,0.448,0.409,0.838,0.556,0.644,0.671	0.27
6332	ENSMUSG00000022540	Rogdi	chr16	-	5009900	5009950	5009477	5009604	5010039	5010153	6332	11,0,9,10,1,7,15,4,32	4,4,4,9,6,3,2,12,12	18,47,32,32,35,23,44,78,47	0,0,0,0,0,0,0,0,0	149	100	0	0	0.649,0.0,0.602,0.427,0.101,0.61,0.834,0.183,0.642	1.0,1.0,1.0,1.0,1.0,1.0,1.0,1.0,1.0	-0.55
6341	ENSMUSG00000010608	Rbm25	chr12	+	83642401	83642519	83632252	83632417	83642628	83642698	6341	23,8,32,21,5,19,27,11,66	24,5,15,26,7,15,29,18,49	11,14,31,7,15,28,13,31,41	25,30,39,36,50,45,68,73,45	200	100	1.91207e-06	0.000163881	0.324,0.444,0.516,0.288,0.263,0.388,0.318,0.234,0.402	0.18,0.189,0.284,0.089,0.13,0.237,0.087,0.175,0.313	0.166
6440	ENSMUSG00000051998	Lax1	chr1	-	133688820	133689004	133684005	133684109	133689808	133690086	6440	118,59,82,138,60,90,156,154,216	1,9,0,0,9,0,0,10,0	1.29121e+26	0,0,0,2,0,1,5,0,0	200	100	1.33989e-05	0.000865189	0.983,0.766,1.0,1.0,0.769,1.0,1.0,0.885,1.0	1.0,1.0,1.0,0.969,1.0,0.987,0.962,1.0,1.0	-0.057
6468	ENSMUSG00000031389	Arhgap4	chrX	-	73904247	73904469	73900634	73900736	73906428	73906591	6468	83,62,101,94,41,103,141,104,385	0,0,0,0,0,1,1,0,9	124,131,98,127,152,99,256,280,161	3,0,3,4,3,0,9,5,4	200	100	0.000655985	0.0211791	1.0,1.0,1.0,1.0,1.0,0.981,0.986,1.0,0.955	0.954,1.0,0.942,0.941,0.962,1.0,0.934,0.966,0.953	0.03
6474	ENSMUSG00000031389	Arhgap4	chrX	-	73905650	73905863	73900634	73900736	73906428	73906591	6474	77,55,98,73,59,89,82,143,238	0,0,0,0,0,1,1,0,9	97,103,75,114,101,78,161,212,127	3,0,3,4,3,0,9,5,4	200	100	0.000153323	0.00652363	1.0,1.0,1.0,1.0,1.0,0.978,0.976,1.0,0.93	0.942,1.0,0.926,0.934,0.944,1.0,0.899,0.955,0.941	0.038
6482	ENSMUSG00000031389	Arhgap4	chrX	-	73906156	73906219	73900634	73900736	73906428	73906591	6482	87,51,80,66,47,84,105,127,213	0,0,0,0,0,1,1,0,9	112,60,89,115,84,86,209,167,140	3,0,3,4,3,0,9,5,4	162	100	0.000414336	0.0145396	1.0,1.0,1.0,1.0,1.0,0.981,0.985,1.0,0.936	0.958,1.0,0.948,0.947,0.945,1.0,0.935,0.954,0.956	0.029
6496	ENSMUSG00000045302	Preb	chr5	-	30955929	30956089	30950852	30955737	30956261	30956334	6496	42,28,47,49,39,47,34,63,160	0,2,0,2,0,3,0,2,1	39,23,42,36,46,25,55,60,36	3,6,2,4,1,1,5,2,3	200	100	4.52423e-07	4.87777e-05	1.0,0.875,1.0,0.925,1.0,0.887,1.0,0.94,0.988	0.867,0.657,0.913,0.818,0.958,0.926,0.846,0.938,0.857	0.093
6498	ENSMUSG00000045302	Preb	chr5	-	30955931	30956089	30955492	30955737	30956261	30956334	6498	8,6,10,22,14,12,12,18,40	0,2,0,2,0,3,0,2,1	15,7,8,13,19,11,17,31,11	3,6,2,4,1,1,5,2,3	200	100	3.67322e-05	0.00201199	1.0,0.6,1.0,0.846,1.0,0.667,1.0,0.818,0.952	0.714,0.368,0.667,0.619,0.905,0.846,0.63,0.886,0.647	0.178
6499	ENSMUSG00000045302	Preb	chr5	-	30956261	30956334	30955042	30955737	30957887	30958061	6499	32,27,84,47,25,100,49,47,210	1,8,6,1,1,8,1,9,10	67,98,62,48,67,58,130,174,84	2,0,6,1,0,3,3,4,1	172	100	2.39862e-05	0.00143959	0.949,0.662,0.891,0.965,0.936,0.879,0.966,0.752,0.924	0.951,1.0,0.857,0.965,1.0,0.918,0.962,0.962,0.98	-0.075
6500	ENSMUSG00000045302	Preb	chr5	-	30956261	30956334	30955929	30956089	30957887	30958061	6500	39,31,94,67,39,109,61,63,248	0,0,1,0,0,2,0,0,3	79,99,68,57,85,65,142,202,92	1,4,3,1,4,1,3,7,1	172	100	0.000296886	0.011105	1.0,1.0,0.982,1.0,1.0,0.969,1.0,1.0,0.98	0.979,0.935,0.929,0.971,0.925,0.974,0.965,0.944,0.982	0.036
6549	ENSMUSG00000023984	Gm20517	chr17	+	47678843	47678952	47674715	47674920	47679663	47679869	6549	3,4,6,11,9,7,11,17,25	0,0,2,0,0,0,0,0,1	6,3,9,10,8,17,15,21,25	0,4,0,0,0,2,1,8,2	200	100	9.06039e-05	0.00426644	1.0,1.0,0.6,1.0,1.0,1.0,1.0,1.0,0.926	1.0,0.273,1.0,1.0,1.0,0.81,0.882,0.568,0.862	0.126
6720	ENSMUSG00000026341	Actr3	chr1	-	125397451	125397544	125395067	125395151	125403392	125403566	6720	4.02206e+26	3,8,2,4,7,1,5,12,4	2.77236e+27	1,3,2,0,0,4,2,3,3	192	100	5.73086e-05	0.00286868	0.986,0.931,0.98,0.984,0.942,0.989,0.983,0.951,0.986	0.993,0.976,0.994,1.0,1.0,0.988,0.993,0.987,0.994	-0.021
6751	ENSMUSG00000024381	Bin1	chr18	+	32414944	32415037	32414182	32414290	32419842	32419928	6751	7,13,4,6,14,1,12,24,17	62,57,21,73,46,33,105,130,95	2,2,15,3,3,6,9,8,5	53,31,91,59,50,88,108,88,181	192	100	5.62348e-06	0.00041612	0.056,0.106,0.09,0.041,0.137,0.016,0.056,0.088,0.085	0.019,0.033,0.079,0.026,0.03,0.034,0.042,0.045,0.014	0.039
6752	ENSMUSG00000024381	Bin1	chr18	+	32426223	32426352	32424819	32424967	32431670	32431742	6752	10,8,0,3,8,1,13,24,5	21,21,11,28,22,11,31,41,44	2,2,3,2,4,1,2,2,5	26,18,30,25,23,30,41,40,51	200	100	1.75712e-08	3.1325e-06	0.192,0.16,0.0,0.051,0.154,0.043,0.173,0.226,0.054	0.037,0.053,0.048,0.038,0.08,0.016,0.024,0.024,0.047	0.076
6753	ENSMUSG00000024381	Bin1	chr18	+	32426223	32426352	32424819	32424967	32431982	32432093	6753	5,11,1,2,9,1,10,28,8	43,16,19,49,18,32,51,58,81	2,0,4,1,4,1,2,2,8	34,28,58,34,30,55,86,62,109	200	100	1.30556e-09	3.07996e-07	0.055,0.256,0.026,0.02,0.2,0.015,0.089,0.194,0.047	0.029,0.0,0.033,0.014,0.063,0.009,0.011,0.016,0.035	0.077
6771	ENSMUSG00000071660	Ttc9c	chr19	-	8815853	8816036	8809074	8811838	8818435	8818684	6771	48,35,17,51,35,24,52,47,44	0,6,0,0,5,0,0,7,0	34,44,62,30,51,56,71,76,94	0,0,0,0,0,0,0,0,0	200	100	0.000310444	0.0115038	1.0,0.745,1.0,1.0,0.778,1.0,1.0,0.77,1.0	1.0,1.0,1.0,1.0,1.0,1.0,1.0,1.0,1.0	-0.079
6784	ENSMUSG00000087165	2010001A14Rik	chr11	-	57796025	57796173	57795498	57795794	57796311	57796397	6784	2,2,1,1,6,4,5,11,6	0,0,0,0,0,0,0,0,0	3,9,5,6,14,3,11,22,6	3,2,0,1,2,0,3,2,4	200	100	9.97136e-09	1.91603e-06	1.0,1.0,1.0,1.0,1.0,1.0,1.0,1.0,1.0	0.333,0.692,1.0,0.75,0.778,1.0,0.647,0.846,0.429	0.281
6788	ENSMUSG00000024537	Psmg2	chr18	+	67645992	67646051	67644308	67644480	67648127	67648246	6788	8,17,6,6,32,4,13,62,16	0,0,2,3,2,0,0,6,3	5,8,17,9,7,19,7,21,29	0,0,0,0,0,0,0,0,0	158	100	0.000954374	0.0285677	1.0,1.0,0.655,0.559,0.91,1.0,1.0,0.867,0.771	1.0,1.0,1.0,1.0,1.0,1.0,1.0,1.0,1.0	-0.138
6857	ENSMUSG00000027371	Fahd2a	chr2	-	127440385	127440602	127438112	127438569	127444416	127444480	6857	1,0,2,3,0,4,3,0,7	0,4,0,1,2,0,1,2,0	3,7,6,5,5,6,7,8,6	1,0,0,1,0,0,0,2,1	200	100	0.00103437	0.0305401	1.0,0.0,1.0,0.6,0.0,1.0,0.6,0.0,1.0	0.6,1.0,1.0,0.714,1.0,1.0,1.0,0.667,0.75	-0.281
6894	ENSMUSG00000018677	Slc25a39	chr11	-	102403632	102403713	102402984	102403535	102403790	102403872	6894	57,27,42,46,37,35,75,91,119	0,0,1,0,0,0,2,0,2	44,34,69,49,37,73,66,63,105	2,3,2,1,1,1,3,7,1	180	100	0.000123647	0.00544572	1.0,1.0,0.959,1.0,1.0,1.0,0.954,1.0,0.971	0.924,0.863,0.95,0.965,0.954,0.976,0.924,0.833,0.983	0.057
6923	ENSMUSG00000029538	Srsf9	chr5	+	115328346	115328704	115327394	115327499	115330497	115330658	6923	0,10,1,4,9,2,2,7,7	58,73,29,42,64,45,67,115,94	2,1,2,2,0,2,3,2,1	50,45,110,43,24,82,99,78,157	200	100	2.28051e-05	0.00137564	0.0,0.064,0.017,0.045,0.066,0.022,0.015,0.03,0.036	0.02,0.011,0.009,0.023,0.0,0.012,0.015,0.013,0.003	0.021
6931	ENSMUSG00000036893	Ehmt1	chr2	-	24840635	24840779	24839529	24839756	24847943	24848089	6931	19,19,10,32,18,2,23,45,20	1,0,0,1,0,0,4,0,3	13,12,22,22,6,44,18,27,41	2,3,6,3,2,8,7,2,9	200	100	4.90603e-09	1.00772e-06	0.905,1.0,1.0,0.941,1.0,1.0,0.742,1.0,0.769	0.765,0.667,0.647,0.786,0.6,0.733,0.563,0.871,0.695	0.226
6944	ENSMUSG00000033767	Tmem131l	chr3	-	83909151	83909334	83906346	83906425	83910368	83910508	6944	87,48,79,85,53,81,99,95,252	4,0,12,12,0,8,11,0,24	75,90,129,81,92,125,145,210,162	11,18,12,15,13,21,36,30,10	200	100	0.000108491	0.00490517	0.916,1.0,0.767,0.78,1.0,0.835,0.818,1.0,0.84	0.773,0.714,0.843,0.73,0.78,0.749,0.668,0.778,0.89	0.115
7018	ENSMUSG00000086008	Gm8817	chrX	-	167068279	167068408	167064836	167065005	167069135	167069202	7018	2,4,1,6,1,7,6,5,17	0,0,0,0,0,0,0,0,10	4,2,3,4,5,8,7,11,4	1,2,0,2,3,1,4,8,2	200	100	2.08964e-06	0.000172882	1.0,1.0,1.0,1.0,1.0,1.0,1.0,1.0,0.459	0.667,0.333,1.0,0.5,0.455,0.8,0.467,0.407,0.5	0.37
7035	ENSMUSG00000026927	Sdccag3	chr2	-	26388491	26388560	26386654	26387671	26389148	26389283	7035	33,33,22,39,14,21,51,52,55	24,14,20,23,6,9,31,15,45	33,36,51,52,29,32,89,88,59	38,36,36,48,37,37,65,79,62	168	100	0.000970264	0.0288981	0.45,0.584,0.396,0.502,0.581,0.581,0.495,0.674,0.421	0.341,0.373,0.457,0.392,0.318,0.34,0.449,0.399,0.362	0.139
7039	ENSMUSG00000030199	Etv6	chr6	+	134233518	134233653	134222864	134223029	134248273	134248284	7039	39,27,7,34,21,6,57,26,52	0,9,0,0,4,0,0,11,0	11,17,34,18,15,31,25,31,49	0,0,0,0,0,0,0,0,0	200	100	2.48747e-07	2.96345e-05	1.0,0.6,1.0,1.0,0.724,1.0,1.0,0.542,1.0	1.0,1.0,1.0,1.0,1.0,1.0,1.0,1.0,1.0	-0.126
7047	ENSMUSG00000019659	Ccdc12	chr9	+	110692315	110692383	110656502	110656658	110700672	110700953	7047	45,46,41,47,36,33,37,75,111	1,4,0,1,8,0,1,11,0	60,89,56,47,68,45,74,128,72	0,0,0,0,0,0,0,0,1	167	100	1.11007e-07	1.52009e-05	0.964,0.873,1.0,0.966,0.729,1.0,0.957,0.803,1.0	1.0,1.0,1.0,1.0,1.0,1.0,1.0,1.0,0.977	-0.076
7102	ENSMUSG00000040899	Ccr6	chr17	+	8251918	8252120	8245107	8245198	8255751	8255866	7102	21,12,4,25,13,2,26,17,18	2,0,1,11,0,0,5,0,2	10,2,9,12,0,15,14,4,20	0,1,4,2,4,10,1,9,10	200	100	0.00155108	0.0427255	0.84,1.0,0.667,0.532,1.0,1.0,0.722,1.0,0.818	1.0,0.5,0.529,0.75,0.0,0.429,0.875,0.182,0.5	0.313
7185	ENSMUSG00000006498	Ptbp1	chr10	+	79860116	79860194	79859780	79859955	79860823	79860969	7185	125,72,56,126,76,43,156,133,147	128,78,54,96,59,63,124,123,156	62,113,133,65,89,122,96,154,192	85,120,142,76,123,179,134,224,263	177	100	0.000257342	0.00984218	0.356,0.343,0.369,0.426,0.421,0.278,0.415,0.379,0.347	0.292,0.347,0.346,0.326,0.29,0.278,0.288,0.28,0.292	0.066
7209	ENSMUSG00000014030	Pax5	chr4	-	44615559	44615616	44570001	44570103	44645547	44645723	7209	2,5,10,2,6,11,5,3,35	3,1,2,0,0,2,0,0,0	6,6,1,18,15,5,15,18,6	0,6,0,0,3,0,1,8,0	156	100	0.00109871	0.0320428	0.299,0.762,0.762,1.0,1.0,0.779,1.0,1.0,1.0	1.0,0.391,1.0,1.0,0.762,1.0,0.906,0.591,1.0	-0.005
7269	ENSMUSG00000022552	Sharpin	chr15	-	76350054	76350229	76348085	76348435	76350480	76350682	7269	91,33,59,96,49,65,100,99,185	7,2,6,5,1,7,9,0,34	100,96,87,80,86,80,139,156,142	12,18,14,22,13,14,22,20,7	200	100	0.000722125	0.0227593	0.867,0.892,0.831,0.906,0.961,0.823,0.847,1.0,0.731	0.806,0.727,0.757,0.645,0.768,0.741,0.76,0.796,0.91	0.105
7313	ENSMUSG00000066839	Ecsit	chr9	-	22078147	22078265	22076227	22076645	22084022	22084208	7313	34,12,9,29,10,16,46,5,36	0,9,0,0,6,0,0,14,3	19,24,33,26,23,26,32,49,51	0,0,0,1,1,0,0,0,8	200	100	0.000381498	0.0135671	1.0,0.4,1.0,1.0,0.455,1.0,1.0,0.152,0.857	1.0,1.0,1.0,0.929,0.92,1.0,1.0,1.0,0.761	-0.194
7381	ENSMUSG00000036639	Nudt1	chr5	+	140332394	140332473	140331908	140331955	140334454	140334619	7381	6,1,7,4,4,2,1,6,11	5,0,3,5,0,1,2,0,2	9,10,12,8,2,11,21,10,14	2,0,0,2,0,0,2,2,1	178	100	3.40737e-05	0.00190134	0.403,1.0,0.567,0.31,1.0,0.529,0.219,1.0,0.755	0.717,1.0,1.0,0.692,1.0,1.0,0.855,0.737,0.887	-0.234
7382	ENSMUSG00000036639	Nudt1	chr5	+	140332422	140332473	140331908	140331955	140334454	140334619	7382	6,1,9,3,4,4,3,6,14	5,0,3,5,0,1,2,0,2	11,10,16,7,4,18,24,11,21	2,0,0,2,0,0,2,2,1	150	100	1.05743e-05	0.000708882	0.444,1.0,0.667,0.286,1.0,0.727,0.5,1.0,0.824	0.786,1.0,1.0,0.7,1.0,1.0,0.889,0.786,0.933	-0.183
7449	ENSMUSG00000087107	AI662270	chr11	+	83224451	83224631	83223575	83223651	83225533	83225869	7449	76,84,86,79,87,64,106,157,246	0,8,0,2,6,0,0,8,0	68,125,131,84,118,120,179,233,226	2,1,1,0,1,0,0,1,1	200	100	0.000376686	0.0134764	1.0,0.84,1.0,0.952,0.879,1.0,1.0,0.908,1.0	0.944,0.984,0.985,1.0,0.983,1.0,1.0,0.991,0.991	-0.033
7527	ENSMUSG00000018750	Zbtb4	chr11	+	69771240	69771287	69766015	69766085	69775375	69775442	7527	2,0,0,0,0,0,0,0,0	12,8,4,13,9,4,11,22,15	3,2,3,2,2,0,4,3,1	13,9,16,2,2,16,18,19,16	146	100	7.77562e-06	0.000543313	0.102,0.0,0.0,0.0,0.0,0.0,0.0,0.0,0.0	0.136,0.132,0.114,0.407,0.407,0.0,0.132,0.098,0.041	-0.152
7541	ENSMUSG00000026309	Ilkap	chr1	-	91383303	91383391	91381850	91381972	91384564	91384573	7541	1.66104e+26	2,0,7,2,0,3,2,0,19	1.63224e+26	2,4,1,1,2,0,2,5,0	187	100	0.000169201	0.00701139	0.978,1.0,0.924,0.976,1.0,0.961,0.977,1.0,0.932	0.978,0.968,0.991,0.987,0.986,1.0,0.988,0.98,1.0	-0.014
7601	ENSMUSG00000011257	Pabpc4	chr4	+	123295749	123295836	123295201	123295273	123295929	123296057	7601	55,43,29,55,49,35,67,101,96	3,0,1,5,0,1,4,0,6	42,68,74,40,51,72,58,110,100	1,10,2,1,13,0,4,10,10	186	100	0.000672479	0.0216119	0.908,1.0,0.94,0.855,1.0,0.95,0.9,1.0,0.896	0.958,0.785,0.952,0.956,0.678,1.0,0.886,0.855,0.843	0.06
7724	ENSMUSG00000038538	Ubn2	chr6	+	38489253	38489304	38487107	38487150	38490383	38491931	7724	3,2,6,1,3,3,1,7,7	12,4,1,4,8,1,3,4,6	4,0,2,1,0,3,1,2,4	3,6,10,5,5,11,9,7,13	150	100	0.00135591	0.0382787	0.143,0.25,0.8,0.143,0.2,0.667,0.182,0.538,0.438	0.471,0.0,0.118,0.118,0.0,0.154,0.069,0.16,0.17	0.233
7731	ENSMUSG00000022680	Pdxdc1	chr16	-	13836385	13836615	13833147	13834846	13837042	13837081	7731	18,18,12,17,12,11,17,26,24	0,0,0,1,0,0,0,0,1	14,21,15,13,30,29,23,27,34	2,3,1,0,8,0,2,1,1	200	100	3.8994e-06	0.000305628	1.0,1.0,1.0,0.895,1.0,1.0,1.0,1.0,0.923	0.778,0.778,0.882,1.0,0.652,1.0,0.852,0.931,0.944	0.111
7815	ENSMUSG00000044477	Zfand3	chr17	+	30060809	30060850	30005086	30005308	30135322	30135505	7815	78,38,38,97,38,31,124,94,123	6,1,2,7,2,5,11,1,7	62,72,97,55,78,108,139,161,127	21,10,17,10,17,16,29,27,38	140	100	2.43205e-12	1.34764e-09	0.903,0.964,0.931,0.908,0.931,0.816,0.89,0.985,0.926	0.678,0.837,0.803,0.797,0.766,0.828,0.774,0.81,0.705	0.14
7832	ENSMUSG00000071337	Tia1	chr6	+	86423605	86423671	86419928	86420411	86424344	86424420	7832	4,0,0,0,0,4,4,0,5	4,10,2,4,11,1,5,23,10	4,4,5,3,7,6,6,8,4	5,6,10,3,1,10,17,8,16	165	100	0.00168512	0.0455747	0.377,0.0,0.0,0.0,0.0,0.708,0.327,0.0,0.233	0.327,0.288,0.233,0.377,0.809,0.267,0.176,0.377,0.132	-0.149
7895	ENSMUSG00000026429	Ube2t	chr1	+	134971900	134971999	134971249	134971355	134972105	134972189	7895	25,7,25,20,9,15,16,25,45	0,0,0,0,0,0,0,0,0	22,16,25,17,14,20,32,22,37	0,2,1,4,1,2,4,2,0	198	100	7.19886e-05	0.00347925	1.0,1.0,1.0,1.0,1.0,1.0,1.0,1.0,1.0	1.0,0.802,0.927,0.682,0.876,0.835,0.802,0.847,1.0	0.137
7901	ENSMUSG00000024588	Fech	chr18	-	64483333	64483457	64478650	64478770	64488900	64489066	7901	16,5,5,10,12,6,21,11,21	4,0,0,3,0,0,6,0,1	13,9,16,12,17,20,24,11,24	0,0,1,0,0,2,0,0,0	200	100	0.00173002	0.0464726	0.667,1.0,1.0,0.625,1.0,1.0,0.636,1.0,0.913	1.0,1.0,0.889,1.0,1.0,0.833,1.0,1.0,1.0	-0.098
7902	ENSMUSG00000025912	Mybl1	chr1	-	9671578	9671758	9667414	9670012	9672211	9672316	7902	126,50,96,157,51,96,126,107,290	39,27,24,46,26,25,62,33,89	1.44131e+26	18,32,33,27,15,34,33,35,81	200	100	6.87909e-09	1.37738e-06	0.618,0.481,0.667,0.631,0.495,0.658,0.504,0.618,0.62	0.8,0.672,0.77,0.708,0.792,0.76,0.811,0.773,0.681	-0.164
7905	ENSMUSG00000025912	Mybl1	chr1	-	9681784	9681889	9678271	9678505	9683096	9683168	7905	136,86,66,126,55,53,144,152,168	3,0,0,0,0,2,2,0,0	105,73,195,94,51,196,154,156,309	1,0,4,1,2,4,3,0,13	200	100	0.000417298	0.014622	0.958,1.0,1.0,1.0,1.0,0.93,0.973,1.0,1.0	0.981,1.0,0.961,0.979,0.927,0.961,0.963,1.0,0.922	0.019
7926	ENSMUSG00000027291	Vps39	chr2	-	120346327	120346392	120345617	120345660	120350163	120350229	7926	7,9,2,10,2,1,11,8,14	0,0,0,0,0,1,1,0,0	1,3,7,4,5,12,15,11,16	1,3,1,0,1,3,1,6,2	164	100	1.23969e-07	1.65944e-05	1.0,1.0,1.0,1.0,1.0,0.379,0.87,1.0,1.0	0.379,0.379,0.81,1.0,0.753,0.709,0.901,0.528,0.83	0.218
7995	ENSMUSG00000027236	Eif3j1	chr2	+	122051741	122051815	122050486	122050648	122051966	122056598	7995	77,18,39,70,14,48,106,30,129	0,6,0,0,2,0,0,14,1	71,29,109,67,47,109,111,116,179	0,0,0,0,0,0,1,0,0	173	100	0.000143454	0.00614762	1.0,0.634,1.0,1.0,0.802,1.0,1.0,0.553,0.987	1.0,1.0,1.0,1.0,1.0,1.0,0.985,1.0,1.0	-0.112
8008	ENSMUSG00000057594	Arl16	chr11	-	120465983	120466099	120465437	120465821	120466653	120466732	8008	33,31,21,29,26,18,28,49,59	2,0,4,2,0,1,0,0,5	17,16,31,28,21,46,60,31,70	1,3,1,0,1,2,11,18,3	200	100	0.00151893	0.0420343	0.892,1.0,0.724,0.879,1.0,0.9,1.0,1.0,0.855	0.895,0.727,0.939,1.0,0.913,0.92,0.732,0.463,0.921	0.082
8051	ENSMUSG00000034321	Exosc1	chr19	-	41925188	41925239	41924710	41924795	41926531	41926565	8051	49,23,34,46,19,52,48,17,108	1,0,2,7,0,2,5,0,8	40,40,46,35,70,59,49,108,99	0,0,0,1,4,2,1,2,4	150	100	0.00115903	0.0335556	0.97,1.0,0.919,0.814,1.0,0.945,0.865,1.0,0.9	1.0,1.0,1.0,0.959,0.921,0.952,0.97,0.973,0.943	-0.034
8068	ENSMUSG00000075254	Heg1	chr16	+	33706915	33707206	33684544	33684855	33710399	33710699	8068	6,1,0,2,2,3,5,1,4	13,1,4,18,5,2,17,5,10	2,0,1,2,0,2,0,0,6	9,6,14,11,4,17,17,13,21	200	100	0.000604365	0.0198077	0.188,0.333,0.0,0.053,0.167,0.429,0.128,0.091,0.167	0.1,0.0,0.034,0.083,0.0,0.056,0.0,0.0,0.125	0.129
8153	ENSMUSG00000029860	Zyx	chr6	+	42351269	42351362	42350945	42351148	42351474	42351607	8153	39,19,22,19,13,21,27,30,59	1,0,2,0,0,0,0,0,5	26,29,16,26,15,33,36,60,42	9,5,1,5,5,2,3,9,2	192	100	7.23645e-10	1.91581e-07	0.953,1.0,0.851,1.0,1.0,1.0,1.0,1.0,0.86	0.601,0.751,0.893,0.73,0.61,0.896,0.862,0.776,0.916	0.181
8156	ENSMUSG00000020608	Smc6	chr12	+	11276259	11276365	11271728	11271871	11279604	11279727	8156	35,12,8,27,18,9,31,54,28	2,0,1,1,0,1,3,0,3	12,7,32,16,9,37,26,21,50	0,0,5,2,0,3,4,0,6	200	100	0.000689195	0.0219832	0.897,1.0,0.8,0.931,1.0,0.818,0.838,1.0,0.824	1.0,1.0,0.762,0.8,1.0,0.86,0.765,1.0,0.806	0.013
8181	ENSMUSG00000001627	Ifrd1	chr12	-	40212309	40212418	40206988	40207123	40212938	40213117	8181	11,6,3,7,5,2,17,17,10	0,0,0,0,0,0,0,0,2	8,14,17,5,3,14,13,26,25	0,0,0,3,4,0,5,2,0	200	100	0.000886612	0.0269112	1.0,1.0,1.0,1.0,1.0,1.0,1.0,1.0,0.714	1.0,1.0,1.0,0.455,0.273,1.0,0.565,0.867,1.0	0.173
8193	ENSMUSG00000050174	Nudt6	chr3	-	37412359	37412415	37409507	37409562	37416700	37416904	8193	1,0,0,1,0,0,4,0,7	3,4,1,1,2,3,0,17,8	2,2,3,0,2,2,2,6,5	2,1,1,3,1,0,7,2,1	155	100	3.0897e-05	0.00175281	0.177,0.0,0.0,0.392,0.0,0.0,1.0,0.0,0.361	0.392,0.563,0.659,0.0,0.563,1.0,0.156,0.659,0.763	-0.314
8320	ENSMUSG00000027259	Adal	chr2	+	121142523	121142654	121142092	121142303	121143148	121143209	8320	7,4,2,8,3,4,9,9,6	3,0,2,1,0,3,3,0,4	5,3,7,3,0,12,10,6,14	1,0,0,0,1,2,1,2,0	200	100	3.45552e-05	0.00191923	0.538,1.0,0.333,0.8,1.0,0.4,0.6,1.0,0.429	0.714,1.0,1.0,1.0,0.0,0.75,0.833,0.6,1.0	-0.089
8345	ENSMUSG00000068921	Dap3	chr3	-	88928446	88928527	88927010	88927070	88929395	88929526	8345	20,15,27,16,17,22,15,39,61	0,0,0,1,0,0,2,0,0	23,22,25,18,45,43,46,108,42	1,0,5,2,3,4,2,1,4	180	100	2.04664e-06	0.000169914	1.0,1.0,1.0,0.899,1.0,1.0,0.806,1.0,1.0	0.927,1.0,0.735,0.833,0.893,0.857,0.927,0.984,0.854	0.077
8376	ENSMUSG00000039671	Zmynd8	chr2	-	165852867	165852879	165851999	165852148	165875704	165875775	8376	14,2,6,8,2,10,16,6,23	28,35,7,29,25,14,33,53,45	1,6,2,5,4,14,13,20,4	46,32,68,38,40,47,75,80,84	111	100	0.000383189	0.0136069	0.311,0.049,0.436,0.199,0.067,0.392,0.304,0.093,0.315	0.019,0.145,0.026,0.106,0.083,0.212,0.135,0.184,0.041	0.135
8450	ENSMUSG00000033752	Mnd1	chr3	-	84116426	84116501	84104934	84105049	84134017	84134166	8450	5,5,7,5,3,8,5,6,27	1,0,1,0,0,1,0,0,14	1,10,16,2,6,7,10,24,18	0,0,0,0,0,0,2,1,0	174	100	0.000886291	0.0269112	0.742,1.0,0.801,1.0,1.0,0.821,1.0,1.0,0.526	1.0,1.0,1.0,1.0,1.0,1.0,0.742,0.932,1.0	-0.087
8475	ENSMUSG00000044308	Ubr3	chr2	+	69959566	69959663	69955964	69956106	69965373	69965515	8475	19,8,10,22,13,3,32,19,39	1,0,0,1,0,1,1,0,0	20,12,52,16,15,48,33,35,93	0,1,6,2,2,2,1,7,0	196	100	7.82565e-06	0.00054521	0.906,1.0,1.0,0.918,1.0,0.605,0.942,1.0,1.0	1.0,0.86,0.816,0.803,0.793,0.924,0.944,0.718,1.0	0.057
8486	ENSMUSG00000025505	Tmem80	chr7	+	141331417	141331561	141328129	141328266	141332909	141332929	8486	18,9,4,17,5,11,30,10,20	1,0,0,2,0,0,5,0,2	16,9,16,21,15,17,21,30,25	3,2,3,5,3,3,11,4,3	200	100	6.50604e-06	0.000469755	0.9,1.0,1.0,0.81,1.0,1.0,0.75,1.0,0.833	0.727,0.692,0.727,0.677,0.714,0.739,0.488,0.789,0.806	0.215
8513	ENSMUSG00000021711	Trappc13	chr13	-	104152164	104152182	104150049	104150183	104154295	104154340	8513	11,7,3,8,17,5,4,26,10	2,5,7,3,1,7,5,3,16	3,2,4,0,0,5,4,2,10	9,3,15,10,6,8,16,12,16	117	100	3.16949e-07	3.63074e-05	0.825,0.545,0.268,0.695,0.936,0.379,0.406,0.881,0.348	0.222,0.363,0.186,0.0,0.0,0.348,0.176,0.125,0.348	0.391
8572	ENSMUSG00000031093	Dock11	chrX	+	36009942	36009981	36009338	36009450	36011631	36011810	8572	15,12,10,20,9,4,38,25,23	17,14,4,9,10,0,29,19,12	4,2,24,4,9,24,6,15,36	13,14,38,14,8,36,21,26,61	138	100	0.000114306	0.0051003	0.39,0.383,0.644,0.617,0.395,1.0,0.487,0.488,0.581	0.182,0.094,0.314,0.172,0.449,0.326,0.172,0.295,0.3	0.298
8581	ENSMUSG00000057637	Prdm2	chr4	-	143194660	143194734	143180876	143180991	143212614	143212705	8581	3,2,3,1,1,4,1,1,8	1,0,0,1,0,0,0,0,2	6,2,5,7,1,6,20,3,6	1,1,1,1,1,2,5,8,4	173	100	8.42289e-10	2.13502e-07	0.634,1.0,1.0,0.366,1.0,1.0,1.0,1.0,0.698	0.776,0.536,0.743,0.802,0.366,0.634,0.698,0.178,0.464	0.278
8813	ENSMUSG00000028759	Hp1bp3	chr4	+	138221525	138221723	138216295	138216740	138222088	138222188	8813	41,50,22,55,53,30,60,126,95	0,0,0,0,0,1,1,0,2	36,22,60,49,39,80,62,67,124	0,0,1,0,0,7,0,8,6	200	100	2.22043e-05	0.00134965	1.0,1.0,1.0,1.0,1.0,0.938,0.968,1.0,0.96	1.0,1.0,0.968,1.0,1.0,0.851,1.0,0.807,0.912	0.036
8846	ENSMUSG00000026991	Pkp4	chr2	+	59350493	59350622	59347923	59348041	59352261	59352335	8846	2,0,3,2,0,4,3,0,8	1,2,2,1,7,5,0,5,11	8,8,4,4,2,10,3,3,5	1,3,1,1,2,1,0,4,2	200	100	0.000208341	0.00825981	0.5,0.0,0.429,0.5,0.0,0.286,1.0,0.0,0.267	0.8,0.571,0.667,0.667,0.333,0.833,1.0,0.273,0.556	-0.302
8848	ENSMUSG00000074749	Kiz	chr2	+	146870765	146870846	146863706	146863869	146889020	146889666	8848	8,9,4,9,9,7,15,19,24	3,0,0,1,0,0,0,0,1	5,7,12,5,8,15,16,17,22	2,0,2,0,1,2,5,0,2	180	100	0.00159858	0.0437808	0.597,1.0,1.0,0.833,1.0,1.0,1.0,1.0,0.93	0.581,1.0,0.769,1.0,0.816,0.806,0.64,1.0,0.859	0.099
8862	ENSMUSG00000057230	Aak1	chr6	+	86970990	86971086	86967268	86967373	86995839	86996218	8862	0,0,0,1,0,2,4,0,1	5,3,5,8,4,2,7,7,11	1,4,1,1,5,6,3,1,1	1,2,9,0,0,5,15,5,11	195	100	0.000244843	0.00945524	0.0,0.0,0.0,0.06,0.0,0.339,0.227,0.0,0.045	0.339,0.506,0.054,1.0,1.0,0.381,0.093,0.093,0.045	-0.316
8864	ENSMUSG00000057230	Aak1	chr6	+	86982541	86982643	86967268	86967373	86995839	86996674	8864	7,0,0,9,0,0,9,0,4	5,3,5,8,4,2,7,7,11	4,2,15,7,6,12,10,5,6	1,2,9,0,0,5,15,5,11	200	100	0.000322875	0.0118721	0.412,0.0,0.0,0.36,0.0,0.0,0.391,0.0,0.154	0.667,0.333,0.455,1.0,1.0,0.545,0.25,0.333,0.214	-0.387
8883	ENSMUSG00000090272	Mndal	chr1	-	173868199	173868319	173865398	173865557	173871377	173871545	8883	15,12,62,35,26,42,41,44,114	30,58,17,38,51,14,26,101,77	62,58,28,61,35,26,129,75,54	21,13,20,17,13,30,46,28,44	200	100	0.000685362	0.0218958	0.2,0.094,0.646,0.315,0.203,0.6,0.441,0.179,0.425	0.596,0.69,0.412,0.642,0.574,0.302,0.584,0.573,0.38	-0.183
9071	ENSMUSG00000014786	Slc9a5	chr8	+	105361560	105361638	105359326	105359453	105363262	105363433	9071	0,0,8,0,0,9,2,0,16	1,9,1,1,15,1,1,10,2	9,10,1,5,14,5,5,36,10	6,8,1,2,3,1,3,14,2	177	100	0.000558627	0.018564	0.0,0.0,0.819,0.0,0.0,0.836,0.531,0.0,0.819	0.459,0.414,0.361,0.585,0.725,0.739,0.485,0.592,0.739	-0.233
9076	ENSMUSG00000032624	Eml4	chr17	+	83428215	83428248	83427999	83428025	83440030	83440154	9076	114,29,32,105,28,32,110,82,91	13,18,5,21,18,6,31,30,21	61,38,146,50,44,140,119,68,223	14,4,15,13,5,21,14,10,28	132	100	0.000396915	0.0140108	0.869,0.55,0.829,0.791,0.541,0.802,0.729,0.674,0.767	0.767,0.878,0.881,0.744,0.87,0.835,0.866,0.837,0.858	-0.109
9145	ENSMUSG00000035325	Sec31a	chr5	-	100373379	100373715	100368293	100368352	100375207	100375331	9145	71,33,47,74,44,39,73,80,114	0,0,0,0,0,0,3,0,0	42,45,83,42,43,78,71,88,110	2,1,2,2,2,4,2,0,3	200	100	0.000553562	0.0184472	1.0,1.0,1.0,1.0,1.0,1.0,0.924,1.0,1.0	0.913,0.957,0.954,0.913,0.915,0.907,0.947,1.0,0.948	0.052
9147	ENSMUSG00000035325	Sec31a	chr5	-	100373424	100373715	100368293	100368352	100375207	100375331	9147	66,25,36,59,32,43,81,71,107	0,0,0,0,0,0,3,0,0	47,47,82,43,43,79,84,102,101	2,1,2,2,2,4,2,0,3	200	100	0.000803562	0.0249954	1.0,1.0,1.0,1.0,1.0,1.0,0.931,1.0,1.0	0.922,0.959,0.953,0.915,0.915,0.908,0.955,1.0,0.944	0.051
9190	ENSMUSG00000036501	Fam13b	chr18	-	34448025	34448121	34445531	34445615	34448367	34448451	9190	30,37,39,34,25,53,30,62,132	6,0,0,2,0,0,2,0,1	34,35,21,40,40,30,62,94,39	2,8,3,5,14,3,12,10,8	195	100	3.23519e-13	2.4089e-10	0.719,1.0,1.0,0.897,1.0,1.0,0.885,1.0,0.985	0.897,0.692,0.782,0.804,0.594,0.837,0.726,0.828,0.714	0.179
9235	ENSMUSG00000016253	Nelfcd	chr2	+	174420026	174420145	174415803	174415956	174420323	174420433	9235	47,5,29,69,1,66,56,21,110	2,0,0,0,0,0,0,0,1	47,58,72,64,62,90,94,99,114	4,4,0,0,7,0,4,6,2	200	100	1.96003e-07	2.44511e-05	0.922,1.0,1.0,1.0,1.0,1.0,1.0,1.0,0.982	0.855,0.879,1.0,1.0,0.816,1.0,0.922,0.892,0.966	0.064
9244	ENSMUSG00000043962	Thrap3	chr4	-	126184930	126185142	126180562	126180814	126186434	126186588	9244	2,16,5,5,19,2,7,34,13	156,86,47,136,76,61,180,160,137	1,2,4,3,0,4,8,4,5	79,80,235,93,58,220,143,145,311	200	100	9.88098e-15	8.40837e-12	0.006,0.085,0.051,0.018,0.111,0.016,0.019,0.096,0.045	0.006,0.012,0.008,0.016,0.0,0.009,0.027,0.014,0.008	0.039
9283	ENSMUSG00000046034	Otulin	chr15	-	27623281	27623358	27619528	27619623	27630457	27630693	9283	62,16,48,73,20,33,60,51,97	1,0,1,0,0,0,2,0,1	47,62,91,43,64,89,90,148,138	0,1,4,3,0,3,4,3,6	176	100	0.000225471	0.00876395	0.972,1.0,0.965,1.0,1.0,1.0,0.945,1.0,0.982	1.0,0.972,0.928,0.891,1.0,0.944,0.927,0.966,0.929	0.034
9302	ENSMUSG00000055436	Srsf11	chr3	-	158024697	158024761	158023408	158024231	158026724	158026858	9302	2,0,0,2,0,0,1,0,1	2,6,19,4,2,10,13,3,21	2,6,0,7,3,3,14,2,1	9,13,15,12,7,11,13,10,16	163	100	8.96146e-09	1.73597e-06	0.38,0.0,0.0,0.235,0.0,0.0,0.045,0.0,0.028	0.12,0.221,0.0,0.264,0.208,0.143,0.398,0.109,0.037	-0.09
9323	ENSMUSG00000062761	Zfp512	chr5	+	31453154	31453213	31452434	31452577	31465445	31465633	9323	16,2,2,8,1,7,12,1,24	1,0,0,3,0,0,0,0,0	7,6,1,6,6,6,16,14,18	0,3,1,2,1,7,0,2,1	158	100	6.47493e-06	0.000469755	0.91,1.0,1.0,0.628,1.0,1.0,1.0,1.0,1.0	1.0,0.559,0.388,0.655,0.792,0.352,1.0,0.816,0.919	0.229
9326	ENSMUSG00000062761	Zfp512	chr5	+	31467321	31467446	31466591	31466675	31468153	31468240	9326	31,17,19,19,12,11,22,29,52	2,0,1,1,0,0,2,0,4	10,28,13,12,29,20,33,57,32	0,6,2,1,4,1,4,2,1	200	100	0.000218831	0.00858993	0.886,1.0,0.905,0.905,1.0,1.0,0.846,1.0,0.867	1.0,0.7,0.765,0.857,0.784,0.909,0.805,0.934,0.941	0.079
9376	ENSMUSG00000017119	Nbr1	chr11	+	101572461	101572572	101571901	101571977	101572807	101572972	9376	27,3,8,13,9,7,22,8,25	1,0,0,1,0,2,2,0,3	10,11,9,14,11,20,18,13,24	0,4,2,1,2,3,1,6,2	200	100	5.7757e-05	0.00288507	0.931,1.0,1.0,0.867,1.0,0.636,0.846,1.0,0.806	1.0,0.579,0.692,0.875,0.733,0.769,0.9,0.52,0.857	0.129
9413	ENSMUSG00000020184	Mdm2	chr10	-	117709653	117709784	117705154	117705229	117709945	117710028	9413	18,3,10,17,4,8,36,13,19	8,0,1,0,0,0,3,0,2	8,5,26,10,8,14,21,13,36	4,1,3,2,3,4,9,8,8	200	100	0.00016986	0.00701429	0.529,1.0,0.833,1.0,1.0,1.0,0.857,1.0,0.826	0.5,0.714,0.813,0.714,0.571,0.636,0.538,0.448,0.692	0.269
9414	ENSMUSG00000020184	Mdm2	chr10	-	117709699	117709784	117705154	117705229	117709945	117710022	9414	25,7,26,28,12,8,62,23,46	8,0,1,0,0,0,3,0,2	20,14,55,21,23,46,38,32,72	4,1,3,2,3,4,9,8,8	184	100	0.00175202	0.0469576	0.629,1.0,0.934,1.0,1.0,1.0,0.918,1.0,0.926	0.731,0.884,0.909,0.851,0.806,0.862,0.696,0.685,0.83	0.128
9454	ENSMUSG00000052298	Cdc42se2	chr11	-	54760180	54760339	54756405	54756559	54787559	54787675	9454	0,4,0,0,9,1,2,4,2	22,8,12,18,13,13,36,12,30	1,0,0,0,0,2,1,0,1	14,8,31,7,7,20,29,16,38	200	100	0.000308452	0.0114478	0.0,0.2,0.0,0.0,0.257,0.037,0.027,0.143,0.032	0.034,0.0,0.0,0.0,0.0,0.048,0.017,0.0,0.013	0.065
9505	ENSMUSG00000060012	Kif13b	chr14	+	64800344	64800407	64789564	64789698	64802973	64803730	9505	7,7,3,5,14,2,7,23,17	11,0,0,3,0,2,3,0,8	7,7,2,1,5,1,11,11,6	0,0,0,0,0,1,0,0,2	162	100	5.00568e-08	7.74483e-06	0.282,1.0,1.0,0.507,1.0,0.382,0.59,1.0,0.567	1.0,1.0,1.0,1.0,1.0,0.382,1.0,1.0,0.649	-0.189
9604	ENSMUSG00000020167	Tcf3	chr10	-	80412826	80413062	80410397	80410624	80413204	80413337	9604	16,4,10,11,3,6,24,14,27	36,23,20,30,22,24,56,43,81	6,16,17,16,18,23,25,38,40	24,24,44,17,28,37,44,48,60	200	100	0.000224885	0.00875784	0.182,0.08,0.2,0.155,0.064,0.111,0.176,0.14,0.143	0.111,0.25,0.162,0.32,0.243,0.237,0.221,0.284,0.25	-0.092
9626	ENSMUSG00000028676	Srsf10	chr4	+	135863525	135863576	135863039	135863202	135867125	135868382	9626	32,16,20,37,27,24,28,47,70	6,2,7,7,6,7,3,15,14	44,44,31,25,24,32,66,60,51	0,2,0,1,2,2,0,4,0	150	100	2.22045e-16	2.64533e-13	0.78,0.842,0.656,0.779,0.75,0.696,0.862,0.676,0.769	1.0,0.936,1.0,0.943,0.889,0.914,1.0,0.909,1.0	-0.198
9881	ENSMUSG00000039233	Tbce	chr13	-	14003532	14003696	14001109	14001178	14005142	14005283	9881	18,20,54,25,27,74,23,32,211	0,1,0,0,2,0,0,6,0	51,104,29,61,97,38,86,163,59	1,3,1,0,7,1,2,11,0	200	100	0.000883989	0.0269001	1.0,0.909,1.0,1.0,0.871,1.0,1.0,0.727,1.0	0.962,0.945,0.935,1.0,0.874,0.95,0.956,0.881,1.0	0
9883	ENSMUSG00000039233	Tbce	chr13	-	14003542	14003696	14001109	14001178	14005142	14005283	9883	21,18,63,36,27,63,30,38,210	0,1,0,0,2,0,0,6,0	54,96,36,64,94,45,93,157,73	1,3,1,0,7,1,2,11,0	200	100	0.000782544	0.0243734	1.0,0.9,1.0,1.0,0.871,1.0,1.0,0.76,1.0	0.964,0.941,0.947,1.0,0.87,0.957,0.959,0.877,1.0	0.002
9951	ENSMUSG00000040785	Ttc3	chr16	+	94384345	94384388	94383911	94384066	94384783	94384934	9951	2,0,4,3,0,1,3,0,18	0,4,2,0,4,3,0,13,10	4,1,9,6,2,3,4,1,17	0,1,1,0,1,1,0,0,3	142	100	1.76168e-08	3.1325e-06	1.0,0.0,0.585,1.0,0.0,0.19,1.0,0.0,0.559	1.0,0.413,0.864,1.0,0.585,0.679,1.0,1.0,0.8	-0.334
10130	ENSMUSG00000030846	Tial1	chr7	-	128447038	128447107	128446730	128446798	128448120	128448208	10130	1,1,1,2,1,0,1,2,2	0,0,3,0,0,2,1,0,5	0,1,2,0,0,0,3,0,1	3,3,6,3,6,4,10,2,7	168	100	0.000728612	0.0229032	1.0,1.0,0.166,1.0,1.0,0.0,0.373,1.0,0.192	0.0,0.166,0.166,0.0,0.0,0.0,0.152,0.0,0.078	0.574
10162	ENSMUSG00000112508	2002-09-01	chr1	+	93501506	93501652	93500457	93500559	93503434	93503518	10162	125,71,36,128,70,37,148,136,112	5,3,0,1,3,1,2,11,0	83,61,125,34,60,128,111,122,202	0,0,0,0,2,0,0,2,3	200	100	3.04062e-05	0.00173323	0.926,0.922,1.0,0.985,0.921,0.949,0.974,0.861,1.0	1.0,1.0,1.0,1.0,0.938,1.0,1.0,0.968,0.971	-0.038
10208	ENSMUSG00000036180	Gatad2a	chr8	-	69950652	69950754	69935778	69936036	69995942	69996233	10208	108,51,38,94,59,54,128,116,155	4,0,0,6,0,0,1,0,5	73,97,122,90,95,128,170,141,249	3,7,3,3,4,6,7,18,13	200	100	7.73807e-07	7.71444e-05	0.931,1.0,1.0,0.887,1.0,1.0,0.985,1.0,0.939	0.924,0.874,0.953,0.938,0.922,0.914,0.924,0.797,0.905	0.066
10246	ENSMUSG00000044702	Palb2	chr7	-	122117269	122117355	122114308	122114470	122121053	122121215	10246	11,4,5,3,5,7,6,13,33	0,0,0,1,0,3,0,0,3	0,6,6,3,2,2,3,9,9	1,2,0,0,2,0,5,0,4	185	100	0.00156683	0.0431095	1.0,1.0,1.0,0.619,1.0,0.558,1.0,1.0,0.856	0.0,0.619,1.0,1.0,0.351,1.0,0.245,1.0,0.549	0.252
10301	ENSMUSG00000026035	Ppil3	chr1	-	58438343	58438411	58433786	58434449	58440842	58440936	10301	28,24,16,22,26,17,23,51,61	0,17,0,0,14,3,0,20,0	28,36,37,21,24,38,59,50,67	0,0,1,0,2,0,0,0,1	167	100	1.62121e-10	5.36509e-08	1.0,0.458,1.0,1.0,0.527,0.772,1.0,0.604,1.0	1.0,1.0,0.957,1.0,0.878,1.0,1.0,1.0,0.976	-0.161
10350	ENSMUSG00000039477	Tnrc18	chr5	-	142764768	142764897	142762989	142763161	142765050	142765187	10350	25,10,8,31,14,9,26,35,21	0,0,1,0,0,1,2,0,3	28,14,20,21,16,27,22,24,28	4,0,6,5,0,2,7,5,2	200	100	2.25127e-08	3.91541e-06	1.0,1.0,0.8,1.0,1.0,0.818,0.867,1.0,0.778	0.778,1.0,0.625,0.677,1.0,0.871,0.611,0.706,0.875	0.124
10416	ENSMUSG00000110206	Flt3l	chr7	-	45133422	45133501	45132227	45132412	45133881	45133909	10416	6,0,6,3,0,3,3,0,26	20,7,14,29,5,22,17,7,35	5,0,2,3,0,2,4,4,1	17,26,23,19,20,18,24,52,25	178	100	0.000177905	0.00729595	0.144,0.0,0.194,0.055,0.0,0.071,0.09,0.0,0.294	0.142,0.0,0.047,0.081,0.0,0.059,0.086,0.041,0.022	0.041
10420	ENSMUSG00000110206	Flt3l	chr7	-	45135121	45135175	45134372	45134516	45136017	45136056	10420	9,8,5,15,20,7,22,30,17	0,0,1,0,0,0,0,0,1	14,10,17,11,8,15,29,22,28	0,3,1,0,2,2,0,5,2	153	100	0.000544297	0.0181638	1.0,1.0,0.766,1.0,1.0,1.0,1.0,1.0,0.917	1.0,0.685,0.917,1.0,0.723,0.831,1.0,0.742,0.901	0.098
10421	ENSMUSG00000110206	Flt3l	chr7	-	45135663	45135777	45134372	45134516	45136017	45136056	10421	13,5,6,18,3,7,17,4,17	0,0,1,0,0,0,0,0,1	14,12,13,14,6,18,25,12,32	0,3,1,0,2,2,0,5,2	200	100	0.000151601	0.00647348	1.0,1.0,0.75,1.0,1.0,1.0,1.0,1.0,0.895	1.0,0.667,0.867,1.0,0.6,0.818,1.0,0.545,0.889	0.14
10481	ENSMUSG00000038500	Prr3	chr17	-	35978710	35978781	35978163	35978443	35979126	35979255	10481	7,6,7,10,5,10,18,8,12	1,0,2,1,0,2,0,0,4	4,5,3,9,5,15,13,16,20	0,0,3,2,1,4,0,0,6	170	100	0.00147653	0.0410995	0.805,1.0,0.673,0.855,1.0,0.746,1.0,1.0,0.638	1.0,1.0,0.37,0.726,0.746,0.688,1.0,1.0,0.662	0.058
10488	ENSMUSG00000030180	Kdm5a	chr6	+	120415215	120415354	120412154	120412510	120418558	120418738	10488	27,11,5,21,10,2,23,28,19	0,0,0,0,0,0,1,0,0	17,5,21,9,11,32,29,8,60	0,2,2,2,2,0,2,5,3	200	100	9.21235e-07	8.91863e-05	1.0,1.0,1.0,1.0,1.0,1.0,0.92,1.0,1.0	1.0,0.556,0.84,0.692,0.733,1.0,0.879,0.444,0.909	0.207
10549	ENSMUSG00000038179	Slamf7	chr1	-	171638662	171638785	171637296	171637400	171638995	171639268	10549	129,91,49,114,96,54,121,181,168	0,0,1,0,0,0,0,0,1	62,64,124,58,68,145,138,167,187	1,1,5,3,3,5,3,4,5	200	100	3.39308e-07	3.81353e-05	1.0,1.0,0.961,1.0,1.0,1.0,1.0,1.0,0.988	0.969,0.97,0.925,0.906,0.919,0.935,0.958,0.954,0.949	0.052
10590	ENSMUSG00000021235	Coq6	chr12	+	84368142	84368201	84366884	84367019	84368585	84368709	10590	14,0,10,15,11,4,10,23,26	0,7,2,1,3,1,0,7,4	15,15,18,15,11,13,12,33,33	1,2,1,0,2,2,1,0,2	158	100	0.0016848	0.0455747	1.0,0.0,0.76,0.905,0.699,0.717,1.0,0.675,0.804	0.905,0.826,0.919,1.0,0.777,0.804,0.884,1.0,0.913	-0.163
10610	ENSMUSG00000087150	BC064078	chr6	+	129002245	129002350	128992951	128993106	129006001	129008040	10610	15,10,10,13,9,8,13,18,16	0,7,0,0,3,0,0,12,0	9,7,19,16,15,18,28,43,36	0,0,0,0,0,0,0,0,0	200	100	6.33062e-06	0.000461284	1.0,0.417,1.0,1.0,0.6,1.0,1.0,0.429,1.0	1.0,1.0,1.0,1.0,1.0,1.0,1.0,1.0,1.0	-0.173
10630	ENSMUSG00000032407	U2surp	chr9	-	95488745	95488789	95485560	95485665	95489699	95489911	10630	26,17,6,31,15,12,30,41,23	1,0,0,1,0,1,0,0,6	16,17,32,13,12,36,35,25,53	4,2,1,1,2,3,6,2,1	143	100	0.000768181	0.0239888	0.948,1.0,1.0,0.956,1.0,0.894,1.0,1.0,0.728	0.737,0.856,0.957,0.901,0.808,0.894,0.803,0.897,0.974	0.078
10658	ENSMUSG00000027882	Stxbp3	chr3	-	108809876	108810001	108805237	108805333	108812877	108812968	10658	10,14,5,12,15,17,17,25,21	4,4,1,4,8,2,3,9,5	13,6,25,19,5,25,30,15,31	0,1,0,0,0,0,2,0,3	200	100	2.58682e-14	2.12538e-11	0.556,0.636,0.714,0.6,0.484,0.81,0.739,0.581,0.677	1.0,0.75,1.0,1.0,1.0,1.0,0.882,1.0,0.838	-0.297
10737	ENSMUSG00000032178	Ilf3	chr9	+	21389305	21389483	21388508	21388753	21392294	21392374	10737	53,62,30,43,54,17,60,93,86	0,0,2,2,0,0,0,1,0	34,59,90,42,50,73,59,118,123	0,3,2,3,6,0,2,1,3	200	100	0.000883866	0.0269001	1.0,1.0,0.882,0.915,1.0,1.0,1.0,0.979,1.0	1.0,0.908,0.957,0.875,0.806,1.0,0.937,0.983,0.953	0.04
10749	ENSMUSG00000004626	Stxbp2	chr8	+	3632499	3632600	3632219	3632269	3633290	3633367	10749	45,44,22,40,29,26,61,82,76	0,2,3,0,1,1,3,5,6	24,39,60,25,31,48,53,45,68	0,0,1,0,0,1,0,0,1	200	100	4.93109e-06	0.000367166	1.0,0.917,0.786,1.0,0.935,0.929,0.91,0.891,0.864	1.0,1.0,0.968,1.0,1.0,0.96,1.0,1.0,0.971	-0.074
10756	ENSMUSG00000031835	Mbtps1	chr8	-	119535274	119535377	119533320	119533472	119538126	119538194	10756	53,33,29,40,27,48,50,71,91	0,0,1,0,0,2,2,0,0	56,35,77,41,23,82,94,67,136	2,2,4,2,3,4,3,1,0	200	100	0.000199246	0.00796874	1.0,1.0,0.935,1.0,1.0,0.923,0.926,1.0,1.0	0.933,0.897,0.906,0.911,0.793,0.911,0.94,0.971,1.0	0.058
10768	ENSMUSG00000028048	Gba	chr3	+	89203191	89203360	89202935	89203086	89203471	89203541	10768	14,3,6,12,3,9,11,5,26	15,12,8,8,9,3,17,14,21	5,1,6,3,1,3,6,4,3	10,14,18,26,10,19,19,15,33	200	100	2.17471e-07	2.64494e-05	0.318,0.111,0.273,0.429,0.143,0.6,0.244,0.152,0.382	0.2,0.034,0.143,0.055,0.048,0.073,0.136,0.118,0.043	0.2
10822	ENSMUSG00000041571	Selenow	chr7	-	15920304	15920358	15920042	15920117	15920448	15920473	10822	3.46178e+26	3,7,2,1,14,0,0,27,3	4.05333e+26	0,0,0,0,1,3,6,1,5	153	100	9.2454e-07	8.91863e-05	0.987,0.943,0.987,0.996,0.902,1.0,1.0,0.899,0.994	1.0,1.0,1.0,1.0,0.996,0.991,0.987,0.998,0.989	-0.028
10841	ENSMUSG00000046434	Hnrnpa1	chr15	+	103242921	103243080	103242643	103242718	103243958	103244028	10841	76,21,42,35,42,43,51,46,84	1,0,0,0,0,1,1,0,0	63,67,52,35,60,53,85,125,66	0,1,2,0,8,1,0,9,4	200	100	2.00457e-06	0.000168894	0.974,1.0,1.0,1.0,1.0,0.956,0.962,1.0,1.0	1.0,0.971,0.929,1.0,0.789,0.964,1.0,0.874,0.892	0.053
10918	ENSMUSG00000026958	Dpp7	chr2	-	25353607	25353726	25353359	25353516	25354232	25354293	10918	15,21,6,21,12,9,9,30,13	6,3,1,1,1,3,6,2,13	12,2,8,10,2,14,20,7,11	1,16,13,7,9,5,9,12,7	200	100	0.00026464	0.00999298	0.556,0.778,0.75,0.913,0.857,0.6,0.429,0.882,0.333	0.857,0.059,0.235,0.417,0.1,0.583,0.526,0.226,0.44	0.295
10922	ENSMUSG00000050565	Tor1aip2	chr1	+	156041074	156041134	156035725	156035920	156051293	156051623	10922	3,3,5,8,2,0,14,5,5	2,6,2,1,4,1,2,7,4	9,10,13,4,11,7,12,18,18	1,2,2,0,0,2,2,4,2	159	100	4.24755e-05	0.00224903	0.485,0.239,0.611,0.834,0.239,0.0,0.815,0.31,0.44	0.85,0.759,0.803,1.0,1.0,0.688,0.791,0.739,0.85	-0.39
10951	ENSMUSG00000029254	Stap1	chr5	+	86081166	86081280	86077988	86078060	86084388	86084445	10951	47,51,34,37,60,28,69,115,106	9,3,8,7,7,7,10,12,16	75,28,100,60,37,129,112,83,167	22,17,40,24,12,34,41,25,53	200	100	9.80777e-08	1.37465e-05	0.723,0.895,0.68,0.725,0.811,0.667,0.775,0.827,0.768	0.63,0.452,0.556,0.556,0.607,0.655,0.577,0.624,0.612	0.178
10955	ENSMUSG00000029254	Stap1	chr5	+	86090896	86091025	86086457	86086822	86094732	86094761	10955	2.32201e+26	4,0,2,3,0,1,8,0,7	1.6916e+26	4,0,7,14,10,6,14,17,22	200	100	1.24241e-08	2.33093e-06	0.967,1.0,0.963,0.972,1.0,0.985,0.939,1.0,0.964	0.955,1.0,0.961,0.891,0.904,0.965,0.932,0.916,0.926	0.038
10957	ENSMUSG00000029254	Stap1	chr5	+	86096496	86096593	86094732	86094802	86103699	86103864	10957	83,54,50,84,49,46,119,135,160	4,0,0,0,0,0,0,0,0	60,53,132,93,68,156,153,156,231	0,3,1,4,1,1,4,7,4	196	100	0.000461722	0.015759	0.914,1.0,1.0,1.0,1.0,1.0,1.0,1.0,1.0	1.0,0.9,0.985,0.922,0.972,0.988,0.951,0.919,0.967	0.034
11080	ENSMUSG00000027763	Mbnl1	chr3	+	60500980	60501094	60473076	60473173	60595593	60595749	11080	24,23,6,36,14,4,29,19,23	21,7,2,24,9,2,29,17,13	7,10,33,12,13,27,30,29,46	11,17,44,20,18,41,37,37,66	200	100	7.73481e-05	0.00371567	0.364,0.622,0.6,0.429,0.438,0.5,0.333,0.358,0.469	0.241,0.227,0.273,0.231,0.265,0.248,0.288,0.282,0.258	0.2
11082	ENSMUSG00000027763	Mbnl1	chr3	+	60528755	60528978	60501219	60501423	60595593	60598100	11082	20,17,4,7,20,2,14,42,24	3,0,3,3,0,2,2,0,9	13,18,35,10,11,20,31,27,35	1,7,13,5,8,17,11,16,11	200	100	0.00120517	0.0345969	0.769,1.0,0.4,0.538,1.0,0.333,0.778,1.0,0.571	0.867,0.563,0.574,0.5,0.407,0.37,0.585,0.458,0.614	0.161
11083	ENSMUSG00000027763	Mbnl1	chr3	+	60528755	60529804	60473041	60473173	60595593	60595764	11083	203,139,42,231,143,53,243,283,158	21,7,2,24,9,2,29,17,13	107,87,208,113,80,219,193,183,354	11,17,44,20,18,41,37,37,66	200	100	1.83854e-11	8.26545e-09	0.829,0.908,0.913,0.828,0.888,0.93,0.807,0.893,0.859	0.829,0.719,0.703,0.739,0.69,0.728,0.723,0.712,0.728	0.143
11084	ENSMUSG00000027763	Mbnl1	chr3	+	60528755	60529804	60501178	60501423	60595593	60595764	11084	120,73,22,124,82,23,131,180,110	3,0,3,3,0,2,2,0,9	72,62,132,63,55,131,113,154,185	1,7,13,5,8,17,11,16,11	200	100	1.86309e-09	4.26844e-07	0.952,1.0,0.786,0.954,1.0,0.852,0.97,1.0,0.859	0.973,0.816,0.835,0.863,0.775,0.794,0.837,0.828,0.894	0.084
11097	ENSMUSG00000027763	Mbnl1	chr3	+	60621422	60621458	60615619	60615773	60625123	60625198	11097	137,82,39,122,69,29,149,175,92	3,0,0,0,1,0,0,2,0	55,52,167,46,68,182,99,119,270	2,0,5,4,7,3,5,17,15	135	100	9.88543e-13	6.30538e-10	0.971,1.0,1.0,1.0,0.981,1.0,1.0,0.985,1.0	0.953,1.0,0.961,0.895,0.878,0.978,0.936,0.838,0.93	0.063
11099	ENSMUSG00000027763	Mbnl1	chr3	+	60622145	60622240	60615619	60615773	60625123	60625198	11099	131,43,40,132,44,33,187,109,127	3,0,0,0,1,0,0,2,0	63,49,191,73,66,170,153,115,316	2,0,5,4,7,3,5,17,15	194	100	2.89635e-12	1.56844e-09	0.957,1.0,1.0,1.0,0.958,1.0,1.0,0.966,1.0	0.942,1.0,0.952,0.904,0.829,0.967,0.94,0.777,0.916	0.073
11121	ENSMUSG00000038346	Zfp384	chr6	+	125024504	125024552	125024032	125024270	125024745	125025082	11121	33,21,16,15,26,9,33,36,48	3,1,1,4,0,2,1,0,9	20,22,25,29,17,28,44,49,50	7,7,1,6,7,3,10,6,9	147	100	0.000387987	0.0137364	0.882,0.935,0.916,0.718,1.0,0.754,0.957,1.0,0.784	0.66,0.681,0.944,0.767,0.623,0.864,0.75,0.847,0.791	0.113
11125	ENSMUSG00000038346	Zfp384	chr6	+	125025847	125025940	125024745	125025082	125026256	125026319	11125	5,17,12,8,20,16,5,45,31	0,0,1,2,0,0,1,0,2	21,28,15,12,19,23,42,49,14	4,5,3,3,0,2,4,4,0	192	100	1.13107e-06	0.000104557	1.0,1.0,0.862,0.676,1.0,1.0,0.723,1.0,0.89	0.732,0.745,0.723,0.676,1.0,0.857,0.845,0.865,1.0	0.079
11127	ENSMUSG00000038346	Zfp384	chr6	+	125026256	125026319	125024786	125025082	125030797	125032783	11127	0,0,8,11,0,9,9,0,10	50,46,71,65,47,67,57,84,156	18,16,10,15,5,6,24,25,1	69,108,92,90,105,80,157,151,110	162	100	0.000809077	0.0250688	0.0,0.0,0.065,0.095,0.0,0.077,0.089,0.0,0.038	0.139,0.084,0.063,0.093,0.029,0.044,0.086,0.093,0.006	-0.03
11132	ENSMUSG00000038346	Zfp384	chr6	+	125031670	125032612	125030797	125031022	125033239	125033318	11132	27,1,24,24,3,10,16,4,48	48,25,33,43,47,39,31,93,121	15,41,21,14,34,32,28,53,35	50,52,40,31,55,49,64,130,79	200	100	0.00176877	0.0472472	0.22,0.02,0.267,0.218,0.031,0.114,0.205,0.021,0.166	0.13,0.283,0.208,0.184,0.236,0.246,0.179,0.169,0.181	-0.062
11228	ENSMUSG00000052760	A630001G21Rik	chr1	-	85725120	85725289	85723097	85723181	85736471	85736581	11228	135,132,109,124,106,99,144,294,304	2,0,1,0,0,1,2,0,2	1.56172e+26	1,6,3,2,4,3,7,4,2	200	100	0.000601517	0.0197415	0.971,1.0,0.982,1.0,1.0,0.98,0.973,1.0,0.987	0.987,0.935,0.966,0.97,0.956,0.967,0.955,0.976,0.986	0.022
11234	ENSMUSG00000052760	A630001G21Rik	chr1	-	85726458	85726615	85723097	85723387	85736471	85736581	11234	23,11,6,16,3,8,20,15,24	20,4,11,6,5,8,10,1,36	13,7,11,9,4,11,12,22,30	22,25,11,15,20,10,59,44,26	200	100	0.00104272	0.0306938	0.365,0.579,0.214,0.571,0.231,0.333,0.5,0.882,0.25	0.228,0.123,0.333,0.231,0.091,0.355,0.092,0.2,0.366	0.212
11336	ENSMUSG00000040247	Tbc1d10c	chr19	-	4185351	4185506	4184357	4185073	4188943	4189058	11336	123,78,151,129,92,130,136,160,416	0,1,1,0,0,1,1,0,2	1.34162e+26	2,3,2,4,7,7,7,3,3	200	100	1.08254e-06	0.000101151	1.0,0.975,0.987,1.0,1.0,0.985,0.986,1.0,0.99	0.971,0.964,0.971,0.951,0.91,0.9,0.951,0.983,0.974	0.039
11338	ENSMUSG00000040247	Tbc1d10c	chr19	-	4187941	4188131	4184357	4185073	4188943	4189058	11338	7,8,7,4,16,2,7,20,11	0,1,1,0,0,1,1,0,2	5,2,5,3,6,5,3,8,6	2,3,2,4,7,7,7,3,3	200	100	6.10623e-15	5.59589e-12	1.0,0.8,0.778,1.0,1.0,0.5,0.778,1.0,0.733	0.556,0.25,0.556,0.273,0.3,0.263,0.176,0.571,0.5	0.46
11339	ENSMUSG00000040247	Tbc1d10c	chr19	-	4187941	4188131	4185351	4185506	4188245	4188311	11339	93,104,70,102,96,81,134,209,192	0,9,4,0,6,2,0,17,4	97,64,113,91,82,130,178,149,162	0,0,0,2,0,2,0,0,3	200	100	9.89976e-10	2.4571e-07	1.0,0.852,0.897,1.0,0.889,0.953,1.0,0.86,0.96	1.0,1.0,1.0,0.958,1.0,0.97,1.0,1.0,0.964	-0.053
11371	ENSMUSG00000082286	Pisd-ps1	chr11	+	3130152	3130313	3129764	3129911	3130792	3131004	11371	11,7,28,12,8,22,10,10,95	0,6,4,0,5,4,2,3,4	8,16,15,16,15,12,32,23,24	0,0,0,1,0,0,2,1,1	200	100	7.47418e-10	1.957e-07	1.0,0.368,0.778,1.0,0.444,0.733,0.714,0.625,0.922	1.0,1.0,1.0,0.889,1.0,1.0,0.889,0.92,0.923	-0.226
11386	ENSMUSG00000036661	Dennd3	chr15	+	73562324	73562432	73557581	73557711	73564496	73564636	11386	55,31,38,44,26,36,45,54,107	0,7,0,0,6,0,0,15,0	53,41,57,46,38,75,101,87,93	0,0,0,0,0,0,0,0,0	200	100	4.52795e-08	7.19249e-06	1.0,0.689,1.0,1.0,0.684,1.0,1.0,0.643,1.0	1.0,1.0,1.0,1.0,1.0,1.0,1.0,1.0,1.0	-0.109
11447	ENSMUSG00000028343	Erp44	chr4	-	48236872	48236988	48219342	48219527	48241295	48241335	11447	5.3537e+26	16,13,6,13,9,6,29,22,32	4.4229e+27	2,4,15,6,11,14,10,11,26	200	100	4.92198e-07	5.23554e-05	0.944,0.934,0.959,0.955,0.953,0.958,0.919,0.951,0.927	0.991,0.973,0.969,0.974,0.94,0.969,0.978,0.968,0.968	-0.026
11510	ENSMUSG00000017548	Suz12	chr11	+	79999056	79999125	79995744	79995809	80007512	80007562	11510	26,20,10,34,24,21,42,44,36	2,0,2,2,0,0,0,0,4	10,11,34,26,9,47,21,28,77	2,1,1,1,0,5,6,0,9	168	100	6.1568e-05	0.00304353	0.886,1.0,0.749,0.91,1.0,1.0,1.0,1.0,0.843	0.749,0.868,0.953,0.939,1.0,0.848,0.676,1.0,0.836	0.058
11526	ENSMUSG00000029397	Rchy1	chr5	-	91957877	91957997	91957534	91957650	91962629	91963068	11526	25,9,15,16,6,5,34,19,23	5,0,1,5,0,3,2,0,2	34,28,29,52,24,39,53,43,69	0,0,3,2,0,0,2,0,4	200	100	8.13739e-05	0.00387005	0.714,1.0,0.882,0.615,1.0,0.455,0.895,1.0,0.852	1.0,1.0,0.829,0.929,1.0,1.0,0.93,1.0,0.896	-0.13
11581	ENSMUSG00000022353	Mtss1	chr15	-	58947325	58947520	58945845	58946019	58951469	58951680	11581	216,103,117,205,109,88,246,236,260	2,5,2,10,2,2,3,12,6	9.51453e+25	5,10,11,10,15,12,7,10,25	200	100	7.15254e-05	0.00346515	0.982,0.912,0.967,0.911,0.965,0.957,0.976,0.908,0.956	0.905,0.879,0.932,0.858,0.843,0.923,0.935,0.935,0.883	0.049
11582	ENSMUSG00000022353	Mtss1	chr15	-	58964496	58964508	58956432	58956590	58968838	58968913	11582	0,0,0,6,0,2,3,0,3	37,26,8,43,31,11,46,56,38	3,7,3,2,3,4,2,11,3	21,17,51,26,21,39,35,33,59	111	100	2.80404e-05	0.00162956	0.0,0.0,0.0,0.112,0.0,0.141,0.055,0.0,0.066	0.114,0.271,0.05,0.065,0.114,0.085,0.049,0.231,0.044	-0.072
11637	ENSMUSG00000063015	Ccni	chr5	-	93205441	93205707	93202304	93202462	93205913	93206428	11637	1,0,0,3,0,0,1,0,0	21,17,9,22,16,4,28,35,17	4,2,7,1,4,0,4,2,4	16,18,41,16,10,36,22,21,66	200	100	2.64209e-05	0.001566	0.023,0.0,0.0,0.064,0.0,0.0,0.018,0.0,0.0	0.111,0.053,0.079,0.03,0.167,0.0,0.083,0.045,0.029	-0.055
11644	ENSMUSG00000026305	Lrrfip1	chr1	+	91084945	91085005	91068562	91068649	91100576	91100581	11644	3,0,1,4,0,5,0,0,9	41,19,6,43,21,14,52,31,31	2,3,7,5,4,11,3,4,15	23,18,43,36,17,41,40,28,85	159	100	0.00181356	0.0482032	0.044,0.0,0.095,0.055,0.0,0.183,0.0,0.0,0.154	0.052,0.095,0.093,0.08,0.129,0.144,0.045,0.082,0.1	-0.032
11696	ENSMUSG00000039637	Coro7	chr16	-	4635383	4635438	4634597	4635042	4655009	4655092	11696	99,59,72,91,50,60,114,111,159	0,0,0,0,0,4,0,0,2	77,75,117,85,94,94,138,121,185	0,1,1,7,1,1,3,10,2	154	100	0.000829145	0.0255246	1.0,1.0,1.0,1.0,1.0,0.907,1.0,1.0,0.981	1.0,0.98,0.987,0.887,0.984,0.984,0.968,0.887,0.984	0.025
11702	ENSMUSG00000039637	Coro7	chr16	-	4635383	4635460	4634984	4635042	4655009	4655092	11702	43,20,40,39,20,43,48,32,108	0,0,0,0,0,4,0,0,2	35,38,40,40,55,43,66,55,66	0,1,1,7,1,1,3,10,2	176	100	2.16247e-07	2.64494e-05	1.0,1.0,1.0,1.0,1.0,0.859,1.0,1.0,0.968	1.0,0.956,0.958,0.765,0.969,0.961,0.926,0.758,0.949	0.065
11717	ENSMUSG00000030304	Ergic2	chr6	-	148201415	148201486	148198957	148199396	148202495	148202542	11717	57,33,48,38,29,32,52,49,94	1,1,4,1,0,4,0,7,12	62,35,84,62,29,80,100,82,110	1,1,1,1,0,0,5,0,5	170	100	5.36562e-05	0.00270862	0.971,0.951,0.876,0.957,1.0,0.825,1.0,0.805,0.822	0.973,0.954,0.98,0.973,1.0,1.0,0.922,1.0,0.928	-0.058
11810	ENSMUSG00000010755	Cars	chr7	-	143561858	143561926	143559648	143559708	143562960	143563041	11810	56,68,118,72,58,113,71,88,368	2,0,19,7,0,15,7,0,49	92,125,69,76,138,76,184,238,156	2,5,1,14,4,1,6,7,3	167	100	0.000158201	0.00665983	0.944,1.0,0.788,0.86,1.0,0.819,0.859,1.0,0.818	0.965,0.937,0.976,0.765,0.954,0.978,0.948,0.953,0.969	-0.04
11824	ENSMUSG00000026672	Optn	chr2	-	5054539	5054716	5045986	5046199	5063906	5063938	11824	8,9,5,4,4,6,10,11,11	3,0,0,2,0,0,2,0,0	7,14,16,3,11,13,9,20,17	2,0,5,1,0,1,1,5,5	200	100	1.3531e-05	0.000871359	0.571,1.0,1.0,0.5,1.0,1.0,0.714,1.0,1.0	0.636,1.0,0.615,0.6,1.0,0.867,0.818,0.667,0.63	0.106
11835	ENSMUSG00000048874	Phf3	chr1	-	30862986	30863255	30837104	30837266	30873577	30873581	11835	10,1,4,8,1,5,10,7,8	0,0,0,0,0,0,0,0,0	6,1,14,6,2,11,7,8,18	0,1,3,1,2,1,3,3,2	200	100	6.92356e-08	1.01832e-05	1.0,1.0,1.0,1.0,1.0,1.0,1.0,1.0,1.0	1.0,0.333,0.7,0.75,0.333,0.846,0.538,0.571,0.818	0.346
11893	ENSMUSG00000036916	Zfp280c	chrX	-	48543584	48543703	48543404	48543441	48547264	48547327	11893	6,2,3,7,1,7,6,7,11	0,2,0,0,2,2,0,7,3	2,1,5,5,1,7,8,5,8	0,0,2,0,0,0,0,0,1	200	100	2.73347e-05	0.0016007	1.0,0.333,1.0,1.0,0.2,0.636,1.0,0.333,0.647	1.0,1.0,0.556,1.0,1.0,1.0,1.0,1.0,0.8	-0.245
11922	ENSMUSG00000041966	Dcaf17	chr2	+	71078473	71078579	71078059	71078164	71081910	71082053	11922	20,12,8,19,5,7,24,14,33	2,0,0,2,0,1,2,0,1	15,19,13,14,16,21,26,51,34	2,0,0,1,5,2,11,3,2	200	100	1.22998e-05	0.000798546	0.833,1.0,1.0,0.826,1.0,0.778,0.857,1.0,0.943	0.789,1.0,1.0,0.875,0.615,0.84,0.542,0.895,0.895	0.087
11992	ENSMUSG00000024817	Uhrf2	chr19	+	30056234	30056494	30039063	30039297	30071242	30071461	11992	25,13,15,10,16,6,18,30,27	0,2,0,1,0,0,3,7,5	14,6,26,12,3,20,22,5,49	0,1,2,0,0,1,0,1,2	200	100	0.000206757	0.00821065	1.0,0.765,1.0,0.833,1.0,1.0,0.75,0.682,0.73	1.0,0.75,0.867,1.0,1.0,0.909,1.0,0.714,0.925	-0.045
12021	ENSMUSG00000034757	Tmub2	chr11	+	102285979	102286116	102284950	102285088	102287307	102287391	12021	0,5,0,0,5,4,0,16,4	2,0,1,9,0,1,5,0,3	0,0,0,1,0,2,0,1,4	1,2,3,1,4,5,8,3,8	200	100	3.02553e-05	0.00173103	0.0,1.0,0.0,0.0,1.0,0.667,0.0,1.0,0.4	0.0,0.0,0.0,0.333,0.0,0.167,0.0,0.143,0.2	0.358
12022	ENSMUSG00000034757	Tmub2	chr11	+	102285979	102286116	102285663	102285718	102287307	102287391	12022	0,5,0,0,5,4,0,16,4	11,0,9,4,0,10,7,0,17	0,0,0,2,0,2,0,0,3	8,5,12,7,3,20,14,10,15	200	100	4.64009e-05	0.00239825	0.0,1.0,0.0,0.0,1.0,0.167,0.0,1.0,0.105	0.0,0.0,0.0,0.125,0.0,0.048,0.0,0.0,0.091	0.334
12023	ENSMUSG00000079363	Gbp4	chr5	-	105136809	105137045	105135066	105135190	105139479	105139586	12023	5,8,3,3,6,1,5,14,5	4,0,0,0,0,0,3,0,2	2,2,7,5,2,2,14,1,4	2,6,8,2,9,6,5,16,14	200	100	1.26835e-10	4.37985e-08	0.385,1.0,1.0,1.0,1.0,1.0,0.455,1.0,0.556	0.333,0.143,0.304,0.556,0.1,0.143,0.583,0.03,0.125	0.564
12024	ENSMUSG00000079363	Gbp4	chr5	-	105136838	105137045	105135066	105135190	105139479	105139586	12024	0,13,3,4,11,3,8,24,11	4,0,0,0,0,0,3,0,2	6,5,8,11,2,2,17,1,9	2,6,8,2,9,6,5,16,14	200	100	2.96896e-09	6.37311e-07	0.0,1.0,1.0,1.0,1.0,1.0,0.571,1.0,0.733	0.6,0.294,0.333,0.733,0.1,0.143,0.63,0.03,0.243	0.466
12027	ENSMUSG00000030269	Mtmr14	chr6	+	113240284	113240433	113237842	113238121	113249870	113249979	12027	128,80,98,158,72,74,167,174,261	0,1,3,3,1,0,5,0,15	69,85,150,70,72,135,139,151,198	6,2,8,4,1,6,12,4,10	200	100	0.000313596	0.0115714	1.0,0.976,0.942,0.963,0.973,1.0,0.944,1.0,0.897	0.852,0.955,0.904,0.897,0.973,0.918,0.853,0.95,0.908	0.054
12083	ENSMUSG00000011158	Brf1	chr12	-	112983732	112983849	112979684	112979757	112986458	112986519	12083	3,4,3,1,10,2,1,6,8	14,15,30,10,32,27,6,47,59	11,11,11,11,6,6,24,14,8	28,20,14,15,18,16,43,49,24	200	100	1.16282e-07	1.57424e-05	0.097,0.118,0.048,0.048,0.135,0.036,0.077,0.06,0.063	0.164,0.216,0.282,0.268,0.143,0.158,0.218,0.125,0.143	-0.115
12197	ENSMUSG00000038506	Dcun1d2	chr8	-	13258946	13259043	13255963	13257976	13271589	13271720	12197	5,2,7,4,2,10,9,2,14	2,0,0,3,0,1,4,0,5	2,2,2,0,8,2,2,1,2	1,1,2,3,2,4,3,4,10	196	100	6.80887e-06	0.000486855	0.561,1.0,1.0,0.405,1.0,0.836,0.534,1.0,0.588	0.505,0.505,0.338,0.0,0.671,0.203,0.254,0.113,0.093	0.471
12205	ENSMUSG00000039089	L3mbtl3	chr10	-	26344176	26344251	26342507	26342667	26344611	26344723	12205	13,5,4,6,6,3,10,7,24	1,0,1,3,0,2,2,0,11	4,1,10,6,4,7,21,13,21	0,0,3,0,0,0,5,0,2	174	100	0.000972237	0.0289207	0.882,1.0,0.697,0.535,1.0,0.463,0.742,1.0,0.556	1.0,1.0,0.657,1.0,1.0,1.0,0.707,1.0,0.858	-0.15
12336	ENSMUSG00000043284	Tmem11	chr11	-	60875759	60876047	60864451	60865348	60878712	60878787	12336	3,0,1,0,0,0,1,0,5	12,16,24,29,15,27,28,36,58	2,2,5,2,3,2,4,5,2	29,22,21,26,18,28,46,40,34	200	100	0.000565187	0.018717	0.111,0.0,0.02,0.0,0.0,0.0,0.018,0.0,0.041	0.033,0.043,0.106,0.037,0.077,0.034,0.042,0.059,0.029	-0.03
12400	ENSMUSG00000002205	Vrk3	chr7	+	44775375	44775535	44770863	44770922	44777221	44777515	12400	42,32,46,49,38,65,70,62,162	0,4,3,1,7,2,0,6,9	56,60,68,63,75,63,126,130,94	0,1,0,1,0,2,4,6,1	200	100	0.000159198	0.00668998	1.0,0.8,0.885,0.961,0.731,0.942,1.0,0.838,0.9	1.0,0.968,1.0,0.969,1.0,0.94,0.94,0.915,0.979	-0.073
12474	ENSMUSG00000017716	Birc5	chr11	+	117849753	117849863	117849250	117849461	117852662	117852780	12474	93,50,94,112,55,102,159,132,323	0,0,1,2,0,2,2,0,11	84,170,199,85,148,210,208,326,317	1,6,6,6,6,7,5,9,5	200	100	0.00106237	0.0311354	1.0,1.0,0.979,0.966,1.0,0.962,0.975,1.0,0.936	0.977,0.934,0.943,0.876,0.925,0.938,0.954,0.948,0.969	0.039
12485	ENSMUSG00000003575	Crtc1	chr8	-	70402430	70402525	70400618	70400704	70405258	70405320	12485	22,6,12,17,10,7,30,19,34	0,0,1,0,0,0,0,0,0	8,9,16,9,10,11,10,28,26	2,1,0,2,1,2,6,3,0	194	100	5.99191e-07	6.18049e-05	1.0,1.0,0.861,1.0,1.0,1.0,1.0,1.0,1.0	0.673,0.823,1.0,0.699,0.838,0.739,0.462,0.828,1.0	0.2
12523	ENSMUSG00000057531	Dtnbp1	chr13	-	44995830	44996006	44993684	44993738	45001916	45002147	12523	0,0,0,0,0,0,0,0,6	34,18,26,36,19,34,30,37,79	3,1,0,5,3,3,11,3,3	30,39,33,21,35,41,40,63,40	200	100	1.38713e-05	0.000888474	0.0,0.0,0.0,0.0,0.0,0.0,0.0,0.0,0.037	0.048,0.013,0.0,0.106,0.041,0.035,0.121,0.023,0.036	-0.043
12571	ENSMUSG00000032175	Tyk2	chr9	-	21115191	21115279	21114192	21114320	21115371	21115548	12571	13,10,14,19,3,9,20,25,25	2,0,0,0,0,0,0,0,2	8,15,15,24,5,21,28,14,27	3,0,0,7,0,1,8,5,0	187	100	2.22458e-09	5.00049e-07	0.777,1.0,1.0,1.0,1.0,1.0,1.0,1.0,0.87	0.588,1.0,1.0,0.647,1.0,0.918,0.652,0.6,1.0	0.138
12597	ENSMUSG00000030592	Ryr1	chr7	-	29004782	29004847	29004424	29004525	29005494	29005651	12597	30,16,41,46,17,35,45,20,100	1,0,4,2,0,2,0,0,8	41,30,36,53,41,47,95,56,79	3,2,6,2,7,6,11,12,6	164	100	3.62986e-05	0.00199283	0.948,1.0,0.862,0.933,1.0,0.914,1.0,1.0,0.884	0.893,0.901,0.785,0.942,0.781,0.827,0.84,0.74,0.889	0.105
12610	ENSMUSG00000023764	Sfi1	chr11	-	3134625	3135542	3133071	3133207	3135653	3135830	12610	34,27,47,33,16,54,22,39,116	0,0,0,1,0,1,0,0,0	11,60,34,7,34,45,63,104,38	3,2,1,3,3,3,5,6,1	200	100	3.81816e-10	1.0703e-07	1.0,1.0,1.0,0.943,1.0,0.964,1.0,1.0,1.0	0.647,0.938,0.944,0.538,0.85,0.882,0.863,0.897,0.95	0.155
12612	ENSMUSG00000023764	Sfi1	chr11	-	3135282	3135542	3133071	3133207	3135653	3135830	12612	34,28,48,33,16,53,22,44,127	0,0,0,1,0,1,0,0,0	9,61,34,6,35,46,63,101,41	3,2,1,3,3,3,5,6,1	200	100	4.97293e-10	1.36195e-07	1.0,1.0,1.0,0.943,1.0,0.964,1.0,1.0,1.0	0.6,0.938,0.944,0.5,0.854,0.885,0.863,0.894,0.953	0.164
12622	ENSMUSG00000023764	Sfi1	chr11	-	3153431	3153498	3146161	3146292	3164556	3164713	12622	21,13,19,19,23,18,24,40,67	2,2,0,1,2,0,4,4,6	34,34,25,35,22,15,80,59,32	1,2,0,2,1,0,0,4,0	166	100	0.000519629	0.0174383	0.863,0.797,1.0,0.92,0.874,1.0,0.783,0.858,0.871	0.953,0.911,1.0,0.913,0.93,1.0,1.0,0.899,1.0	-0.071
12821	ENSMUSG00000025939	Ube2w	chr1	-	16597950	16598053	16584157	16585431	16602261	16602353	12821	56,32,26,66,23,19,70,48,50	0,0,0,0,0,1,1,0,1	36,25,84,38,28,70,53,57,113	2,0,5,1,0,3,5,0,3	200	100	0.000342248	0.0124881	1.0,1.0,1.0,1.0,1.0,0.905,0.972,1.0,0.962	0.9,1.0,0.894,0.95,1.0,0.921,0.841,1.0,0.95	0.043
12824	ENSMUSG00000031534	Smim19	chr8	-	22471448	22471573	22462613	22463375	22473441	22473580	12824	63,27,22,50,26,23,62,78,51	0,0,0,1,0,0,0,0,0	39,37,54,28,39,75,73,91,94	4,1,4,0,0,4,3,1,6	200	100	1.33241e-06	0.000121173	1.0,1.0,1.0,0.962,1.0,1.0,1.0,1.0,1.0	0.83,0.949,0.871,1.0,1.0,0.904,0.924,0.978,0.887	0.069
12894	ENSMUSG00000062234	Gak	chr5	-	108584231	108584378	108582669	108583149	108585340	108585534	12894	37,17,22,20,14,16,43,53,63	1,0,1,2,0,0,3,0,0	44,23,41,25,31,42,63,49,60	2,4,5,3,2,4,4,6,4	200	100	2.44781e-08	4.19597e-06	0.949,1.0,0.917,0.833,1.0,1.0,0.878,1.0,1.0	0.917,0.742,0.804,0.806,0.886,0.84,0.887,0.803,0.882	0.112
12934	ENSMUSG00000058440	Nrf1	chr6	+	30090268	30090304	30089894	30090146	30095339	30095346	12934	20,0,9,7,0,5,21,1,15	14,10,7,11,11,6,15,21,16	0,4,4,1,4,4,0,7,9	8,3,17,17,11,31,26,24,43	135	100	0.0014232	0.0398011	0.514,0.0,0.488,0.32,0.0,0.382,0.509,0.034,0.41	0.0,0.497,0.148,0.042,0.212,0.087,0.0,0.178,0.134	0.151
12969	ENSMUSG00000105340	Gm42878	chr5	-	121535853	121535939	121534334	121534430	121537111	121537220	12969	30,16,28,25,22,18,39,40,74	0,0,0,0,0,2,0,0,5	52,33,40,30,28,31,72,61,56	7,0,2,3,2,4,5,4,3	185	100	8.72825e-08	1.23718e-05	1.0,1.0,1.0,1.0,1.0,0.829,1.0,1.0,0.889	0.801,1.0,0.915,0.844,0.883,0.807,0.886,0.892,0.91	0.087
12971	ENSMUSG00000105340	Gm42878	chr5	-	121535853	121535943	121534334	121534430	121537111	121537220	12971	39,25,38,39,40,24,57,70,100	0,0,0,0,0,2,0,0,5	78,54,56,46,43,56,117,95,86	7,0,2,3,2,4,5,4,3	189	100	3.38159e-06	0.000267685	1.0,1.0,1.0,1.0,1.0,0.864,1.0,1.0,0.914	0.855,1.0,0.937,0.89,0.919,0.881,0.925,0.926,0.938	0.056
13010	ENSMUSG00000039783	Kmo	chr1	+	175633465	175633619	175632025	175632273	175637508	175637565	13010	1,9,0,4,3,4,4,12,10	45,20,16,67,14,16,45,32,45	1,0,2,0,1,1,2,0,3	32,17,56,24,15,48,56,38,72	200	100	2.59235e-10	7.81872e-08	0.011,0.184,0.0,0.029,0.097,0.111,0.043,0.158,0.1	0.015,0.0,0.018,0.0,0.032,0.01,0.018,0.0,0.02	0.069
13020	ENSMUSG00000014873	Surf2	chr2	+	26917427	26917531	26916668	26916859	26918872	26919055	13020	22,22,19,19,20,39,11,45,95	0,5,0,0,4,0,0,8,0	16,34,31,39,30,30,55,67,50	0,0,1,0,0,0,0,0,0	200	100	0.000566612	0.0187217	1.0,0.688,1.0,1.0,0.714,1.0,1.0,0.738,1.0	1.0,1.0,0.939,1.0,1.0,1.0,1.0,1.0,1.0	-0.089
13022	ENSMUSG00000024826	Dpf2	chr19	-	5903730	5903772	5902630	5902768	5904239	5904318	13022	0,4,2,3,0,1,2,6,0	42,43,23,58,47,19,66,83,70	2,3,4,0,2,4,2,11,10	45,27,49,36,27,25,75,75,72	141	100	0.00104344	0.0306938	0.0,0.062,0.058,0.035,0.0,0.036,0.021,0.049,0.0	0.031,0.073,0.055,0.0,0.05,0.102,0.019,0.094,0.09	-0.028
13047	ENSMUSG00000032480	Dhx30	chr9	-	110115035	110115161	110112970	110113090	110115490	110115582	13047	19,18,22,21,16,20,30,31,55	0,4,2,0,6,2,0,7,3	18,27,13,23,20,28,48,46,40	1,0,1,0,0,1,2,5,2	200	100	0.00126403	0.0360939	1.0,0.692,0.846,1.0,0.571,0.833,1.0,0.689,0.902	0.9,1.0,0.867,1.0,1.0,0.933,0.923,0.821,0.909	-0.091
13060	ENSMUSG00000028093	Acp6	chr3	+	97171641	97171742	97168093	97168573	97173802	97173869	13060	9,5,8,13,6,10,13,16,32	0,0,0,0,0,1,1,0,0	15,1,16,13,4,9,18,12,17	3,5,4,2,5,0,3,5,0	200	100	3.44946e-13	2.49062e-10	1.0,1.0,1.0,1.0,1.0,0.833,0.867,1.0,1.0	0.714,0.091,0.667,0.765,0.286,1.0,0.75,0.545,1.0	0.32
13254	ENSMUSG00000026869	Psmd5	chr2	-	34866892	34867037	34865526	34866095	34870749	34870933	13254	24,13,7,25,9,8,33,20,22	0,5,0,3,2,0,0,13,0	14,8,22,8,3,28,26,27,36	0,0,0,0,0,0,0,0,0	200	100	1.61884e-07	2.10777e-05	1.0,0.565,1.0,0.806,0.692,1.0,1.0,0.435,1.0	1.0,1.0,1.0,1.0,1.0,1.0,1.0,1.0,1.0	-0.167
13269	ENSMUSG00000058709	Egln2	chr7	-	27159786	27159923	27159523	27159591	27160287	27160407	13269	129,95,187,123,100,240,123,212,639	1,0,5,1,0,2,0,0,8	2.63256e+26	7,5,1,1,6,2,15,5,3	200	100	0.00172942	0.0464726	0.985,1.0,0.949,0.984,1.0,0.984,1.0,1.0,0.976	0.949,0.962,0.99,0.992,0.956,0.975,0.941,0.979,0.981	0.017
13283	ENSMUSG00000070953	Rabepk	chr2	-	34795171	34795329	34790502	34790655	34797374	34797433	13283	9,8,13,22,5,19,33,16,40	0,6,0,0,8,0,0,9,1	5,7,14,11,12,19,14,17,20	0,0,0,0,0,1,0,0,1	200	100	7.46352e-06	0.000526134	1.0,0.4,1.0,1.0,0.238,1.0,1.0,0.471,0.952	1.0,1.0,1.0,1.0,1.0,0.905,1.0,1.0,0.909	-0.195
13296	ENSMUSG00000042772	Smg7	chr1	-	152843229	152843379	152841512	152841593	152844035	152844407	13296	0,0,0,1,0,0,2,0,1	13,18,21,25,13,23,43,33,55	5,2,3,2,0,9,10,3,6	23,16,28,19,22,45,33,51,59	200	100	4.26165e-09	8.97923e-07	0.0,0.0,0.0,0.02,0.0,0.0,0.023,0.0,0.009	0.098,0.059,0.051,0.05,0.0,0.091,0.132,0.029,0.048	-0.056
13326	ENSMUSG00000028857	Tmem222	chr4	-	133270669	133270814	133269777	133269809	133270962	133271047	13326	1,9,3,1,7,4,3,20,8	10,3,4,7,5,2,13,10,13	1,0,4,2,0,1,2,4,6	8,4,8,7,9,8,14,11,17	200	100	0.00014908	0.00637726	0.048,0.6,0.273,0.067,0.412,0.5,0.103,0.5,0.235	0.059,0.0,0.2,0.125,0.0,0.059,0.067,0.154,0.15	0.214
13328	ENSMUSG00000028857	Tmem222	chr4	-	133270962	133271047	133269777	133269809	133277530	133277618	13328	16,4,6,12,7,4,17,18,26	2,0,0,3,0,1,1,0,0	11,9,14,10,9,10,21,19,29	2,0,2,2,0,1,5,6,4	184	100	5.20735e-07	5.43944e-05	0.813,1.0,1.0,0.685,1.0,0.685,0.902,1.0,1.0	0.749,1.0,0.792,0.731,1.0,0.845,0.695,0.632,0.798	0.094
13369	ENSMUSG00000027677	Ttc14	chr3	+	33803449	33803605	33803074	33803204	33803999	33804071	13369	22,18,18,24,9,14,33,18,57	1,0,0,0,0,1,0,0,0	39,14,34,42,16,37,80,23,63	3,0,3,2,1,9,7,1,1	200	100	1.95202e-10	6.11983e-08	0.917,1.0,1.0,1.0,1.0,0.875,1.0,1.0,1.0	0.867,1.0,0.85,0.913,0.889,0.673,0.851,0.92,0.969	0.096
13374	ENSMUSG00000029629	Phf14	chr6	+	11933252	11934019	11926726	11926837	11941429	11941574	13374	26,28,16,27,11,14,21,32,38	0,0,0,1,0,0,0,0,0	22,22,30,14,15,31,38,31,49	2,0,4,0,0,3,5,0,2	200	100	0.00116306	0.0336314	1.0,1.0,1.0,0.931,1.0,1.0,1.0,1.0,1.0	0.846,1.0,0.789,1.0,1.0,0.838,0.792,1.0,0.925	0.082
13397	ENSMUSG00000032594	Ip6k1	chr9	+	108045245	108045313	108044724	108044900	108045462	108046143	13397	4,3,4,3,0,1,0,2,2	10,10,6,7,12,5,4,22,18	1,9,4,1,10,6,7,12,4	7,7,14,8,10,16,20,14,25	167	100	0.00178614	0.047604	0.193,0.152,0.285,0.204,0.0,0.107,0.0,0.052,0.062	0.079,0.435,0.146,0.07,0.375,0.183,0.173,0.339,0.087	-0.092
13416	ENSMUSG00000030091	Nup210	chr6	-	91053564	91053620	91053371	91053473	91054389	91054496	13416	64,53,29,74,45,37,80,114,83	2,7,0,5,10,0,2,24,1	67,27,77,43,49,87,94,61,167	1,0,0,1,0,3,3,0,0	155	100	1.30527e-11	6.09816e-09	0.954,0.83,1.0,0.905,0.744,1.0,0.963,0.754,0.982	0.977,1.0,1.0,0.965,1.0,0.949,0.953,1.0,1.0	-0.079
13417	ENSMUSG00000030091	Nup210	chr6	-	91053564	91053669	91053371	91053473	91054389	91054496	13417	164,123,76,195,122,81,239,293,189	2,7,0,5,10,0,2,24,1	132,103,207,98,123,243,191,176,370	1,0,0,1,0,3,3,0,0	200	100	3.43067e-11	1.37057e-08	0.976,0.898,1.0,0.951,0.859,1.0,0.984,0.859,0.99	0.985,1.0,1.0,0.98,1.0,0.976,0.97,1.0,1.0	-0.044
13433	ENSMUSG00000022686	B3gnt5	chr16	+	19764150	19764353	19760640	19760827	19765107	19765214	13433	1,0,0,0,0,0,3,0,2	6,6,1,4,2,3,4,13,11	3,7,2,2,1,5,9,4,4	4,1,5,5,1,8,7,5,11	200	100	1.88004e-10	5.99879e-08	0.077,0.0,0.0,0.0,0.0,0.0,0.273,0.0,0.083	0.273,0.778,0.167,0.167,0.333,0.238,0.391,0.286,0.154	-0.262
13452	ENSMUSG00000057342	Sphk2	chr7	-	45716992	45717063	45713259	45713728	45717700	45718002	13452	16,10,18,13,7,15,18,24,20	0,0,2,0,0,0,0,0,1	9,17,23,17,11,32,23,32,36	3,4,1,1,1,1,2,1,2	170	100	0.000176622	0.00725583	1.0,1.0,0.841,1.0,1.0,1.0,1.0,1.0,0.922	0.638,0.714,0.931,0.909,0.866,0.95,0.871,0.95,0.914	0.113
13483	ENSMUSG00000001419	Mef2d	chr3	+	88158033	88158171	88156321	88156525	88159121	88159332	13483	42,47,16,42,45,17,69,95,43	0,0,0,1,0,4,1,0,3	36,21,53,24,34,67,43,64,89	4,1,0,3,0,2,6,7,1	200	100	0.000252019	0.00968527	1.0,1.0,1.0,0.955,1.0,0.68,0.972,1.0,0.878	0.818,0.913,1.0,0.8,1.0,0.944,0.782,0.821,0.978	0.048
13484	ENSMUSG00000001419	Mef2d	chr3	+	88158220	88158355	88156321	88156525	88159121	88159332	13484	2,6,10,2,9,11,6,6,20	0,0,0,1,0,4,1,0,3	5,6,3,2,6,5,3,4,10	4,1,0,3,0,2,6,7,1	200	100	1.9421e-05	0.00118957	1.0,1.0,1.0,0.5,1.0,0.579,0.75,1.0,0.769	0.385,0.75,1.0,0.25,1.0,0.556,0.2,0.222,0.833	0.267
13488	ENSMUSG00000001419	Mef2d	chr3	+	88168037	88168344	88167514	88167734	88168631	88168655	13488	60,41,57,75,36,54,91,41,143	3,0,0,1,5,9,1,1,6	57,107,83,60,113,80,85,225,137	3,10,4,14,8,12,11,17,3	200	100	0.000626902	0.0204619	0.909,1.0,1.0,0.974,0.783,0.75,0.978,0.953,0.923	0.905,0.843,0.912,0.682,0.876,0.769,0.794,0.869,0.958	0.074
13595	ENSMUSG00000006169	Clint1	chr11	+	45902210	45902285	45895059	45895129	45906180	45906467	13595	65,28,27,51,30,21,83,61,111	3,0,0,1,0,1,4,0,10	56,45,73,44,53,103,106,95,148	7,0,5,9,1,12,8,1,13	174	100	0.00107169	0.0313699	0.926,1.0,1.0,0.967,1.0,0.923,0.923,1.0,0.864	0.821,1.0,0.894,0.738,0.968,0.831,0.884,0.982,0.867	0.069
13612	ENSMUSG00000029672	Fam3c	chr6	-	22329578	22329608	22328554	22328678	22339272	22339377	13612	66,30,27,42,41,27,70,76,65	3,3,0,1,4,0,4,4,3	24,32,62,39,35,62,66,54,100	0,0,0,0,0,2,0,0,3	129	100	0.000118975	0.00527993	0.945,0.886,1.0,0.97,0.888,1.0,0.931,0.936,0.944	1.0,1.0,1.0,1.0,1.0,0.96,1.0,1.0,0.963	-0.047
13698	ENSMUSG00000055612	Cdca7	chr2	+	72479613	72479718	72478905	72479028	72481690	72481948	13698	0,8,0,0,6,0,0,14,0	42,47,15,31,41,19,40,80,40	0,0,0,0,0,0,0,0,0	15,18,56,28,14,46,44,45,95	200	100	0.000697509	0.022189	0.0,0.078,0.0,0.0,0.068,0.0,0.0,0.08,0.0	0.0,0.0,0.0,0.0,0.0,0.0,0.0,0.0,0.0	0.025
13704	ENSMUSG00000006589	Aprt	chr8	-	122576118	122576252	122575401	122575535	122576514	122576621	13704	0,6,4,1,12,6,1,22,13	16,14,11,9,31,15,26,35,31	4,2,1,2,4,0,7,11,3	11,24,26,18,10,24,29,31,48	200	100	0.00104745	0.0307726	0.0,0.176,0.154,0.053,0.162,0.167,0.019,0.239,0.173	0.154,0.04,0.019,0.053,0.167,0.0,0.108,0.151,0.03	0.047
13725	ENSMUSG00000025404	R3hdm2	chr10	+	127462187	127462283	127459466	127459575	127464981	127465013	13725	36,22,21,29,12,24,28,28,77	3,0,0,1,0,0,1,0,5	36,44,47,33,44,59,85,65,86	2,1,4,5,0,1,5,2,7	195	100	0.000650418	0.0210564	0.86,1.0,1.0,0.937,1.0,1.0,0.935,1.0,0.888	0.902,0.958,0.858,0.772,1.0,0.968,0.897,0.943,0.863	0.051
13733	ENSMUSG00000001211	Agpat3	chr10	-	78284994	78285105	78284188	78284350	78287846	78288025	13733	76,24,62,88,24,57,71,52,164	0,0,2,0,0,0,0,0,6	76,44,76,55,36,82,94,85,139	2,0,0,5,6,0,7,5,0	200	100	1.76584e-05	0.00109856	1.0,1.0,0.939,1.0,1.0,1.0,1.0,1.0,0.932	0.95,1.0,1.0,0.846,0.75,1.0,0.87,0.895,1.0	0.062
13765	ENSMUSG00000030102	Itpr1	chr6	+	108432648	108432696	108417888	108418000	108438299	108438432	13765	0,0,2,1,0,0,1,0,4	3,7,3,0,6,8,6,16,12	1,1,2,1,2,2,1,5,8	8,5,6,2,3,7,8,3,11	147	100	3.06949e-05	0.00174551	0.0,0.0,0.312,1.0,0.0,0.0,0.102,0.0,0.185	0.078,0.12,0.185,0.254,0.312,0.163,0.078,0.531,0.331	-0.05
13781	ENSMUSG00000025264	Tsr2	chrX	-	151096164	151096255	151091675	151091767	151096428	151096523	13781	14,13,2,30,20,9,25,42,13	1,0,1,0,0,1,0,0,1	9,17,18,8,12,18,37,17,22	2,0,0,0,4,1,0,5,3	190	100	0.000654752	0.0211679	0.881,1.0,0.513,1.0,1.0,0.826,1.0,1.0,0.872	0.703,1.0,1.0,1.0,0.612,0.905,1.0,0.642,0.794	0.048
13846	ENSMUSG00000040675	Mthfd1l	chr10	+	4007741	4007853	3989860	3989997	4015513	4015605	13846	31,17,15,38,17,3,43,31,31	1,2,0,0,4,1,1,11,1	10,14,37,19,13,43,30,21,56	0,0,0,0,0,1,0,1,1	200	100	1.28845e-06	0.000117624	0.939,0.81,1.0,1.0,0.68,0.6,0.956,0.585,0.939	1.0,1.0,1.0,1.0,1.0,0.956,1.0,0.913,0.966	-0.147
13973	ENSMUSG00000025353	Ormdl2	chr10	-	128820260	128820435	128819953	128820105	128821541	128821645	13973	52,33,24,38,23,14,48,41,55	1,1,0,4,1,0,0,3,0	20,9,42,32,18,37,45,42,73	1,0,1,0,6,4,1,3,5	200	100	0.000143305	0.00614762	0.963,0.943,1.0,0.826,0.92,1.0,1.0,0.872,1.0	0.909,1.0,0.955,1.0,0.6,0.822,0.957,0.875,0.88	0.058
13975	ENSMUSG00000025353	Ormdl2	chr10	-	128820260	128820560	128819953	128820105	128821541	128821606	13975	43,32,21,30,22,10,39,41,49	1,1,0,4,1,0,0,3,0	17,9,40,24,15,34,42,39,63	1,0,1,0,6,4,1,3,5	200	100	0.000153992	0.00653222	0.956,0.941,1.0,0.789,0.917,1.0,1.0,0.872,1.0	0.895,1.0,0.952,1.0,0.556,0.81,0.955,0.867,0.863	0.064
14012	ENSMUSG00000003847	Nfat5	chr8	+	107338294	107338356	107324638	107324764	107338808	107339367	14012	14,29,5,18,28,3,17,57,16	4,0,9,8,0,3,8,0,16	13,9,13,7,12,18,33,10,28	12,8,14,5,13,12,25,24,8	161	100	0.000398087	0.0140314	0.685,1.0,0.257,0.583,1.0,0.383,0.569,1.0,0.383	0.402,0.411,0.366,0.465,0.364,0.482,0.451,0.206,0.685	0.225
14125	ENSMUSG00000022139	Mbnl2	chr14	+	120395711	120395765	120388899	120389163	120396450	120396604	14125	4,0,1,0,0,0,1,0,0	14,13,4,21,8,4,12,23,25	2,0,4,3,0,0,4,0,8	2,10,15,11,9,20,20,21,25	153	100	0.000246423	0.00950083	0.157,0.0,0.14,0.0,0.0,0.0,0.052,0.0,0.0	0.395,0.0,0.148,0.151,0.0,0.0,0.116,0.0,0.173	-0.07
14136	ENSMUSG00000001105	Ift20	chr11	+	78538509	78538738	78536360	78536576	78538833	78538962	14136	16,16,8,9,7,3,10,18,27	6,2,2,12,1,3,3,8,4	14,20,11,19,11,12,30,24,31	8,18,9,14,8,13,21,25,31	200	100	0.00152741	0.04222	0.571,0.8,0.667,0.273,0.778,0.333,0.625,0.529,0.771	0.467,0.357,0.379,0.404,0.407,0.316,0.417,0.324,0.333	0.216
14238	ENSMUSG00000029250	Polr2b	chr5	+	77342860	77342950	77342529	77342780	77343169	77343277	14238	88,46,46,81,47,44,85,102,129	0,5,0,0,7,0,0,13,0	82,105,113,103,91,132,152,201,180	0,0,0,0,0,0,0,0,0	189	100	8.11913e-06	0.000562368	1.0,0.83,1.0,1.0,0.78,1.0,1.0,0.806,1.0	1.0,1.0,1.0,1.0,1.0,1.0,1.0,1.0,1.0	-0.065
14474	ENSMUSG00000032469	Dbr1	chr9	+	99578440	99578521	99576575	99576700	99579356	99579442	14474	8,1,0,7,1,0,5,2,17	0,0,3,3,0,1,0,0,0	1,1,4,4,4,9,7,2,17	0,2,1,2,3,2,0,3,3	180	100	0.000463746	0.0157758	1.0,1.0,0.0,0.565,1.0,0.0,1.0,1.0,1.0	1.0,0.217,0.69,0.526,0.426,0.714,1.0,0.27,0.759	0.107
14487	ENSMUSG00000027620	Rbm39	chr2	-	156174096	156174168	156172827	156173022	156177335	156177385	14487	33,26,116,32,26,96,42,79,300	183,80,160,172,69,158,207,166,476	53,68,60,49,56,37,85,112,91	1.77204e+26	171	100	0.000224276	0.00875784	0.095,0.16,0.298,0.098,0.181,0.262,0.106,0.218,0.269	0.149,0.163,0.117,0.159,0.146,0.071,0.121,0.15,0.117	0.055
14489	ENSMUSG00000027620	Rbm39	chr2	-	156176402	156176457	156172832	156173022	156177335	156177385	14489	4,9,4,4,7,9,8,21,18	183,80,160,172,69,158,207,166,476	10,13,1,3,9,2,7,10,6	1.77204e+26	154	100	0.000112673	0.00505584	0.014,0.068,0.016,0.015,0.062,0.036,0.024,0.076,0.024	0.035,0.04,0.002,0.013,0.03,0.005,0.012,0.017,0.01	0.019
14499	ENSMUSG00000027620	Rbm39	chr2	-	156178879	156178952	156177160	156177385	156179176	156179240	14499	38,26,44,38,34,54,64,90,126	135,69,84,148,52,93,178,164,260	42,38,55,34,44,48,58,104,96	1.28126e+26	172	100	0.000828844	0.0255246	0.141,0.18,0.233,0.13,0.275,0.252,0.173,0.242,0.22	0.16,0.149,0.137,0.14,0.178,0.118,0.133,0.199,0.162	0.052
14521	ENSMUSG00000025728	Pigq	chr17	-	25934093	25934273	25932104	25932231	25934757	25934878	14521	0,0,2,0,0,0,3,0,0	15,5,6,12,8,8,20,9,13	0,0,1,1,2,7,0,4,3	10,9,15,7,7,11,21,9,23	200	100	0.00153182	0.0422534	0.0,0.0,0.143,0.0,0.0,0.0,0.07,0.0,0.0	0.0,0.0,0.032,0.067,0.125,0.241,0.0,0.182,0.061	-0.055
14578	ENSMUSG00000029146	Snx17	chr5	+	31195205	31195279	31194795	31194913	31195414	31195479	14578	1,0,0,0,0,0,3,0,0	16,34,11,15,41,12,24,75,26	0,4,1,0,0,3,5,8,2	15,23,46,17,27,27,36,37,48	173	100	0.000994394	0.0295429	0.035,0.0,0.0,0.0,0.0,0.0,0.067,0.0,0.0	0.0,0.091,0.012,0.0,0.0,0.06,0.074,0.111,0.024	-0.03
14681	ENSMUSG00000029125	Stx18	chr5	+	38106563	38106641	38104877	38104993	38106825	38106892	14681	26,13,3,17,11,12,19,15,22	0,5,0,0,8,0,0,4,0	18,18,23,14,14,15,46,28,35	0,0,0,0,0,0,0,0,0	177	100	6.02701e-05	0.00298556	1.0,0.595,1.0,1.0,0.437,1.0,1.0,0.679,1.0	1.0,1.0,1.0,1.0,1.0,1.0,1.0,1.0,1.0	-0.143
14694	ENSMUSG00000001150	Mcm3ap	chr10	+	76481000	76481140	76477719	76477910	76482623	76482821	14694	21,15,11,25,34,15,22,53,27	2,0,0,6,0,4,6,0,5	24,16,22,31,19,30,42,34,50	1,1,2,0,0,0,1,1,0	200	100	2.96596e-08	4.94196e-06	0.84,1.0,1.0,0.676,1.0,0.652,0.647,1.0,0.73	0.923,0.889,0.846,1.0,1.0,1.0,0.955,0.944,1.0	-0.112
14731	ENSMUSG00000035958	Tdp2	chr13	+	24836015	24836186	24831943	24832095	24836854	24836944	14731	27,32,20,26,31,21,38,58,86	0,0,0,0,0,0,0,0,0	18,17,39,16,11,35,41,23,55	0,2,1,1,1,0,2,8,2	200	100	7.15514e-05	0.00346515	1.0,1.0,1.0,1.0,1.0,1.0,1.0,1.0,1.0	1.0,0.81,0.951,0.889,0.846,1.0,0.911,0.59,0.932	0.119
14833	ENSMUSG00000020307	Cdc34	chr10	+	79685232	79685367	79685004	79685102	79687848	79688394	14833	139,96,158,155,103,156,182,191,411	0,0,1,0,0,0,0,0,1	1.39187e+26	4,8,2,3,3,0,7,10,2	200	100	2.09563e-07	2.5971e-05	1.0,1.0,0.988,1.0,1.0,1.0,1.0,1.0,0.995	0.946,0.921,0.978,0.949,0.962,1.0,0.941,0.949,0.985	0.039
14856	ENSMUSG00000038733	Wdr26	chr1	-	181209212	181209312	181209002	181209107	181211075	181211426	14856	56,21,22,58,27,23,73,50,59	0,10,0,0,13,0,0,18,0	42,24,72,22,20,69,67,50,115	0,0,0,0,0,0,0,0,0	199	100	1.00959e-08	1.92444e-06	1.0,0.513,1.0,1.0,0.511,1.0,1.0,0.583,1.0	1.0,1.0,1.0,1.0,1.0,1.0,1.0,1.0,1.0	-0.155
14873	ENSMUSG00000052406	Rexo4	chr2	-	26958478	26958567	26956288	26956363	26960602	26960740	14873	29,13,23,9,18,9,29,25,45	1,0,1,1,0,0,1,0,3	25,11,29,18,10,28,32,29,38	4,4,0,2,1,0,6,8,0	188	100	2.34283e-07	2.81932e-05	0.939,1.0,0.924,0.827,1.0,1.0,0.939,1.0,0.889	0.769,0.594,1.0,0.827,0.842,1.0,0.739,0.658,1.0	0.121
14908	ENSMUSG00000050921	P2ry10	chrX	+	107089557	107089732	107089277	107089427	107102411	107104974	14908	49,15,9,29,23,12,44,48,28	6,0,6,7,0,4,6,0,7	23,10,34,21,9,47,69,18,69	3,1,1,2,1,0,2,2,4	200	100	0.00118188	0.0340929	0.803,1.0,0.429,0.674,1.0,0.6,0.786,1.0,0.667	0.793,0.833,0.944,0.84,0.818,1.0,0.945,0.818,0.896	-0.103
15071	ENSMUSG00000027255	Arfgap2	chr2	+	91269069	91269111	91268451	91268508	91269451	91269504	15071	3,5,2,4,13,6,14,29,7	17,0,8,5,0,6,23,0,20	1,6,4,2,2,2,6,2,4	9,8,18,14,2,12,19,13,32	141	100	3.21061e-05	0.00179998	0.111,1.0,0.151,0.362,1.0,0.415,0.302,1.0,0.199	0.073,0.347,0.136,0.092,0.415,0.106,0.183,0.098,0.081	0.334
15128	ENSMUSG00000029062	Cdk11b	chr4	+	155634088	155634225	155630193	155630332	155638519	155638642	15128	60,23,67,51,12,72,47,36,200	2,0,0,0,0,1,0,0,8	77,122,44,45,122,48,109,204,68	1,4,2,4,6,2,3,4,5	200	100	0.000721438	0.0227593	0.938,1.0,1.0,1.0,1.0,0.973,1.0,1.0,0.926	0.975,0.938,0.917,0.849,0.91,0.923,0.948,0.962,0.872	0.06
15229	ENSMUSG00000020798	Spns3	chr11	-	72505055	72505121	72499637	72499736	72529533	72529723	15229	12,0,12,7,0,22,11,0,44	2,4,9,1,6,7,2,6,12	5,15,17,17,8,13,24,33,26	0,0,3,6,1,7,6,3,0	165	100	0.000263214	0.0099768	0.784,0.0,0.447,0.809,0.0,0.656,0.769,0.0,0.69	1.0,1.0,0.774,0.632,0.829,0.53,0.708,0.87,1.0	-0.354
15248	ENSMUSG00000028797	Tmem234	chr4	+	129601869	129601961	129601406	129601533	129602194	129602261	15248	11,6,5,7,8,13,16,12,47	0,0,1,3,0,1,2,0,5	6,2,7,5,3,9,14,5,4	2,2,6,0,4,1,2,3,3	191	100	2.71503e-05	0.00159731	1.0,1.0,0.724,0.55,1.0,0.872,0.807,1.0,0.831	0.611,0.344,0.379,1.0,0.282,0.825,0.786,0.466,0.411	0.298
15260	ENSMUSG00000025041	Nt5c2	chr19	-	46898327	46898521	46897575	46897669	46898621	46898669	15260	22,2,30,19,1,27,7,3,73	20,11,17,24,6,12,16,5,63	3,5,9,9,20,7,8,4,11	16,8,39,13,12,45,35,32,60	200	100	0.000110557	0.00497965	0.355,0.083,0.469,0.284,0.077,0.529,0.179,0.231,0.367	0.086,0.238,0.103,0.257,0.455,0.072,0.103,0.059,0.084	0.124
15304	ENSMUSG00000042642	Flad1	chr3	-	89411157	89411380	89408421	89409166	89411783	89411863	15304	28,26,10,27,19,11,39,55,49	0,4,0,0,7,0,0,8,0	14,15,29,32,23,32,47,38,50	0,0,0,0,0,0,0,0,0	200	100	2.24453e-05	0.00136082	1.0,0.765,1.0,1.0,0.576,1.0,1.0,0.775,1.0	1.0,1.0,1.0,1.0,1.0,1.0,1.0,1.0,1.0	-0.098
15428	ENSMUSG00000050312	Nsun3	chr16	-	62776287	62776631	62770657	62770812	62785787	62785897	15428	2,3,2,2,3,2,2,4,6	0,0,0,0,0,0,0,0,0	1,1,3,1,4,5,5,4,12	4,2,0,0,0,1,0,4,2	200	100	6.637e-05	0.0032539	1.0,1.0,1.0,1.0,1.0,1.0,1.0,1.0,1.0	0.111,0.2,1.0,1.0,1.0,0.714,1.0,0.333,0.75	0.321
15437	ENSMUSG00000031918	Mtmr2	chr9	+	13783605	13783710	13782276	13782382	13785851	13785927	15437	8,16,3,17,18,8,14,29,12	5,0,3,8,0,0,11,0,5	8,2,20,4,2,12,27,2,33	4,8,15,7,2,14,13,7,20	200	100	3.96511e-05	0.00211831	0.444,1.0,0.333,0.515,1.0,1.0,0.389,1.0,0.545	0.5,0.111,0.4,0.222,0.333,0.3,0.509,0.125,0.452	0.364
15451	ENSMUSG00000025236	Adpgk	chr9	+	59313039	59313236	59310227	59310348	59313752	59313851	15451	19,11,41,27,15,31,33,19,120	1,1,0,0,3,0,2,9,2	29,47,47,33,52,39,35,109,72	0,0,0,0,0,1,2,0,1	200	100	0.000163266	0.00682479	0.905,0.846,1.0,1.0,0.714,1.0,0.892,0.514,0.968	1.0,1.0,1.0,1.0,1.0,0.951,0.897,1.0,0.973	-0.109
15459	ENSMUSG00000063884	Ptcd3	chr6	-	71892468	71892519	71889593	71889686	71893381	71893526	15459	33,19,52,61,33,45,44,65,161	4,0,3,1,0,1,0,0,4	40,42,73,40,36,75,68,88,130	5,0,6,1,2,3,3,3,10	150	100	0.000567554	0.0187217	0.846,1.0,0.92,0.976,1.0,0.968,1.0,1.0,0.964	0.842,1.0,0.89,0.964,0.923,0.943,0.938,0.951,0.897	0.036
15492	ENSMUSG00000034902	Pip5k1c	chr10	+	81315878	81315956	81314991	81315118	81317325	81317403	15492	2,0,0,0,0,4,2,0,15	16,2,8,7,6,14,17,10,28	0,1,1,0,1,0,0,6,3	4,16,19,3,22,7,15,33,14	177	100	0.00124031	0.0355054	0.066,0.0,0.0,0.0,0.0,0.139,0.062,0.0,0.232	0.0,0.034,0.029,0.0,0.025,0.0,0.0,0.093,0.108	0.023
15496	ENSMUSG00000034902	Pip5k1c	chr10	+	81317325	81317403	81314991	81315118	81317765	81318020	15496	37,42,30,20,33,36,39,59,88	83,44,79,82,41,88,77,59,215	17,38,26,28,40,24,48,100,30	91,148,80,63,112,88,148,219,132	177	100	0.000174682	0.00720096	0.201,0.35,0.177,0.121,0.313,0.188,0.222,0.361,0.188	0.095,0.127,0.155,0.201,0.168,0.134,0.155,0.205,0.114	0.085
15498	ENSMUSG00000034902	Pip5k1c	chr10	+	81317325	81317403	81316691	81316960	81317765	81318020	15498	21,40,22,13,27,22,22,49,63	4,0,5,1,0,2,0,0,4	13,22,7,25,18,17,33,67,16	0,0,1,0,0,0,0,0,0	177	100	0.00126843	0.0361519	0.748,1.0,0.713,0.88,1.0,0.861,1.0,1.0,0.899	1.0,1.0,0.798,1.0,1.0,1.0,1.0,1.0,1.0	-0.077
15576	ENSMUSG00000020806	Rhbdf2	chr11	-	116600060	116600214	116598164	116599438	116600397	116600498	15576	31,6,16,29,9,32,29,23,64	1,0,0,1,0,0,0,0,1	21,15,30,22,24,38,46,58,48	0,0,0,3,2,1,4,7,1	200	100	3.71621e-05	0.00202623	0.939,1.0,1.0,0.935,1.0,1.0,1.0,1.0,0.97	1.0,1.0,1.0,0.786,0.857,0.95,0.852,0.806,0.96	0.07
15589	ENSMUSG00000024170	Telo2	chr17	-	25105345	25105434	25105083	25105175	25105729	25105843	15589	11,0,11,8,0,8,8,0,42	0,4,0,0,5,0,0,6,0	8,16,14,7,18,19,15,28,17	0,0,0,0,0,0,0,0,0	188	100	7.90254e-05	0.003781	1.0,0.0,1.0,1.0,0.0,1.0,1.0,0.0,1.0	1.0,1.0,1.0,1.0,1.0,1.0,1.0,1.0,1.0	-0.333
15633	ENSMUSG00000029439	Sfswap	chr5	+	129559468	129559621	129554442	129554708	129560679	129560805	15633	17,3,50,20,1,33,23,17,84	25,6,49,33,2,41,29,2,161	13,25,14,5,26,11,17,46,15	37,80,32,37,81,38,58,135,69	200	100	5.06053e-05	0.00257095	0.254,0.2,0.338,0.233,0.2,0.287,0.284,0.81,0.207	0.149,0.135,0.179,0.063,0.138,0.126,0.128,0.146,0.098	0.183
15663	ENSMUSG00000025157	Zdhhc16	chr19	+	41939856	41939904	41939599	41939733	41940649	41940713	15663	4,0,2,3,0,2,10,0,9	12,10,5,9,12,6,13,20,19	4,3,2,6,7,10,6,14,7	4,7,8,10,5,12,10,19,13	147	100	0.000775174	0.0241755	0.185,0.0,0.214,0.185,0.0,0.185,0.344,0.0,0.244	0.405,0.226,0.145,0.29,0.488,0.362,0.29,0.334,0.268	-0.161
15845	ENSMUSG00000037013	Ss18	chr18	-	14637391	14637484	14636495	14636618	14640256	14640361	15845	11,0,5,5,2,5,8,1,29	51,33,12,41,25,10,42,56,45	23,13,42,38,25,23,45,36,56	18,21,30,22,15,28,28,44,78	192	100	0	0	0.101,0.0,0.178,0.06,0.04,0.207,0.09,0.009,0.251	0.4,0.244,0.422,0.474,0.465,0.3,0.456,0.299,0.272	-0.266
15846	ENSMUSG00000037013	Ss18	chr18	-	14640256	14640361	14636495	14636618	14640955	14641123	15846	110,61,34,92,54,38,110,134,121	4,0,1,4,0,1,8,0,12	56,54,98,61,64,92,101,110,176	1,0,1,0,2,0,0,0,4	200	100	3.665e-07	4.09981e-05	0.932,1.0,0.944,0.92,1.0,0.95,0.873,1.0,0.834	0.966,1.0,0.98,1.0,0.941,1.0,1.0,1.0,0.957	-0.043
15864	ENSMUSG00000033417	Cacul1	chr19	-	60537413	60537503	60534135	60534274	60543009	60543112	15864	49,38,32,41,39,26,66,53,70	5,0,3,0,0,4,0,0,3	29,28,73,28,29,66,59,84,100	1,6,3,3,0,5,9,9,11	189	100	3.88198e-05	0.00208994	0.838,1.0,0.849,1.0,1.0,0.775,1.0,1.0,0.925	0.939,0.712,0.928,0.832,1.0,0.875,0.776,0.832,0.828	0.074
15882	ENSMUSG00000028898	Trnau1ap	chr4	-	132313992	132314026	132311762	132312006	132314204	132314367	15882	18,33,22,14,20,18,24,86,48	0,0,0,1,0,0,2,0,0	22,31,22,24,26,23,37,59,50	0,5,0,0,8,0,0,7,0	133	100	0.000165477	0.00689303	1.0,1.0,1.0,0.913,1.0,1.0,0.9,1.0,1.0	1.0,0.823,1.0,1.0,0.71,1.0,1.0,0.864,1.0	0.046
15896	ENSMUSG00000028898	Trnau1ap	chr4	-	132328468	132328566	132325207	132326045	132329352	132329389	15896	14,8,8,20,6,9,17,10,11	1,0,0,0,0,1,1,0,2	7,8,29,12,6,30,18,34,27	0,1,3,1,2,2,2,0,9	197	100	6.07417e-06	0.000446695	0.877,1.0,1.0,1.0,1.0,0.82,0.896,1.0,0.736	1.0,0.802,0.831,0.859,0.604,0.884,0.82,1.0,0.604	0.103
15925	ENSMUSG00000038623	Tm6sf1	chr7	+	81868640	81868744	81865246	81865344	81870696	81870779	15925	27,16,14,18,22,6,25,41,38	1,3,0,2,4,0,2,7,0	33,15,41,26,16,26,37,14,42	0,1,2,0,0,0,1,0,0	200	100	1.74488e-06	0.00015229	0.931,0.727,1.0,0.818,0.733,1.0,0.862,0.745,1.0	1.0,0.882,0.911,1.0,1.0,1.0,0.949,1.0,1.0	-0.103
15940	ENSMUSG00000025894	Aasdhppt	chr9	-	4303093	4303215	4302469	4302631	4308693	4308919	15940	9,9,6,23,14,8,19,14,40	0,6,0,0,4,2,0,9,3	14,3,27,11,5,28,19,20,32	0,1,1,1,0,1,0,1,0	200	100	3.73258e-07	4.13657e-05	1.0,0.429,1.0,1.0,0.636,0.667,1.0,0.438,0.87	1.0,0.6,0.931,0.846,1.0,0.933,1.0,0.909,1.0	-0.131
15941	ENSMUSG00000025894	Aasdhppt	chr9	-	4308693	4308919	4302469	4302631	4309253	4309467	15941	4,14,0,5,12,3,4,28,3	4,2,2,1,3,2,5,7,3	0,1,6,4,1,7,3,1,16	1,0,0,0,0,0,3,1,2	200	100	3.93755e-06	0.000306704	0.333,0.778,0.0,0.714,0.667,0.429,0.286,0.667,0.333	0.0,1.0,1.0,1.0,1.0,1.0,0.333,0.333,0.8	-0.251
16005	ENSMUSG00000048271	Rbm33	chr5	+	28342394	28342514	28338995	28339308	28352471	28352643	16005	10,0,4,3,2,1,3,1,12	16,14,7,10,14,7,12,31,8	10,5,15,11,11,17,25,24,21	5,6,7,4,4,12,9,8,17	200	100	1.52822e-12	9.10324e-10	0.238,0.0,0.222,0.13,0.067,0.067,0.111,0.016,0.429	0.5,0.294,0.517,0.579,0.579,0.415,0.581,0.6,0.382	-0.352
16054	ENSMUSG00000027177	Hipk3	chr2	-	104434126	104434189	104433554	104433845	104434337	104434499	16054	2,0,2,0,0,0,0,0,3	23,18,9,47,26,10,55,71,36	2,1,4,1,3,2,2,3,16	15,10,45,16,7,33,33,30,58	162	100	5.05201e-08	7.76608e-06	0.051,0.0,0.121,0.0,0.0,0.0,0.0,0.0,0.049	0.076,0.058,0.052,0.037,0.209,0.036,0.036,0.058,0.146	-0.054
16098	ENSMUSG00000033653	Vps8	chr16	+	21545170	21545273	21543267	21543314	21554074	21554222	16098	1,3,0,2,0,0,6,5,0	6,13,5,5,12,4,13,20,8	0,0,0,0,0,0,1,0,0	12,12,13,7,4,8,14,15,12	200	100	0.00112303	0.0327121	0.077,0.103,0.0,0.167,0.0,0.0,0.188,0.111,0.0	0.0,0.0,0.0,0.0,0.0,0.0,0.034,0.0,0.0	0.068
16107	ENSMUSG00000032688	Malt1	chr18	+	65472999	65473157	65470388	65470538	65475132	65475258	16107	75,13,27,62,24,24,68,54,99	1,0,0,4,0,0,3,0,3	55,51,63,49,47,66,81,86,109	10,1,7,3,5,3,5,7,7	200	100	1.17532e-07	1.58217e-05	0.974,1.0,1.0,0.886,1.0,1.0,0.919,1.0,0.943	0.733,0.962,0.818,0.891,0.825,0.917,0.89,0.86,0.886	0.104
16157	ENSMUSG00000059070	Rpl18	chr7	+	45720437	45720487	45719919	45720018	45720713	45720830	16157	62,45,83,83,57,72,79,99,194	0,6,0,0,5,1,0,10,5	103,146,79,92,135,104,188,296,147	0,0,1,1,0,1,1,2,3	149	100	3.92653e-05	0.00210564	1.0,0.834,1.0,1.0,0.884,0.98,1.0,0.869,0.963	1.0,1.0,0.981,0.984,1.0,0.986,0.992,0.99,0.97	-0.041
16176	ENSMUSG00000032314	Etfa	chr9	-	55464793	55464859	55461619	55461700	55482272	55482355	16176	18,24,13,25,36,10,26,61,48	0,8,0,0,6,0,0,9,0	14,18,33,25,15,42,44,28,77	0,0,0,0,0,0,0,0,0	165	100	1.44113e-07	1.88669e-05	1.0,0.645,1.0,1.0,0.784,1.0,1.0,0.804,1.0	1.0,1.0,1.0,1.0,1.0,1.0,1.0,1.0,1.0	-0.085
16194	ENSMUSG00000062906	Hdac10	chr15	-	89124531	89124588	89124174	89124253	89124712	89124799	16194	23,43,40,23,27,39,37,75,102	0,0,0,6,0,0,4,0,0	37,45,24,36,39,37,58,65,51	0,4,2,4,3,0,4,6,4	156	100	7.38888e-05	0.00356386	1.0,1.0,1.0,0.711,1.0,1.0,0.856,1.0,1.0	1.0,0.878,0.885,0.852,0.893,1.0,0.903,0.874,0.891	0.043
16211	ENSMUSG00000037503	Fam168b	chr1	-	34824019	34824055	34819866	34820009	34828766	34828847	16211	79,37,29,71,37,23,68,61,101	233,53,49,220,49,61,234,90,160	24,30,66,40,42,77,75,45,104	1.16134e+26	135	100	7.22334e-06	0.000510714	0.201,0.341,0.305,0.193,0.359,0.218,0.177,0.334,0.319	0.133,0.142,0.167,0.211,0.229,0.183,0.211,0.151,0.159	0.096
16237	ENSMUSG00000027104	Atf2	chr2	-	73846196	73846375	73842359	73842446	73850588	73850717	16237	19,15,13,24,15,15,26,26,30	0,0,0,0,0,0,1,0,0	4,7,35,12,17,28,29,26,56	4,3,0,3,3,3,5,3,5	200	100	9.31477e-14	7.3981e-11	1.0,1.0,1.0,1.0,1.0,1.0,0.929,1.0,1.0	0.333,0.538,1.0,0.667,0.739,0.824,0.744,0.813,0.848	0.269
16261	ENSMUSG00000053332	Gas5	chr1	+	161036207	161036244	161035982	161036014	161036548	161036579	16261	2.08112e+26	17,8,20,3,4,22,4,12,50	2.20217e+26	24,28,22,29,30,26,43,39,36	136	100	0.000140387	0.00608182	0.9,0.911,0.874,0.979,0.952,0.855,0.974,0.936,0.887	0.871,0.851,0.886,0.834,0.861,0.87,0.878,0.896,0.879	0.049
16262	ENSMUSG00000053332	Gas5	chr1	+	161036207	161036244	161035982	161036014	161036819	161036852	16262	115,42,101,110,47,98,114,110,272	27,4,14,24,7,12,14,12,25	1.25112e+26	6,1,18,3,3,11,19,23,26	136	100	0.000141433	0.00609392	0.758,0.885,0.841,0.771,0.832,0.857,0.857,0.871,0.889	0.939,0.988,0.823,0.963,0.974,0.886,0.903,0.886,0.829	-0.07
16263	ENSMUSG00000053332	Gas5	chr1	+	161036207	161036579	161035751	161036014	161036819	161036852	16263	1.9712e+26	27,4,14,24,7,12,14,12,25	2.58223e+26	6,1,18,3,3,11,19,23,26	200	100	0.000163883	0.00683861	0.785,0.938,0.87,0.799,0.886,0.894,0.88,0.92,0.921	0.956,0.991,0.868,0.975,0.978,0.916,0.929,0.911,0.868	-0.055
16264	ENSMUSG00000053332	Gas5	chr1	+	161036548	161036579	161035982	161036014	161036819	161036852	16264	85,64,96,72,50,115,76,123,308	27,4,14,24,7,12,14,12,25	1.34109e+26	6,1,18,3,3,11,19,23,26	130	100	6.5919e-05	0.00323931	0.708,0.925,0.841,0.698,0.846,0.881,0.807,0.887,0.905	0.945,0.988,0.838,0.973,0.969,0.9,0.912,0.888,0.84	-0.084
16309	ENSMUSG00000024353	Mzb1	chr18	-	35647823	35647934	35647265	35647726	35648258	35648383	16309	4.2624e+26	6,0,1,12,0,5,8,0,15	2.96275e+26	12,6,22,7,4,10,17,20,41	200	100	1.88742e-07	2.37071e-05	0.973,1.0,0.992,0.944,1.0,0.946,0.967,1.0,0.95	0.925,0.958,0.921,0.959,0.972,0.964,0.946,0.938,0.913	0.031
16404	ENSMUSG00000039361	Picalm	chr7	+	90182218	90182368	90177499	90177603	90189149	90189257	16404	56,14,15,45,20,10,42,57,36	18,11,5,20,19,7,19,22,14	32,25,68,29,21,87,59,70,124	4,5,20,9,7,25,9,7,33	200	100	0.000117498	0.00523296	0.609,0.389,0.6,0.529,0.345,0.417,0.525,0.564,0.563	0.8,0.714,0.63,0.617,0.6,0.635,0.766,0.833,0.653	-0.19
16418	ENSMUSG00000071074	Yipf3	chr17	+	46249178	46249285	46248840	46249038	46250410	46250456	16418	52,21,36,58,23,44,69,60,105	0,0,0,1,0,0,1,0,0	48,54,52,55,42,76,139,78,98	1,3,0,2,4,2,3,1,5	200	100	0.000163144	0.00682479	1.0,1.0,1.0,0.967,1.0,1.0,0.972,1.0,1.0	0.96,0.9,1.0,0.932,0.84,0.95,0.959,0.975,0.907	0.057
16439	ENSMUSG00000003184	Irf3	chr7	+	45001672	45001788	45000371	45001022	45002163	45002347	16439	56,60,123,42,64,137,62,118,347	0,8,6,1,5,5,0,15,7	80,105,92,80,88,100,171,203,156	0,1,0,0,1,0,2,5,1	200	100	3.166e-10	8.98051e-08	1.0,0.789,0.911,0.955,0.865,0.932,1.0,0.797,0.961	1.0,0.981,1.0,1.0,0.978,1.0,0.977,0.953,0.987	-0.074
16440	ENSMUSG00000035798	Zdhhc17	chr10	-	110962296	110962404	110961011	110961137	110967683	110967846	16440	8,0,1,0,0,1,3,0,1	1,9,2,8,5,1,2,17,2	0,3,4,6,1,1,7,2,2	1,1,2,1,1,2,2,1,11	200	100	0.000703284	0.0223131	0.8,0.0,0.2,0.0,0.0,0.333,0.429,0.0,0.2	0.0,0.6,0.5,0.75,0.333,0.2,0.636,0.5,0.083	-0.182
16448	ENSMUSG00000041215	Yeats2	chr16	+	20229497	20229571	20228696	20228771	20230764	20232573	16448	24,15,35,22,19,41,39,22,164	3,0,8,4,0,17,1,0,17	36,61,31,36,45,29,75,120,57	2,2,1,4,0,1,5,8,1	173	100	0.00178812	0.047604	0.822,1.0,0.717,0.761,1.0,0.582,0.958,1.0,0.848	0.912,0.946,0.947,0.839,1.0,0.944,0.897,0.897,0.971	-0.074
16457	ENSMUSG00000040627	Aicda	chr6	+	122559470	122559618	122553800	122553909	122561040	122561311	16457	231,147,64,199,136,58,250,301,211	6,11,8,9,17,12,16,25,28	122,78,272,119,82,314,207,222,449	0,0,0,0,0,0,0,0,0	200	100	0	0	0.951,0.87,0.8,0.917,0.8,0.707,0.887,0.858,0.79	1.0,1.0,1.0,1.0,1.0,1.0,1.0,1.0,1.0	-0.158
16504	ENSMUSG00000037318	Traf3ip3	chr1	-	193186633	193186679	193184662	193184934	193187098	193187140	16504	4,11,8,1,5,8,7,32,20	52,70,62,55,56,66,76,131,189	5,10,3,2,11,2,11,13,5	102,104,103,114,115,87,204,220,161	145	100	2.6362e-07	3.10954e-05	0.05,0.098,0.082,0.012,0.058,0.077,0.06,0.144,0.068	0.033,0.062,0.02,0.012,0.062,0.016,0.036,0.039,0.021	0.039
16581	ENSMUSG00000058886	Deaf1	chr7	-	141315077	141315247	141314861	141314988	141321109	141321175	16581	0,6,2,1,4,2,0,7,11	6,6,16,8,6,21,13,9,64	0,1,0,1,0,0,1,4,1	19,33,29,18,28,25,26,67,38	200	100	4.2961e-09	8.97923e-07	0.0,0.333,0.059,0.059,0.25,0.045,0.0,0.28,0.079	0.0,0.015,0.0,0.027,0.0,0.0,0.019,0.029,0.013	0.111
16639	ENSMUSG00000018547	Pip4k2b	chr11	-	97724378	97724525	97722939	97722978	97726704	97726857	16639	37,9,9,28,5,10,43,20,45	0,5,0,0,5,0,0,6,0	24,11,37,14,17,42,43,42,77	0,0,1,0,1,0,0,0,0	200	100	0.000389308	0.0137627	1.0,0.474,1.0,1.0,0.333,1.0,1.0,0.625,1.0	1.0,1.0,0.949,1.0,0.895,1.0,1.0,1.0,1.0	-0.157
16672	ENSMUSG00000022721	Trmt2a	chr16	+	18251358	18251474	18250819	18251001	18251548	18251660	16672	22,38,16,26,19,22,39,62,80	3,0,1,1,0,0,2,0,5	19,23,31,18,34,40,31,54,39	5,3,2,4,1,3,4,4,5	200	100	1.42198e-05	0.000905921	0.786,1.0,0.889,0.929,1.0,1.0,0.907,1.0,0.889	0.655,0.793,0.886,0.692,0.944,0.87,0.795,0.871,0.796	0.122
16685	ENSMUSG00000031634	Ufsp2	chr8	+	45980572	45980639	45980314	45980492	45984040	45984233	16685	28,13,20,27,11,13,34,42,18	0,12,0,0,5,0,2,17,0	20,22,48,18,30,41,29,33,56	0,0,0,0,0,0,0,0,0	166	100	3.99973e-09	8.50908e-07	1.0,0.395,1.0,1.0,0.57,1.0,0.911,0.598,1.0	1.0,1.0,1.0,1.0,1.0,1.0,1.0,1.0,1.0	-0.17
16742	ENSMUSG00000036202	Rif1	chr2	+	52116667	52116745	52116247	52116394	52116834	52116950	16742	9,24,11,9,21,13,10,58,62	5,0,2,8,0,2,2,0,12	10,5,24,3,14,28,23,13,56	5,6,10,3,9,10,10,6,14	177	100	0.000141378	0.00609392	0.504,1.0,0.757,0.389,1.0,0.786,0.739,1.0,0.745	0.531,0.32,0.576,0.361,0.468,0.613,0.565,0.55,0.693	0.249
16743	ENSMUSG00000029213	Commd8	chr5	-	72164754	72164854	72162721	72162874	72165350	72165506	16743	6,0,5,4,0,4,6,0,10	52,33,18,40,26,28,66,67,86	11,6,11,8,1,9,10,11,16	38,28,61,44,35,70,85,57,106	199	100	0.000484034	0.0163127	0.055,0.0,0.122,0.048,0.0,0.067,0.044,0.0,0.055	0.127,0.097,0.083,0.084,0.014,0.061,0.056,0.088,0.071	-0.032
16811	ENSMUSG00000039205	Ciz1	chr2	+	32365802	32365874	32364218	32364334	32367302	32367528	16811	67,54,56,70,53,56,84,88,146	3,0,1,1,0,5,2,0,10	89,98,98,79,105,100,135,268,120	0,0,0,0,0,5,3,0,4	171	100	0.00171317	0.0461761	0.929,1.0,0.97,0.976,1.0,0.868,0.961,1.0,0.895	1.0,1.0,1.0,1.0,1.0,0.921,0.963,1.0,0.946	-0.026
16838	ENSMUSG00000026319	2310035C23Rik	chr1	+	105692211	105692303	105691905	105692109	105692883	105693177	16838	10,5,5,15,6,1,21,12,4	1,0,0,2,0,0,0,0,0	7,2,14,11,1,13,11,7,15	2,2,3,3,0,2,4,0,0	191	100	1.13079e-06	0.000104557	0.84,1.0,1.0,0.797,1.0,1.0,1.0,1.0,1.0	0.647,0.344,0.71,0.658,1.0,0.773,0.59,1.0,1.0	0.213
16840	ENSMUSG00000026319	2310035C23Rik	chr1	+	105721267	105721415	105719451	105719616	105725648	105725805	16840	7,6,7,5,2,2,7,13,20	0,3,0,1,9,0,0,10,1	10,6,3,6,8,13,21,16,26	0,0,0,0,0,2,0,0,3	200	100	1.4106e-06	0.000126355	1.0,0.5,1.0,0.714,0.1,1.0,1.0,0.394,0.909	1.0,1.0,1.0,1.0,1.0,0.765,1.0,1.0,0.813	-0.218
16880	ENSMUSG00000025862	Stag2	chrX	+	42266365	42266476	42266085	42266275	42269380	42269507	16880	35,0,22,32,0,9,28,0,44	57,27,20,42,42,9,48,69,51	24,23,51,24,23,52,71,59,78	27,17,52,21,9,57,60,25,106	200	100	1.86599e-07	2.37071e-05	0.235,0.0,0.355,0.276,0.0,0.333,0.226,0.0,0.301	0.308,0.404,0.329,0.364,0.561,0.313,0.372,0.541,0.269	-0.193
16895	ENSMUSG00000003435	Supt5	chr7	-	28337926	28338023	28331369	28331529	28338351	28338435	16895	2,12,1,2,9,1,2,30,2	78,66,71,60,70,67,77,144,171	2,3,3,0,3,0,3,0,4	59,74,111,61,77,99,101,171,156	196	100	5.26319e-08	7.93708e-06	0.013,0.085,0.007,0.017,0.062,0.008,0.013,0.096,0.006	0.017,0.02,0.014,0.0,0.019,0.0,0.015,0.0,0.013	0.023
16961	ENSMUSG00000036992	Nxt1	chr2	+	148674463	148674598	148672600	148672835	148675281	148676027	16961	5,0,0,1,0,0,7,1,7	33,10,13,35,8,11,41,26,39	0,6,6,3,5,9,4,17,18	11,28,33,24,22,32,31,38,63	200	100	1.76196e-05	0.00109856	0.07,0.0,0.0,0.014,0.0,0.0,0.079,0.019,0.082	0.0,0.097,0.083,0.059,0.102,0.123,0.061,0.183,0.125	-0.063
16977	ENSMUSG00000005981	Trap1	chr16	-	4055796	4055870	4054753	4054909	4060756	4060917	16977	21,37,19,25,32,25,22,59,65	0,0,2,0,0,0,0,0,2	30,26,30,21,29,41,60,41,74	3,4,0,3,1,0,7,3,0	173	100	8.27046e-06	0.000567897	1.0,1.0,0.846,1.0,1.0,1.0,1.0,1.0,0.949	0.853,0.79,1.0,0.802,0.944,1.0,0.832,0.888,1.0	0.076
16978	ENSMUSG00000005981	Trap1	chr16	-	4056329	4056439	4054753	4054909	4060756	4060917	16978	66,48,53,71,50,47,81,90,152	0,0,2,0,0,0,0,0,2	71,39,62,68,48,81,122,108,105	3,4,0,3,1,0,7,3,0	200	100	0.000431628	0.0150137	1.0,1.0,0.93,1.0,1.0,1.0,1.0,1.0,0.974	0.922,0.83,1.0,0.919,0.96,1.0,0.897,0.947,1.0	0.048
17029	ENSMUSG00000048277	Syngr2	chr11	+	117813045	117813185	117812458	117812696	117813277	117813475	17029	3.27257e+26	9,0,6,11,0,7,4,0,12	1.50205e+26	4,5,3,2,1,2,4,1,3	200	100	0.00067302	0.0216119	0.948,1.0,0.908,0.928,1.0,0.905,0.978,1.0,0.942	0.949,0.953,0.983,0.98,0.987,0.99,0.979,0.994,0.989	-0.022
17049	ENSMUSG00000072109	A530040E14Rik	chr1	+	85112450	85112585	85111808	85111959	85113046	85113463	17049	69,69,85,66,65,70,79,186,179	8,0,1,0,1,1,4,0,6	76,74,99,85,78,123,168,139,180	3,11,2,5,8,2,7,5,7	200	100	0.000565588	0.018717	0.812,1.0,0.977,1.0,0.97,0.972,0.908,1.0,0.937	0.927,0.771,0.961,0.895,0.83,0.969,0.923,0.933,0.928	0.049
17057	ENSMUSG00000049327	Kmt5a	chr5	+	124445968	124446084	124439929	124440015	124447213	124447370	17057	9,7,12,15,5,10,17,12,26	0,3,0,2,8,0,1,10,2	5,17,23,17,19,21,25,19,32	3,0,3,2,0,0,0,0,2	200	100	0.000380691	0.0135586	1.0,0.538,1.0,0.789,0.238,1.0,0.895,0.375,0.867	0.455,1.0,0.793,0.81,1.0,1.0,1.0,1.0,0.889	-0.138
17089	ENSMUSG00000020717	Pecam1	chr11	-	106681031	106681085	106679548	106679611	106682879	106682953	17089	62,31,33,57,31,26,55,73,82	4,0,0,2,0,0,1,4,1	59,31,84,55,23,75,93,64,101	3,2,4,2,2,7,5,1,10	153	100	0.0001356	0.00593924	0.91,1.0,1.0,0.949,1.0,1.0,0.973,0.923,0.982	0.928,0.91,0.932,0.947,0.883,0.875,0.924,0.977,0.868	0.055
17148	ENSMUSG00000022160	Mettl3	chr14	-	52298639	52298815	52297868	52298085	52299700	52299819	17148	29,35,17,17,27,6,23,92,28	2,0,2,0,0,2,2,0,4	27,17,27,19,26,25,27,33,48	7,0,1,6,4,0,7,1,2	200	100	0.000922909	0.0277654	0.879,1.0,0.81,1.0,1.0,0.6,0.852,1.0,0.778	0.659,1.0,0.931,0.613,0.765,1.0,0.659,0.943,0.923	0.047
17288	ENSMUSG00000036087	Slain2	chr5	+	72965803	72965881	72958148	72958286	72974530	72974702	17288	22,11,6,25,12,6,17,17,20	18,0,16,23,0,10,30,1,48	9,8,25,12,4,12,17,17,36	24,36,25,18,32,31,30,61,69	177	100	0.000712931	0.0225591	0.408,1.0,0.175,0.38,1.0,0.253,0.243,0.906,0.191	0.175,0.112,0.361,0.274,0.066,0.179,0.243,0.136,0.228	0.309
17454	ENSMUSG00000030822	Prr14	chr7	+	127473796	127473986	127473594	127473716	127474378	127474422	17454	107,67,119,122,73,135,147,163,385	0,0,0,0,0,0,1,0,0	1.11167e+26	0,4,3,4,6,2,6,4,1	200	100	0.000339957	0.0124254	1.0,1.0,1.0,1.0,1.0,1.0,0.987,1.0,1.0	1.0,0.954,0.961,0.947,0.934,0.975,0.958,0.975,0.992	0.032
17493	ENSMUSG00000030330	Ing4	chr6	+	125046903	125047070	125043953	125044025	125047210	125047316	17493	55,32,23,45,29,40,47,66,96	0,0,0,0,0,0,2,0,3	56,35,64,69,50,91,114,85,110	0,3,0,1,4,0,3,9,0	200	100	0.00136153	0.0383919	1.0,1.0,1.0,1.0,1.0,1.0,0.922,1.0,0.941	1.0,0.854,1.0,0.972,0.862,1.0,0.95,0.825,1.0	0.044
17520	ENSMUSG00000028382	Ptbp3	chr4	-	59546148	59546182	59524394	59524476	59549147	59549252	17520	11,2,5,12,1,5,10,6,8	76,43,14,91,42,11,98,88,70	1,14,32,7,7,13,8,21,47	48,38,109,47,19,102,87,56,169	133	100	0.000543343	0.0181611	0.098,0.034,0.212,0.09,0.018,0.255,0.071,0.049,0.079	0.015,0.217,0.181,0.101,0.217,0.087,0.065,0.22,0.173	-0.041
17577	ENSMUSG00000025059	Gk	chrX	-	85706237	85706324	85701936	85704396	85711050	85711131	17577	1,0,6,1,1,10,7,3,9	1,6,0,1,0,0,2,10,0	2,3,4,3,5,7,7,9,11	0,0,2,0,0,0,0,0,2	186	100	7.95873e-05	0.00379265	0.35,0.0,1.0,0.35,1.0,1.0,0.653,0.139,1.0	1.0,1.0,0.518,1.0,1.0,1.0,1.0,1.0,0.747	-0.308
17596	ENSMUSG00000030619	Eed	chr7	-	89971695	89971795	89971539	89971605	89972230	89972323	17596	2,9,0,0,14,0,2,8,2	66,16,27,58,23,43,61,36,117	0,1,0,0,1,0,0,2,0	53,54,96,55,50,112,87,88,141	199	100	1.81734e-06	0.000156891	0.015,0.22,0.0,0.0,0.234,0.0,0.016,0.1,0.009	0.0,0.009,0.0,0.0,0.01,0.0,0.0,0.011,0.0	0.063
17613	ENSMUSG00000014959	Gorasp2	chr2	+	70672564	70672761	70661575	70661760	70676464	70676545	17613	0,0,1,4,0,0,1,0,0	17,8,11,20,5,9,33,14,27	6,12,4,9,4,11,5,12,9	9,22,26,17,15,32,12,28,39	200	100	6.66134e-16	7.21453e-13	0.0,0.0,0.043,0.091,0.0,0.0,0.015,0.0,0.0	0.25,0.214,0.071,0.209,0.118,0.147,0.172,0.176,0.103	-0.146
17636	ENSMUSG00000028149	Rap1gds1	chr3	-	138983721	138983868	138965867	138965996	139015545	139015671	17636	38,2,4,20,4,2,15,5,18	0,0,0,1,0,0,1,0,0	6,2,24,6,6,13,20,23,42	1,0,1,1,4,2,2,7,6	200	100	8.92941e-12	4.25522e-09	1.0,1.0,1.0,0.909,1.0,1.0,0.882,1.0,1.0	0.75,1.0,0.923,0.75,0.429,0.765,0.833,0.622,0.778	0.216
17708	ENSMUSG00000038056	Kmt2c	chr5	-	25295397	25295610	25293106	25293248	25298869	25300075	17708	28,6,21,26,4,16,38,14,50	2,0,0,1,0,0,1,0,0	38,27,28,34,11,25,64,35,38	1,0,2,3,1,1,5,0,3	200	100	0.000910063	0.0274135	0.875,1.0,1.0,0.929,1.0,1.0,0.95,1.0,1.0	0.95,1.0,0.875,0.85,0.846,0.926,0.865,1.0,0.864	0.064
17810	ENSMUSG00000031948	Kars	chr8	-	112008206	112008386	112005631	112005788	112011209	112011266	17810	7,4,1,7,4,1,12,11,16	50,21,27,35,16,34,63,45,99	10,12,22,8,8,27,16,20,22	26,39,50,24,48,46,62,88,71	200	100	1.62137e-05	0.00102746	0.065,0.087,0.018,0.091,0.111,0.014,0.087,0.109,0.075	0.161,0.133,0.18,0.143,0.077,0.227,0.114,0.102,0.134	-0.068
17832	ENSMUSG00000040842	Szrd1	chr4	-	141120323	141120373	141118526	141118778	141139691	141139727	17832	10,6,6,11,7,8,11,25,30	0,3,0,1,0,1,1,2,2	7,15,12,8,10,24,17,21,22	6,8,2,1,2,4,8,8,2	149	100	2.0198e-06	0.000168894	1.0,0.573,1.0,0.881,1.0,0.843,0.881,0.893,0.91	0.439,0.557,0.801,0.843,0.77,0.801,0.588,0.638,0.881	0.185
17865	ENSMUSG00000029833	Trim24	chr6	+	37908216	37908364	37903532	37903651	37915164	37915297	17865	2,12,2,9,13,2,3,25,11	0,2,1,0,2,0,1,5,4	3,6,17,8,8,14,15,14,23	1,0,0,1,0,0,3,0,1	200	100	0.000189246	0.00769482	1.0,0.75,0.5,1.0,0.765,1.0,0.6,0.714,0.579	0.6,1.0,1.0,0.8,1.0,1.0,0.714,1.0,0.92	-0.125
17885	ENSMUSG00000031575	Ash2l	chr8	-	25831272	25831348	25828765	25828859	25832639	25832735	17885	24,14,7,16,22,9,30,32,20	4,2,1,4,3,4,0,4,3	18,13,40,10,8,47,25,22,59	0,0,0,0,0,0,4,1,2	175	100	2.48237e-09	5.47662e-07	0.774,0.8,0.8,0.696,0.807,0.563,1.0,0.821,0.792	1.0,1.0,1.0,1.0,1.0,1.0,0.781,0.926,0.944	-0.178
17942	ENSMUSG00000042138	Msantd2	chr9	+	37517216	37517472	37489320	37489833	37518726	37518787	17942	6,0,17,8,0,13,10,0,48	0,1,0,0,9,0,0,7,3	27,23,9,11,26,2,30,51,15	0,0,0,0,0,0,1,0,2	200	100	0.00036735	0.0132213	1.0,0.0,1.0,1.0,0.0,1.0,1.0,0.0,0.889	1.0,1.0,1.0,1.0,1.0,1.0,0.938,1.0,0.789	-0.315
17943	ENSMUSG00000042138	Msantd2	chr9	+	37517372	37517472	37489599	37489833	37518726	37518752	17943	11,0,15,8,0,15,13,0,50	0,1,0,0,9,0,0,7,3	28,23,10,12,23,7,31,50,17	0,0,0,0,0,0,1,0,2	199	100	0.000401789	0.014141	1.0,0.0,1.0,1.0,0.0,1.0,1.0,0.0,0.893	1.0,1.0,1.0,1.0,1.0,1.0,0.94,1.0,0.81	-0.317
17960	ENSMUSG00000028459	Cd72	chr4	-	43453082	43453172	43452306	43452639	43453640	43453712	17960	2.16264e+26	2,14,7,11,10,2,12,24,5	3.80379e+26	8,2,7,6,10,3,9,6,8	189	100	3.43748e-05	0.00191366	0.983,0.909,0.951,0.917,0.912,0.985,0.921,0.905,0.988	0.962,0.99,0.96,0.967,0.95,0.982,0.976,0.985,0.968	-0.03
17963	ENSMUSG00000028459	Cd72	chr4	-	43453082	43453211	43452320	43452639	43453640	43453712	17963	1.77202e+26	2,14,7,11,10,2,12,24,5	3.0431e+26	8,2,7,6,10,3,9,6,8	200	100	3.88569e-05	0.00208994	0.978,0.878,0.936,0.893,0.896,0.981,0.899,0.877,0.984	0.95,0.987,0.948,0.959,0.936,0.976,0.967,0.98,0.958	-0.038
17971	ENSMUSG00000028849	Map7d1	chr4	-	126238521	126238632	126236895	126237278	126240022	126240137	17971	6,2,5,11,1,9,8,5,11	10,12,11,14,21,7,8,22,22	8,20,9,12,11,9,10,20,10	9,5,7,9,6,8,16,12,11	200	100	4.7104e-05	0.00242932	0.231,0.077,0.185,0.282,0.023,0.391,0.333,0.102,0.2	0.308,0.667,0.391,0.4,0.478,0.36,0.238,0.455,0.313	-0.198
17993	ENSMUSG00000063358	Mapk1	chr16	+	17026357	17026489	17026025	17026140	17035441	17035551	17993	215,116,99,199,104,74,216,284,253	0,10,0,0,10,0,3,27,0	1.36153e+26	0,0,0,0,0,1,0,1,2	200	100	5.81313e-12	3.01107e-09	1.0,0.853,1.0,1.0,0.839,1.0,0.973,0.84,1.0	1.0,1.0,1.0,1.0,1.0,0.993,1.0,0.993,0.99	-0.052
18159	ENSMUSG00000034729	Mrps10	chr17	+	47372572	47372645	47372426	47372491	47374972	47375066	18159	5,6,12,5,5,9,10,15,21	2,7,3,3,6,0,5,11,0	11,20,16,7,11,12,13,22,26	1,0,0,1,2,5,2,2,1	172	100	0.000108837	0.00491149	0.592,0.333,0.699,0.492,0.326,1.0,0.538,0.442,1.0	0.865,1.0,1.0,0.803,0.762,0.583,0.791,0.865,0.938	-0.243
18160	ENSMUSG00000034729	Mrps10	chr17	+	47372575	47372645	47372426	47372491	47374972	47375109	18160	8,7,7,6,6,7,14,17,13	2,7,3,3,6,0,5,11,0	8,10,10,7,6,16,8,18,34	1,0,0,1,2,5,2,2,1	169	100	0.000470171	0.015913	0.703,0.372,0.58,0.542,0.372,1.0,0.624,0.478,1.0	0.826,1.0,1.0,0.806,0.64,0.654,0.703,0.842,0.953	-0.195
18222	ENSMUSG00000020166	Cnot2	chr10	-	116517316	116517383	116507040	116507188	116549032	116549163	18222	76,27,56,83,35,59,75,98,144	13,2,6,5,4,2,12,4,14	70,101,103,61,95,111,119,158,181	2,1,4,1,1,4,1,1,11	166	100	6.0102e-09	1.2136e-06	0.779,0.891,0.849,0.909,0.841,0.947,0.79,0.937,0.861	0.955,0.984,0.939,0.974,0.983,0.944,0.986,0.99,0.908	-0.095
18224	ENSMUSG00000020166	Cnot2	chr10	-	116527826	116527949	116507040	116507188	116549032	116549105	18224	82,43,34,91,35,46,110,104,134	13,2,6,5,4,2,12,4,14	68,57,119,83,66,116,165,119,192	2,1,4,1,1,4,1,1,11	200	100	3.65569e-08	5.92545e-06	0.759,0.915,0.739,0.901,0.814,0.92,0.821,0.929,0.827	0.944,0.966,0.937,0.976,0.971,0.935,0.988,0.983,0.897	-0.108
18228	ENSMUSG00000020166	Cnot2	chr10	-	116537220	116537278	116507040	116507188	116549032	116549175	18228	6,0,3,5,0,4,2,0,6	13,2,6,5,4,2,12,4,14	3,3,4,3,5,6,7,3,7	2,1,4,1,1,4,1,1,11	157	100	7.04121e-05	0.0034309	0.227,0.0,0.242,0.389,0.0,0.56,0.096,0.0,0.214	0.489,0.656,0.389,0.656,0.761,0.489,0.817,0.656,0.288	-0.386
18284	ENSMUSG00000038005	Hpf1	chr8	+	60896737	60896836	60890444	60890536	60900083	60900234	18284	132,83,92,137,122,82,195,228,274	0,0,0,2,0,1,1,0,3	1.01112e+26	4,2,0,7,8,0,11,12,6	198	100	1.13926e-09	2.74192e-07	1.0,1.0,1.0,0.972,1.0,0.976,0.99,1.0,0.979	0.927,0.966,1.0,0.902,0.883,1.0,0.923,0.909,0.967	0.049
18315	ENSMUSG00000007646	Rad51c	chr11	-	87388247	87388327	87380831	87380892	87388618	87388679	18315	4,3,1,1,3,1,3,0,4	7,4,5,5,2,2,9,5,4	0,0,0,1,0,0,0,0,1	2,2,9,1,3,3,4,4,8	179	100	5.14864e-08	7.86389e-06	0.242,0.295,0.101,0.101,0.456,0.218,0.157,0.0,0.358	0.0,0.0,0.0,0.358,0.0,0.0,0.0,0.0,0.065	0.167
18480	ENSMUSG00000042197	Zfp451	chr1	-	33779895	33780049	33779043	33779191	33782067	33782194	18480	4,2,3,5,4,3,8,2,17	0,8,0,0,6,0,0,7,2	12,14,9,7,4,6,23,26,15	0,0,1,0,1,0,0,0,0	200	100	2.69828e-06	0.000219427	1.0,0.111,1.0,1.0,0.25,1.0,1.0,0.125,0.81	1.0,1.0,0.818,1.0,0.667,1.0,1.0,1.0,1.0	-0.243
18489	ENSMUSG00000003680	Taf6l	chr19	-	8773504	8773692	8773289	8773424	8774334	8774467	18489	27,14,6,28,16,9,16,26,25	0,0,0,0,0,0,0,0,1	9,1,22,6,3,13,15,20,28	2,1,1,3,0,3,0,2,4	200	100	6.97872e-06	0.000494887	1.0,1.0,1.0,1.0,1.0,1.0,1.0,1.0,0.926	0.692,0.333,0.917,0.5,1.0,0.684,1.0,0.833,0.778	0.243
18545	ENSMUSG00000028614	Ndc1	chr4	+	107380597	107380706	107375077	107375216	107381675	107381727	18545	27,38,25,30,39,18,31,69,47	0,0,0,0,0,0,0,0,4	17,16,49,17,19,45,42,38,90	0,0,3,3,0,3,5,3,6	200	100	1.4804e-08	2.72953e-06	1.0,1.0,1.0,1.0,1.0,1.0,1.0,1.0,0.855	1.0,1.0,0.891,0.739,1.0,0.882,0.808,0.864,0.882	0.088
18599	ENSMUSG00000000378	Ccm2	chr11	+	6569963	6570137	6561111	6561241	6584519	6584603	18599	117,90,63,145,105,85,144,195,223	3,0,1,5,0,1,0,0,0	1.20147e+26	0,1,3,4,3,3,3,3,13	200	100	0.000598904	0.0196829	0.951,1.0,0.969,0.935,1.0,0.977,1.0,1.0,1.0	1.0,0.987,0.968,0.944,0.96,0.965,0.978,0.975,0.921	0.015
18618	ENSMUSG00000067851	Arfgef1	chr1	-	10216528	10216559	10215836	10215993	10232370	10232670	18618	36,21,18,60,25,25,68,43,73	2,8,0,0,8,0,0,15,0	30,36,45,34,24,53,65,53,79	0,0,1,2,0,2,0,1,5	130	100	4.86383e-05	0.00248692	0.933,0.669,1.0,1.0,0.706,1.0,1.0,0.688,1.0	1.0,1.0,0.972,0.929,1.0,0.953,1.0,0.976,0.924	-0.084
18743	ENSMUSG00000021693	Kif2a	chr13	-	106974494	106974562	106968637	106968788	106975370	106975481	18743	39,38,9,24,28,16,23,70,38	0,0,0,0,0,0,0,0,4	25,25,60,27,42,55,52,34,86	1,3,0,2,8,1,0,2,2	167	100	0.000351728	0.0127559	1.0,1.0,1.0,1.0,1.0,1.0,1.0,1.0,0.85	0.937,0.833,1.0,0.89,0.759,0.971,1.0,0.911,0.963	0.065
18842	ENSMUSG00000039055	Eme1	chr11	-	94650222	94651023	94650007	94650138	94653695	94653964	18842	7,9,14,13,15,13,10,33,25	0,0,0,0,0,0,0,0,1	5,14,11,5,12,20,13,24,23	3,0,1,2,0,3,2,0,5	200	100	8.90114e-06	0.000605964	1.0,1.0,1.0,1.0,1.0,1.0,1.0,1.0,0.926	0.455,1.0,0.846,0.556,1.0,0.769,0.765,1.0,0.697	0.204
18857	ENSMUSG00000022255	Mtdh	chr15	+	34123667	34123766	34117879	34118110	34131163	34131288	18857	45,63,37,51,56,27,62,126,122	2,0,1,1,0,0,5,0,4	52,38,82,53,30,95,112,70,173	2,6,5,8,1,8,11,11,12	198	100	4.97002e-10	1.36195e-07	0.919,1.0,0.949,0.963,1.0,1.0,0.862,1.0,0.939	0.929,0.762,0.892,0.77,0.938,0.857,0.837,0.763,0.879	0.112
18858	ENSMUSG00000022255	Mtdh	chr15	+	34131163	34131288	34117879	34118110	34134290	34134344	18858	55,24,49,50,31,61,78,42,178	0,4,0,0,7,0,0,18,0	41,58,94,63,69,114,132,156,137	0,0,0,0,0,0,0,0,0	200	100	8.20242e-07	8.07599e-05	1.0,0.75,1.0,1.0,0.689,1.0,1.0,0.538,1.0	1.0,1.0,1.0,1.0,1.0,1.0,1.0,1.0,1.0	-0.114
18884	ENSMUSG00000053565	Eif3k	chr7	-	28980318	28980542	28977869	28977990	28981673	28981805	18884	3.33294e+26	8,0,2,2,0,4,7,0,20	3.79417e+26	0,0,2,0,0,2,0,0,0	200	100	0.00042058	0.0147153	0.954,1.0,0.981,0.989,1.0,0.964,0.969,1.0,0.943	1.0,1.0,0.991,1.0,1.0,0.991,1.0,1.0,1.0	-0.02
18913	ENSMUSG00000042508	Dmtf1	chr5	-	9132455	9132613	9131275	9131308	9136065	9136142	18913	17,5,24,13,5,22,8,10,67	0,0,0,0,0,1,0,0,2	46,41,26,31,51,30,49,75,32	2,3,4,0,2,0,4,4,2	200	100	4.63699e-06	0.000348535	1.0,1.0,1.0,1.0,1.0,0.917,1.0,1.0,0.944	0.92,0.872,0.765,1.0,0.927,1.0,0.86,0.904,0.889	0.08
18964	ENSMUSG00000050357	Carmil2	chr8	+	105697867	105697945	105697560	105697641	105698030	105698143	18964	103,79,273,80,59,252,98,127,661	0,6,0,0,8,0,1,25,0	153,269,108,160,279,94,339,566,147	1,0,0,1,0,0,1,0,0	177	100	3.81335e-07	4.18713e-05	1.0,0.881,1.0,1.0,0.806,1.0,0.982,0.742,1.0	0.989,1.0,1.0,0.989,1.0,1.0,0.995,1.0,1.0	-0.062
19040	ENSMUSG00000033004	Mycbp2	chr14	-	103269357	103269465	103262701	103262821	103275788	103275890	19040	10,14,12,4,10,9,20,17,54	0,0,1,0,3,1,0,3,2	17,17,4,9,14,8,42,29,20	4,0,0,2,0,2,12,3,1	200	100	0.000805871	0.0250019	1.0,1.0,0.857,1.0,0.625,0.818,1.0,0.739,0.931	0.68,1.0,1.0,0.692,1.0,0.667,0.636,0.829,0.909	0.062
19055	ENSMUSG00000000738	Spg7	chr8	+	123094473	123094640	123093590	123093747	123095157	123095235	19055	35,36,62,48,50,68,52,76,269	2,0,2,1,0,3,3,0,23	56,44,75,45,55,47,105,113,97	5,2,6,6,8,3,19,13,1	200	100	0.000558288	0.018564	0.897,1.0,0.939,0.96,1.0,0.919,0.897,1.0,0.854	0.848,0.917,0.862,0.789,0.775,0.887,0.734,0.813,0.98	0.096
19137	ENSMUSG00000095041	AC149090.1	chrJH584304.1	-	56985	57151	55111	55701	58563	58835	19137	36,27,36,49,41,26,46,62,86	3,0,0,7,1,0,2,1,0	101,78,48,86,83,45,144,140,102	4,3,8,3,3,6,10,3,12	200	100	0.00046413	0.0157758	0.857,1.0,1.0,0.778,0.953,1.0,0.92,0.969,1.0	0.927,0.929,0.75,0.935,0.933,0.789,0.878,0.959,0.81	0.063
19144	ENSMUSG00000038861	Pi4kb	chr3	+	94983982	94984919	94974730	94975085	94992965	94993193	19144	41,19,19,37,27,14,53,70,54	11,5,5,9,2,0,3,4,17	47,42,52,33,25,40,52,44,78	3,1,6,4,1,3,2,1,7	200	100	0.000929819	0.0279028	0.651,0.655,0.655,0.673,0.871,1.0,0.898,0.897,0.614	0.887,0.955,0.813,0.805,0.926,0.87,0.929,0.957,0.848	-0.12
19149	ENSMUSG00000038861	Pi4kb	chr3	+	95005309	95005372	95004633	95004754	95005758	95006179	19149	1,27,0,1,43,0,0,35,0	40,50,21,45,32,26,41,91,84	0,6,0,0,8,2,2,0,0	36,39,40,37,32,58,51,76,62	162	100	3.24017e-06	0.000259072	0.015,0.25,0.0,0.014,0.453,0.0,0.0,0.192,0.0	0.0,0.087,0.0,0.0,0.134,0.021,0.024,0.0,0.0	0.073
19193	ENSMUSG00000039117	Taf4	chr2	-	179939793	179939954	179938410	179938530	179975412	179976646	19193	66,11,24,43,20,32,54,33,83	0,0,0,0,0,4,1,0,0	39,42,48,40,34,41,55,76,77	2,4,0,1,8,1,2,11,0	200	100	1.27844e-08	2.37979e-06	1.0,1.0,1.0,1.0,1.0,0.8,0.964,1.0,1.0	0.907,0.84,1.0,0.952,0.68,0.953,0.932,0.776,1.0	0.08
19218	ENSMUSG00000019054	Fis1	chr5	+	136962998	136963131	136962076	136962228	136964208	136964395	19218	86,32,50,80,20,55,94,65,163	0,7,0,0,9,0,0,19,0	94,98,141,78,92,118,177,185,183	0,0,0,0,0,0,0,0,0	200	100	5.39727e-08	8.0881e-06	1.0,0.696,1.0,1.0,0.526,1.0,1.0,0.631,1.0	1.0,1.0,1.0,1.0,1.0,1.0,1.0,1.0,1.0	-0.127
19257	ENSMUSG00000033157	Abhd10	chr16	-	45732737	45732779	45731550	45731959	45736892	45737030	19257	2,5,2,1,2,1,2,6,5	9,3,6,7,2,1,8,6,26	0,0,3,0,3,2,0,2,2	20,10,5,7,13,14,17,16,14	141	100	2.52432e-05	0.00150996	0.136,0.542,0.191,0.092,0.415,0.415,0.151,0.415,0.12	0.0,0.0,0.299,0.0,0.141,0.092,0.0,0.081,0.092	0.197
19322	ENSMUSG00000039262	Prrc2b	chr2	+	32219539	32219737	32219213	32219405	32220089	32220176	19322	55,15,21,48,22,30,53,40,85	0,7,0,0,8,0,0,11,0	32,30,67,40,40,43,69,68,85	0,0,0,0,0,0,0,0,0	200	100	2.91124e-07	3.4003e-05	1.0,0.517,1.0,1.0,0.579,1.0,1.0,0.645,1.0	1.0,1.0,1.0,1.0,1.0,1.0,1.0,1.0,1.0	-0.14
19362	ENSMUSG00000020064	Herc4	chr10	+	63290503	63290676	63289051	63289241	63299119	63299239	19362	37,21,17,51,16,17,64,36,58	0,0,0,0,0,0,1,0,2	38,13,47,45,16,56,57,29,88	2,2,0,4,2,0,6,2,0	200	100	0.000197673	0.00794257	1.0,1.0,1.0,1.0,1.0,1.0,0.97,1.0,0.935	0.905,0.765,1.0,0.849,0.8,1.0,0.826,0.879,1.0	0.098
19388	ENSMUSG00000026975	Dph7	chr2	+	24965556	24965654	24962451	24962625	24966501	24966529	19388	8,33,4,6,16,7,5,41,16	0,7,0,0,5,0,0,7,0	2,1,9,2,2,12,12,9,14	0,0,0,0,0,0,0,0,0	197	100	4.81942e-07	5.14944e-05	1.0,0.705,1.0,1.0,0.619,1.0,1.0,0.748,1.0	1.0,1.0,1.0,1.0,1.0,1.0,1.0,1.0,1.0	-0.103
19390	ENSMUSG00000026975	Dph7	chr2	+	24965559	24965654	24962399	24962625	24966501	24966574	19390	8,33,4,6,16,7,5,41,16	0,7,0,0,5,0,0,7,0	2,1,7,2,2,11,12,10,13	0,0,0,0,0,0,0,0,0	194	100	5.08941e-07	5.38957e-05	1.0,0.708,1.0,1.0,0.623,1.0,1.0,0.751,1.0	1.0,1.0,1.0,1.0,1.0,1.0,1.0,1.0,1.0	-0.102
19411	ENSMUSG00000024457	Trim26	chr17	+	36854283	36854301	36852462	36852693	36856201	36856224	19411	23,44,24,31,48,30,39,104,103	13,6,10,14,2,13,11,5,24	45,48,37,22,27,42,51,65,43	17,7,17,12,20,23,13,52,37	117	100	0.00067973	0.0217687	0.602,0.862,0.672,0.654,0.954,0.664,0.752,0.947,0.786	0.693,0.854,0.65,0.61,0.536,0.609,0.77,0.517,0.498	0.128
19434	ENSMUSG00000027900	Dram2	chr3	+	106571610	106571693	106566044	106566184	106572972	106573065	19434	24,11,13,17,6,16,21,19,26	2,0,0,1,0,3,0,0,1	13,3,12,17,9,15,26,17,48	1,1,2,5,0,6,3,0,10	182	100	7.36506e-08	1.06356e-05	0.868,1.0,1.0,0.903,1.0,0.746,1.0,1.0,0.935	0.877,0.622,0.767,0.651,1.0,0.579,0.826,1.0,0.725	0.156
19454	ENSMUSG00000045374	Wdr81	chr11	-	75444254	75444434	75440943	75442089	75444697	75444843	19454	13,13,18,18,18,20,17,28,78	0,0,0,0,0,0,0,0,1	25,32,29,24,33,25,63,54,52	2,3,1,3,3,0,5,4,4	200	100	1.77091e-10	5.78021e-08	1.0,1.0,1.0,1.0,1.0,1.0,1.0,1.0,0.975	0.862,0.842,0.935,0.8,0.846,1.0,0.863,0.871,0.867	0.121
19477	ENSMUSG00000021413	Prpf4b	chr13	+	34903529	34903602	34903108	34903273	34904043	34904089	19477	2,7,14,6,4,8,3,20,37	3,5,3,1,2,4,3,8,16	10,9,10,16,20,6,22,16,15	2,3,0,3,3,0,0,1,3	172	100	3.93255e-05	0.00210564	0.279,0.449,0.731,0.777,0.538,0.538,0.368,0.592,0.573	0.744,0.636,1.0,0.756,0.795,1.0,1.0,0.903,0.744	-0.304
19549	ENSMUSG00000021377	Dek	chr13	-	47093117	47093213	47088476	47088615	47098154	47098337	19549	3,11,5,4,13,4,13,19,20	104,44,48,141,34,56,159,92,173	4,16,6,4,7,5,6,13,10	65,91,150,83,98,182,103,247,326	195	100	4.62865e-05	0.00239754	0.015,0.114,0.051,0.014,0.164,0.035,0.04,0.096,0.056	0.031,0.083,0.02,0.024,0.035,0.014,0.029,0.026,0.015	0.034
19566	ENSMUSG00000026504	Sdccag8	chr1	+	176948280	176948389	176946107	176946235	176955791	176955923	19566	5,0,9,9,0,5,9,0,21	0,4,0,0,3,0,0,3,0	16,4,10,12,3,9,17,15,22	0,0,0,0,0,0,0,0,0	200	100	0.000441546	0.0153097	1.0,0.0,1.0,1.0,0.0,1.0,1.0,0.0,1.0	1.0,1.0,1.0,1.0,1.0,1.0,1.0,1.0,1.0	-0.333
19607	ENSMUSG00000020212	Mdm1	chr10	+	118147980	118148115	118146594	118146971	118150788	118150956	19607	14,8,11,12,13,6,13,24,20	1,0,0,0,0,1,2,0,0	2,4,20,7,2,16,14,5,28	1,2,2,2,1,3,0,2,0	200	100	0.00141421	0.0395962	0.875,1.0,1.0,1.0,1.0,0.75,0.765,1.0,1.0	0.5,0.5,0.833,0.636,0.5,0.727,1.0,0.556,1.0	0.238
19637	ENSMUSG00000046169	Adamts6	chr13	+	104445615	104445704	104444814	104444953	104462227	104462357	19637	3,6,3,8,8,1,6,17,3	0,0,0,3,0,0,1,0,1	1,1,2,5,2,8,4,2,9	3,0,2,0,0,3,2,0,4	188	100	2.31678e-05	0.00139399	1.0,1.0,1.0,0.587,1.0,1.0,0.761,1.0,0.615	0.151,1.0,0.347,1.0,1.0,0.587,0.515,1.0,0.545	0.202
19652	ENSMUSG00000041638	Gcn1l1	chr5	+	115590244	115590423	115589200	115589325	115590973	115591067	19652	57,6,38,67,22,37,68,27,120	0,0,0,0,0,2,0,0,2	42,53,72,59,59,58,85,77,106	3,1,3,6,0,2,7,2,4	200	100	4.37173e-08	6.99095e-06	1.0,1.0,1.0,1.0,1.0,0.902,1.0,1.0,0.968	0.875,0.964,0.923,0.831,1.0,0.935,0.859,0.951,0.93	0.067
19768	ENSMUSG00000055762	Eef1d	chr15	-	75900690	75900762	75896675	75896919	75901131	75901252	19768	71,44,48,60,43,46,68,104,125	77,56,61,69,51,75,110,111,237	93,57,111,101,66,120,183,158,195	31,29,65,52,30,77,86,74,122	171	100	0	0	0.35,0.315,0.315,0.337,0.33,0.264,0.266,0.354,0.236	0.637,0.535,0.5,0.532,0.563,0.477,0.554,0.555,0.483	-0.23
19878	ENSMUSG00000037331	Larp1	chr11	+	58040689	58040755	58040390	58040452	58041477	58041652	19878	101,44,66,92,42,49,95,94,160	0,6,0,0,6,0,0,12,0	81,76,142,54,82,110,145,142,173	2,0,1,0,0,0,0,0,2	165	100	0.000302469	0.0112608	1.0,0.816,1.0,1.0,0.809,1.0,1.0,0.826,1.0	0.961,1.0,0.989,1.0,1.0,1.0,1.0,1.0,0.981	-0.053
19916	ENSMUSG00000022503	Nubp1	chr16	+	10420255	10420346	10419652	10419685	10420973	10421128	19916	95,77,66,95,70,37,124,167,151	1,4,3,2,2,3,3,3,4	56,48,110,51,44,104,106,119,190	6,7,9,7,1,5,20,9,12	190	100	2.59678e-08	4.41953e-06	0.98,0.91,0.921,0.962,0.949,0.867,0.956,0.967,0.952	0.831,0.783,0.865,0.793,0.959,0.916,0.736,0.874,0.893	0.09
19993	ENSMUSG00000044551	9930012K11Rik	chr14	-	70156415	70156518	70155849	70155953	70156658	70156799	19993	2,2,6,6,3,3,8,3,12	1,2,0,0,5,0,0,4,0	4,7,15,5,5,11,5,12,11	0,0,0,0,0,0,0,0,0	200	100	0.00158621	0.0435422	0.5,0.333,1.0,1.0,0.231,1.0,1.0,0.273,1.0	1.0,1.0,1.0,1.0,1.0,1.0,1.0,1.0,1.0	-0.296
20036	ENSMUSG00000026436	Elk4	chr1	+	132013025	132013234	132007875	132007940	132014382	132014456	20036	4,4,8,18,8,8,3,10,7	13,10,4,16,14,6,13,26,12	1,2,7,0,1,0,2,0,4	10,2,7,18,2,17,20,24,22	200	100	1.89044e-07	2.37071e-05	0.133,0.167,0.5,0.36,0.222,0.4,0.103,0.161,0.226	0.048,0.333,0.333,0.0,0.2,0.0,0.048,0.0,0.083	0.136
20055	ENSMUSG00000056962	Jmjd6	chr11	-	116839837	116839926	116838989	116839128	116840409	116840545	20055	0,0,3,1,0,4,2,0,9	11,12,10,12,6,9,7,9,21	5,3,4,5,6,4,6,8,8	6,5,12,3,9,14,16,19,19	188	100	0.000349137	0.0126812	0.0,0.0,0.138,0.042,0.0,0.191,0.132,0.0,0.186	0.307,0.242,0.151,0.47,0.262,0.132,0.166,0.183,0.183	-0.156
20120	ENSMUSG00000028796	Phc2	chr4	+	128741915	128742084	128723547	128723713	128743353	128743471	20120	6,3,1,4,0,4,11,3,9	7,9,5,11,10,4,9,29,13	11,7,10,7,13,8,7,24,18	8,9,4,6,13,8,15,22,15	200	100	0.000348122	0.0126637	0.3,0.143,0.091,0.154,0.0,0.333,0.379,0.049,0.257	0.407,0.28,0.556,0.368,0.333,0.333,0.189,0.353,0.375	-0.165
20140	ENSMUSG00000004043	Stat5a	chr11	+	100881737	100881789	100881029	100881185	100882061	100882166	20140	49,53,44,44,43,50,52,92,124	0,0,1,0,0,3,1,0,11	41,67,55,55,92,59,76,113,103	1,10,5,4,3,2,3,11,2	151	100	0.000241758	0.00935976	1.0,1.0,0.967,1.0,1.0,0.917,0.972,1.0,0.882	0.964,0.816,0.879,0.901,0.953,0.951,0.944,0.872,0.972	0.054
20160	ENSMUSG00000075415	Fnbp1	chr2	-	31052984	31053080	31040404	31040514	31054023	31054218	20160	14,0,3,10,3,5,11,2,17	105,83,43,125,71,35,156,155,147	3,15,16,9,16,15,14,25,23	99,79,149,85,49,153,123,133,250	195	100	0.000199661	0.00796874	0.064,0.0,0.035,0.039,0.021,0.068,0.035,0.007,0.056	0.015,0.089,0.052,0.052,0.143,0.048,0.055,0.088,0.045	-0.029
20162	ENSMUSG00000075415	Fnbp1	chr2	-	31052984	31053137	31040404	31040514	31054023	31054218	20162	12,0,2,5,0,4,9,0,16	105,83,43,125,71,35,156,155,147	1,15,10,7,14,10,12,20,24	99,79,149,85,49,153,123,133,250	200	100	3.83895e-05	0.00207417	0.054,0.0,0.023,0.02,0.0,0.054,0.028,0.0,0.052	0.005,0.087,0.032,0.04,0.125,0.032,0.047,0.07,0.046	-0.028
20163	ENSMUSG00000075415	Fnbp1	chr2	-	31052984	31053167	31040404	31040514	31054023	31054218	20163	28,0,4,9,0,5,18,12,21	105,83,43,125,71,35,156,155,147	10,20,13,14,14,22,17,29,42	99,79,149,85,49,153,123,133,250	200	100	0.000891238	0.0270172	0.118,0.0,0.044,0.035,0.0,0.067,0.055,0.037,0.067	0.048,0.112,0.042,0.076,0.125,0.067,0.065,0.098,0.077	-0.032
20173	ENSMUSG00000029290	Zfp326	chr5	+	105878387	105878520	105876575	105876698	105878748	105878793	20173	0,3,0,0,4,0,0,12,0	8,15,2,6,10,8,6,30,23	0,0,0,0,0,0,0,0,0	3,6,10,7,6,12,13,12,14	200	100	0.0011878	0.0342223	0.0,0.091,0.0,0.0,0.167,0.0,0.0,0.167,0.0	0.0,0.0,0.0,0.0,0.0,0.0,0.0,0.0,0.0	0.047
20218	ENSMUSG00000028822	Tmem50a	chr4	-	134913090	134913261	134909612	134909725	134914888	134915015	20218	68,40,22,50,21,33,86,58,86	1,0,0,0,0,1,0,0,1	40,35,84,40,30,78,81,66,127	2,1,3,4,1,0,0,3,4	200	100	0.00129339	0.036644	0.971,1.0,1.0,1.0,1.0,0.943,1.0,1.0,0.977	0.909,0.946,0.933,0.833,0.938,1.0,1.0,0.917,0.941	0.053
20219	ENSMUSG00000031112	Stk26	chrX	+	50870255	50870486	50841678	50841835	50879488	50879545	20219	16,14,8,38,11,9,19,19,22	1,2,0,4,3,0,1,4,0	15,3,26,10,6,20,32,10,27	0,0,1,0,0,1,0,0,0	200	100	0.000454885	0.015595	0.889,0.778,1.0,0.826,0.647,1.0,0.905,0.704,1.0	1.0,1.0,0.929,1.0,1.0,0.909,1.0,1.0,1.0	-0.121
20226	ENSMUSG00000085385	Snhg17	chr2	-	158358204	158358340	158357197	158357263	158359181	158359432	20226	3,3,8,4,1,2,4,5,17	1,0,8,3,0,3,5,0,23	1,0,1,4,3,0,1,4,2	9,13,5,7,5,6,15,30,6	200	100	3.29062e-07	3.7336e-05	0.6,1.0,0.333,0.4,1.0,0.25,0.286,1.0,0.27	0.053,0.0,0.091,0.222,0.231,0.0,0.032,0.063,0.143	0.478
20327	ENSMUSG00000078713	Tomm5	chr4	-	45106838	45106888	45105211	45105644	45107912	45108108	20327	5,0,4,1,0,3,1,0,8	52,36,33,41,33,37,50,62,83	8,2,9,4,2,9,7,6,14	38,40,63,34,33,56,79,58,83	149	100	1.63862e-05	0.00103289	0.061,0.0,0.075,0.016,0.0,0.052,0.013,0.0,0.061	0.124,0.032,0.087,0.073,0.039,0.097,0.056,0.065,0.102	-0.044
20355	ENSMUSG00000027575	Arfgap1	chr2	+	180971573	180971683	180971013	180971114	180971983	180972155	20355	15,4,11,19,2,14,19,11,39	0,0,1,0,0,2,1,0,4	24,20,30,14,17,19,44,42,50	1,5,1,1,3,3,2,5,7	200	100	9.65156e-06	0.000651467	1.0,1.0,0.846,1.0,1.0,0.778,0.905,1.0,0.83	0.923,0.667,0.938,0.875,0.739,0.76,0.917,0.808,0.781	0.106
20391	ENSMUSG00000032508	Myd88	chr9	-	119338575	119338710	119338005	119338186	119339631	119340041	20391	49,24,25,49,31,23,65,59,122	0,0,1,0,0,4,0,0,1	23,38,61,46,42,74,66,71,71	0,2,1,0,9,0,1,12,0	200	100	9.92118e-07	9.418e-05	1.0,1.0,0.926,1.0,1.0,0.742,1.0,1.0,0.984	1.0,0.905,0.968,1.0,0.7,1.0,0.971,0.747,1.0	0.04
20430	ENSMUSG00000020456	Ogdh	chr11	+	6347097	6347250	6346514	6346694	6347828	6347931	20430	128,78,50,140,79,28,159,154,146	2,11,0,1,8,0,6,22,1	82,64,158,85,66,154,110,106,236	0,0,0,0,0,0,0,0,0	200	100	1.66533e-15	1.65333e-12	0.97,0.78,1.0,0.986,0.832,1.0,0.93,0.778,0.986	1.0,1.0,1.0,1.0,1.0,1.0,1.0,1.0,1.0	-0.082
20515	ENSMUSG00000010358	Ifi35	chr11	+	101457189	101457337	101456565	101456664	101457415	101457522	20515	56,44,39,59,39,43,66,90,101	3,0,0,0,0,0,0,0,0	43,27,65,38,43,39,82,77,93	1,0,1,5,1,1,3,5,1	200	100	0.00164853	0.0448908	0.903,1.0,1.0,1.0,1.0,1.0,1.0,1.0,1.0	0.956,1.0,0.97,0.792,0.956,0.951,0.932,0.885,0.979	0.054
20650	ENSMUSG00000010453	Kansl3	chr1	-	36347216	36347294	36345837	36346029	36348524	36348681	20650	0,0,0,0,0,0,1,2,2	4,4,3,10,4,5,10,7,17	3,0,4,0,0,2,1,2,7	8,8,8,6,8,14,25,13,22	177	100	0.000338747	0.0124174	0.0,0.0,0.0,0.0,0.0,0.0,0.053,0.139,0.062	0.175,0.0,0.22,0.0,0.0,0.075,0.022,0.08,0.152	-0.052
20680	ENSMUSG00000028896	Rcc1	chr4	-	132339202	132339241	132338050	132338238	132339924	132340006	20680	5,1,1,0,5,0,4,12,4	11,0,13,9,0,3,13,0,21	2,1,3,1,1,1,1,0,3	8,18,20,9,16,21,22,22,37	138	100	0.001144	0.0331661	0.248,1.0,0.053,0.0,1.0,0.0,0.182,1.0,0.121	0.153,0.039,0.098,0.075,0.043,0.033,0.032,0.0,0.055	0.342
20712	ENSMUSG00000036908	Unc93b1	chr19	+	3944022	3944296	3943528	3943711	3947006	3947125	20712	2.35219e+26	6,3,2,0,3,4,7,10,6	2.78223e+26	2,3,3,2,0,0,3,4,2	200	100	0.0010757	0.0314488	0.951,0.973,0.986,1.0,0.97,0.972,0.953,0.954,0.984	0.986,0.974,0.983,0.985,1.0,1.0,0.988,0.982,0.993	-0.016
20713	ENSMUSG00000036908	Unc93b1	chr19	+	3944022	3944296	3943528	3943711	3948627	3949340	20713	114,73,109,128,60,116,112,113,318	0,13,0,0,12,3,0,29,7	82,85,135,85,90,132,171,168,196	0,3,2,0,0,3,0,0,0	200	100	3.44316e-11	1.37057e-08	1.0,0.737,1.0,1.0,0.714,0.951,1.0,0.661,0.958	1.0,0.934,0.971,1.0,1.0,0.957,1.0,1.0,1.0	-0.093
20714	ENSMUSG00000036908	Unc93b1	chr19	+	3947006	3947125	3943528	3943711	3948627	3949339	20714	4.4932e+27	0,13,0,0,12,3,0,29,7	5.88534e+27	0,3,2,0,0,3,0,0,0	200	100	1.77222e-06	0.000154112	1.0,0.925,1.0,1.0,0.928,0.988,1.0,0.919,0.99	1.0,0.989,0.993,1.0,1.0,0.989,1.0,1.0,1.0	-0.025
20717	ENSMUSG00000021824	Ap3m1	chr14	-	21044652	21044824	21040952	21041090	21045487	21045763	20717	25,14,10,19,10,6,19,18,27	0,0,0,3,0,1,1,0,2	7,11,28,11,7,27,30,19,24	2,0,2,4,0,7,1,0,6	200	100	9.30421e-07	8.93917e-05	1.0,1.0,1.0,0.76,1.0,0.75,0.905,1.0,0.871	0.636,1.0,0.875,0.579,1.0,0.659,0.938,1.0,0.667	0.104
20921	ENSMUSG00000038695	Josd2	chr7	+	44468305	44468417	44468071	44468190	44468806	44468969	20921	0,0,0,3,0,0,0,0,5	8,20,9,12,25,9,7,50,13	1,1,1,5,0,3,6,0,3	11,6,7,6,5,6,30,12,15	200	100	0.000436911	0.0151753	0.0,0.0,0.0,0.111,0.0,0.0,0.0,0.0,0.161	0.043,0.077,0.067,0.294,0.0,0.2,0.091,0.0,0.091	-0.066
20925	ENSMUSG00000038695	Josd2	chr7	+	44469982	44470172	44468806	44468969	44470411	44470537	20925	0,0,3,0,1,3,0,3,2	16,18,11,12,12,6,24,39,33	6,1,3,2,5,0,10,2,3	18,22,24,21,17,21,32,29,39	200	100	0.000872836	0.0266288	0.0,0.0,0.12,0.0,0.04,0.2,0.0,0.037,0.029	0.143,0.022,0.059,0.045,0.128,0.0,0.135,0.033,0.037	-0.02
20985	ENSMUSG00000038608	Dock10	chr1	-	80505125	80505198	80501712	80501826	80505324	80505463	20985	1,0,4,1,0,1,5,0,5	84,63,51,77,49,48,91,99,141	3,3,6,2,1,4,9,10,10	65,37,85,79,38,95,116,96,138	172	100	3.11312e-05	0.00175823	0.007,0.0,0.044,0.007,0.0,0.012,0.031,0.0,0.02	0.026,0.045,0.039,0.015,0.015,0.024,0.043,0.057,0.04	-0.02
21070	ENSMUSG00000037570	Mcrs1	chr15	-	99250462	99250582	99249875	99250014	99251861	99251961	21070	45,58,45,40,46,38,52,103,108	3,0,4,6,0,3,8,0,6	40,37,62,50,39,70,89,76,90	5,8,10,3,3,10,11,14,13	200	100	3.49993e-05	0.00193487	0.882,1.0,0.849,0.769,1.0,0.864,0.765,1.0,0.9	0.8,0.698,0.756,0.893,0.867,0.778,0.802,0.731,0.776	0.103
21105	ENSMUSG00000022971	Ifnar2	chr16	+	91385941	91386065	91384982	91385024	91387943	91388116	21105	20,8,13,18,7,15,9,19,48	0,0,2,0,0,2,0,0,3	16,24,27,21,23,23,48,54,52	2,4,1,2,4,1,11,3,1	200	100	8.03975e-07	7.94868e-05	1.0,1.0,0.765,1.0,1.0,0.789,1.0,1.0,0.889	0.8,0.75,0.931,0.84,0.742,0.92,0.686,0.9,0.963	0.101
21121	ENSMUSG00000034867	Ankrd27	chr7	+	35622304	35622349	35620542	35620662	35625646	35625766	21121	5,4,7,8,1,4,14,3,26	1,5,3,1,2,3,0,5,2	18,11,21,3,18,21,26,35,27	1,0,0,3,2,0,5,2,1	144	100	0.00026384	0.00997861	0.776,0.357,0.618,0.847,0.258,0.481,1.0,0.294,0.9	0.926,1.0,1.0,0.41,0.862,1.0,0.783,0.924,0.949	-0.258
21237	ENSMUSG00000055923	Aasdh	chr5	-	76894289	76894362	76891602	76891795	76896376	76896690	21237	0,0,0,0,0,1,0,0,0	1,12,5,1,9,1,4,13,17	1,0,0,1,0,6,3,0,7	4,7,8,6,3,10,11,7,7	172	100	6.82531e-05	0.00333252	0.0,0.0,0.0,0.0,0.0,0.368,0.0,0.0,0.0	0.127,0.0,0.0,0.088,0.0,0.259,0.137,0.0,0.368	-0.068
21298	ENSMUSG00000015536	Mocs2	chr13	+	114819335	114819457	114818235	114818323	114820801	114820946	21298	4,0,1,4,0,0,2,0,8	3,4,2,3,3,1,2,6,7	8,3,6,7,1,3,12,8,7	4,2,1,2,0,4,0,2,6	200	100	2.52854e-05	0.00150996	0.4,0.0,0.2,0.4,0.0,0.0,0.333,0.0,0.364	0.5,0.429,0.75,0.636,1.0,0.273,1.0,0.667,0.368	-0.436
21312	ENSMUSG00000025027	Xpnpep1	chr19	-	53032008	53032097	53025258	53025383	53038513	53038553	21312	26,54,16,27,70,28,42,123,38	10,0,5,11,0,2,13,0,10	13,22,43,25,30,42,58,48,54	4,6,21,2,10,14,14,15,19	188	100	0.000478379	0.0161449	0.58,1.0,0.63,0.566,1.0,0.882,0.632,1.0,0.669	0.634,0.661,0.521,0.869,0.615,0.615,0.688,0.63,0.602	0.125
21313	ENSMUSG00000025027	Xpnpep1	chr19	-	53032624	53032821	53032008	53032097	53038513	53038560	21313	3,4,0,1,20,0,3,19,0	7,25,6,8,31,9,20,54,9	1,0,1,0,0,0,2,2,2	1,6,14,7,7,7,20,11,14	200	100	3.7759e-07	4.1652e-05	0.176,0.074,0.0,0.059,0.244,0.0,0.07,0.15,0.0	0.333,0.0,0.034,0.0,0.0,0.0,0.048,0.083,0.067	0.023
21352	ENSMUSG00000013495	Tmem175	chr5	+	108642695	108642779	108641679	108642152	108643038	108643195	21352	9,13,1,4,3,2,3,23,12	0,6,0,0,4,0,0,10,0	2,5,9,3,7,5,8,9,12	0,0,0,0,0,0,0,0,1	183	100	3.76539e-05	0.00204369	1.0,0.542,1.0,1.0,0.291,1.0,1.0,0.557,1.0	1.0,1.0,1.0,1.0,1.0,1.0,1.0,1.0,0.868	-0.164
21355	ENSMUSG00000046897	Zfp740	chr15	+	102205228	102205305	102204570	102205086	102207770	102207920	21355	9,3,18,35,4,3,15,5,26	1,0,2,0,0,1,2,0,0	8,14,6,8,4,23,20,18,18	2,6,1,0,4,5,2,6,4	176	100	1.54377e-09	3.5743e-07	0.836,1.0,0.836,1.0,1.0,0.63,0.81,1.0,1.0	0.694,0.57,0.773,1.0,0.362,0.723,0.85,0.63,0.719	0.199
21397	ENSMUSG00000034833	Tespa1	chr10	+	130328660	130328749	130322878	130322969	130330981	130331153	21397	1,0,0,2,0,1,4,1,0	16,27,11,13,11,4,13,44,19	1,0,4,1,1,4,5,0,5	14,7,20,8,6,19,26,15,36	188	100	0.00130217	0.0368053	0.032,0.0,0.0,0.076,0.0,0.117,0.141,0.012,0.0	0.037,0.0,0.096,0.062,0.081,0.101,0.093,0.0,0.069	-0.018
21445	ENSMUSG00000028969	Cdk5	chr5	-	24420492	24420589	24420258	24420328	24420730	24420805	21445	59,48,42,43,76,48,65,121,167	1,0,0,0,0,2,0,0,4	56,67,52,34,62,36,101,130,87	0,2,0,3,6,1,3,4,5	196	100	2.61273e-05	0.00155245	0.968,1.0,1.0,1.0,1.0,0.924,1.0,1.0,0.955	1.0,0.945,1.0,0.853,0.841,0.948,0.945,0.943,0.899	0.053
21533	ENSMUSG00000030060	Hmces	chr6	+	87917838	87917982	87914305	87914695	87921525	87921551	21533	153,84,120,152,82,114,186,180,328	2,4,2,2,4,1,3,13,1	1.38165e+26	0,0,3,1,0,1,0,0,6	200	100	1.14593e-05	0.000758447	0.975,0.913,0.968,0.974,0.911,0.983,0.969,0.874,0.994	1.0,1.0,0.978,0.986,1.0,0.993,1.0,1.0,0.972	-0.041
21538	ENSMUSG00000038990	Cables2	chr2	-	180261515	180261681	180261076	180261180	180262116	180262225	21538	47,46,48,56,48,35,53,93,136	0,6,0,0,8,0,0,15,1	60,50,58,59,49,38,91,105,112	0,0,0,0,1,0,0,0,0	200	100	2.4082e-09	5.36263e-07	1.0,0.793,1.0,1.0,0.75,1.0,1.0,0.756,0.986	1.0,1.0,1.0,1.0,0.961,1.0,1.0,1.0,1.0	-0.075
21591	ENSMUSG00000040687	Madd	chr2	-	91173112	91173193	91170568	91170747	91175642	91175729	21591	22,8,20,29,2,13,24,9,71	0,5,0,0,5,0,0,10,0	30,26,23,20,26,23,54,30,39	0,0,0,0,0,0,0,0,0	180	100	0.000112955	0.00505898	1.0,0.471,1.0,1.0,0.182,1.0,1.0,0.333,1.0	1.0,1.0,1.0,1.0,1.0,1.0,1.0,1.0,1.0	-0.224
21610	ENSMUSG00000005986	Ankrd13d	chr19	-	4273535	4273602	4273020	4273102	4280536	4280726	21610	1,8,2,2,6,3,3,14,13	0,0,2,0,0,1,0,0,4	11,11,5,17,7,12,15,20,17	2,2,2,1,1,1,3,4,3	166	100	0.000217472	0.008579	1.0,1.0,0.376,1.0,1.0,0.644,1.0,1.0,0.662	0.768,0.768,0.601,0.911,0.808,0.878,0.751,0.751,0.773	0.075
21622	ENSMUSG00000036270	Edc4	chr8	+	105888387	105888518	105888117	105888308	105888598	105888713	21622	32,24,37,27,23,33,42,37,101	0,5,0,0,4,0,0,14,0	37,26,38,23,37,56,34,65,72	0,0,0,0,0,0,0,0,0	200	100	3.39727e-06	0.000268036	1.0,0.706,1.0,1.0,0.742,1.0,1.0,0.569,1.0	1.0,1.0,1.0,1.0,1.0,1.0,1.0,1.0,1.0	-0.109
21721	ENSMUSG00000073155	1810058I24Rik	chr6	+	35252955	35253045	35252715	35252782	35260409	35260463	21721	6,5,0,8,6,7,9,22,9	27,12,14,22,10,20,38,26,62	4,6,11,7,2,11,7,5,12	26,26,58,32,27,50,73,64,87	189	100	0.000814008	0.0251235	0.105,0.181,0.0,0.161,0.241,0.156,0.111,0.309,0.071	0.075,0.109,0.091,0.104,0.038,0.104,0.048,0.04,0.068	0.073
21733	ENSMUSG00000034252	Senp6	chr9	+	80087429	80087523	80066902	80067572	80092266	80092412	21733	18,15,10,30,13,10,20,30,21	3,0,1,4,0,0,4,3,1	21,23,21,20,28,19,32,38,30	4,5,7,3,5,10,9,17,7	193	100	1.78617e-05	0.00110543	0.757,1.0,0.838,0.795,1.0,1.0,0.722,0.838,0.916	0.731,0.704,0.609,0.775,0.744,0.496,0.648,0.537,0.689	0.215
21736	ENSMUSG00000034252	Senp6	chr9	+	80089848	80089906	80087429	80087523	80092266	80092412	21736	41,10,31,44,8,25,50,18,75	1,0,0,1,0,2,2,0,0	26,37,47,24,38,45,37,86,74	3,1,4,3,1,3,3,5,2	157	100	6.9428e-06	0.000493809	0.963,1.0,1.0,0.966,1.0,0.888,0.941,1.0,1.0	0.847,0.959,0.882,0.836,0.96,0.905,0.887,0.916,0.959	0.067
21747	ENSMUSG00000034252	Senp6	chr9	+	80140817	80140906	80139024	80139147	80142082	80142151	21747	28,17,50,50,13,26,49,27,109	0,0,4,0,0,3,0,0,12	43,37,49,36,34,46,69,67,96	0,0,0,0,0,0,0,0,0	188	100	0.000311775	0.0115352	1.0,1.0,0.869,1.0,1.0,0.822,1.0,1.0,0.829	1.0,1.0,1.0,1.0,1.0,1.0,1.0,1.0,1.0	-0.053
21748	ENSMUSG00000036104	Rab3gap1	chr1	+	127930389	127930444	127927948	127928121	127930706	127931078	21748	20,30,15,20,30,18,24,41,54	0,5,0,0,7,0,0,17,1	23,5,33,14,10,30,32,24,57	0,0,0,1,0,0,0,0,0	154	100	7.63779e-10	1.9781e-07	1.0,0.796,1.0,1.0,0.736,1.0,1.0,0.61,0.972	1.0,1.0,1.0,0.901,1.0,1.0,1.0,1.0,1.0	-0.087
21908	ENSMUSG00000068206	Pick1	chr15	+	79241226	79241293	79239583	79239712	79242967	79243057	21908	5,1,3,10,1,10,7,6,19	0,0,0,0,0,2,0,0,1	11,2,13,12,2,15,21,10,13	1,5,0,0,2,1,0,9,1	166	100	3.62091e-05	0.0019925	1.0,1.0,1.0,1.0,1.0,0.751,1.0,1.0,0.92	0.869,0.194,1.0,1.0,0.376,0.9,1.0,0.401,0.887	0.227
21926	ENSMUSG00000020492	Ska2	chr11	+	87116103	87116190	87109233	87109304	87117667	87117844	21926	16,2,16,19,4,7,17,9,32	0,9,3,4,14,10,3,22,12	23,31,41,22,25,39,62,61,77	0,0,0,0,0,0,0,0,0	186	100	0	0	1.0,0.107,0.741,0.719,0.133,0.273,0.753,0.18,0.589	1.0,1.0,1.0,1.0,1.0,1.0,1.0,1.0,1.0	-0.501
21928	ENSMUSG00000020492	Ska2	chr11	+	87116144	87116190	87109250	87109304	87117667	87117844	21928	9,1,4,2,1,4,6,5,14	0,9,3,4,14,10,3,22,12	13,18,13,14,13,16,27,21,31	0,0,0,0,0,0,0,0,0	145	100	0	0	1.0,0.071,0.479,0.256,0.047,0.216,0.58,0.136,0.446	1.0,1.0,1.0,1.0,1.0,1.0,1.0,1.0,1.0	-0.641
22015	ENSMUSG00000031229	Atrx	chrX	-	105899880	105899993	105890916	105890972	105928958	105929397	22015	26,13,12,22,6,8,27,15,23	0,0,0,0,1,0,1,1,0	24,7,29,26,11,28,50,12,79	3,0,3,0,1,2,3,0,4	200	100	0.000380687	0.0135586	1.0,1.0,1.0,1.0,0.75,1.0,0.931,0.882,1.0	0.8,1.0,0.829,1.0,0.846,0.875,0.893,1.0,0.908	0.046
22021	ENSMUSG00000031229	Atrx	chrX	-	105911469	105911654	105890916	105890972	105928958	105929350	22021	4,1,1,3,0,3,2,3,6	0,0,0,0,1,0,1,1,0	1,1,1,1,0,1,3,1,3	3,0,3,0,1,2,3,0,4	200	100	2.35225e-11	9.83282e-09	1.0,1.0,1.0,1.0,0.0,1.0,0.5,0.6,1.0	0.143,1.0,0.143,1.0,0.0,0.2,0.333,1.0,0.273	0.334
22039	ENSMUSG00000042520	Ubap2l	chr3	-	90001817	90001868	90000812	90000991	90002278	90002476	22039	1,0,0,1,0,0,0,0,0	17,23,12,24,27,22,25,46,69	1,2,4,2,2,2,2,3,2	20,23,23,16,25,16,22,41,50	150	100	0.000223254	0.00873479	0.038,0.0,0.0,0.027,0.0,0.0,0.0,0.0,0.0	0.032,0.055,0.104,0.077,0.051,0.077,0.057,0.047,0.026	-0.051
22041	ENSMUSG00000042520	Ubap2l	chr3	-	90031295	90031370	90028324	90028377	90034064	90034177	22041	30,21,9,29,25,9,38,28,36	7,2,5,5,3,3,9,2,8	26,12,31,16,11,33,32,28,55	15,9,25,16,11,21,25,32,35	174	100	1.08287e-10	3.85099e-08	0.711,0.858,0.508,0.769,0.827,0.633,0.708,0.889,0.721	0.499,0.434,0.416,0.365,0.365,0.475,0.424,0.335,0.475	0.315
22042	ENSMUSG00000042520	Ubap2l	chr3	-	90031310	90031370	90028324	90028377	90034064	90034177	22042	29,18,9,31,15,10,31,28,37	7,2,5,5,3,3,9,2,8	24,11,29,17,6,25,37,28,42	15,9,25,16,11,21,25,32,35	159	100	4.99641e-11	1.88968e-08	0.723,0.85,0.531,0.796,0.759,0.677,0.684,0.898,0.744	0.502,0.435,0.422,0.401,0.255,0.428,0.482,0.355,0.43	0.328
22089	ENSMUSG00000044791	Setd2	chr9	+	110609997	110610049	110604119	110604231	110614869	110614950	22089	7,8,2,6,11,2,4,29,5	103,22,60,65,25,39,98,48,157	0,0,3,1,1,0,2,1,4	68,73,82,71,77,79,123,134,144	151	100	1.22125e-15	1.26516e-12	0.043,0.194,0.022,0.058,0.226,0.033,0.026,0.286,0.021	0.0,0.0,0.024,0.009,0.009,0.0,0.011,0.005,0.018	0.093
22091	ENSMUSG00000037353	Letmd1	chr15	+	100471659	100471775	100469684	100469836	100472548	100472631	22091	28,28,20,28,33,28,28,41,105	0,0,3,0,0,2,0,0,1	33,17,46,32,17,39,54,59,84	1,1,2,2,2,2,5,4,0	200	100	0.000178585	0.00731125	1.0,1.0,0.769,1.0,1.0,0.875,1.0,1.0,0.981	0.943,0.895,0.92,0.889,0.81,0.907,0.844,0.881,1.0	0.06
22101	ENSMUSG00000034164	Emid1	chr11	-	5109543	5109634	5106264	5106969	5110689	5110774	22101	7,8,12,7,12,10,4,19,42	58,36,55,64,36,64,56,65,145	13,6,12,11,4,10,27,14,19	61,85,91,65,82,89,150,205,104	190	100	0.00145858	0.0406475	0.06,0.105,0.103,0.054,0.149,0.076,0.036,0.133,0.132	0.101,0.036,0.065,0.082,0.025,0.056,0.087,0.035,0.088	0.03
22266	ENSMUSG00000033335	Dnm2	chr9	+	21480406	21480545	21478898	21479037	21481332	21481419	22266	14,0,14,5,0,12,10,0,43	116,97,55,142,82,49,143,172,132	10,10,13,23,16,13,38,46,23	124,83,130,103,80,128,171,136,227	200	100	0.000179791	0.00733541	0.057,0.0,0.113,0.017,0.0,0.109,0.034,0.0,0.14	0.039,0.057,0.048,0.1,0.091,0.048,0.1,0.145,0.048	-0.023
22330	ENSMUSG00000027203	Dut	chr2	+	125250972	125251017	125249165	125249257	125256848	125256923	22330	121,76,73,112,58,76,158,144,227	1,0,1,1,0,4,1,0,5	88,92,167,77,106,180,206,202,265	2,5,5,5,3,1,9,6,5	144	100	9.18755e-05	0.00430082	0.988,1.0,0.981,0.987,1.0,0.93,0.991,1.0,0.969	0.968,0.927,0.959,0.914,0.961,0.992,0.941,0.959,0.974	0.028
22348	ENSMUSG00000043323	Fbrsl1	chr5	-	110381600	110381646	110379268	110379593	110396044	110396074	22348	13,9,8,9,5,3,6,22,20	0,2,1,0,4,0,0,8,4	5,3,7,5,7,1,16,8,14	0,0,1,0,0,2,1,0,4	145	100	0.00033512	0.0123034	1.0,0.756,0.847,1.0,0.463,1.0,1.0,0.655,0.775	1.0,1.0,0.828,1.0,1.0,0.256,0.917,1.0,0.707	-0.024
22539	ENSMUSG00000030096	Slc6a6	chr6	+	91741177	91741302	91740948	91741052	91744916	91745029	22539	14,1,4,13,2,2,11,2,11	0,0,0,0,0,0,0,0,0	8,2,15,2,0,11,15,3,27	3,1,0,2,1,2,4,2,0	200	100	4.15644e-06	0.000318442	1.0,1.0,1.0,1.0,1.0,1.0,1.0,1.0,1.0	0.571,0.5,1.0,0.333,0.0,0.733,0.652,0.429,1.0	0.42
22613	ENSMUSG00000007850	Hnrnph1	chr11	+	50385140	50385190	50384643	50384736	50385776	50385921	22613	1.4311e+26	71,37,112,66,32,104,100,63,319	3.28558e+27	28,40,26,39,41,31,69,80,44	149	100	0	0	0.575,0.666,0.565,0.649,0.722,0.597,0.581,0.658,0.592	0.887,0.903,0.892,0.864,0.892,0.888,0.868,0.905,0.896	-0.266
22676	ENSMUSG00000026094	Stk17b	chr1	-	53776516	53776679	53771609	53771822	53785073	53785224	22676	163,82,52,127,99,36,158,226,130	0,1,0,0,0,0,4,2,0	95,40,195,69,43,223,173,78,321	2,2,2,0,0,4,2,10,4	200	100	0.000723812	0.0227824	1.0,0.976,1.0,1.0,1.0,1.0,0.952,0.983,1.0	0.96,0.909,0.98,1.0,1.0,0.965,0.977,0.796,0.976	0.039
22733	ENSMUSG00000020190	Mknk2	chr10	-	80671927	80672015	80671735	80671837	80675823	80675940	22733	4.76274e+26	3,0,0,6,0,1,9,0,4	2.79211e+26	3,2,6,3,6,5,10,12,9	187	100	0.000288511	0.0108087	0.988,1.0,1.0,0.975,1.0,0.987,0.969,1.0,0.981	0.98,0.983,0.977,0.98,0.937,0.981,0.964,0.949,0.979	0.019
22753	ENSMUSG00000034959	Rubcnl	chr14	+	75047411	75047650	75044408	75044473	75049563	75049717	22753	20,15,13,14,23,18,17,31,36	0,0,0,0,0,0,0,0,0	14,6,22,12,7,17,26,18,31	1,2,5,0,2,0,4,2,4	200	100	2.22013e-09	5.00049e-07	1.0,1.0,1.0,1.0,1.0,1.0,1.0,1.0,1.0	0.875,0.6,0.688,1.0,0.636,1.0,0.765,0.818,0.795	0.203
22866	ENSMUSG00000040746	Rnf167	chr11	+	70648407	70648592	70648028	70648109	70649220	70649294	22866	2,3,1,3,8,3,4,6,8	32,2,22,22,5,20,31,8,73	3,4,3,4,1,2,13,5,5	74,72,46,68,55,46,86,126,74	200	100	0.000449708	0.0154673	0.03,0.429,0.022,0.064,0.444,0.07,0.061,0.273,0.052	0.02,0.027,0.032,0.029,0.009,0.021,0.07,0.019,0.033	0.132
22875	ENSMUSG00000046707	Csnk2a2	chr8	-	95477211	95477313	95465650	95465710	95487564	95487579	22875	15,2,7,9,7,3,18,11,18	0,0,0,0,0,0,0,0,0	10,4,24,7,4,22,23,11,21	3,0,1,0,2,0,6,0,4	200	100	3.28224e-05	0.00183582	1.0,1.0,1.0,1.0,1.0,1.0,1.0,1.0,1.0	0.625,1.0,0.923,1.0,0.5,1.0,0.657,1.0,0.724	0.175
22931	ENSMUSG00000026743	Mllt10	chr2	+	18109781	18109891	18071124	18071204	18122244	18122348	22931	18,5,6,22,1,9,14,5,22	0,5,0,0,4,0,0,9,1	8,7,10,7,2,18,17,9,22	0,0,1,0,0,0,1,0,1	200	100	9.93002e-05	0.00455014	1.0,0.333,1.0,1.0,0.111,1.0,1.0,0.217,0.917	1.0,1.0,0.833,1.0,1.0,1.0,0.895,1.0,0.917	-0.23
22936	ENSMUSG00000026743	Mllt10	chr2	+	18126133	18126229	18123708	18123812	18146776	18146872	22936	34,11,20,39,16,16,30,23,67	2,0,0,0,0,0,2,0,1	27,28,43,36,21,42,58,41,80	1,0,8,0,1,1,1,1,4	195	100	0.00136541	0.0384558	0.897,1.0,1.0,1.0,1.0,1.0,0.885,1.0,0.972	0.933,1.0,0.734,1.0,0.915,0.956,0.967,0.955,0.911	0.043
22982	ENSMUSG00000012114	Med15	chr16	-	17671544	17671673	17663376	17663496	17673068	17673398	22982	56,39,12,60,31,30,68,61,46	0,0,0,0,0,0,0,0,4	38,36,50,20,34,54,54,76,76	4,2,1,2,2,3,3,0,2	200	100	0.000120249	0.00532561	1.0,1.0,1.0,1.0,1.0,1.0,1.0,1.0,0.852	0.826,0.9,0.962,0.833,0.895,0.9,0.9,1.0,0.95	0.076
22998	ENSMUSG00000031358	Msl3	chrX	-	168656962	168657047	168654116	168654968	168658614	168658714	22998	71,24,25,66,19,30,89,56,107	2,6,0,0,6,1,2,17,5	32,29,71,50,28,91,75,87,138	0,0,0,0,0,0,0,0,0	184	100	3.77032e-13	2.6219e-10	0.951,0.685,1.0,1.0,0.632,0.942,0.96,0.642,0.921	1.0,1.0,1.0,1.0,1.0,1.0,1.0,1.0,1.0	-0.141
23007	ENSMUSG00000039987	Phtf2	chr5	-	20803184	20803350	20801901	20802066	20805654	20805813	23007	70,34,31,52,30,33,81,50,94	0,0,2,0,0,1,0,0,3	47,40,99,53,26,86,106,57,178	1,5,0,3,4,3,4,4,6	200	100	1.88156e-07	2.37071e-05	1.0,1.0,0.886,1.0,1.0,0.943,1.0,1.0,0.94	0.959,0.8,1.0,0.898,0.765,0.935,0.93,0.877,0.937	0.074
23049	ENSMUSG00000005142	Man2b1	chr8	+	85084400	85084503	85083314	85083488	85084640	85084814	23049	128,78,43,114,71,62,155,161,145	4,3,2,8,0,1,4,5,8	71,60,135,93,64,134,157,118,229	1,0,2,4,0,4,0,1,6	200	100	0.00187743	0.0498146	0.941,0.929,0.915,0.877,1.0,0.969,0.951,0.942,0.901	0.973,1.0,0.971,0.921,1.0,0.944,1.0,0.983,0.95	-0.035
23062	ENSMUSG00000031256	Cstf2	chrX	+	134072677	134072764	134069844	134069907	134073213	134073277	23062	2,6,0,0,7,0,1,18,1	6,7,2,10,5,5,11,15,6	0,3,0,1,2,0,0,0,0	6,4,12,3,5,8,10,5,13	186	100	8.77507e-08	1.23718e-05	0.152,0.315,0.0,0.0,0.429,0.0,0.047,0.392,0.082	0.0,0.287,0.0,0.152,0.177,0.0,0.0,0.0,0.0	0.089
23105	ENSMUSG00000033543	Gtf2a2	chr9	+	70018679	70018818	70016818	70016923	70019388	70019469	23105	1,0,1,0,0,2,0,0,2	22,12,8,11,4,12,27,20,31	1,6,2,0,4,2,3,3,2	16,10,32,16,10,22,20,12,42	200	100	0.000195279	0.00789969	0.022,0.0,0.059,0.0,0.0,0.077,0.0,0.0,0.031	0.03,0.231,0.03,0.0,0.167,0.043,0.07,0.111,0.023	-0.057
23133	ENSMUSG00000021870	Slmap	chr14	-	26453537	26453600	26442574	26442634	26459409	26459460	23133	2,1,1,5,0,1,7,3,1	1,0,1,7,2,1,4,3,5	2,8,7,2,8,10,7,14,12	1,0,1,7,2,3,1,0,8	162	100	0.00064272	0.0208956	0.552,1.0,0.382,0.306,0.0,0.382,0.519,0.382,0.11	0.552,1.0,0.812,0.15,0.712,0.673,0.812,1.0,0.481	-0.284
23138	ENSMUSG00000021870	Slmap	chr14	-	26459409	26459460	26453537	26453600	26459903	26459954	23138	1,0,7,1,0,7,6,0,10	0,2,3,0,1,0,0,3,3	3,8,7,5,4,7,14,13,12	0,0,1,0,0,0,1,0,0	150	100	0.000676557	0.0216962	1.0,0.0,0.609,1.0,0.0,1.0,1.0,0.0,0.69	1.0,1.0,0.824,1.0,1.0,1.0,0.903,1.0,1.0	-0.381
23202	ENSMUSG00000071647	Eml3	chr19	+	8939416	8939504	8939187	8939285	8940578	8940677	23202	28,8,23,27,14,32,30,23,79	0,0,2,1,0,8,0,0,8	49,65,56,43,64,48,82,131,89	0,0,0,1,0,0,0,2,1	187	100	3.00113e-05	0.00172308	1.0,1.0,0.86,0.935,1.0,0.681,1.0,1.0,0.841	1.0,1.0,1.0,0.958,1.0,1.0,1.0,0.972,0.979	-0.066
23223	ENSMUSG00000068758	Il3ra	chr14	+	14351916	14352019	14350034	14350267	14355006	14355073	23223	3,3,8,2,9,17,4,8,28	0,2,1,4,2,3,4,6,2	18,21,13,7,15,7,22,21,9	2,0,0,0,1,1,0,2,0	200	100	2.66329e-10	7.93228e-08	1.0,0.429,0.8,0.2,0.692,0.739,0.333,0.4,0.875	0.818,1.0,1.0,1.0,0.882,0.778,1.0,0.84,1.0	-0.317
23237	ENSMUSG00000004356	Utp20	chr10	-	88751344	88751532	88750651	88750723	88752906	88753039	23237	10,12,8,10,9,14,18,22,33	2,0,0,4,0,0,6,0,3	16,10,27,13,19,26,21,27,37	0,0,0,0,0,0,0,0,0	200	100	0.000278176	0.0104709	0.714,1.0,1.0,0.556,1.0,1.0,0.6,1.0,0.846	1.0,1.0,1.0,1.0,1.0,1.0,1.0,1.0,1.0	-0.143
23247	ENSMUSG00000025373	Rnf41	chr10	+	128435312	128435584	128428590	128428703	128436467	128436603	23247	66,44,30,87,45,33,92,67,88	4,0,0,0,0,2,1,0,3	69,52,88,55,49,86,95,109,123	1,4,5,0,0,5,4,5,8	200	100	1.21675e-05	0.000793837	0.892,1.0,1.0,1.0,1.0,0.892,0.979,1.0,0.936	0.972,0.867,0.898,1.0,1.0,0.896,0.922,0.916,0.885	0.038
23292	ENSMUSG00000029513	Prkab1	chr5	-	116020003	116020118	116017814	116018081	116020373	116020467	23292	76,41,76,108,50,86,83,99,227	3,0,7,2,0,9,4,0,25	86,83,112,64,134,110,138,186,172	5,11,5,24,19,3,27,36,9	200	100	0.00014203	0.00610859	0.927,1.0,0.844,0.964,1.0,0.827,0.912,1.0,0.819	0.896,0.79,0.918,0.571,0.779,0.948,0.719,0.721,0.905	0.116
23312	ENSMUSG00000027615	Hps3	chr3	-	20030558	20030805	20030313	20030409	20035048	20035302	23312	27,2,4,35,4,12,37,18,46	0,0,0,0,0,0,0,0,6	16,17,25,12,21,18,28,41,43	2,4,1,1,6,3,3,8,4	200	100	2.86755e-10	8.23194e-08	1.0,1.0,1.0,1.0,1.0,1.0,1.0,1.0,0.793	0.8,0.68,0.926,0.857,0.636,0.75,0.824,0.719,0.843	0.195
23343	ENSMUSG00000025786	Zdhhc3	chr9	-	123098922	123098974	123089031	123089156	123100262	123100592	23343	4,0,0,0,0,0,0,0,2	18,19,6,18,16,8,13,32,29	0,1,2,4,0,2,5,1,2	8,3,26,4,4,16,10,5,30	151	100	0.0016677	0.0453093	0.128,0.0,0.0,0.0,0.0,0.0,0.0,0.0,0.044	0.0,0.181,0.048,0.398,0.0,0.076,0.249,0.117,0.042	-0.104
23427	ENSMUSG00000029446	Psph	chr5	-	129776829	129776941	129771475	129771632	129779021	129779248	23427	0,0,0,0,0,0,1,0,2	9,6,4,13,8,13,9,29,11	0,5,3,2,3,7,0,7,2	4,2,9,8,2,8,5,14,10	200	100	1.13657e-10	3.9825e-08	0.0,0.0,0.0,0.0,0.0,0.0,0.053,0.0,0.083	0.0,0.556,0.143,0.111,0.429,0.304,0.0,0.2,0.091	-0.189
23503	ENSMUSG00000074781	Ube2n	chr10	+	95541637	95541778	95541204	95541451	95542271	95543006	23503	2.79113e+26	0,8,3,1,4,1,0,13,4	2.03197e+26	1,0,2,0,0,3,1,0,7	200	100	0.000367891	0.0132213	1.0,0.876,0.964,0.993,0.946,0.985,1.0,0.917,0.981	0.99,1.0,0.991,1.0,1.0,0.986,0.995,1.0,0.98	-0.031
23592	ENSMUSG00000022760	Thap7	chr16	-	17528934	17529075	17527981	17528740	17530229	17530385	23592	45,42,31,41,51,31,67,77,84	1,0,6,5,0,8,0,0,15	39,70,60,29,65,54,97,90,70	2,13,14,0,19,4,12,13,18	200	100	0.00071222	0.0225591	0.957,1.0,0.721,0.804,1.0,0.66,1.0,1.0,0.737	0.907,0.729,0.682,1.0,0.631,0.871,0.802,0.776,0.66	0.091
23619	ENSMUSG00000029056	Pank4	chr4	+	154980093	154980234	154979725	154979794	154980494	154980938	23619	3,12,3,4,15,3,4,30,8	59,12,92,36,18,97,66,29,312	0,1,0,1,0,1,6,3,0	73,166,60,85,106,46,128,293,87	200	100	3.88578e-15	3.70346e-12	0.025,0.333,0.016,0.053,0.294,0.015,0.029,0.341,0.013	0.0,0.003,0.0,0.006,0.0,0.011,0.023,0.005,0.0	0.119
23663	ENSMUSG00000017499	Cdc6	chr11	+	98920672	98920813	98919202	98919405	98921115	98921893	23663	46,35,44,50,21,56,61,36,159	0,3,0,0,6,0,0,14,0	69,76,60,73,78,69,98,146,90	0,0,0,0,1,0,0,0,0	200	100	4.30904e-05	0.0022715	1.0,0.854,1.0,1.0,0.636,1.0,1.0,0.563,1.0	1.0,1.0,1.0,1.0,0.975,1.0,1.0,1.0,1.0	-0.102
23672	ENSMUSG00000009575	Cbx5	chr15	-	103215021	103215121	103213071	103213254	103239732	103239816	23672	48,13,16,42,20,16,80,24,73	47,39,14,43,29,26,59,67,61	5,12,18,12,11,16,16,16,21	32,46,111,47,56,79,71,129,156	199	100	0	0	0.339,0.143,0.365,0.329,0.257,0.236,0.405,0.153,0.376	0.073,0.116,0.075,0.114,0.09,0.092,0.102,0.059,0.063	0.202
23674	ENSMUSG00000009575	Cbx5	chr15	-	103215021	103215125	103213081	103213254	103239732	103239816	23674	43,12,11,35,9,14,63,13,62	47,39,14,43,29,26,59,67,61	5,8,18,10,8,16,17,8,25	32,46,111,47,56,79,71,129,156	200	100	1.11022e-16	1.39228e-13	0.314,0.133,0.282,0.289,0.134,0.212,0.348,0.088,0.337	0.072,0.08,0.075,0.096,0.067,0.092,0.107,0.03,0.074	0.16
23688	ENSMUSG00000052889	Prkcb	chr7	+	122627655	122627871	122600689	122600830	122633744	122634399	23688	56,33,18,56,39,16,66,68,41	5,3,0,4,4,1,10,17,2	37,32,61,38,23,57,73,64,103	15,6,10,13,8,25,17,20,20	200	100	4.14465e-06	0.000318442	0.848,0.846,1.0,0.875,0.83,0.889,0.767,0.667,0.911	0.552,0.727,0.753,0.594,0.59,0.533,0.682,0.615,0.72	0.207
23712	ENSMUSG00000038039	Gcc2	chr10	+	58272332	58272405	58269261	58271706	58274735	58274836	23712	11,24,4,11,31,4,20,45,23	2,0,0,2,5,0,2,6,0	5,1,15,7,7,16,9,13,27	0,0,0,0,1,0,0,1,2	172	100	9.8709e-05	0.00454043	0.762,1.0,1.0,0.762,0.783,1.0,0.853,0.813,1.0	1.0,1.0,1.0,1.0,0.803,1.0,1.0,0.883,0.887	-0.067
23837	ENSMUSG00000053119	Chmp3	chr6	+	71558974	71559128	71552398	71552459	71560896	71560952	23837	1,7,4,0,5,2,0,7,8	44,7,31,24,19,17,37,32,69	0,0,2,2,0,3,2,1,2	23,24,44,26,21,25,44,60,59	200	100	1.03215e-05	0.000694717	0.011,0.333,0.061,0.0,0.116,0.056,0.0,0.099,0.055	0.0,0.0,0.022,0.037,0.0,0.057,0.022,0.008,0.017	0.063
23838	ENSMUSG00000053119	Chmp3	chr6	+	71559013	71559128	71552398	71552459	71560896	71560971	23838	3,4,7,0,2,2,0,3,12	44,7,31,24,19,17,37,32,69	0,0,2,1,0,2,1,1,3	23,24,44,26,21,25,44,60,59	200	100	8.30722e-06	0.000568782	0.033,0.222,0.101,0.0,0.05,0.056,0.0,0.045,0.08	0.0,0.0,0.022,0.019,0.0,0.038,0.011,0.008,0.025	0.052
23901	ENSMUSG00000026395	Ptprc	chr1	-	138120019	138120166	138117753	138117894	138122455	138122584	23901	8.08546e+28	14,3,6,2,4,7,16,14,19	5.42506e+29	14,15,18,6,17,13,20,34,38	200	100	0.00144869	0.0404664	0.967,0.989,0.95,0.995,0.986,0.932,0.97,0.974,0.944	0.951,0.944,0.969,0.976,0.926,0.977,0.959,0.935,0.962	0.012
23905	ENSMUSG00000026395	Ptprc	chr1	-	138122455	138122584	138119472	138120166	138126302	138126326	23905	9.01697e+28	80,38,13,56,43,21,82,76,73	6.08487e+31	37,26,60,44,31,48,81,63,54	200	100	1.17298e-05	0.000769935	0.849,0.902,0.903,0.884,0.897,0.852,0.874,0.897,0.825	0.891,0.904,0.92,0.864,0.888,0.935,0.888,0.894,0.954	-0.028
23933	ENSMUSG00000029106	Add1	chr5	+	34629135	34629172	34628414	34628513	34630469	34632305	23933	5,1,9,14,0,4,5,2,16	51,18,19,41,23,17,48,36,48	9,21,19,12,26,15,26,46,29	29,34,60,32,43,59,65,83,86	136	100	3.08737e-06	0.000248915	0.067,0.039,0.258,0.201,0.0,0.147,0.071,0.039,0.197	0.186,0.312,0.189,0.216,0.308,0.157,0.227,0.29,0.199	-0.118
23955	ENSMUSG00000018583	G3bp1	chr11	+	55498557	55498667	55496143	55496245	55499458	55504838	23955	111,47,60,108,49,65,122,100,217	1,4,0,0,10,0,0,11,0	74,70,134,77,59,133,126,132,204	0,3,0,0,0,0,0,2,0	200	100	3.02951e-05	0.00173103	0.982,0.855,1.0,1.0,0.71,1.0,1.0,0.82,1.0	1.0,0.921,1.0,1.0,1.0,1.0,1.0,0.971,1.0	-0.058
24109	ENSMUSG00000019143	Hars2	chr18	+	36789366	36789609	36789156	36789284	36790133	36790250	24109	11,1,23,15,12,22,17,17,65	2,0,1,2,0,0,2,0,1	15,29,18,21,23,27,37,64,23	1,6,3,1,8,5,4,7,4	200	100	3.29314e-08	5.41143e-06	0.733,1.0,0.92,0.789,1.0,1.0,0.81,1.0,0.97	0.882,0.707,0.75,0.913,0.59,0.73,0.822,0.821,0.742	0.141
24119	ENSMUSG00000031731	Ap1g1	chr8	+	109818917	109819042	109802946	109803150	109826593	109826735	24119	49,19,27,57,17,15,38,21,69	0,16,3,0,5,0,0,3,0	28,26,58,23,16,67,54,32,76	0,0,0,0,0,0,0,0,0	200	100	1.70884e-07	2.21285e-05	1.0,0.373,0.818,1.0,0.63,1.0,1.0,0.778,1.0	1.0,1.0,1.0,1.0,1.0,1.0,1.0,1.0,1.0	-0.156
24165	ENSMUSG00000027593	Raly	chr2	+	154821006	154821089	154791132	154791548	154857268	154857338	24165	192,124,76,184,147,63,228,292,162	40,18,22,36,28,18,34,45,34	102,96,191,98,104,178,195,171,291	53,18,72,30,32,64,58,39,104	182	100	9.35159e-06	0.000633012	0.725,0.791,0.655,0.737,0.743,0.658,0.787,0.781,0.724	0.514,0.746,0.593,0.642,0.641,0.604,0.649,0.707,0.606	0.1
24206	ENSMUSG00000005936	Kctd20	chr17	+	28957878	28958057	28952465	28952569	28961413	28961687	24206	15,20,7,14,12,4,22,56,32	8,2,1,12,6,2,10,10,4	4,7,11,4,2,13,13,7,14	10,9,17,4,9,14,24,12,18	200	100	2.66763e-09	5.83134e-07	0.484,0.833,0.778,0.368,0.5,0.5,0.524,0.737,0.8	0.167,0.28,0.244,0.333,0.1,0.317,0.213,0.226,0.28	0.374
24207	ENSMUSG00000005936	Kctd20	chr17	+	28957878	28958057	28952598	28952757	28961413	28961687	24207	14,15,4,9,9,2,14,40,23	1,1,0,1,12,0,0,4,0	2,2,11,3,2,9,10,4,11	2,0,0,0,0,0,0,0,0	200	100	0.000407368	0.0143162	0.875,0.882,1.0,0.818,0.273,1.0,1.0,0.833,1.0	0.333,1.0,1.0,1.0,1.0,1.0,1.0,1.0,1.0	-0.072
24220	ENSMUSG00000033014	Trim33	chr3	+	103353566	103353617	103352002	103352155	103353696	103353923	24220	27,15,22,44,16,10,49,21,38	9,0,8,6,0,0,8,0,9	19,13,42,15,13,55,39,29,66	13,20,17,13,10,11,13,35,28	150	100	2.10367e-07	2.5971e-05	0.667,1.0,0.647,0.83,1.0,1.0,0.803,1.0,0.738	0.494,0.302,0.622,0.435,0.464,0.769,0.667,0.356,0.611	0.329
24338	ENSMUSG00000017843	Ppp2r5c	chr12	+	110574744	110574861	110570695	110570768	110580400	110580804	24338	29,13,6,14,12,4,17,23,26	7,0,2,8,0,2,13,0,6	7,7,15,14,6,14,30,16,30	8,12,15,4,6,12,25,19,14	200	100	3.18872e-05	0.00179193	0.674,1.0,0.6,0.467,1.0,0.5,0.395,1.0,0.684	0.304,0.226,0.333,0.636,0.333,0.368,0.375,0.296,0.517	0.326
24427	ENSMUSG00000032870	Smap2	chr4	-	120985194	120985328	120983106	120983192	121016748	121017247	24427	3.59159e+26	5,0,0,2,1,0,5,1,1	1.97199e+26	0,8,11,8,3,8,7,6,8	200	100	6.36933e-07	6.54147e-05	0.973,1.0,1.0,0.986,0.987,1.0,0.974,0.995,0.995	1.0,0.926,0.949,0.937,0.966,0.959,0.967,0.971,0.974	0.029
24433	ENSMUSG00000019774	Mtrf1l	chr10	-	5815551	5815669	5814040	5814177	5817448	5817612	24433	26,20,7,16,17,8,24,25,48	0,0,0,0,0,0,0,0,0	3,19,20,22,17,22,20,23,47	0,2,0,0,2,4,1,5,2	200	100	0.000157294	0.00663337	1.0,1.0,1.0,1.0,1.0,1.0,1.0,1.0,1.0	1.0,0.826,1.0,1.0,0.81,0.733,0.909,0.697,0.922	0.123
24477	ENSMUSG00000096054	Syne1	chr10	-	5030375	5030434	5020916	5022247	5031765	5031858	24477	27,16,36,12,13,30,40,49,76	0,11,2,0,11,0,0,12,6	34,40,29,31,46,41,78,86,53	0,0,4,2,0,3,4,0,3	158	100	0.000475839	0.016082	1.0,0.479,0.919,1.0,0.428,1.0,1.0,0.721,0.889	1.0,1.0,0.821,0.907,1.0,0.896,0.925,1.0,0.918	-0.115
24479	ENSMUSG00000096054	Syne1	chr10	-	5045265	5045334	5043610	5043753	5047530	5047858	24479	14,33,26,12,22,28,15,50,78	1,0,5,0,0,10,5,0,20	24,18,18,27,26,22,37,55,30	8,11,7,8,15,7,18,22,9	168	100	8.7002e-07	8.49589e-05	0.893,1.0,0.756,1.0,1.0,0.625,0.641,1.0,0.699	0.641,0.493,0.605,0.668,0.508,0.652,0.55,0.598,0.665	0.248
24510	ENSMUSG00000020107	Anapc16	chr10	-	59996447	59996614	59990832	59990907	60002955	60003135	24510	27,24,13,31,16,25,42,27,71	2,0,2,1,0,1,1,0,1	22,23,40,40,27,50,64,66,70	4,3,6,1,1,0,1,3,6	200	100	0.000101764	0.0046451	0.871,1.0,0.765,0.939,1.0,0.926,0.955,1.0,0.973	0.733,0.793,0.769,0.952,0.931,1.0,0.97,0.917,0.854	0.057
24512	ENSMUSG00000020107	Anapc16	chr10	-	60002417	60002467	59996447	59996614	60002955	60002995	24512	8,11,0,11,6,1,9,32,9	4,9,2,8,9,5,13,12,7	1,0,5,3,1,2,9,7,10	9,7,13,14,10,20,22,17,24	149	100	2.07282e-05	0.00126639	0.573,0.451,0.0,0.48,0.309,0.118,0.317,0.642,0.463	0.069,0.0,0.205,0.126,0.063,0.063,0.215,0.217,0.219	0.242
24546	ENSMUSG00000031004	Mki67	chr7	-	135707360	135708320	135705609	135705785	135708765	135708811	24546	71,31,64,76,32,66,76,77,206	11,1,3,12,0,1,17,3,6	44,47,72,57,54,84,120,100,153	4,7,7,10,10,16,14,18,24	200	100	0.000377699	0.0134924	0.763,0.939,0.914,0.76,1.0,0.971,0.691,0.928,0.945	0.846,0.77,0.837,0.74,0.73,0.724,0.811,0.735,0.761	0.106
24568	ENSMUSG00000020532	Acaca	chr11	+	84290287	84290311	84280391	84280510	84292890	84293034	24568	7,5,2,2,1,1,3,4,7	5,0,1,1,0,3,3,0,7	3,2,2,5,0,2,5,0,13	0,6,9,3,6,10,9,17,8	123	100	0.00130026	0.036795	0.532,1.0,0.619,0.619,1.0,0.213,0.448,1.0,0.448	1.0,0.213,0.153,0.575,0.0,0.14,0.311,0.0,0.569	0.324
24578	ENSMUSG00000024483	Ankhd1	chr18	+	36641398	36641478	36640264	36640360	36641576	36641693	24578	1,0,2,1,0,2,4,0,9	12,12,8,16,8,10,12,25,27	0,0,2,2,1,1,1,0,0	8,10,24,7,11,20,22,35,38	179	100	0.000701492	0.0222859	0.044,0.0,0.123,0.034,0.0,0.101,0.157,0.0,0.157	0.0,0.0,0.044,0.138,0.048,0.027,0.025,0.0,0.0	0.037
24579	ENSMUSG00000024483	Ankhd1	chr18	+	36641398	36641505	36640264	36640360	36641576	36641693	24579	0,0,3,0,0,1,2,0,18	12,12,8,16,8,10,12,25,27	0,0,3,2,0,3,1,0,0	8,10,24,7,11,20,22,35,38	200	100	0.000445167	0.0153724	0.0,0.0,0.158,0.0,0.0,0.048,0.077,0.0,0.25	0.0,0.0,0.059,0.125,0.0,0.07,0.022,0.0,0.0	0.029
24619	ENSMUSG00000020590	Snx13	chr12	+	35092824	35092913	35091568	35091670	35098229	35098313	24619	20,6,9,17,13,2,14,10,27	3,2,1,2,1,0,1,6,2	20,6,40,14,4,19,25,11,35	0,2,1,1,0,2,0,0,1	188	100	1.62828e-05	0.0010291	0.78,0.615,0.827,0.819,0.874,1.0,0.882,0.47,0.878	1.0,0.615,0.955,0.882,1.0,0.835,1.0,1.0,0.949	-0.121
24714	ENSMUSG00000030263	Lrmp	chr6	+	145137459	145137607	145121738	145122106	145147635	145147682	24714	143,115,68,138,112,74,196,193,221	8,7,7,12,12,7,8,28,24	1.34117e+26	1,1,12,7,2,9,16,7,16	200	100	5.14144e-07	5.41229e-05	0.899,0.891,0.829,0.852,0.824,0.841,0.925,0.775,0.822	0.985,0.983,0.89,0.913,0.969,0.913,0.902,0.951,0.908	-0.084
24717	ENSMUSG00000030263	Lrmp	chr6	+	145138045	145138086	145137459	145137607	145138181	145138263	24717	60,49,43,78,44,36,69,94,105	174,86,99,154,78,91,191,200,260	38,32,77,43,52,93,94,92,106	1.52164e+26	140	100	4.36043e-05	0.00228846	0.198,0.289,0.237,0.266,0.287,0.22,0.205,0.251,0.224	0.152,0.122,0.192,0.188,0.175,0.254,0.176,0.183,0.173	0.062
24718	ENSMUSG00000030263	Lrmp	chr6	+	145138181	145138263	145121738	145122106	145147635	145147682	24718	106,82,72,95,81,94,151,197,256	8,7,7,12,12,7,8,28,24	105,63,165,99,61,158,193,163,258	1,1,12,7,2,9,16,7,16	181	100	0.000298861	0.0111439	0.88,0.866,0.85,0.814,0.789,0.881,0.912,0.795,0.855	0.983,0.972,0.884,0.887,0.944,0.907,0.87,0.928,0.899	-0.07
24722	ENSMUSG00000030263	Lrmp	chr6	+	145144948	145145008	145138181	145138263	145147635	145147682	24722	3,2,6,8,2,2,9,14,19	122,90,77,105,90,110,167,215,282	16,6,12,12,9,13,21,44,15	116,78,174,113,72,170,226,190,271	159	100	1.26614e-06	0.000116032	0.015,0.014,0.047,0.046,0.014,0.011,0.033,0.039,0.041	0.08,0.046,0.042,0.063,0.073,0.046,0.055,0.127,0.034	-0.034
24763	ENSMUSG00000022558	Mroh1	chr15	+	76448752	76448999	76446515	76447365	76450085	76450223	24763	1,0,0,2,0,0,1,0,2	3,2,4,3,2,5,4,3,13	0,1,1,3,5,1,1,11,2	5,7,7,4,5,11,13,13,17	200	100	4.5035e-05	0.00235318	0.143,0.0,0.0,0.25,0.0,0.0,0.111,0.0,0.071	0.0,0.067,0.067,0.273,0.333,0.043,0.037,0.297,0.056	-0.066
24834	ENSMUSG00000014767	Tbp	chr17	+	15514229	15514397	15513529	15513621	15515615	15515710	24834	13,4,10,14,5,14,24,13,31	0,0,2,1,0,0,3,0,2	13,12,22,16,14,25,30,13,38	4,3,3,2,1,1,4,2,6	200	100	2.47023e-06	0.000202262	1.0,1.0,0.714,0.875,1.0,1.0,0.8,1.0,0.886	0.619,0.667,0.786,0.8,0.875,0.926,0.789,0.765,0.76	0.143
24860	ENSMUSG00000029227	Fip1l1	chr5	+	74564518	74564626	74557039	74557149	74571098	74571192	24860	37,33,24,48,29,18,42,57,55	29,19,13,22,23,16,35,33,52	21,27,37,26,12,56,56,35,77	35,31,40,51,44,51,65,54,85	200	100	4.70589e-06	0.000352601	0.389,0.465,0.48,0.522,0.387,0.36,0.375,0.463,0.346	0.231,0.303,0.316,0.203,0.12,0.354,0.301,0.245,0.312	0.156
24982	ENSMUSG00000069895	Atxn1l	chr8	-	109735459	109735525	109735304	109735363	109737630	109737739	24982	14,3,5,15,6,2,17,10,17	5,0,1,3,0,1,3,0,1	2,5,15,4,5,6,8,8,19	6,2,6,12,1,7,4,6,7	165	100	1.86866e-06	0.000160739	0.629,1.0,0.752,0.752,1.0,0.548,0.774,1.0,0.912	0.168,0.602,0.602,0.168,0.752,0.342,0.548,0.447,0.622	0.346
24987	ENSMUSG00000033467	Crlf2	chr5	-	109555506	109555627	109555272	109555357	109556018	109556181	24987	11,9,1,6,8,7,6,19,19	0,0,0,0,0,0,0,0,5	9,9,16,6,16,14,14,22,11	1,3,0,0,4,1,2,3,2	200	100	2.6067e-05	0.00155245	1.0,1.0,1.0,1.0,1.0,1.0,1.0,1.0,0.655	0.818,0.6,1.0,1.0,0.667,0.875,0.778,0.786,0.733	0.155
25018	ENSMUSG00000068739	Sars	chr3	-	108427860	108427932	108427259	108427389	108428173	108428331	25018	4,0,2,2,0,2,1,0,5	65,43,70,70,53,69,98,110,259	6,2,8,3,2,9,8,3,9	95,80,91,99,98,84,144,171,173	171	100	0.000166613	0.00692826	0.035,0.0,0.016,0.016,0.0,0.017,0.006,0.0,0.011	0.036,0.014,0.049,0.017,0.012,0.059,0.031,0.01,0.03	-0.017
25036	ENSMUSG00000014668	Chfr	chr5	+	110140116	110140189	110136050	110136194	110140353	110140453	25036	9,4,1,6,1,3,3,7,4	14,4,3,3,6,4,11,9,12	0,0,7,1,0,5,1,1,2	6,5,13,7,3,16,11,12,31	172	100	9.25585e-05	0.0043243	0.272,0.368,0.162,0.538,0.088,0.304,0.137,0.311,0.162	0.0,0.0,0.238,0.077,0.0,0.154,0.05,0.046,0.036	0.193
25040	ENSMUSG00000014668	Chfr	chr5	+	110144771	110144987	110144590	110144650	110146469	110146547	25040	54,49,25,48,54,23,47,92,64	3,2,0,3,0,0,1,3,0	45,35,49,44,28,71,74,56,108	2,7,6,0,2,2,0,9,3	200	100	0.00019706	0.00793842	0.9,0.925,1.0,0.889,1.0,1.0,0.959,0.939,1.0	0.918,0.714,0.803,1.0,0.875,0.947,1.0,0.757,0.947	0.072
25099	ENSMUSG00000028687	Mutyh	chr4	+	116815961	116816035	116815798	116815838	116816312	116816354	25099	4,2,15,7,2,15,9,2,26	2,0,1,2,0,0,2,0,2	4,4,7,9,5,11,8,15,20	3,2,0,2,3,0,8,0,1	173	100	0.000721664	0.0227593	0.536,1.0,0.897,0.669,1.0,1.0,0.722,1.0,0.883	0.435,0.536,1.0,0.722,0.491,1.0,0.366,1.0,0.92	0.137
25206	ENSMUSG00000040701	Ap1g2	chr14	-	55104581	55104658	55104362	55104458	55104830	55104927	25206	30,36,19,24,42,12,37,90,68	1,0,0,1,0,1,1,0,0	24,39,47,20,21,30,40,40,55	3,3,5,4,1,2,5,2,4	176	100	2.14889e-10	6.64957e-08	0.945,1.0,1.0,0.932,1.0,0.872,0.955,1.0,1.0	0.82,0.881,0.842,0.74,0.923,0.895,0.82,0.919,0.887	0.109
25221	ENSMUSG00000031090	Nadsyn1	chr7	-	143803195	143803302	143799790	143799922	143804013	143804149	25221	11,17,11,18,15,24,12,23,54	1,10,3,0,11,3,0,22,5	11,15,8,25,24,17,42,41,18	1,2,0,1,3,0,1,2,0	200	100	5.22782e-07	5.43944e-05	0.846,0.459,0.647,1.0,0.405,0.8,1.0,0.343,0.844	0.846,0.789,1.0,0.926,0.8,1.0,0.955,0.911,1.0	-0.209
25248	ENSMUSG00000042605	Atxn2	chr5	+	121806221	121806275	121802947	121803080	121810850	121810996	25248	6,0,0,2,0,9,5,0,13	29,21,24,30,15,23,29,43,92	6,10,11,2,4,11,2,20,14	26,43,21,29,39,25,45,58,42	153	100	0.000307942	0.0114467	0.119,0.0,0.0,0.042,0.0,0.204,0.101,0.0,0.085	0.131,0.132,0.255,0.043,0.063,0.223,0.028,0.184,0.179	-0.076
25252	ENSMUSG00000018381	Abi3	chr11	-	95833208	95833331	95832722	95832876	95833639	95833800	25252	79,63,80,70,75,79,88,127,239	1,0,0,2,0,0,3,0,6	95,117,90,112,119,89,153,259,150	2,10,1,1,0,4,8,6,2	200	100	0.000446303	0.0153894	0.975,1.0,1.0,0.946,1.0,1.0,0.936,1.0,0.952	0.96,0.854,0.978,0.982,1.0,0.918,0.905,0.956,0.974	0.031
25253	ENSMUSG00000018381	Abi3	chr11	-	95833208	95833334	95830073	95832876	95833639	95833800	25253	92,75,89,87,88,92,107,149,275	1,0,0,2,0,0,3,0,6	114,145,99,131,146,105,171,322,168	2,10,1,1,0,4,8,6,2	200	100	0.000453093	0.015556	0.979,1.0,1.0,0.956,1.0,1.0,0.947,1.0,0.958	0.966,0.879,0.98,0.985,1.0,0.929,0.914,0.964,0.977	0.027
25277	ENSMUSG00000030166	Rad52	chr6	+	119913001	119913103	119911047	119911141	119915966	119916042	25277	10,0,7,8,0,7,9,0,16	0,2,0,0,3,0,0,4,0	4,5,5,4,7,10,11,16,12	0,0,0,0,0,0,0,0,0	200	100	0.00162238	0.0443308	1.0,0.0,1.0,1.0,0.0,1.0,1.0,0.0,1.0	1.0,1.0,1.0,1.0,1.0,1.0,1.0,1.0,1.0	-0.333
25305	ENSMUSG00000004661	Arid3b	chr9	-	57805430	57805539	57798041	57798225	57810164	57810237	25305	2,0,0,2,0,1,0,0,5	26,43,12,21,36,10,39,97,35	3,12,2,4,2,0,3,15,3	33,18,48,30,17,37,48,31,62	200	100	5.19216e-08	7.87985e-06	0.037,0.0,0.0,0.045,0.0,0.048,0.0,0.0,0.067	0.043,0.25,0.02,0.063,0.056,0.0,0.03,0.195,0.024	-0.054
25306	ENSMUSG00000004661	Arid3b	chr9	-	57833615	57834232	57808129	57810480	57836681	57836761	25306	41,50,4,32,58,14,40,112,43	0,6,0,0,6,0,0,12,0	22,20,43,24,23,49,49,53,70	0,0,0,0,0,0,0,0,0	200	100	9.92312e-08	1.38268e-05	1.0,0.806,1.0,1.0,0.829,1.0,1.0,0.824,1.0	1.0,1.0,1.0,1.0,1.0,1.0,1.0,1.0,1.0	-0.06
25391	ENSMUSG00000028479	Gne	chr4	-	44063086	44063146	44059971	44060227	44066754	44066960	25391	0,5,1,0,3,1,0,2,3	18,0,5,12,0,6,23,0,15	1,0,0,0,0,0,1,0,0	11,7,12,6,11,12,13,24,19	159	100	0.00113486	0.0330162	0.0,1.0,0.112,0.0,1.0,0.095,0.0,1.0,0.112	0.054,0.0,0.0,0.0,0.0,0.0,0.046,0.0,0.0	0.358
25409	ENSMUSG00000021621	Zcchc9	chr13	-	91798822	91798891	91796532	91797254	91800610	91800703	25409	4,19,6,4,15,9,5,24,17	0,0,0,3,0,0,1,0,1	8,7,12,11,8,10,28,17,18	1,1,5,0,0,3,1,4,5	168	100	2.27815e-06	0.000187825	1.0,1.0,1.0,0.442,1.0,1.0,0.749,1.0,0.91	0.826,0.806,0.588,1.0,1.0,0.665,0.943,0.717,0.682	0.097
25484	ENSMUSG00000039176	Polg	chr7	-	79459512	79459585	79459173	79459300	79459688	79459871	25484	15,15,20,23,21,27,24,31,75	4,2,4,1,1,5,1,3,6	22,17,27,30,12,19,58,43,48	6,3,4,3,8,7,11,15,9	172	100	0.000907187	0.0273794	0.686,0.813,0.744,0.93,0.924,0.758,0.933,0.857,0.879	0.681,0.767,0.797,0.853,0.466,0.612,0.754,0.625,0.756	0.135
25485	ENSMUSG00000039176	Polg	chr7	-	79463782	79463961	79461697	79461893	79464603	79465371	25485	2,0,3,3,0,6,4,2,8	26,16,15,30,22,13,23,35,58	9,13,2,12,12,3,6,7,6	19,12,21,24,18,21,26,36,42	200	100	1.15781e-05	0.000762077	0.037,0.0,0.091,0.048,0.0,0.188,0.08,0.028,0.065	0.191,0.351,0.045,0.2,0.25,0.067,0.103,0.089,0.067	-0.092
25492	ENSMUSG00000030327	Necap1	chr6	+	122881500	122881582	122880657	122880762	122882267	122882376	25492	7,19,9,9,13,13,5,18,33	0,0,0,0,0,3,2,0,0	6,5,21,6,4,17,30,11,16	3,0,0,4,4,1,1,3,1	181	100	1.93173e-06	0.000164972	1.0,1.0,1.0,1.0,1.0,0.705,0.58,1.0,1.0	0.525,1.0,1.0,0.453,0.356,0.904,0.943,0.67,0.898	0.171
25495	ENSMUSG00000054428	Atpif1	chr4	-	132533295	132533387	132530554	132530823	132533481	132533659	25495	134,71,159,168,64,175,134,177,436	0,0,2,0,0,0,1,0,5	1.70192e+26	3,2,4,2,9,0,0,3,9	191	100	0.00148527	0.0412464	1.0,1.0,0.977,1.0,1.0,1.0,0.986,1.0,0.979	0.967,0.98,0.953,0.973,0.929,1.0,1.0,0.985,0.94	0.024
25507	ENSMUSG00000034917	Tjp3	chr10	-	81279194	81279351	81278623	81278732	81279504	81279571	25507	21,4,9,16,3,11,19,6,54	0,0,2,0,0,2,0,0,4	14,19,19,16,7,15,11,37,30	3,0,0,2,3,1,10,0,0	200	100	0.000141394	0.00609392	1.0,1.0,0.692,1.0,1.0,0.733,1.0,1.0,0.871	0.7,1.0,1.0,0.8,0.538,0.882,0.355,1.0,1.0	0.113
25518	ENSMUSG00000051079	Rgs13	chr1	-	144171416	144171486	144167286	144167348	144175825	144175894	25518	176,152,57,192,135,73,221,359,230	5,0,0,2,0,0,3,0,1	115,103,227,117,73,211,242,220,384	3,1,6,3,5,5,3,6,10	169	100	3.33178e-06	0.000264621	0.954,1.0,1.0,0.983,1.0,1.0,0.978,1.0,0.993	0.958,0.984,0.957,0.958,0.896,0.961,0.979,0.956,0.958	0.033
25538	ENSMUSG00000052712	BC004004	chr17	+	29282059	29282267	29277856	29277947	29294006	29294161	25538	42,8,23,40,3,31,55,20,56	1,0,0,1,0,0,0,0,0	32,29,47,38,37,51,69,81,109	0,1,2,0,2,4,2,3,3	200	100	0.000966518	0.0288949	0.955,1.0,1.0,0.952,1.0,1.0,1.0,1.0,1.0	1.0,0.935,0.922,1.0,0.902,0.864,0.945,0.931,0.948	0.051
25566	ENSMUSG00000027531	Impa1	chr3	-	10321611	10321720	10313953	10316254	10322903	10323012	25566	64,18,21,71,23,15,67,47,66	0,0,0,1,0,0,4,2,0	37,14,70,35,30,91,78,51,146	0,0,8,0,0,6,5,1,8	200	100	1.07128e-06	0.000100786	1.0,1.0,1.0,0.973,1.0,1.0,0.893,0.922,1.0	1.0,1.0,0.814,1.0,1.0,0.883,0.886,0.962,0.901	0.038
25581	ENSMUSG00000052056	Zfp217	chr2	-	170112479	170112614	170108642	170110655	170114060	170115572	25581	52,27,35,49,22,19,75,43,77	0,0,3,0,0,1,0,0,8	40,17,42,41,22,59,71,56,75	0,4,3,1,3,2,3,13,0	200	100	0.000358249	0.0129713	1.0,1.0,0.854,1.0,1.0,0.905,1.0,1.0,0.828	1.0,0.68,0.875,0.953,0.786,0.937,0.922,0.683,1.0	0.083
25606	ENSMUSG00000024317	Rnf138	chr18	+	21017818	21017875	21010676	21010792	21020887	21020999	25606	17,4,4,12,4,6,23,12,19	0,0,1,0,0,0,3,1,5	7,5,22,9,10,28,18,21,34	7,3,4,3,2,1,8,1,5	156	100	6.59363e-05	0.00323931	1.0,1.0,0.719,1.0,1.0,1.0,0.831,0.885,0.709	0.391,0.517,0.779,0.658,0.762,0.947,0.591,0.931,0.813	0.195
25612	ENSMUSG00000023904	Hcfc1r1	chr17	+	23674534	23674675	23673607	23674068	23674883	23675227	25612	73,34,45,88,24,44,98,64,129	2,3,7,3,0,0,5,8,8	100,66,116,87,55,100,152,111,176	4,1,0,2,0,4,6,0,4	200	100	0.000169799	0.00701429	0.948,0.85,0.763,0.936,1.0,1.0,0.907,0.8,0.89	0.926,0.971,1.0,0.956,1.0,0.926,0.927,1.0,0.957	-0.063
25628	ENSMUSG00000033909	Usp36	chr11	-	118263034	118263136	118262387	118262504	118263642	118263842	25628	42,25,53,34,32,44,58,69,175	0,0,2,0,0,0,0,0,2	55,56,71,55,62,57,91,140,80	0,2,0,9,0,0,9,3,0	200	100	9.09198e-05	0.00427287	1.0,1.0,0.93,1.0,1.0,1.0,1.0,1.0,0.978	1.0,0.933,1.0,0.753,1.0,1.0,0.835,0.959,1.0	0.048
25650	ENSMUSG00000000823	Zfp512b	chr2	-	181590469	181590612	181589372	181590181	181590859	181590920	25650	7,4,4,11,4,2,5,10,6	2,0,0,1,0,0,2,0,1	14,7,6,6,5,9,13,5,7	1,0,2,0,2,3,5,5,5	200	100	1.87648e-07	2.37071e-05	0.636,1.0,1.0,0.846,1.0,1.0,0.556,1.0,0.75	0.875,1.0,0.6,1.0,0.556,0.6,0.565,0.333,0.412	0.205
25657	ENSMUSG00000002833	Hdgfl2	chr17	+	56097881	56097985	56097234	56097526	56098483	56098557	25657	53,52,151,73,55,130,69,114,350	1,6,6,1,5,6,1,8,6	117,191,95,106,178,114,256,395,165	0,7,0,0,5,0,1,7,1	200	100	1.10319e-05	0.000734237	0.964,0.813,0.926,0.973,0.846,0.915,0.972,0.877,0.967	1.0,0.932,1.0,1.0,0.947,1.0,0.992,0.966,0.988	-0.064
25681	ENSMUSG00000030008	Pradc1	chr6	-	85448490	85448591	85447935	85448045	85451112	85451201	25681	6,12,15,13,6,12,10,12,40	0,0,0,0,0,1,0,0,5	14,30,32,10,18,12,23,44,31	2,2,2,0,5,2,2,0,6	200	100	1.31241e-07	1.74697e-05	1.0,1.0,1.0,1.0,1.0,0.857,1.0,1.0,0.8	0.778,0.882,0.889,1.0,0.643,0.75,0.852,1.0,0.721	0.127
25692	ENSMUSG00000053063	Clec12a	chr6	+	129353351	129353450	129349963	129350511	129359407	129359415	25692	20,9,3,19,5,6,18,12,12	0,0,0,0,0,0,3,0,0	8,6,13,7,8,19,18,13,22	3,3,1,7,1,1,2,0,3	198	100	3.97464e-11	1.52748e-08	1.0,1.0,1.0,1.0,1.0,1.0,0.752,1.0,1.0	0.574,0.503,0.868,0.336,0.802,0.906,0.82,1.0,0.787	0.24
25696	ENSMUSG00000053063	Clec12a	chr6	+	129359407	129359511	129349963	129350511	129363893	129365303	25696	32,29,37,30,17,40,52,36,138	0,4,0,0,6,0,0,9,1	66,68,48,52,46,61,80,107,87	0,0,0,0,0,0,0,0,1	200	100	5.27784e-05	0.00266996	1.0,0.784,1.0,1.0,0.586,1.0,1.0,0.667,0.986	1.0,1.0,1.0,1.0,1.0,1.0,1.0,1.0,0.978	-0.106
25708	ENSMUSG00000028560	Usp1	chr4	+	98926435	98926674	98923878	98924243	98928233	98928354	25708	5,8,5,8,10,6,5,5,26	27,17,3,28,17,3,32,41,14	13,23,54,10,27,51,37,37,85	3,6,10,12,11,18,7,9,24	200	100	1.71485e-12	9.78457e-10	0.085,0.19,0.455,0.125,0.227,0.5,0.072,0.057,0.481	0.684,0.657,0.73,0.294,0.551,0.586,0.725,0.673,0.639	-0.372
25709	ENSMUSG00000028560	Usp1	chr4	+	98926454	98926674	98923809	98924243	98928233	98928354	25709	5,18,5,7,12,5,5,19,25	27,17,3,28,17,3,32,41,14	13,21,43,13,20,49,34,31,71	3,6,10,12,11,18,7,9,24	200	100	2.73695e-10	8.05102e-08	0.085,0.346,0.455,0.111,0.261,0.455,0.072,0.188,0.472	0.684,0.636,0.683,0.351,0.476,0.576,0.708,0.633,0.597	-0.322
25728	ENSMUSG00000050323	Ndufaf6	chr4	-	11066650	11066707	11062049	11062152	11070199	11070322	25728	4,6,4,4,2,3,1,8,11	2,0,3,1,0,2,1,0,6	2,2,3,2,2,2,3,3,3	1,1,5,1,1,1,3,3,8	156	100	0.00141087	0.0395492	0.562,1.0,0.461,0.719,1.0,0.49,0.391,1.0,0.54	0.562,0.562,0.278,0.562,0.562,0.562,0.391,0.391,0.194	0.233
25764	ENSMUSG00000033111	3830406C13Rik	chr14	+	12285384	12285468	12284172	12284257	12287269	12287381	25764	14,13,7,29,13,4,17,39,24	2,0,0,1,0,0,2,0,1	17,6,27,12,5,16,25,17,35	1,0,3,2,0,3,6,0,3	183	100	3.72506e-05	0.00202642	0.793,1.0,1.0,0.941,1.0,1.0,0.823,1.0,0.929	0.903,1.0,0.831,0.766,1.0,0.745,0.695,1.0,0.864	0.076
25767	ENSMUSG00000033111	3830406C13Rik	chr14	+	12285387	12285468	12284221	12284257	12287269	12287393	25767	13,11,6,23,4,3,13,19,16	2,0,0,1,0,0,2,0,1	15,5,20,9,5,12,22,16,33	1,0,3,2,0,3,6,0,3	180	100	4.23317e-05	0.00224641	0.783,1.0,1.0,0.927,1.0,1.0,0.783,1.0,0.899	0.893,1.0,0.787,0.714,1.0,0.69,0.671,1.0,0.859	0.086
25873	ENSMUSG00000071715	Ncf4	chr15	+	78250381	78250466	78244800	78245087	78250861	78251015	25873	135,92,58,130,91,54,170,157,157	1,0,0,4,0,0,2,0,2	97,77,106,82,63,124,196,135,201	6,7,3,8,2,2,4,0,3	184	100	1.40683e-06	0.000126355	0.987,1.0,1.0,0.946,1.0,1.0,0.979,1.0,0.977	0.898,0.857,0.951,0.848,0.945,0.971,0.964,1.0,0.973	0.054
25876	ENSMUSG00000072946	Ptgr2	chr12	+	84296227	84296356	84295216	84295335	84298010	84298202	25876	6,0,7,4,0,5,6,0,21	25,34,6,25,16,8,26,59,20	1,0,4,3,1,2,7,3,4	21,18,44,15,25,35,34,52,54	200	100	0.000764958	0.0239509	0.107,0.0,0.368,0.074,0.0,0.238,0.103,0.0,0.344	0.023,0.0,0.043,0.091,0.02,0.028,0.093,0.028,0.036	0.097
25958	ENSMUSG00000028175	Depdc1a	chr3	+	159522525	159523356	159520829	159520970	159523776	159523949	25958	7,3,7,5,2,10,17,7,23	8,0,7,9,0,2,6,0,18	0,6,5,0,4,9,5,13,8	3,14,27,9,9,38,15,28,43	200	100	3.24197e-07	3.696e-05	0.304,1.0,0.333,0.217,1.0,0.714,0.586,1.0,0.39	0.0,0.176,0.085,0.0,0.182,0.106,0.143,0.188,0.085	0.509
25985	ENSMUSG00000020069	Hnrnph3	chr10	-	63017221	63017337	63016406	63016542	63017523	63017610	25985	111,69,109,97,89,93,160,122,309	6,6,13,2,3,13,0,18,36	1.72204e+26	10,2,1,12,4,0,7,7,1	200	100	3.54309e-11	1.38395e-08	0.902,0.852,0.807,0.96,0.937,0.782,1.0,0.772,0.811	0.896,0.981,0.988,0.892,0.958,1.0,0.961,0.97,0.991	-0.09
26013	ENSMUSG00000053754	Chd8	chr14	-	52202143	52202323	52201630	52201747	52202503	52202617	26013	92,104,145,87,97,167,88,197,435	1,0,4,3,0,9,2,0,30	86,112,97,134,124,124,224,286,195	12,10,5,10,10,5,19,36,11	200	100	4.30743e-08	6.93467e-06	0.979,1.0,0.948,0.935,1.0,0.903,0.957,1.0,0.879	0.782,0.848,0.907,0.87,0.861,0.925,0.855,0.799,0.899	0.095
26110	ENSMUSG00000024926	Kat5	chr19	-	5608801	5608957	5608637	5608712	5609235	5609372	26110	17,31,24,19,41,15,36,77,36	12,3,9,9,4,11,10,10,32	17,20,34,21,24,27,45,46,45	20,23,18,15,32,18,24,64,35	200	100	9.76581e-05	0.0045095	0.415,0.838,0.571,0.514,0.837,0.405,0.643,0.794,0.36	0.298,0.303,0.486,0.412,0.273,0.429,0.484,0.264,0.391	0.226
26117	ENSMUSG00000041390	Mdfic	chr6	+	15738249	15738583	15721186	15721364	15740987	15741110	26117	8,7,2,5,10,0,3,10,4	18,2,4,6,3,9,19,5,7	0,1,3,0,1,4,2,2,7	16,9,23,11,18,29,20,16,43	200	100	1.01724e-07	1.40917e-05	0.182,0.636,0.2,0.294,0.625,0.0,0.073,0.5,0.222	0.0,0.053,0.061,0.0,0.027,0.065,0.048,0.059,0.075	0.26
26129	ENSMUSG00000063550	Nup98	chr7	-	102169362	102169503	102163688	102163822	102176312	102176405	26129	56,12,15,41,19,20,53,45,62	4,1,1,16,2,5,7,11,10	34,34,70,33,36,60,62,55,85	0,0,8,4,0,4,2,0,7	200	100	4.38896e-06	0.000331987	0.875,0.857,0.882,0.562,0.826,0.667,0.791,0.672,0.756	1.0,1.0,0.814,0.805,1.0,0.882,0.939,1.0,0.859	-0.157
26143	ENSMUSG00000020454	Eif4enif1	chr11	+	3233987	3234059	3229868	3230101	3234461	3234645	26143	1,0,0,2,0,0,1,0,3	28,7,17,29,14,24,38,15,46	13,18,37,9,20,22,21,30,47	22,11,34,19,6,33,19,18,53	171	100	0	0	0.02,0.0,0.0,0.039,0.0,0.0,0.015,0.0,0.037	0.257,0.489,0.389,0.217,0.661,0.281,0.393,0.494,0.341	-0.379
26175	ENSMUSG00000039068	Zzz3	chr3	+	152446628	152446689	152427276	152428832	152446798	152446937	26175	0,0,2,1,0,0,0,0,2	14,9,4,7,3,2,7,3,15	2,2,4,2,0,0,0,0,7	6,5,14,5,4,5,10,8,18	160	100	0.000766327	0.0239623	0.0,0.0,0.238,0.082,0.0,0.0,0.0,0.0,0.077	0.172,0.2,0.152,0.2,0.0,0.0,0.0,0.0,0.196	-0.058
26184	ENSMUSG00000052337	Immt	chr6	+	71852729	71852867	71851771	71851880	71856911	71857048	26184	28,22,11,22,28,20,34,46,42	3,9,2,2,6,3,5,12,12	21,12,47,15,24,35,41,42,73	2,0,1,0,1,5,1,4,6	200	100	3.93887e-06	0.000306704	0.824,0.55,0.733,0.846,0.7,0.769,0.773,0.657,0.636	0.84,1.0,0.959,1.0,0.923,0.778,0.953,0.84,0.859	-0.185
26185	ENSMUSG00000052337	Immt	chr6	+	71852762	71852867	71851771	71851880	71856911	71857048	26185	28,36,18,25,35,23,38,70,51	3,9,2,2,6,3,5,12,12	43,17,63,26,29,51,53,53,91	2,0,1,0,1,5,1,4,6	200	100	1.34152e-07	1.7758e-05	0.824,0.667,0.818,0.862,0.745,0.793,0.792,0.745,0.68	0.915,1.0,0.969,1.0,0.935,0.836,0.964,0.869,0.883	-0.161
26186	ENSMUSG00000052337	Immt	chr6	+	71852765	71852867	71851771	71851880	71856911	71856955	26186	20,18,9,14,20,20,24,41,31	3,9,2,2,6,3,5,12,12	16,11,45,14,26,33,32,38,58	2,0,1,0,1,5,1,4,6	200	100	7.4511e-07	7.55478e-05	0.769,0.5,0.692,0.778,0.625,0.769,0.706,0.631,0.564	0.8,1.0,0.957,1.0,0.929,0.767,0.941,0.826,0.829	-0.224
26219	ENSMUSG00000023971	Rrp36	chr17	-	46672524	46672591	46670110	46670185	46674196	46674255	26219	3,0,1,1,0,1,4,0,1	3,5,4,2,6,4,3,25,13	1,4,0,2,8,5,3,11,4	4,10,4,2,5,5,11,7,9	166	100	2.70215e-05	0.00159367	0.376,0.0,0.131,0.231,0.0,0.131,0.445,0.0,0.044	0.131,0.194,0.0,0.376,0.491,0.376,0.141,0.486,0.211	-0.116
26237	ENSMUSG00000025085	Ablim1	chr19	-	57046924	57047065	57044880	57044972	57049461	57049509	26237	3.18149e+26	2,0,0,2,0,1,3,0,6	2.19205e+26	3,4,9,5,0,7,5,7,7	200	100	9.52371e-05	0.00442342	0.988,1.0,1.0,0.987,1.0,0.982,0.985,1.0,0.962	0.973,0.962,0.952,0.959,1.0,0.962,0.975,0.968,0.975	0.02
26239	ENSMUSG00000025085	Ablim1	chr19	-	57046924	57047071	57044880	57044972	57049461	57049509	26239	164,76,74,168,97,77,199,176,197	2,0,0,2,0,1,3,0,6	1.38139e+26	3,4,9,5,0,7,5,7,7	200	100	0.000152915	0.00651791	0.976,1.0,1.0,0.977,1.0,0.975,0.971,1.0,0.943	0.958,0.946,0.927,0.943,1.0,0.938,0.964,0.958,0.961	0.027
26290	ENSMUSG00000007411	Mark3	chr12	+	111646689	111646848	111639936	111640040	111647470	111647728	26290	2,0,0,4,0,0,4,0,3	64,41,61,53,44,78,62,72,167	2,4,4,3,4,8,6,6,4	67,60,65,66,69,55,115,132,96	200	100	0.000542684	0.0181611	0.015,0.0,0.0,0.036,0.0,0.0,0.031,0.0,0.009	0.015,0.032,0.03,0.022,0.028,0.068,0.025,0.022,0.02	-0.019
26299	ENSMUSG00000053835	H2-T24	chr17	-	36014556	36014696	36005694	36006789	36014799	36015075	26299	11,18,4,9,19,2,11,44,11	2,0,0,0,0,0,1,0,0	5,3,18,2,6,12,15,9,16	5,0,0,0,2,2,3,3,1	200	100	1.21588e-06	0.000111856	0.733,1.0,1.0,1.0,1.0,1.0,0.846,1.0,1.0	0.333,1.0,1.0,1.0,0.6,0.75,0.714,0.6,0.889	0.188
26334	ENSMUSG00000110234	Gm45799	chr7	+	105640761	105640857	105640551	105640622	105641027	105641160	26334	117,83,87,134,88,96,138,176,243	2,0,1,2,0,2,1,0,2	1.22121e+26	3,4,0,5,6,1,9,5,2	195	100	0.000274704	0.0103566	0.968,1.0,0.978,0.972,1.0,0.961,0.986,1.0,0.984	0.954,0.939,1.0,0.937,0.927,0.989,0.931,0.973,0.986	0.024
26391	ENSMUSG00000040592	Cd79b	chr11	-	106312632	106312941	106312321	106312440	106313660	106313711	26391	2.93319e+35	23,7,4,19,5,8,20,15,21	2.54717e+35	20,13,27,13,20,28,29,30,48	200	100	0.000297859	0.011124	0.985,0.993,0.994,0.986,0.995,0.989,0.989,0.993,0.991	0.985,0.985,0.985,0.989,0.978,0.983,0.988,0.983,0.983	0.006
26513	ENSMUSG00000032615	Nt5m	chr11	+	59852790	59852891	59839446	59839756	59874552	59874667	26513	4,0,3,4,2,4,4,1,12	0,3,0,1,3,0,1,5,1	14,8,7,2,9,8,8,13,9	1,0,0,1,0,0,1,0,0	200	100	4.24373e-06	0.000322785	1.0,0.0,1.0,0.667,0.25,1.0,0.667,0.091,0.857	0.875,1.0,1.0,0.5,1.0,1.0,0.8,1.0,1.0	-0.294
26514	ENSMUSG00000032615	Nt5m	chr11	+	59860749	59860810	59839446	59839756	59874552	59874667	26514	6,0,4,1,0,4,3,0,15	0,3,0,1,3,0,1,5,1	1,6,11,6,9,6,3,9,8	1,0,0,1,0,0,1,0,0	160	100	7.49423e-06	0.00052674	1.0,0.0,1.0,0.385,0.0,1.0,0.652,0.0,0.904	0.385,1.0,1.0,0.789,1.0,1.0,0.652,1.0,1.0	-0.321
26539	ENSMUSG00000026034	Clk1	chr1	-	58420120	58420211	58419666	58419733	58421082	58421308	26539	16,21,48,21,37,51,21,51,163	5,17,20,8,5,8,9,23,46	58,55,50,43,67,63,86,141,108	2,2,2,0,7,2,3,11,10	190	100	4.44089e-16	5.03872e-13	0.627,0.394,0.558,0.58,0.796,0.77,0.551,0.539,0.651	0.939,0.935,0.929,1.0,0.834,0.943,0.938,0.871,0.85	-0.308
26581	ENSMUSG00000057191	AB124611	chr9	+	21526472	21526609	21526227	21526307	21528762	21529083	26581	5,0,2,14,0,2,10,0,3	43,31,16,48,38,10,66,60,24	0,3,1,2,1,0,0,1,2	36,26,36,45,20,60,64,34,73	200	100	1.98349e-06	0.000168188	0.055,0.0,0.059,0.127,0.0,0.091,0.07,0.0,0.059	0.0,0.055,0.014,0.022,0.024,0.0,0.0,0.014,0.014	0.035
26591	ENSMUSG00000057191	AB124611	chr9	+	21540585	21540623	21539841	21539885	21544676	21545326	26591	65,72,32,83,49,21,93,118,111	6,10,0,9,7,2,11,32,5	67,44,96,61,33,120,133,70,143	3,0,6,3,2,2,5,1,11	137	100	5.4542e-07	5.65031e-05	0.888,0.84,1.0,0.871,0.836,0.885,0.861,0.729,0.942	0.942,1.0,0.921,0.937,0.923,0.978,0.951,0.981,0.905	-0.076
26634	ENSMUSG00000010554	Mettl16	chr11	+	74787554	74787695	74784057	74784257	74792202	74792318	26634	27,13,15,28,11,21,33,27,52	0,8,0,1,10,0,1,14,0	22,23,43,18,16,41,36,51,62	0,0,0,0,0,0,0,0,0	200	100	6.99396e-09	1.38871e-06	1.0,0.448,1.0,0.933,0.355,1.0,0.943,0.491,1.0	1.0,1.0,1.0,1.0,1.0,1.0,1.0,1.0,1.0	-0.203
26641	ENSMUSG00000002015	Bcap31	chrX	-	73712444	73712545	73706996	73707144	73714792	73714928	26641	97,99,39,109,85,29,133,181,117	0,0,0,0,0,0,0,0,0	97,54,155,72,64,138,150,102,253	2,1,4,3,0,2,5,2,4	200	100	0.00116453	0.033633	1.0,1.0,1.0,1.0,1.0,1.0,1.0,1.0,1.0	0.96,0.964,0.951,0.923,1.0,0.972,0.938,0.962,0.969	0.04
26653	ENSMUSG00000016206	H2-M3	chr17	+	37270521	37270791	37270219	37270334	37273718	37273751	26653	40,10,17,30,9,18,41,19,42	0,6,0,0,4,0,0,8,0	28,23,39,29,30,39,60,35,38	0,0,1,2,0,0,0,0,1	200	100	0.000238818	0.0092676	1.0,0.455,1.0,1.0,0.529,1.0,1.0,0.543,1.0	1.0,1.0,0.951,0.879,1.0,1.0,1.0,1.0,0.95	-0.139
26655	ENSMUSG00000016206	H2-M3	chr17	+	37272647	37272752	37270219	37270334	37273718	37273751	26655	12,5,12,10,6,13,19,9,37	0,6,0,0,4,0,0,8,0	13,12,18,8,15,15,21,24,27	0,0,1,2,0,0,0,0,1	200	100	0.000449861	0.0154673	1.0,0.294,1.0,1.0,0.429,1.0,1.0,0.36,1.0	1.0,1.0,0.9,0.667,1.0,1.0,1.0,1.0,0.931	-0.157
26759	ENSMUSG00000001123	Lgals9	chr11	-	78969713	78969803	78967997	78968033	78971316	78971427	26759	1,0,4,1,0,1,6,0,3	63,41,18,61,46,13,77,108,48	4,8,1,3,6,4,2,9,4	36,36,56,42,41,63,73,52,92	189	100	0.000107959	0.00489971	0.008,0.0,0.105,0.009,0.0,0.039,0.04,0.0,0.032	0.056,0.105,0.009,0.036,0.072,0.033,0.014,0.084,0.022	-0.022
26760	ENSMUSG00000001123	Lgals9	chr11	-	78969713	78969806	78967997	78968033	78971316	78971427	26760	3,0,9,2,0,3,8,0,6	63,41,18,61,46,13,77,108,48	4,12,2,6,8,10,6,13,7	36,36,56,42,41,63,73,52,92	192	100	0.000340006	0.0124254	0.024,0.0,0.207,0.017,0.0,0.107,0.051,0.0,0.061	0.055,0.148,0.018,0.069,0.092,0.076,0.041,0.115,0.038	-0.021
26781	ENSMUSG00000018168	Ikzf3	chr11	-	98518674	98518728	98512687	98516952	98545743	98545800	26781	3.60183e+26	12,5,2,17,1,2,17,8,9	2.27168e+26	10,19,32,14,17,34,26,24,46	153	100	1.03206e-12	6.30538e-10	0.951,0.96,0.981,0.932,0.99,0.979,0.944,0.964,0.967	0.937,0.852,0.878,0.918,0.887,0.882,0.916,0.912,0.893	0.066
26792	ENSMUSG00000031264	Btk	chrX	-	134547561	134547626	134546711	134546830	134549414	134549631	26792	50,67,24,48,57,27,42,144,68	0,4,2,0,2,2,0,3,6	32,47,61,37,23,69,80,78,116	3,7,2,7,5,2,4,9,4	164	100	0.000370477	0.0132942	1.0,0.911,0.88,1.0,0.946,0.892,1.0,0.967,0.874	0.867,0.804,0.949,0.763,0.737,0.955,0.924,0.841,0.946	0.076
26868	ENSMUSG00000040586	Ofd1	chrX	-	166424975	166425082	166414975	166415095	166426819	166426993	26868	17,15,5,7,25,15,23,28,33	2,0,0,1,0,1,0,0,4	14,21,14,11,10,30,18,55,33	1,0,3,2,4,1,2,3,2	200	100	0.00120782	0.0346313	0.81,1.0,1.0,0.778,1.0,0.882,1.0,1.0,0.805	0.875,1.0,0.7,0.733,0.556,0.938,0.818,0.902,0.892	0.096
26952	ENSMUSG00000000751	Rpa1	chr11	-	75339712	75339775	75328672	75328761	75340289	75340398	26952	8,8,3,9,6,2,6,17,6	95,40,22,71,51,29,80,102,59	2,0,3,0,0,9,4,0,2	51,32,110,64,39,110,96,72,183	162	100	2.26578e-11	9.64047e-09	0.049,0.11,0.078,0.073,0.068,0.041,0.044,0.093,0.059	0.024,0.0,0.017,0.0,0.0,0.048,0.025,0.0,0.007	0.055
27049	ENSMUSG00000040225	Prrc2c	chr1	-	162675604	162675841	162670726	162673656	162676690	162676817	27049	16,4,9,14,5,10,13,1,39	49,15,18,56,24,19,45,55,66	43,47,63,47,47,63,77,104,104	23,29,42,28,36,42,49,72,60	200	100	0	0	0.14,0.118,0.2,0.111,0.094,0.208,0.126,0.009,0.228	0.483,0.448,0.429,0.456,0.395,0.429,0.44,0.419,0.464	-0.303
27050	ENSMUSG00000040225	Prrc2c	chr1	-	162675604	162675841	162674102	162674151	162676690	162676817	27050	7,4,5,9,5,8,13,1,25	22,12,11,14,10,6,21,26,23	35,36,53,27,44,54,56,81,81	9,14,18,13,7,15,11,22,18	200	100	0	0	0.137,0.143,0.185,0.243,0.2,0.4,0.236,0.019,0.352	0.66,0.563,0.596,0.509,0.759,0.643,0.718,0.648,0.692	-0.43
27072	ENSMUSG00000060261	Gtf2i	chr5	-	134272523	134272586	134266542	134266656	134274538	134274595	27072	48,21,26,60,24,20,58,45,66	9,1,5,5,10,7,14,15,18	27,47,43,27,33,17,62,69,52	11,17,11,14,10,19,20,29,34	162	100	0.00128494	0.0364481	0.767,0.928,0.762,0.881,0.597,0.638,0.719,0.649,0.694	0.602,0.631,0.707,0.543,0.671,0.356,0.657,0.595,0.486	0.154
27110	ENSMUSG00000033809	Alg3	chr16	-	20608485	20608646	20607763	20607884	20608741	20608889	27110	8,4,4,5,12,15,6,14,32	1,0,1,0,0,1,4,0,2	15,10,10,4,11,12,14,15,16	1,4,0,0,5,2,0,7,0	200	100	0.00140808	0.0395175	0.8,1.0,0.667,1.0,1.0,0.882,0.429,1.0,0.889	0.882,0.556,1.0,1.0,0.524,0.75,1.0,0.517,1.0	0.049
27135	ENSMUSG00000019961	Tmpo	chr10	-	91152627	91152738	91151708	91151797	91158747	91158845	27135	123,78,106,118,72,147,134,154,360	1,1,1,1,2,4,3,2,4	1.12135e+26	3,6,5,4,9,4,5,11,6	200	100	0.000106941	0.00486274	0.984,0.975,0.981,0.983,0.947,0.948,0.957,0.975,0.978	0.949,0.918,0.951,0.936,0.851,0.958,0.951,0.922,0.963	0.037
27246	ENSMUSG00000039463	Slc9a8	chr2	+	167446501	167446536	167445505	167445607	167451206	167451350	27246	11,6,6,6,7,6,11,13,14	0,0,0,1,0,1,0,0,5	2,3,7,3,2,5,6,8,12	1,1,5,1,3,1,3,0,5	134	100	8.11495e-09	1.58488e-06	1.0,1.0,1.0,0.817,1.0,0.817,1.0,1.0,0.676	0.599,0.691,0.511,0.691,0.332,0.789,0.599,1.0,0.642	0.273
27332	ENSMUSG00000030748	Il4ra	chr7	+	125571933	125572047	125571433	125571590	125572850	125572950	27332	31,25,26,23,36,15,44,61,84	66,33,23,92,32,38,103,75,76	16,22,23,20,18,22,42,39,45	45,35,71,61,42,80,93,109,144	200	100	0.000113707	0.00508311	0.19,0.275,0.361,0.111,0.36,0.165,0.176,0.289,0.356	0.151,0.239,0.139,0.141,0.176,0.121,0.184,0.152,0.135	0.094
27357	ENSMUSG00000033808	Tmem87a	chr2	-	120362878	120362940	120360038	120360091	120363361	120363435	27357	9,4,8,19,12,4,9,19,25	0,0,2,1,0,6,2,0,12	7,7,11,13,12,15,17,32,29	0,0,0,0,0,0,0,0,0	161	100	4.14804e-07	4.51896e-05	1.0,1.0,0.713,0.922,1.0,0.293,0.736,1.0,0.564	1.0,1.0,1.0,1.0,1.0,1.0,1.0,1.0,1.0	-0.197
27370	ENSMUSG00000026987	Baz2b	chr2	-	59906915	59907051	59903158	59903305	59907543	59907749	27370	20,3,9,21,7,21,24,7,57	4,0,0,2,1,2,7,6,7	24,25,26,28,24,22,44,56,30	0,0,0,0,5,0,1,2,1	200	100	8.27513e-08	1.18067e-05	0.714,1.0,1.0,0.84,0.778,0.84,0.632,0.368,0.803	1.0,1.0,1.0,1.0,0.706,1.0,0.957,0.933,0.938	-0.173
27386	ENSMUSG00000022814	Umps	chr16	-	33963771	33963925	33961568	33962240	33966825	33967038	27386	60,35,34,67,25,37,69,84,98	4,0,1,0,0,0,1,0,1	53,29,103,43,39,86,96,86,150	3,1,1,2,2,1,4,3,4	200	100	0.000647491	0.0210119	0.882,1.0,0.944,1.0,1.0,1.0,0.972,1.0,0.98	0.898,0.935,0.981,0.915,0.907,0.977,0.923,0.935,0.949	0.04
27406	ENSMUSG00000038271	Iffo1	chr6	+	125151794	125151803	125151384	125151525	125152613	125152771	27406	9,9,6,4,4,11,8,10,25	1,0,3,3,0,5,5,0,9	7,9,7,9,2,11,7,9,12	5,4,10,2,4,6,14,19,7	108	100	0.000279347	0.0104984	0.893,1.0,0.649,0.552,1.0,0.671,0.597,1.0,0.72	0.565,0.676,0.393,0.806,0.316,0.629,0.316,0.305,0.613	0.274
27494	ENSMUSG00000020516	Rps6kb1	chr11	-	86517349	86517392	86513982	86516191	86517582	86517640	27494	0,0,2,0,0,2,0,0,3	4,22,5,5,9,3,9,22,18	1,3,2,0,1,0,1,4,6	7,8,18,6,6,11,9,9,17	142	100	0.000421212	0.0147159	0.0,0.0,0.22,0.0,0.0,0.319,0.0,0.0,0.105	0.091,0.209,0.073,0.0,0.105,0.0,0.073,0.238,0.199	-0.038
27499	ENSMUSG00000020516	Rps6kb1	chr11	-	86543930	86544045	86535410	86535460	86544565	86544765	27499	9,10,2,7,6,2,7,16,6	25,11,19,15,11,12,24,22,43	5,2,5,3,6,9,5,12,6	20,26,30,16,30,36,44,59,46	200	100	0.00167897	0.0455117	0.153,0.313,0.05,0.189,0.214,0.077,0.127,0.267,0.065	0.111,0.037,0.077,0.086,0.091,0.111,0.054,0.092,0.061	0.082
27528	ENSMUSG00000058835	Abi1	chr2	-	22963213	22963228	22962400	22962501	22971082	22971259	27528	13,18,6,10,8,7,11,13,8	86,53,35,81,59,40,104,137,105	11,12,21,18,11,24,35,22,37	45,60,120,55,64,113,92,150,193	114	100	0.0010109	0.0299495	0.117,0.23,0.131,0.098,0.106,0.133,0.085,0.077,0.063	0.177,0.149,0.133,0.223,0.131,0.157,0.25,0.114,0.144	-0.049
27573	ENSMUSG00000023175	Bsg	chr10	+	79708696	79709044	79704499	79704584	79709670	79709827	27573	6,2,1,9,3,7,6,6,4	40,19,27,49,34,17,41,73,73	3,0,0,1,1,0,3,3,5	26,24,56,33,21,54,69,58,96	200	100	2.02017e-06	0.000168894	0.07,0.05,0.018,0.084,0.042,0.171,0.068,0.039,0.027	0.055,0.0,0.0,0.015,0.023,0.0,0.021,0.025,0.025	0.045
27663	ENSMUSG00000031821	Gins2	chr8	-	120587455	120587550	120586092	120586192	120588724	120588839	27663	0,0,4,1,0,5,1,0,19	21,19,25,31,22,19,34,30,49	0,0,0,0,0,0,2,1,0	26,24,32,25,26,42,50,50,49	194	100	1.80389e-06	0.000156296	0.0,0.0,0.076,0.016,0.0,0.119,0.015,0.0,0.167	0.0,0.0,0.0,0.0,0.0,0.0,0.02,0.01,0.0	0.04
27676	ENSMUSG00000035597	Prpf39	chr12	+	65043542	65043611	65043002	65043357	65043714	65043877	27676	1,7,5,7,21,5,2,27,20	3,4,1,4,2,0,6,12,3	6,5,7,3,5,8,11,11,6	1,1,0,0,2,3,1,0,0	168	100	4.92198e-06	0.000367166	0.166,0.51,0.749,0.51,0.862,1.0,0.166,0.573,0.799	0.781,0.749,1.0,1.0,0.598,0.613,0.868,1.0,1.0	-0.253
27680	ENSMUSG00000035597	Prpf39	chr12	+	65055433	65055533	65055155	65055320	65055637	65055764	27680	4,2,6,5,3,6,2,14,22	15,4,12,6,9,13,17,15,27	2,2,2,6,2,4,6,2,9	17,16,17,21,10,11,37,28,34	199	100	2.73424e-05	0.0016007	0.118,0.201,0.201,0.295,0.143,0.188,0.056,0.319,0.291	0.056,0.059,0.056,0.126,0.091,0.154,0.075,0.035,0.117	0.116
27707	ENSMUSG00000037533	Rapgef6	chr11	+	54694269	54694572	54691237	54691740	54696079	54696344	27707	38,15,17,34,13,20,35,20,52	9,7,1,8,6,1,4,10,5	18,18,32,32,21,23,38,44,63	6,0,1,0,1,3,8,0,1	200	100	0.000127617	0.00561022	0.679,0.517,0.895,0.68,0.52,0.909,0.814,0.5,0.839	0.6,1.0,0.941,1.0,0.913,0.793,0.704,1.0,0.969	-0.174
27785	ENSMUSG00000030868	Dctn5	chr7	+	122145948	122146078	122143808	122143887	122148056	122148581	27785	0,0,2,1,0,2,0,0,7	46,35,46,67,53,70,60,63,180	4,9,6,2,11,2,2,14,5	67,74,68,54,69,61,118,126,130	200	100	7.64333e-07	7.652e-05	0.0,0.0,0.021,0.007,0.0,0.014,0.0,0.0,0.019	0.029,0.057,0.042,0.018,0.074,0.016,0.008,0.053,0.019	-0.028
27892	ENSMUSG00000039810	Zc3h10	chr10	-	128547170	128547244	128546827	128546891	128547693	128547725	27892	0,0,1,0,0,0,2,0,4	5,11,7,9,10,8,11,22,17	1,1,4,2,0,3,3,3,7	11,11,13,10,13,11,15,11,9	173	100	7.63121e-07	7.652e-05	0.0,0.0,0.076,0.0,0.0,0.0,0.095,0.0,0.12	0.05,0.05,0.151,0.104,0.0,0.136,0.104,0.136,0.31	-0.083
28005	ENSMUSG00000057363	Uxs1	chr1	-	43753716	43753820	43746965	43750362	43755698	43755756	28005	30,2,18,15,3,11,23,3,26	0,6,0,1,5,0,0,7,0	12,20,34,24,19,28,35,34,40	0,0,0,0,0,0,0,0,0	200	100	2.11686e-05	0.00128999	1.0,0.143,1.0,0.882,0.231,1.0,1.0,0.176,1.0	1.0,1.0,1.0,1.0,1.0,1.0,1.0,1.0,1.0	-0.285
28012	ENSMUSG00000037938	Chchd5	chr2	+	129130177	129130318	129129699	129129857	129133274	129134134	28012	4,1,4,3,2,5,9,5,9	0,3,4,0,2,2,1,6,0	9,13,3,12,3,9,15,21,13	0,2,0,1,2,2,0,0,2	200	100	9.63634e-05	0.00446405	1.0,0.143,0.333,1.0,0.333,0.556,0.818,0.294,1.0	1.0,0.765,1.0,0.857,0.429,0.692,1.0,1.0,0.765	-0.226
28046	ENSMUSG00000031887	Tradd	chr8	-	105259436	105259629	105258285	105259295	105260521	105260680	28046	29,22,20,29,14,23,28,43,56	0,10,0,0,10,0,0,9,0	21,26,34,24,21,24,57,53,31	0,0,0,0,0,0,0,0,0	200	100	1.07337e-07	1.47834e-05	1.0,0.524,1.0,1.0,0.412,1.0,1.0,0.705,1.0	1.0,1.0,1.0,1.0,1.0,1.0,1.0,1.0,1.0	-0.151
28104	ENSMUSG00000039968	Rsbn1l	chr5	-	20919524	20920162	20908106	20908244	20927619	20927730	28104	39,23,27,36,19,16,45,40,46	0,0,0,1,0,2,2,0,1	35,37,51,41,24,58,48,51,89	4,0,4,9,0,0,9,0,2	200	100	2.56041e-07	3.03517e-05	1.0,1.0,1.0,0.947,1.0,0.8,0.918,1.0,0.958	0.814,1.0,0.864,0.695,1.0,1.0,0.727,1.0,0.957	0.063
28117	ENSMUSG00000004771	Rab11a	chr9	-	64726623	64726817	64725501	64725582	64737583	64737730	28117	24,5,15,19,10,11,43,26,36	0,0,0,0,0,0,0,0,2	18,11,22,25,6,29,52,28,59	0,0,2,0,0,4,1,4,6	200	100	0.000184062	0.00749682	1.0,1.0,1.0,1.0,1.0,1.0,1.0,1.0,0.9	1.0,1.0,0.846,1.0,1.0,0.784,0.963,0.778,0.831	0.078
28152	ENSMUSG00000053819	Camk2d	chr3	+	126684659	126684719	126599065	126599160	126729406	126729461	28152	86,39,33,64,40,16,84,73,74	0,7,0,0,9,0,0,13,0	65,48,104,49,54,103,79,72,188	0,0,0,0,0,1,0,0,0	159	100	2.64138e-08	4.43212e-06	1.0,0.778,1.0,1.0,0.737,1.0,1.0,0.779,1.0	1.0,1.0,1.0,1.0,1.0,0.985,1.0,1.0,1.0	-0.077
28209	ENSMUSG00000017421	Zfp207	chr11	+	80389773	80389821	80389254	80389330	80391330	80391401	28209	152,100,82,160,70,75,178,184,224	9,5,7,13,9,6,12,19,37	126,92,219,129,99,229,266,218,345	2,0,5,4,4,6,9,7,5	147	100	6.43929e-15	5.68256e-12	0.92,0.932,0.889,0.893,0.841,0.895,0.91,0.868,0.805	0.977,1.0,0.968,0.956,0.944,0.963,0.953,0.955,0.979	-0.082
28219	ENSMUSG00000015747	Vps45	chr3	-	96046997	96047135	96045090	96046462	96047246	96047315	28219	6,20,5,19,16,11,17,17,22	0,0,0,2,0,0,0,0,0	31,23,43,14,30,41,29,31,62	0,2,1,0,6,3,0,4,2	200	100	9.03291e-05	0.00426192	1.0,1.0,1.0,0.826,1.0,1.0,1.0,1.0,1.0	1.0,0.852,0.956,1.0,0.714,0.872,1.0,0.795,0.939	0.078
28233	ENSMUSG00000018899	Irf1	chr11	+	53772838	53772938	53771283	53771375	53773655	53773832	28233	84,43,41,63,46,59,77,74,141	0,0,0,1,0,0,0,0,4	79,74,95,56,64,77,142,134,148	0,1,2,1,4,1,3,12,1	199	100	7.8028e-05	0.00374079	1.0,1.0,1.0,0.969,1.0,1.0,1.0,1.0,0.947	1.0,0.974,0.96,0.966,0.889,0.975,0.96,0.849,0.987	0.04
28271	ENSMUSG00000040850	Psme4	chr11	+	30837281	30837491	30835335	30835467	30838884	30839021	28271	34,24,17,23,21,16,44,60,51	2,4,0,0,5,0,4,12,0	34,33,46,33,31,42,55,57,81	0,0,0,4,0,0,2,0,1	200	100	2.62331e-08	4.43212e-06	0.895,0.75,1.0,1.0,0.677,1.0,0.846,0.714,1.0	1.0,1.0,1.0,0.805,1.0,1.0,0.932,1.0,0.976	-0.092
28284	ENSMUSG00000041846	Ppp4r3a	chr12	-	101045525	101045681	101044489	101044659	101049659	101049818	28284	17,12,12,15,7,6,17,21,29	15,17,8,13,18,15,23,25,38	19,12,16,12,14,18,32,37,30	5,3,22,4,2,18,19,7,36	200	100	0.000468416	0.0158947	0.362,0.261,0.429,0.366,0.163,0.167,0.27,0.296,0.276	0.655,0.667,0.267,0.6,0.778,0.333,0.457,0.725,0.294	-0.243
28300	ENSMUSG00000006281	Tep1	chr14	-	50840581	50840696	50838945	50839186	50840968	50841057	28300	1,0,1,3,0,3,3,0,2	6,1,2,4,3,1,9,8,9	15,18,30,14,15,31,51,40,46	0,0,0,0,0,0,0,0,1	200	100	0	0	0.077,0.0,0.2,0.273,0.0,0.6,0.143,0.0,0.1	1.0,1.0,1.0,1.0,1.0,1.0,1.0,1.0,0.958	-0.841
28325	ENSMUSG00000027272	Ubr1	chr2	-	120876958	120877058	120875365	120875499	120881030	120881181	28325	18,16,9,12,10,2,23,26,18	0,0,0,0,0,0,0,0,0	8,11,24,9,12,27,23,24,38	2,1,0,0,6,1,4,3,4	199	100	1.03792e-09	2.54955e-07	1.0,1.0,1.0,1.0,1.0,1.0,1.0,1.0,1.0	0.668,0.847,1.0,1.0,0.501,0.931,0.743,0.801,0.827	0.187
28501	ENSMUSG00000021451	Sema4d	chr13	-	51734506	51734570	51725223	51725542	51756556	51756668	28501	16,22,3,16,6,3,13,19,8	0,0,0,1,0,0,0,0,1	5,3,26,3,1,18,10,8,25	0,2,2,2,0,2,1,6,3	163	100	3.14888e-07	3.62456e-05	1.0,1.0,1.0,0.908,1.0,1.0,1.0,1.0,0.831	1.0,0.479,0.889,0.479,1.0,0.847,0.86,0.45,0.836	0.211
28543	ENSMUSG00000040028	Elavl1	chr8	-	4311598	4311786	4304926	4305030	4324885	4325413	28543	0,0,1,0,0,2,0,0,1	31,2,12,31,8,9,34,14,25	38,25,87,46,24,96,92,70,179	0,0,0,0,0,0,0,0,0	200	100	0	0	0.0,0.0,0.04,0.0,0.0,0.1,0.0,0.0,0.02	1.0,1.0,1.0,1.0,1.0,1.0,1.0,1.0,1.0	-0.982
28564	ENSMUSG00000023088	Abcc1	chr16	+	14448399	14448583	14445292	14445469	14457887	14457969	28564	15,6,5,11,8,9,12,8,17	0,0,2,0,0,2,0,0,2	4,5,16,8,7,7,18,11,20	2,4,1,2,8,2,3,5,3	200	100	1.10153e-09	2.67817e-07	1.0,1.0,0.556,1.0,1.0,0.692,1.0,1.0,0.81	0.5,0.385,0.889,0.667,0.304,0.636,0.75,0.524,0.769	0.293
28585	ENSMUSG00000032577	Mapkapk3	chr9	-	107257414	107257500	107257061	107257142	107258329	107258454	28585	22,7,26,28,8,26,23,20,58	0,0,1,2,1,0,0,9,3	23,26,35,21,23,31,45,57,45	0,1,0,0,0,0,1,1,0	185	100	0.00147952	0.0411349	1.0,1.0,0.934,0.883,0.812,1.0,1.0,0.546,0.913	1.0,0.934,1.0,1.0,1.0,1.0,0.961,0.969,1.0	-0.086
28621	ENSMUSG00000037730	Mynn	chr3	+	30612468	30612552	30611440	30611619	30613551	30613638	28621	1,0,3,3,0,4,2,0,7	2,3,0,4,3,0,5,3,2	3,1,8,3,1,8,8,7,14	0,0,3,0,1,5,1,2,2	183	100	0.000206403	0.00821029	0.215,0.0,1.0,0.291,0.0,1.0,0.179,0.0,0.657	1.0,1.0,0.593,1.0,0.353,0.466,0.814,0.657,0.793	-0.37
28644	ENSMUSG00000038127	Ccdc50	chr16	+	27436367	27436412	27435561	27435677	27436497	27436602	28644	182,100,82,204,81,75,248,179,224	6,2,0,4,0,1,6,0,4	134,76,251,135,85,217,280,193,472	14,7,15,9,10,15,23,12,37	144	100	0	0	0.955,0.972,1.0,0.973,1.0,0.981,0.966,1.0,0.975	0.869,0.883,0.921,0.912,0.855,0.909,0.894,0.918,0.899	0.085
28675	ENSMUSG00000025316	Banp	chr8	+	122020518	122020644	122007752	122007791	122024002	122024146	28675	12,1,16,9,2,12,2,2,38	3,2,4,3,5,3,6,5,15	18,25,14,14,27,14,19,68,28	8,1,2,10,1,0,11,0,5	200	100	0.000263063	0.0099768	0.667,0.2,0.667,0.6,0.167,0.667,0.143,0.167,0.559	0.529,0.926,0.778,0.412,0.931,1.0,0.463,1.0,0.737	-0.327
28698	ENSMUSG00000020694	Tlk2	chr11	+	105246773	105246884	105241568	105241661	105247458	105247595	28698	47,27,21,39,23,14,55,30,51	2,0,1,0,0,0,0,0,0	29,26,68,23,22,75,84,32,76	2,1,2,3,1,3,1,4,3	200	100	2.25809e-05	0.00136557	0.922,1.0,0.913,1.0,1.0,1.0,1.0,1.0,1.0	0.879,0.929,0.944,0.793,0.917,0.926,0.977,0.8,0.927	0.083
28769	ENSMUSG00000032633	Flcn	chr11	-	59809364	59809485	59807799	59807915	59809659	59809994	28769	2,2,0,2,6,0,0,6,2	3,6,3,6,8,2,8,7,4	1,0,2,0,0,2,0,0,1	4,5,3,9,4,4,9,9,9	200	100	1.64857e-05	0.00103642	0.25,0.143,0.0,0.143,0.273,0.0,0.0,0.3,0.2	0.111,0.0,0.25,0.0,0.0,0.2,0.0,0.0,0.053	0.077
28946	ENSMUSG00000032621	Srek1	chr13	-	103764295	103764419	103763881	103764006	103769316	103769348	28946	0,0,1,1,0,1,0,0,3	22,9,7,6,12,9,23,37,13	1,2,1,6,7,8,8,5,6	18,2,16,8,12,15,15,22,27	200	100	6.9712e-12	3.38985e-09	0.0,0.0,0.067,0.077,0.0,0.053,0.0,0.0,0.103	0.027,0.333,0.03,0.273,0.226,0.211,0.211,0.102,0.1	-0.135
29113	ENSMUSG00000029283	Cdc7	chr5	+	106974600	106974696	106973776	106974020	106975484	106975660	29113	38,10,50,40,2,24,37,12,124	1,0,3,1,0,6,4,0,12	50,31,46,39,47,53,65,97,64	0,2,0,0,1,1,0,6,3	195	100	0.000195258	0.00789969	0.951,1.0,0.895,0.954,1.0,0.672,0.826,1.0,0.841	1.0,0.888,1.0,1.0,0.96,0.965,1.0,0.892,0.916	-0.054
29130	ENSMUSG00000032295	Man2c1	chr9	+	57138847	57138969	57138396	57138520	57139068	57139154	29130	42,43,19,25,45,24,31,76,105	0,0,1,0,0,0,3,0,1	25,30,33,37,46,52,46,87,56	1,1,2,2,1,2,3,2,3	200	100	0.000175323	0.00721489	1.0,1.0,0.905,1.0,1.0,1.0,0.838,1.0,0.981	0.926,0.938,0.892,0.902,0.958,0.929,0.885,0.956,0.903	0.048
29131	ENSMUSG00000032295	Man2c1	chr9	+	57138853	57138969	57138396	57138520	57139068	57139154	29131	13,9,7,6,14,3,5,15,25	0,0,1,0,0,0,3,0,1	6,7,6,8,11,10,8,14,12	1,1,2,2,1,2,3,2,3	200	100	3.34626e-07	3.77873e-05	1.0,1.0,0.778,1.0,1.0,1.0,0.455,1.0,0.926	0.75,0.778,0.6,0.667,0.846,0.714,0.571,0.778,0.667	0.199
29168	ENSMUSG00000020376	Rnf130	chr11	+	50099245	50099339	50095775	50095980	50104548	50104753	29168	47,38,30,56,31,29,54,88,83	10,6,11,4,3,5,6,15,9	49,30,74,33,25,61,82,64,107	3,1,1,3,1,2,6,2,3	193	100	1.48923e-08	2.72953e-06	0.709,0.766,0.586,0.879,0.843,0.75,0.823,0.752,0.827	0.894,0.94,0.975,0.851,0.928,0.94,0.876,0.943,0.949	-0.151
29187	ENSMUSG00000056917	Sipa1	chr19	-	5662587	5662841	5661595	5661626	5663603	5663707	29187	69,43,32,64,36,53,66,97,121	31,2,21,25,7,9,42,13,53	46,44,81,41,45,67,72,84,86	21,45,33,32,30,43,26,56,53	200	100	0.00128216	0.0364125	0.527,0.915,0.432,0.561,0.72,0.746,0.44,0.789,0.533	0.523,0.328,0.551,0.39,0.429,0.438,0.581,0.429,0.448	0.172
29319	ENSMUSG00000021276	Cinp	chr12	-	110878987	110879039	110876960	110876970	110879684	110879814	29319	0,5,0,3,3,1,1,5,0	36,15,17,20,27,19,26,37,63	4,6,0,3,12,1,12,13,0	18,41,34,17,33,37,27,60,55	151	100	0.000215222	0.0085043	0.0,0.181,0.0,0.09,0.069,0.034,0.025,0.082,0.0	0.128,0.088,0.0,0.105,0.194,0.018,0.227,0.125,0.0	-0.045
29337	ENSMUSG00000009555	Cdk9	chr2	-	32709466	32709944	32707848	32708289	32710042	32710209	29337	1.4212e+26	0,12,0,0,4,0,0,16,0	1.44155e+26	0,0,0,2,0,0,0,1,0	200	100	5.67953e-05	0.00284897	1.0,0.833,1.0,1.0,0.927,1.0,1.0,0.879,1.0	1.0,1.0,1.0,0.974,1.0,1.0,1.0,0.994,1.0	-0.037
29338	ENSMUSG00000009555	Cdk9	chr2	-	32709772	32709944	32705783	32708289	32710042	32710209	29338	61,74,68,81,64,66,83,144,165	0,12,0,0,4,0,0,16,0	67,69,69,85,80,75,112,152,111	0,0,0,2,0,0,0,1,0	200	100	2.01498e-08	3.55637e-06	1.0,0.755,1.0,1.0,0.889,1.0,1.0,0.818,1.0	1.0,1.0,1.0,0.955,1.0,1.0,1.0,0.987,1.0	-0.053
29373	ENSMUSG00000059811	Atl2	chr17	-	79875801	79876046	79865041	79865176	79895908	79896123	29373	26,11,8,24,15,5,35,24,44	4,0,2,4,0,4,3,0,2	12,22,32,21,13,27,45,41,63	0,0,0,0,0,1,2,0,0	200	100	7.0677e-07	7.19667e-05	0.765,1.0,0.667,0.75,1.0,0.385,0.854,1.0,0.917	1.0,1.0,1.0,1.0,1.0,0.931,0.918,1.0,1.0	-0.168
29395	ENSMUSG00000038535	Zfp280d	chr9	+	72318723	72318841	72312650	72312760	72319091	72319315	29395	0,8,4,3,7,4,4,11,12	8,0,4,3,0,0,5,0,4	0,0,2,0,0,1,5,2,2	5,6,8,8,6,6,9,5,20	200	100	1.88823e-10	5.99879e-08	0.0,1.0,0.333,0.333,1.0,1.0,0.286,1.0,0.6	0.0,0.0,0.111,0.0,0.0,0.077,0.217,0.167,0.048	0.548
29399	ENSMUSG00000038535	Zfp280d	chr9	+	72329708	72329953	72329027	72329162	72330865	72331173	29399	1,6,4,1,12,0,2,25,4	29,13,2,30,22,16,35,22,31	1,0,5,4,0,2,0,0,4	23,20,48,22,15,42,38,52,60	200	100	6.49391e-07	6.64079e-05	0.017,0.188,0.5,0.016,0.214,0.0,0.028,0.362,0.061	0.021,0.0,0.05,0.083,0.0,0.023,0.0,0.0,0.032	0.131
29403	ENSMUSG00000038535	Zfp280d	chr9	+	72339011	72339048	72338745	72338864	72360285	72360341	29403	9,7,3,6,5,1,8,11,7	0,0,2,1,0,1,0,0,4	6,4,8,5,1,11,4,9,12	8,1,0,2,1,0,2,3,1	136	100	0.000154074	0.00653222	1.0,1.0,0.524,0.815,1.0,0.424,1.0,1.0,0.563	0.355,0.746,1.0,0.648,0.424,1.0,0.595,0.688,0.898	0.108
29406	ENSMUSG00000038535	Zfp280d	chr9	+	72351524	72351570	72339011	72339048	72360285	72360341	29406	10,8,9,4,3,7,5,10,13	2,0,0,0,0,0,4,0,1	5,3,12,9,16,16,12,6,19	1,2,4,3,0,3,1,8,6	145	100	9.64223e-07	9.18981e-05	0.775,1.0,1.0,1.0,1.0,1.0,0.463,1.0,0.9	0.775,0.508,0.674,0.674,1.0,0.786,0.892,0.341,0.686	0.2
29410	ENSMUSG00000034157	Cipc	chr12	+	86959727	86959828	86952743	86952931	86960271	86960391	29410	2,0,0,1,0,3,0,0,3	25,6,8,28,11,7,14,15,43	0,3,10,0,1,7,0,6,5	6,6,33,9,16,22,26,38,33	200	100	3.98984e-06	0.000309661	0.038,0.0,0.0,0.018,0.0,0.176,0.0,0.0,0.034	0.0,0.2,0.132,0.0,0.03,0.137,0.0,0.073,0.07	-0.042
29480	ENSMUSG00000022201	Zfr	chr15	+	12135266	12135290	12118238	12118338	12136395	12136678	29480	3,4,0,4,3,0,5,6,0	11,6,10,23,7,6,17,15,17	1,0,1,1,0,3,1,1,3	8,15,18,7,11,18,21,17,31	123	100	0.0001021	0.00465151	0.181,0.351,0.0,0.124,0.258,0.0,0.193,0.245,0.0	0.092,0.0,0.043,0.104,0.0,0.119,0.037,0.046,0.073	0.093
29551	ENSMUSG00000024397	Aif1	chr17	-	35171413	35171576	35170990	35171193	35171762	35171804	29551	8,4,7,7,10,17,15,22,44	1,0,1,1,0,1,1,0,4	12,16,13,9,14,9,22,21,35	3,2,1,3,4,2,0,5,3	200	100	1.77177e-05	0.00109937	0.8,1.0,0.778,0.778,1.0,0.895,0.882,1.0,0.846	0.667,0.8,0.867,0.6,0.636,0.692,1.0,0.677,0.854	0.132
29597	ENSMUSG00000022661	Cd200	chr16	-	45400221	45400303	45396968	45397295	45408855	45408875	29597	7,1,3,10,3,6,7,5,11	0,0,3,0,0,0,4,0,0	3,5,4,1,5,5,1,9,6	0,2,2,0,0,1,0,5,7	181	100	2.95754e-05	0.00170603	1.0,1.0,0.356,1.0,1.0,1.0,0.492,1.0,1.0	1.0,0.58,0.525,1.0,1.0,0.734,1.0,0.499,0.321	0.132
29622	ENSMUSG00000021326	Trim27	chr13	+	21190592	21190686	21190096	21190124	21191219	21191246	29622	0,7,0,0,5,0,1,22,0	38,25,33,58,27,25,51,43,96	0,0,0,0,0,0,0,0,2	43,48,55,59,58,65,106,108,116	193	100	4.24944e-06	0.000322785	0.0,0.127,0.0,0.0,0.088,0.0,0.01,0.21,0.0	0.0,0.0,0.0,0.0,0.0,0.0,0.0,0.0,0.009	0.047
29645	ENSMUSG00000019978	Epb41l2	chr10	+	25495444	25495591	25488950	25489093	25501823	25502387	29645	22,41,18,29,22,12,36,70,27	121,69,42,108,73,49,140,149,126	3,6,7,7,8,10,5,10,14	76,61,141,75,79,184,173,152,267	200	100	0	0	0.083,0.229,0.176,0.118,0.131,0.109,0.114,0.19,0.097	0.019,0.047,0.024,0.045,0.048,0.026,0.014,0.032,0.026	0.107
29723	ENSMUSG00000019861	Gopc	chr10	-	52354571	52354747	52353326	52353492	52358772	52358937	29723	33,25,30,54,15,28,77,27,79	0,7,0,2,5,0,1,9,0	47,27,46,49,19,74,83,65,97	0,2,0,0,4,0,0,1,0	200	100	1.56204e-06	0.000138359	1.0,0.641,1.0,0.931,0.6,1.0,0.975,0.6,1.0	1.0,0.871,1.0,1.0,0.704,1.0,1.0,0.97,1.0	-0.089
29725	ENSMUSG00000019861	Gopc	chr10	-	52357341	52357365	52354571	52354747	52358772	52358937	29725	5,0,1,3,0,0,2,0,3	13,12,12,18,11,9,37,19,28	2,6,4,1,4,5,3,17,9	20,12,20,22,6,39,28,27,54	123	100	5.99424e-05	0.00298173	0.238,0.0,0.063,0.119,0.0,0.0,0.042,0.0,0.08	0.075,0.289,0.14,0.036,0.351,0.094,0.08,0.339,0.119	-0.109
29767	ENSMUSG00000030016	Zfp638	chr6	+	83981683	83981785	83978993	83979909	83983975	83984074	29767	3,0,10,4,0,3,3,0,22	1,2,11,6,4,6,0,6,27	10,19,10,13,9,16,13,31,15	3,3,10,2,1,2,14,8,12	200	100	0.000122535	0.00541677	0.6,0.0,0.313,0.25,0.0,0.2,1.0,0.0,0.289	0.625,0.76,0.333,0.765,0.818,0.8,0.317,0.66,0.385	-0.312
29785	ENSMUSG00000037300	Ttc13	chr8	-	124699655	124699721	124695660	124695752	124709902	124709948	29785	6,0,0,3,0,2,12,3,4	1,4,1,8,3,1,9,7,3	5,1,10,5,4,9,7,7,15	0,3,5,0,3,4,2,1,9	165	100	0.00109781	0.0320428	0.784,0.0,0.0,0.185,0.0,0.548,0.447,0.206,0.447	1.0,0.168,0.548,1.0,0.447,0.577,0.68,0.809,0.503	-0.346
29812	ENSMUSG00000038578	Susd1	chr4	-	59365721	59365914	59351637	59351729	59379598	59379785	29812	37,24,19,36,25,20,41,41,45	2,0,0,3,0,0,4,0,0	36,25,59,44,26,64,67,52,89	6,3,0,4,6,6,0,3,4	200	100	8.45115e-06	0.000576979	0.902,1.0,1.0,0.857,1.0,1.0,0.837,1.0,1.0	0.75,0.806,1.0,0.846,0.684,0.842,1.0,0.897,0.918	0.095
29841	ENSMUSG00000024299	Adamts10	chr17	+	33528283	33528470	33524203	33524258	33528679	33529026	29841	12,9,14,13,9,14,9,24,32	1,3,1,0,3,1,1,5,3	14,7,9,24,16,9,26,34,19	0,1,0,0,0,0,1,2,2	200	100	6.19845e-06	0.000453038	0.857,0.6,0.875,1.0,0.6,0.875,0.818,0.706,0.842	1.0,0.778,1.0,1.0,1.0,1.0,0.929,0.895,0.826	-0.139
29850	ENSMUSG00000014444	Piezo1	chr8	-	122489554	122489616	122489098	122489199	122490062	122490163	29850	5,0,1,5,0,3,4,0,8	25,16,11,13,19,9,19,35,53	9,9,3,6,6,3,9,7,6	23,18,13,18,22,20,36,31,23	161	100	0.000460442	0.0157402	0.11,0.0,0.053,0.193,0.0,0.172,0.116,0.0,0.086	0.196,0.237,0.125,0.172,0.145,0.085,0.134,0.123,0.139	-0.07
29851	ENSMUSG00000014444	Piezo1	chr8	-	122489554	122489626	122489098	122489199	122490062	122490163	29851	7,0,3,8,0,5,9,0,11	25,16,11,13,19,9,19,35,53	18,17,6,13,11,5,19,17,12	23,18,13,18,22,20,36,31,23	171	100	4.25377e-06	0.000322785	0.141,0.0,0.138,0.265,0.0,0.245,0.217,0.0,0.108	0.314,0.356,0.213,0.297,0.226,0.128,0.236,0.243,0.234	-0.126
29918	ENSMUSG00000039936	Pik3cd	chr4	-	149697048	149697223	149674075	149674194	149698554	149698604	29918	20,26,17,22,33,18,29,39,57	30,9,9,27,8,17,28,19,39	20,25,22,20,18,21,26,49,35	23,32,42,23,31,39,44,45,47	200	100	0.000358755	0.0129713	0.25,0.591,0.486,0.289,0.673,0.346,0.341,0.506,0.422	0.303,0.281,0.208,0.303,0.225,0.212,0.228,0.353,0.271	0.169
29919	ENSMUSG00000039936	Pik3cd	chr4	-	149697048	149697223	149674075	149674194	149701502	149701590	29919	13,24,10,16,29,14,20,42,41	74,12,26,47,16,31,69,25,93	8,15,15,10,10,9,13,31,15	55,41,58,63,41,66,114,84,108	200	100	8.46953e-07	8.30467e-05	0.081,0.5,0.161,0.145,0.475,0.184,0.127,0.457,0.181	0.068,0.155,0.115,0.074,0.109,0.064,0.054,0.156,0.065	0.161
30009	ENSMUSG00000058318	Phf21a	chr2	+	92326912	92327164	92320228	92320459	92328311	92328401	30009	36,19,11,31,24,10,25,31,35	0,7,1,0,5,4,2,17,2	29,12,27,30,15,27,56,40,46	0,1,1,1,0,0,0,1,1	200	100	2.09518e-11	9.0767e-09	1.0,0.576,0.846,1.0,0.706,0.556,0.862,0.477,0.897	1.0,0.857,0.931,0.938,1.0,1.0,1.0,0.952,0.958	-0.191
30010	ENSMUSG00000058318	Phf21a	chr2	+	92326915	92327164	92320228	92320459	92328311	92328401	30010	38,24,9,36,27,10,33,37,34	0,7,1,0,5,4,2,17,2	26,13,31,32,20,31,56,47,51	0,1,1,1,0,0,0,1,1	200	100	1.99022e-11	8.78166e-09	1.0,0.632,0.818,1.0,0.73,0.556,0.892,0.521,0.895	1.0,0.867,0.939,0.941,1.0,1.0,1.0,0.959,0.962	-0.18
30021	ENSMUSG00000031555	Adam9	chr8	-	24994013	24994084	24993043	24993115	24995109	24995175	30021	0,4,0,0,7,0,0,7,2	8,0,3,7,0,1,8,0,2	0,0,0,0,0,0,0,0,1	8,5,8,4,3,9,6,9,16	170	100	9.94931e-05	0.00455014	0.0,1.0,0.0,0.0,1.0,0.0,0.0,1.0,0.37	0.0,0.0,0.0,0.0,0.0,0.0,0.0,0.0,0.035	0.371
30045	ENSMUSG00000039218	Srrm2	chr17	+	23811816	23812077	23811671	23811731	23812427	23812600	30045	1,0,0,1,0,0,0,0,0	44,10,13,41,11,11,60,20,33	10,3,6,11,11,7,9,11,8	24,37,64,25,22,51,59,22,57	200	100	0	0	0.011,0.0,0.0,0.012,0.0,0.0,0.0,0.0,0.0	0.172,0.039,0.045,0.18,0.2,0.064,0.071,0.2,0.066	-0.113
30046	ENSMUSG00000039218	Srrm2	chr17	+	23821920	23822015	23821386	23821690	23822412	23822660	30046	12,1,12,11,1,5,6,3,16	2.81175e+26	23,10,14,23,14,13,19,22,27	3.16384e+26	194	100	0.000224946	0.00875784	0.022,0.003,0.032,0.022,0.003,0.013,0.011,0.004,0.015	0.036,0.013,0.021,0.041,0.022,0.02,0.017,0.016,0.026	-0.01
30064	ENSMUSG00000014504	Srp19	chr18	+	34334292	34334364	34331749	34331825	34334456	34334568	30064	49,28,34,41,26,27,45,80,85	1,0,4,0,0,0,0,0,5	39,31,54,36,27,74,85,69,100	1,4,4,0,0,3,4,2,7	171	100	0.000872025	0.0266288	0.966,1.0,0.833,1.0,1.0,1.0,1.0,1.0,0.909	0.958,0.819,0.888,1.0,1.0,0.935,0.926,0.953,0.893	0.037
30112	ENSMUSG00000020458	Rtn4	chr11	+	29705534	29705591	29692946	29693693	29733632	29733840	30112	2,0,0,1,0,0,2,0,0	9,10,3,10,8,3,9,18,4	6,0,2,0,0,2,1,0,6	2,2,9,2,4,12,4,8,20	156	100	0.00178346	0.0475861	0.125,0.0,0.0,0.06,0.0,0.0,0.125,0.0,0.0	0.658,0.0,0.125,0.0,0.0,0.097,0.138,0.0,0.161	-0.097
30150	ENSMUSG00000000826	Dnajc5	chr2	+	181548925	181549000	181548669	181548841	181549272	181552249	30150	37,37,19,33,27,10,51,61,26	47,20,19,41,20,24,68,37,71	37,20,27,25,24,28,60,64,52	53,55,78,43,54,56,83,107,119	174	100	0.00150378	0.0417119	0.312,0.515,0.365,0.316,0.437,0.193,0.301,0.487,0.174	0.286,0.173,0.166,0.25,0.203,0.223,0.294,0.256,0.201	0.116
30154	ENSMUSG00000054387	Mdm4	chr1	-	133004653	133004692	133003790	133003890	133009136	133009192	30154	19,6,20,13,3,9,17,8,33	2,0,10,3,0,5,3,0,13	10,11,13,5,13,15,17,21,23	9,7,8,10,3,20,21,6,22	138	100	7.92725e-05	0.00378522	0.873,1.0,0.592,0.758,1.0,0.566,0.804,1.0,0.648	0.446,0.532,0.541,0.266,0.758,0.352,0.37,0.717,0.431	0.314
30155	ENSMUSG00000054387	Mdm4	chr1	-	133004653	133004721	133003790	133003890	133009136	133009192	30155	35,19,19,33,16,14,33,18,59	2,0,10,3,0,5,3,0,13	23,20,32,22,24,29,45,54,55	9,7,8,10,3,20,21,6,22	167	100	0.000222262	0.00871026	0.913,1.0,0.532,0.868,1.0,0.626,0.868,1.0,0.731	0.605,0.631,0.705,0.568,0.827,0.465,0.562,0.843,0.6	0.192
30159	ENSMUSG00000054387	Mdm4	chr1	-	133019353	133019431	133018776	133018884	133025247	133025348	30159	1,2,4,1,4,1,3,3,3	18,5,14,26,7,16,43,16,41	0,0,3,0,0,0,0,4,3	32,13,36,29,15,22,47,32,58	177	100	0.000752687	0.0235977	0.03,0.184,0.139,0.021,0.244,0.034,0.038,0.096,0.04	0.0,0.0,0.045,0.0,0.0,0.0,0.0,0.066,0.028	0.076
30171	ENSMUSG00000027881	Prpf38b	chr3	-	108905917	108905988	108905110	108905334	108907786	108907847	30171	0,2,0,2,4,0,1,15,12	27,24,41,38,33,32,42,62,94	8,13,3,5,6,6,18,13,15	31,26,36,34,29,33,71,61,70	170	100	3.22727e-06	0.00025891	0.0,0.047,0.0,0.03,0.067,0.0,0.014,0.125,0.07	0.132,0.227,0.047,0.08,0.108,0.097,0.13,0.111,0.112	-0.077
30181	ENSMUSG00000019791	Hint3	chr10	-	30610316	30610443	30608140	30608423	30611647	30611717	30181	7,2,1,7,7,2,5,12,9	0,10,0,0,3,0,0,8,0	3,7,17,9,5,5,19,6,10	0,0,1,1,0,0,0,0,0	200	100	9.64866e-05	0.00446405	1.0,0.091,1.0,1.0,0.538,1.0,1.0,0.429,1.0	1.0,1.0,0.895,0.818,1.0,1.0,1.0,1.0,1.0	-0.184
30182	ENSMUSG00000019791	Hint3	chr10	-	30610316	30610461	30608382	30608423	30611647	30611717	30182	1,1,1,1,4,1,2,7,6	0,10,0,0,3,0,0,8,0	1,2,5,6,2,4,10,1,2	0,0,1,1,0,0,0,0,0	200	100	0.000160076	0.00671502	1.0,0.048,1.0,1.0,0.4,1.0,1.0,0.304,1.0	1.0,1.0,0.714,0.75,1.0,1.0,1.0,1.0,1.0	-0.19
30206	ENSMUSG00000025433	Crisp3	chr17	-	40225803	40225904	40221776	40222519	40228786	40228881	30206	31,10,6,33,8,13,38,18,30	0,4,0,0,4,0,0,8,0	28,8,40,22,11,68,44,24,76	0,0,0,0,0,0,0,0,0	200	100	0.000468963	0.0158947	1.0,0.556,1.0,1.0,0.5,1.0,1.0,0.529,1.0	1.0,1.0,1.0,1.0,1.0,1.0,1.0,1.0,1.0	-0.157
30247	ENSMUSG00000043510	Hscb	chr5	-	110835974	110836069	110834654	110834799	110836306	110836320	30247	18,10,7,22,13,10,27,19,45	5,5,3,2,0,1,1,2,6	22,19,38,25,17,30,31,29,61	0,0,1,0,0,0,1,0,1	194	100	5.94458e-12	3.01365e-09	0.65,0.508,0.546,0.85,1.0,0.838,0.933,0.83,0.794	1.0,1.0,0.951,1.0,1.0,1.0,0.941,1.0,0.969	-0.212
30248	ENSMUSG00000043510	Hscb	chr5	-	110835979	110836069	110834654	110834799	110836306	110836403	30248	34,24,16,31,44,22,49,47,90	5,5,3,2,0,1,1,2,6	37,39,58,50,36,62,61,78,90	0,0,1,0,0,0,1,0,1	189	100	1.24068e-09	2.95617e-07	0.783,0.717,0.738,0.891,1.0,0.921,0.963,0.926,0.888	1.0,1.0,0.968,1.0,1.0,1.0,0.97,1.0,0.979	-0.121
30252	ENSMUSG00000004880	Lbr	chr1	-	181839699	181839802	181838377	181838556	181842287	181842326	30252	7,12,1,3,6,3,2,18,7	48,59,23,66,40,28,71,90,47	2,3,4,0,1,7,3,3,12	29,55,76,38,36,88,70,73,149	200	100	0.000241978	0.00935976	0.068,0.092,0.021,0.022,0.07,0.051,0.014,0.091,0.069	0.033,0.027,0.026,0.0,0.014,0.038,0.021,0.02,0.039	0.031
30257	ENSMUSG00000002031	Ift46	chr9	+	44774182	44774231	44773687	44773784	44778561	44778638	30257	0,0,1,2,0,0,0,0,3	6,12,4,7,9,3,11,13,12	2,2,4,1,0,1,5,3,0	8,8,7,0,6,6,7,13,17	148	100	0.0010487	0.0307726	0.0,0.0,0.145,0.162,0.0,0.0,0.0,0.0,0.145	0.145,0.145,0.279,1.0,0.0,0.101,0.326,0.135,0.0	-0.187
30281	ENSMUSG00000042323	Pbrm1	chr14	+	31022719	31022859	31019137	31019293	31025497	31025650	30281	19,18,12,37,18,2,27,44,18	2,2,0,1,3,1,3,6,2	15,9,29,15,3,25,30,24,42	0,0,2,0,0,1,0,0,3	200	100	1.73018e-07	2.22838e-05	0.826,0.818,1.0,0.949,0.75,0.5,0.818,0.786,0.818	1.0,1.0,0.879,1.0,1.0,0.926,1.0,1.0,0.875	-0.157
30287	ENSMUSG00000042323	Pbrm1	chr14	+	31045329	31045425	31044623	31044709	31046331	31046423	30287	28,27,8,20,14,17,26,35,32	9,6,3,6,9,5,6,9,8	3,4,11,1,0,25,7,10,32	9,17,13,4,11,21,13,13,31	195	100	3.85136e-13	2.6219e-10	0.615,0.698,0.578,0.631,0.444,0.636,0.69,0.666,0.672	0.146,0.108,0.303,0.114,0.0,0.379,0.216,0.283,0.346	0.415
30318	ENSMUSG00000038126	Mphosph9	chr5	-	124316081	124316171	124315372	124315896	124320844	124320954	30318	15,5,3,5,6,5,11,13,13	1,3,4,2,0,2,0,3,3	10,5,8,5,12,12,7,18,11	0,0,2,0,0,0,0,1,5	189	100	8.00953e-06	0.000556394	0.888,0.469,0.284,0.569,1.0,0.569,1.0,0.696,0.696	1.0,1.0,0.679,1.0,1.0,1.0,1.0,0.905,0.538	-0.217
30395	ENSMUSG00000022517	Mgrn1	chr16	+	4934194	4934239	4932199	4932298	4936895	4938296	30395	20,45,9,32,48,4,24,86,39	60,44,46,43,32,31,61,72,87	13,15,32,10,19,22,21,26,35	46,48,70,51,39,80,95,108,128	144	100	0.000969303	0.0288981	0.188,0.415,0.12,0.341,0.51,0.082,0.215,0.453,0.237	0.164,0.178,0.241,0.12,0.253,0.16,0.133,0.143,0.16	0.112
30413	ENSMUSG00000021546	Hnrnpk	chr13	-	58396187	58396259	58395264	58395687	58396826	58396899	30413	5.24273e+26	41,12,17,32,17,19,29,29,69	3.11347e+27	27,37,62,24,25,55,61,63,77	171	100	0.00127847	0.0363509	0.882,0.93,0.895,0.9,0.912,0.887,0.919,0.917,0.874	0.871,0.845,0.861,0.87,0.894,0.872,0.853,0.861,0.892	0.033
30445	ENSMUSG00000038784	Cnot4	chr6	-	35024127	35024340	35022070	35023432	35051061	35051559	30445	29,21,23,30,8,22,28,27,53	0,0,0,3,0,1,1,0,2	32,25,29,29,27,25,45,69,57	5,5,2,2,6,4,1,14,3	200	100	5.90214e-10	1.59807e-07	1.0,1.0,1.0,0.833,1.0,0.917,0.933,1.0,0.93	0.762,0.714,0.879,0.879,0.692,0.758,0.957,0.711,0.905	0.151
30490	ENSMUSG00000059456	Ptk2b	chr14	-	66158014	66158072	66157060	66157107	66158383	66158419	30490	38,36,46,55,38,37,60,58,109	0,0,1,2,0,1,0,0,2	52,51,59,43,42,65,93,99,109	4,8,0,1,5,0,2,6,1	157	100	1.23808e-05	0.000801622	1.0,1.0,0.967,0.946,1.0,0.959,1.0,1.0,0.972	0.892,0.802,1.0,0.965,0.843,1.0,0.967,0.913,0.986	0.053
30497	ENSMUSG00000059456	Ptk2b	chr14	-	66163024	66163150	66158530	66158677	66165263	66165329	30497	3,12,17,13,13,18,6,16,25	88,87,58,110,87,70,121,146,181	17,39,30,23,47,22,34,77,36	90,91,136,94,101,124,155,188,231	200	100	2.85742e-09	6.18944e-07	0.017,0.065,0.128,0.056,0.07,0.114,0.024,0.052,0.065	0.086,0.176,0.099,0.109,0.189,0.081,0.099,0.17,0.072	-0.054
30509	ENSMUSG00000024941	Scyl1	chr19	-	5766157	5766316	5765309	5765417	5769468	5769624	30509	46,50,17,48,55,25,41,111,95	0,5,0,0,4,0,0,12,0	24,32,37,26,42,39,62,48,64	0,0,0,0,0,0,0,0,0	200	100	6.02428e-05	0.00298556	1.0,0.833,1.0,1.0,0.873,1.0,1.0,0.822,1.0	1.0,1.0,1.0,1.0,1.0,1.0,1.0,1.0,1.0	-0.052
30519	ENSMUSG00000033931	Rbm34	chr8	-	126959541	126959585	126953365	126953449	126965381	126965622	30519	9,6,7,15,4,11,18,10,37	0,0,1,2,0,0,0,0,1	16,21,25,15,29,27,25,39,29	1,1,1,0,3,1,4,7,6	143	100	1.1158e-08	2.11001e-06	1.0,1.0,0.83,0.84,1.0,1.0,1.0,1.0,0.963	0.918,0.936,0.946,1.0,0.871,0.95,0.814,0.796,0.772	0.07
30559	ENSMUSG00000078671	Chd2	chr7	-	73490478	73490669	73484408	73484597	73491334	73491424	30559	16,9,10,19,8,5,18,26,24	0,2,0,0,4,1,0,12,0	21,9,16,11,5,17,39,13,23	0,0,1,0,1,1,0,0,3	200	100	0.000691386	0.0220236	1.0,0.692,1.0,1.0,0.5,0.714,1.0,0.52,1.0	1.0,1.0,0.889,1.0,0.714,0.895,1.0,1.0,0.793	-0.096
30564	ENSMUSG00000078671	Chd2	chr7	-	73507805	73507913	73504987	73505128	73514089	73514151	30564	27,9,16,22,10,4,27,40,25	1,0,1,1,0,2,0,0,2	10,14,17,18,12,10,23,27,12	1,4,1,1,0,2,4,4,4	200	100	3.09224e-06	0.000248915	0.931,1.0,0.889,0.917,1.0,0.5,1.0,1.0,0.862	0.833,0.636,0.895,0.9,1.0,0.714,0.742,0.771,0.6	0.112
30627	ENSMUSG00000029165	Agbl5	chr5	+	30905108	30905155	30904702	30904815	30905630	30905667	30627	10,5,9,10,2,19,9,7,28	1,2,0,1,0,0,3,1,0	2,20,16,8,13,4,17,37,23	1,4,0,0,2,4,2,7,6	146	100	2.96427e-05	0.00170603	0.873,0.631,1.0,0.873,1.0,1.0,0.673,0.827,1.0	0.578,0.774,1.0,1.0,0.817,0.407,0.853,0.784,0.724	0.104
30648	ENSMUSG00000031683	Lsm6	chr8	-	78819986	78820085	78812975	78813080	78821047	78821140	30648	78,92,44,92,84,43,140,148,177	44,32,29,37,33,25,71,95,102	91,90,153,90,102,135,183,239,207	31,17,44,42,39,44,65,60,89	198	100	0.000256254	0.00983217	0.472,0.592,0.434,0.557,0.562,0.465,0.499,0.44,0.467	0.597,0.728,0.637,0.52,0.569,0.608,0.587,0.668,0.54	-0.107
30714	ENSMUSG00000038683	Pak1ip1	chr13	+	41008885	41008938	41008210	41008285	41009218	41009364	30714	9,32,7,8,13,10,11,40,31	0,0,0,0,0,1,0,0,6	6,27,25,10,21,33,30,34,60	1,2,3,0,2,2,3,16,8	152	100	4.5645e-08	7.20254e-06	1.0,1.0,1.0,1.0,1.0,0.868,1.0,1.0,0.773	0.798,0.899,0.846,1.0,0.874,0.916,0.868,0.583,0.831	0.114
30791	ENSMUSG00000000916	Nsun5	chr5	+	135375554	135375698	135375274	135375485	135375875	135376798	30791	24,27,26,24,12,24,25,17,82	0,6,0,0,5,0,0,8,0	28,43,20,21,33,22,27,65,43	0,0,0,0,1,0,0,0,0	200	100	3.11399e-05	0.00175823	1.0,0.692,1.0,1.0,0.545,1.0,1.0,0.515,1.0	1.0,1.0,1.0,1.0,0.943,1.0,1.0,1.0,1.0	-0.132
30908	ENSMUSG00000026074	Map4k4	chr1	+	40011649	40011841	40010556	40010677	40014105	40014223	30908	96,65,66,111,58,56,119,108,190	3,0,0,6,0,3,2,0,6	79,73,130,76,90,112,143,199,185	1,8,4,5,11,5,9,19,7	200	100	9.15143e-07	8.90005e-05	0.941,1.0,1.0,0.902,1.0,0.903,0.967,1.0,0.941	0.975,0.82,0.942,0.884,0.804,0.918,0.888,0.84,0.93	0.073
30913	ENSMUSG00000032312	Csk	chr9	-	57652566	57652702	57651930	57651992	57653276	57653471	30913	27,20,20,30,23,8,30,28,52	1,0,0,1,0,1,1,0,3	30,17,28,29,20,24,64,32,29	5,1,3,0,0,2,2,2,4	200	100	0.000118996	0.00527993	0.931,1.0,1.0,0.938,1.0,0.8,0.938,1.0,0.897	0.75,0.895,0.824,1.0,1.0,0.857,0.941,0.889,0.784	0.063
30917	ENSMUSG00000031568	Rwdd4a	chr8	+	47537278	47537359	47533663	47533943	47542691	47542801	30917	15,15,6,15,7,6,30,17,25	0,6,0,0,4,0,0,11,0	10,4,18,9,9,26,21,14,24	0,0,1,0,0,0,0,0,1	180	100	1.86563e-05	0.00114568	1.0,0.581,1.0,1.0,0.493,1.0,1.0,0.462,1.0	1.0,1.0,0.909,1.0,1.0,1.0,1.0,1.0,0.93	-0.145
31093	ENSMUSG00000033075	Senp1	chr15	-	98061949	98062027	98059915	98059954	98064818	98064873	31093	7,2,5,10,3,6,8,6,11	11,8,6,17,7,8,19,24,13	19,6,21,10,6,14,12,16,33	2,7,12,7,7,14,17,9,25	177	100	0.000139488	0.00606492	0.264,0.124,0.32,0.249,0.195,0.298,0.192,0.124,0.323	0.843,0.326,0.497,0.447,0.326,0.361,0.285,0.501,0.427	-0.214
31095	ENSMUSG00000033075	Senp1	chr15	-	98076911	98077042	98076549	98076709	98082242	98082327	31095	5,2,4,4,1,3,10,8,11	10,2,4,11,2,4,15,4,9	3,3,7,5,2,5,7,4,3	10,10,15,6,15,28,9,18,23	200	100	0.00138038	0.0388315	0.2,0.333,0.333,0.154,0.2,0.273,0.25,0.5,0.379	0.13,0.13,0.189,0.294,0.063,0.082,0.28,0.1,0.061	0.144
31156	ENSMUSG00000001518	Itfg2	chr6	-	128415895	128416064	128414144	128414284	128416256	128416298	31156	15,5,13,11,8,11,20,11,15	0,0,0,1,0,1,0,0,7	4,3,10,5,5,8,9,27,8	3,1,1,2,2,3,2,5,5	200	100	2.39443e-07	2.86693e-05	1.0,1.0,1.0,0.846,1.0,0.846,1.0,1.0,0.517	0.4,0.6,0.833,0.556,0.556,0.571,0.692,0.73,0.444	0.314
31157	ENSMUSG00000001518	Itfg2	chr6	-	128415917	128416064	128414144	128414284	128416256	128416298	31157	12,2,9,8,1,8,17,5,12	0,0,0,1,0,1,0,0,7	3,3,7,2,0,6,4,11,3	3,1,1,2,2,3,2,5,5	200	100	1.56459e-08	2.84576e-06	1.0,1.0,1.0,0.8,1.0,0.8,1.0,1.0,0.462	0.333,0.6,0.778,0.333,0.0,0.5,0.5,0.524,0.231	0.474
31200	ENSMUSG00000031993	Snx19	chr9	+	30462230	30462415	30440095	30440225	30463219	30463307	31200	17,8,17,27,3,5,20,16,40	0,0,2,1,0,1,0,0,6	14,14,15,9,10,20,15,16,28	1,0,2,3,2,2,7,2,4	200	100	5.47435e-05	0.00275766	1.0,1.0,0.81,0.931,1.0,0.714,1.0,1.0,0.769	0.875,1.0,0.789,0.6,0.714,0.833,0.517,0.8,0.778	0.146
31201	ENSMUSG00000001445	Mrpl10	chr11	+	97044527	97044697	97041559	97041652	97047029	97047194	31201	68,42,30,64,42,15,50,75,70	4,0,3,2,0,1,3,0,7	26,25,58,23,28,62,38,45,78	0,6,2,5,7,5,6,16,8	200	100	5.01483e-06	0.000372238	0.895,1.0,0.833,0.941,1.0,0.882,0.893,1.0,0.833	1.0,0.676,0.935,0.697,0.667,0.861,0.76,0.584,0.83	0.141
31238	ENSMUSG00000006019	Dhx34	chr7	-	16203171	16203289	16201929	16202036	16203573	16203747	31238	32,34,34,29,21,29,40,49,77	0,0,2,0,0,2,0,0,4	29,33,44,51,28,33,51,68,62	0,0,4,4,0,1,1,6,4	200	100	0.000613016	0.020059	1.0,1.0,0.895,1.0,1.0,0.879,1.0,1.0,0.906	1.0,1.0,0.846,0.864,1.0,0.943,0.962,0.85,0.886	0.037
31239	ENSMUSG00000006019	Dhx34	chr7	-	16210513	16210688	16205987	16206181	16212808	16213026	31239	20,10,16,17,13,13,30,30,49	0,0,0,0,0,0,0,0,2	25,19,22,35,17,27,54,30,32	1,3,3,7,1,4,5,2,2	200	100	6.88261e-12	3.38985e-09	1.0,1.0,1.0,1.0,1.0,1.0,1.0,1.0,0.925	0.926,0.76,0.786,0.714,0.895,0.771,0.844,0.882,0.889	0.162
31301	ENSMUSG00000063663	Brwd3	chrX	-	108749282	108749441	108737015	108743770	108750230	108750328	31301	9,7,6,17,5,4,12,20,8	2,1,3,2,6,1,0,10,4	5,8,9,10,12,15,12,22,31	0,1,0,0,1,0,0,3,4	200	100	4.15349e-07	4.51896e-05	0.692,0.778,0.5,0.81,0.294,0.667,1.0,0.5,0.5	1.0,0.8,1.0,1.0,0.857,1.0,1.0,0.786,0.795	-0.277
31349	ENSMUSG00000031813	Mvb12a	chr8	+	71543956	71544123	71543386	71543483	71545223	71545350	31349	2,0,2,0,0,4,1,0,5	38,39,33,38,41,30,52,66,100	6,3,3,3,4,3,2,8,2	36,35,57,34,40,41,68,86,65	200	100	0.00100336	0.0297721	0.026,0.0,0.029,0.0,0.0,0.063,0.01,0.0,0.024	0.077,0.041,0.026,0.042,0.048,0.035,0.014,0.044,0.015	-0.021
31506	ENSMUSG00000018654	Ikzf1	chr11	+	11740949	11741009	11707784	11707904	11754006	11754174	31506	0,0,0,1,0,0,2,0,2	10,21,7,44,31,4,28,57,19	1,0,6,2,0,6,1,6,9	6,11,28,7,11,39,21,24,53	159	100	4.36873e-09	9.05164e-07	0.0,0.0,0.0,0.014,0.0,0.0,0.043,0.0,0.062	0.095,0.0,0.119,0.152,0.0,0.088,0.029,0.136,0.096	-0.066
31514	ENSMUSG00000018654	Ikzf1	chr11	+	11758194	11758317	11754006	11754174	11768880	11769798	31514	128,44,29,142,38,35,145,109,84	6,13,2,2,15,1,5,32,6	88,68,162,66,53,156,132,101,261	0,1,3,0,0,7,0,2,9	200	100	9.23391e-10	2.31596e-07	0.914,0.629,0.879,0.973,0.559,0.946,0.935,0.63,0.875	1.0,0.971,0.964,1.0,1.0,0.918,1.0,0.962,0.935	-0.157
31515	ENSMUSG00000018654	Ikzf1	chr11	+	11761218	11761353	11754006	11754174	11768880	11769798	31515	208,114,56,216,103,68,263,252,160	6,13,2,2,15,1,5,32,6	102,93,292,110,86,242,298,216,481	0,1,3,0,0,7,0,2,9	200	100	1.02929e-12	6.30538e-10	0.945,0.814,0.933,0.982,0.774,0.971,0.963,0.797,0.93	1.0,0.979,0.98,1.0,1.0,0.945,1.0,0.982,0.964	-0.082
31566	ENSMUSG00000015357	Clpx	chr9	+	65312097	65312139	65310151	65310311	65316643	65316820	31566	10,8,4,8,3,5,8,11,12	3,2,2,1,0,4,5,2,9	11,7,16,2,11,14,15,39,19	1,0,1,1,0,1,0,0,2	141	100	3.45129e-11	1.37057e-08	0.703,0.739,0.587,0.85,1.0,0.47,0.532,0.796,0.486	0.886,1.0,0.919,0.587,1.0,0.909,1.0,1.0,0.871	-0.223
31608	ENSMUSG00000028577	Plaa	chr4	-	94575165	94575234	94573860	94574083	94578386	94578455	31608	84,56,42,97,70,48,108,112,158	0,0,0,0,0,0,1,0,0	52,74,112,56,80,98,98,166,206	0,1,2,4,4,2,3,11,3	168	100	1.39146e-06	0.000125585	1.0,1.0,1.0,1.0,1.0,1.0,0.985,1.0,1.0	1.0,0.978,0.971,0.893,0.923,0.967,0.951,0.9,0.976	0.047
31726	ENSMUSG00000069631	Strada	chr11	-	106184561	106184619	106173678	106173781	106187100	106187180	31726	16,2,4,11,4,11,13,10,27	7,1,4,5,0,7,8,4,7	5,12,28,9,13,25,19,26,32	3,2,2,1,0,4,4,1,3	157	100	4.81901e-05	0.00247462	0.593,0.56,0.389,0.584,1.0,0.5,0.509,0.614,0.711	0.515,0.793,0.899,0.851,1.0,0.799,0.752,0.943,0.872	-0.218
31733	ENSMUSG00000025873	Faf2	chr13	+	54629389	54629464	54621834	54621903	54638249	54638318	31733	0,0,0,0,0,0,0,0,1	18,3,3,15,2,3,24,4,21	0,0,4,0,0,6,2,0,6	13,3,13,17,7,10,10,11,25	174	100	0.00126489	0.0360939	0.0,0.0,0.0,0.0,0.0,0.0,0.0,0.0,0.027	0.0,0.0,0.15,0.0,0.0,0.256,0.103,0.0,0.121	-0.067
31841	ENSMUSG00000029771	Irf5	chr6	+	29534534	29534593	29533951	29534141	29535040	29535074	31841	224,157,87,220,146,71,292,312,221	4,4,4,0,4,3,5,4,7	1.85119e+26	10,9,7,9,12,6,18,22,15	158	100	6.2803e-08	9.35254e-06	0.973,0.961,0.932,1.0,0.959,0.937,0.974,0.98,0.952	0.921,0.893,0.963,0.924,0.866,0.964,0.914,0.853,0.951	0.047
31914	ENSMUSG00000073423	Zfp414	chr17	+	33629621	33629698	33629089	33629216	33629796	33630079	31914	4,13,7,4,9,1,5,23,6	9,5,10,5,10,8,10,18,29	5,3,2,1,0,2,10,4,2	19,7,9,17,6,10,21,16,24	176	100	7.58571e-05	0.00365141	0.202,0.596,0.285,0.313,0.338,0.066,0.221,0.421,0.105	0.13,0.196,0.112,0.032,0.0,0.102,0.213,0.124,0.045	0.177
31928	ENSMUSG00000028073	Pear1	chr3	-	87751853	87751942	87751649	87751773	87752106	87752319	31928	26,10,56,34,10,68,32,38,157	2,4,1,2,5,9,3,6,20	44,60,46,45,47,43,89,123,71	1,1,1,2,1,1,0,7,3	188	100	5.15629e-07	5.41229e-05	0.874,0.571,0.968,0.9,0.515,0.801,0.85,0.771,0.807	0.959,0.97,0.961,0.923,0.962,0.958,1.0,0.903,0.926	-0.167
31945	ENSMUSG00000055553	Kxd1	chr8	-	70520487	70520558	70519936	70520061	70523062	70523090	31945	0,2,0,0,2,0,2,3,5	8,15,8,8,15,5,21,26,21	1,3,3,3,3,3,4,6,1	4,9,10,3,4,13,13,14,18	170	100	0.000218202	0.00858993	0.0,0.073,0.0,0.0,0.073,0.0,0.053,0.064,0.123	0.128,0.164,0.15,0.37,0.306,0.12,0.153,0.201,0.032	-0.138
31951	ENSMUSG00000025878	Uimc1	chr13	-	55050740	55050894	55040544	55040623	55055974	55056078	31951	65,71,120,57,65,107,56,158,426	2,4,6,5,0,4,2,6,6	83,122,63,112,97,95,151,231,129	0,1,0,1,2,1,3,0,1	200	100	1.0744e-06	0.000100786	0.942,0.899,0.909,0.851,1.0,0.93,0.933,0.929,0.973	1.0,0.984,1.0,0.982,0.96,0.979,0.962,1.0,0.985	-0.054
32008	ENSMUSG00000037514	Pank2	chr2	+	131282591	131282768	131274184	131274263	131287473	131287597	32008	22,12,3,15,7,16,29,16,39	2,0,0,0,0,0,0,0,8	8,20,25,8,19,29,27,33,54	2,0,1,0,2,1,6,4,5	200	100	0.000442066	0.0153097	0.846,1.0,1.0,1.0,1.0,1.0,1.0,1.0,0.709	0.667,1.0,0.926,1.0,0.826,0.935,0.692,0.805,0.844	0.096
32016	ENSMUSG00000037822	Smim14	chr5	-	65453185	65453328	65446843	65450437	65460523	65460572	32016	5.35349e+26	4,0,5,0,0,1,1,0,10	3.85274e+27	3,5,7,6,2,6,8,18,14	200	100	1.67977e-05	0.00105326	0.985,1.0,0.939,1.0,1.0,0.989,0.997,1.0,0.959	0.985,0.965,0.981,0.968,0.987,0.983,0.974,0.943,0.975	0.012
32048	ENSMUSG00000034593	Myo5a	chr9	+	75189899	75190000	75185894	75186122	75193938	75194137	32048	17,19,8,17,11,4,15,22,20	0,2,0,0,6,0,0,18,0	8,5,16,6,12,28,21,13,33	0,0,0,0,0,0,0,0,0	200	100	1.41097e-05	0.00090132	1.0,0.826,1.0,1.0,0.478,1.0,1.0,0.379,1.0	1.0,1.0,1.0,1.0,1.0,1.0,1.0,1.0,1.0	-0.146
32049	ENSMUSG00000034593	Myo5a	chr9	+	75192383	75192464	75189899	75190000	75193938	75194100	32049	23,23,10,33,31,16,54,70,43	0,0,4,0,0,2,0,0,2	23,20,38,32,31,31,48,41,62	4,1,3,0,5,5,1,7,3	180	100	4.42346e-06	0.000333537	1.0,1.0,0.581,1.0,1.0,0.816,1.0,1.0,0.923	0.762,0.917,0.876,1.0,0.775,0.775,0.964,0.765,0.92	0.063
32171	ENSMUSG00000022672	Prkdc	chr16	+	15831270	15831338	15829615	15829820	15833675	15833896	32171	9,11,20,14,5,21,26,20,66	0,3,0,0,5,0,0,11,0	19,8,10,16,19,21,32,27,34	0,0,0,0,0,0,0,0,0	167	100	0.000313726	0.0115714	1.0,0.687,1.0,1.0,0.375,1.0,1.0,0.521,1.0	1.0,1.0,1.0,1.0,1.0,1.0,1.0,1.0,1.0	-0.157
32197	ENSMUSG00000023051	Tarbp2	chr15	+	102519121	102519291	102518191	102518602	102520474	102520577	32197	76,35,34,60,24,29,72,90,74	0,1,0,0,1,0,0,1,0	27,41,68,31,48,77,69,74,101	0,3,0,4,0,3,5,4,0	200	100	0.000613716	0.020059	1.0,0.946,1.0,1.0,0.923,1.0,1.0,0.978,1.0	1.0,0.872,1.0,0.795,1.0,0.928,0.873,0.902,1.0	0.053
32220	ENSMUSG00000054611	Kdm2a	chr19	-	4388940	4389057	4362775	4362914	4394791	4394892	32220	4,0,2,1,0,1,0,0,7	18,4,11,28,5,8,31,7,33	4,0,11,4,0,5,3,1,10	24,5,17,18,5,29,44,11,42	200	100	0.00172681	0.0464726	0.1,0.0,0.083,0.018,0.0,0.059,0.0,0.0,0.096	0.077,0.0,0.244,0.1,0.0,0.079,0.033,0.043,0.106	-0.036
32222	ENSMUSG00000042625	Safb2	chr17	-	56567532	56567624	56566878	56567015	56568894	56569022	32222	141,65,625,179,70,539,201,151,1686	0,17,8,4,22,8,2,48,38	3.61594e+27	12,10,6,8,10,2,20,22,6	191	100	0.000730027	0.0229175	1.0,0.667,0.976,0.959,0.625,0.972,0.981,0.622,0.959	0.94,0.969,0.938,0.955,0.967,0.982,0.946,0.963,0.967	-0.096
32225	ENSMUSG00000042625	Safb2	chr17	-	56571256	56571319	56568894	56569022	56571399	56571549	32225	45,32,93,59,52,121,60,91,336	2,0,3,1,0,2,1,0,0	76,68,49,102,103,62,164,203,105	2,7,0,5,6,2,2,5,0	162	100	9.3558e-05	0.00436244	0.933,1.0,0.95,0.973,1.0,0.974,0.974,1.0,1.0	0.959,0.857,1.0,0.926,0.914,0.95,0.981,0.962,1.0	0.028
32250	ENSMUSG00000005501	Usp40	chr1	-	87968395	87968449	87967509	87967598	87974076	87974134	32250	4,1,1,1,4,3,3,4,3	1,0,0,0,0,0,1,0,0	0,2,4,2,4,7,5,2,9	2,2,0,2,1,2,1,3,1	153	100	4.33088e-07	4.69054e-05	0.723,1.0,1.0,1.0,1.0,1.0,0.662,1.0,1.0	0.0,0.395,1.0,0.395,0.723,0.696,0.766,0.303,0.855	0.361
32282	ENSMUSG00000050471	Fam118b	chr9	-	35227163	35227391	35223613	35223742	35235230	35235483	32282	10,6,10,16,5,5,15,17,14	0,0,0,2,0,0,3,0,0	19,11,16,12,18,22,25,17,26	4,3,4,0,1,2,4,7,7	200	100	7.74084e-10	1.98324e-07	1.0,1.0,1.0,0.8,1.0,1.0,0.714,1.0,1.0	0.704,0.647,0.667,1.0,0.9,0.846,0.758,0.548,0.65	0.199
32309	ENSMUSG00000040723	Rcsd1	chr1	-	165663565	165663655	165659372	165659444	165664948	165665050	32309	2.26124e+26	19,6,3,13,8,11,12,9,22	2.17277e+26	9,8,6,7,4,7,19,14,7	189	100	2.90425e-05	0.0016796	0.863,0.916,0.966,0.901,0.908,0.862,0.925,0.938,0.914	0.927,0.948,0.962,0.949,0.974,0.954,0.927,0.954,0.972	-0.042
32323	ENSMUSG00000032336	Nptn	chr9	+	58618662	58619010	58582239	58582526	58623686	58623855	32323	3,7,1,2,8,2,5,13,14	63,40,41,64,25,37,73,82,85	1,1,0,1,0,3,1,3,3	39,38,105,45,56,94,89,97,145	200	100	9.33456e-11	3.42176e-08	0.023,0.08,0.012,0.015,0.138,0.026,0.033,0.073,0.076	0.013,0.013,0.0,0.011,0.0,0.016,0.006,0.015,0.01	0.044
32438	ENSMUSG00000041112	Elmo1	chr13	+	20192034	20192174	20185206	20185504	20208133	20208174	32438	5,3,3,9,3,2,6,5,5	28,6,17,40,4,17,75,6,43	0,2,4,1,0,7,2,4,8	25,21,51,23,18,55,50,37,111	200	100	0.000458379	0.0156922	0.082,0.2,0.081,0.101,0.273,0.056,0.038,0.294,0.055	0.0,0.045,0.038,0.021,0.0,0.06,0.02,0.051,0.035	0.101
32447	ENSMUSG00000056153	Socs6	chr18	-	88886991	88887065	88868494	88870918	88887208	88887333	32447	2,6,2,4,1,1,2,14,1	8,2,0,9,0,3,2,5,2	0,0,2,0,3,2,1,2,3	6,7,9,1,6,3,8,14,6	173	100	0.000362955	0.0130834	0.126,0.634,1.0,0.204,1.0,0.162,0.366,0.618,0.224	0.0,0.0,0.114,0.0,0.224,0.278,0.067,0.076,0.224	0.372
32476	ENSMUSG00000030695	Aldoa	chr7	-	126797973	126798126	126797643	126797776	126799044	126799141	32476	40,48,16,22,36,15,37,104,58	174,126,80,195,114,76,177,185,228	17,24,52,20,28,36,19,35,82	1.42152e+26	200	100	6.8246e-06	0.000486855	0.103,0.16,0.091,0.053,0.136,0.09,0.095,0.219,0.113	0.056,0.073,0.1,0.067,0.07,0.08,0.044,0.059,0.125	0.043
32492	ENSMUSG00000028809	Srrm1	chr4	-	135338548	135338586	135337803	135338078	135340502	135340622	32492	2,8,9,1,4,6,6,14,18	136,92,128,175,91,115,201,155,336	0,1,1,1,5,2,5,9,5	1.4013e+26	137	100	1.15029e-07	1.56618e-05	0.011,0.06,0.049,0.004,0.031,0.037,0.021,0.062,0.038	0.0,0.006,0.003,0.005,0.027,0.007,0.013,0.023,0.011	0.024
32518	ENSMUSG00000035620	Ric8b	chr10	+	85009451	85009627	85008715	85008793	85015075	85018337	32518	3,3,0,2,1,2,3,3,9	0,0,2,0,0,0,0,0,2	4,1,9,2,4,1,8,6,4	0,5,1,0,3,0,2,2,3	200	100	2.77346e-06	0.000224773	1.0,1.0,0.0,1.0,1.0,1.0,1.0,1.0,0.692	1.0,0.091,0.818,1.0,0.4,1.0,0.667,0.6,0.4	0.191
32598	ENSMUSG00000020257	Wdr82	chr9	+	106183615	106183715	106180565	106180632	106184179	106184296	32598	82,40,47,95,62,38,139,71,125	2,4,4,3,8,4,1,14,7	61,31,116,54,62,120,98,97,223	3,2,1,3,0,4,5,5,4	199	100	0.000871145	0.0266288	0.954,0.834,0.855,0.941,0.796,0.827,0.986,0.718,0.9	0.911,0.886,0.983,0.9,1.0,0.938,0.908,0.907,0.966	-0.065
32622	ENSMUSG00000029454	Mapkapk5	chr5	-	121535674	121535943	121534406	121534430	121537111	121537184	32622	9,9,9,15,16,8,16,29,19	0,0,0,0,0,2,0,0,5	22,19,17,16,17,23,41,32,28	7,0,2,3,2,4,5,4,3	200	100	3.13675e-07	3.62456e-05	1.0,1.0,1.0,1.0,1.0,0.667,1.0,1.0,0.655	0.611,1.0,0.81,0.727,0.81,0.742,0.804,0.8,0.824	0.133
32633	ENSMUSG00000027999	Pla2g12a	chr3	+	129893658	129893816	129890267	129890433	129894837	129894939	32633	4,3,0,3,8,0,2,9,0	7,7,5,5,10,7,14,27,14	0,0,0,0,0,1,0,0,1	11,7,7,5,19,8,1,20,16	200	100	2.86487e-10	8.23194e-08	0.222,0.176,0.0,0.231,0.286,0.0,0.067,0.143,0.0	0.0,0.0,0.0,0.0,0.0,0.059,0.0,0.0,0.03	0.115
32806	ENSMUSG00000028580	Pum1	chr4	+	130753941	130754178	130752575	130752872	130762753	130763021	32806	67,43,42,59,37,38,92,60,90	3,0,2,4,0,0,3,0,0	57,82,103,48,59,110,85,112,117	2,5,7,1,5,3,2,9,3	200	100	0.000258852	0.00986825	0.918,1.0,0.913,0.881,1.0,1.0,0.939,1.0,1.0	0.934,0.891,0.88,0.96,0.855,0.948,0.955,0.862,0.951	0.046
33053	ENSMUSG00000074151	Nlrc5	chr8	+	94481975	94482065	94481779	94481863	94482566	94482626	33053	12,4,13,12,5,7,7,10,15	1,0,0,0,0,0,2,0,0	14,14,16,10,8,15,20,14,22	1,3,4,4,3,1,5,5,1	189	100	5.33806e-12	2.82645e-09	0.864,1.0,1.0,1.0,1.0,1.0,0.649,1.0,1.0	0.881,0.712,0.679,0.569,0.585,0.888,0.679,0.597,0.921	0.222
33087	ENSMUSG00000017707	Serinc3	chr2	-	163643141	163643298	163639165	163639327	163644997	163645125	33087	93,51,20,91,36,27,85,92,71	4.71176e+26	13,4,16,9,2,21,21,23,30	3.0423e+27	200	100	0	0	0.09,0.127,0.076,0.084,0.091,0.093,0.073,0.118,0.091	0.021,0.009,0.012,0.015,0.004,0.016,0.02,0.022,0.014	0.079
33093	ENSMUSG00000041977	Arhgef11	chr3	+	87734423	87734552	87733147	87733504	87735344	87735571	33093	10,15,6,17,11,9,14,25,30	3,2,2,5,0,4,0,5,5	11,18,14,10,15,6,29,40,20	6,9,7,6,10,6,19,11,9	200	100	0.000179166	0.00732243	0.625,0.789,0.6,0.63,1.0,0.529,1.0,0.714,0.75	0.478,0.5,0.5,0.455,0.429,0.333,0.433,0.645,0.526	0.26
33137	ENSMUSG00000002668	Dennd1c	chr17	-	57073772	57073883	57072335	57072436	57073973	57074027	33137	85,80,69,116,106,83,124,152,180	1,0,1,1,0,0,2,0,8	1.06106e+26	8,2,1,7,0,1,7,3,7	200	100	0.00153217	0.0422534	0.977,1.0,0.972,0.983,1.0,1.0,0.969,1.0,0.918	0.869,0.964,0.987,0.904,1.0,0.985,0.941,0.972,0.95	0.027
33141	ENSMUSG00000057367	Birc2	chr9	-	7825614	7825663	7820973	7821219	7826930	7827009	33141	20,2,21,30,2,29,20,3,72	1,1,8,1,0,7,3,0,14	30,20,32,26,32,27,56,61,61	3,1,2,0,0,1,1,7,1	148	100	0.000122849	0.00542062	0.931,0.575,0.639,0.953,1.0,0.737,0.818,1.0,0.777	0.871,0.931,0.915,1.0,1.0,0.948,0.974,0.855,0.976	-0.116
33232	ENSMUSG00000028708	Mknk1	chr4	+	115854901	115855007	115848219	115848362	115857031	115857133	33232	10,6,5,10,3,2,12,9,14	14,15,8,18,18,12,19,34,17	3,2,5,4,0,5,3,2,13	27,13,24,20,13,33,45,14,41	200	100	4.07568e-06	0.000314672	0.263,0.167,0.238,0.217,0.077,0.077,0.24,0.117,0.292	0.053,0.071,0.094,0.091,0.0,0.07,0.032,0.067,0.137	0.119
33261	ENSMUSG00000032053	Pou2af1	chr9	+	51232231	51232362	51213707	51213801	51232977	51233243	33261	179,107,35,149,129,51,209,275,166	20,12,6,4,8,5,14,19,14	98,88,185,71,81,174,143,210,304	16,14,14,21,9,29,26,29,25	200	100	0.000194233	0.00788412	0.817,0.817,0.745,0.949,0.89,0.836,0.882,0.879,0.856	0.754,0.759,0.869,0.628,0.818,0.75,0.733,0.784,0.859	0.08
33273	ENSMUSG00000029131	Dnajb6	chr5	+	29748344	29748435	29735687	29736116	29750937	29751025	33273	144,185,91,190,168,85,213,285,247	2,0,0,1,0,1,2,0,2	1.09135e+26	6,0,1,4,5,3,6,2,5	190	100	0.00015653	0.00661283	0.974,1.0,1.0,0.99,1.0,0.978,0.982,1.0,0.985	0.905,1.0,0.989,0.946,0.926,0.969,0.951,0.984,0.974	0.029
33500	ENSMUSG00000025949	Pikfyve	chr1	+	65192533	65192566	65192144	65192294	65195655	65195774	33500	1,2,2,0,2,3,0,4,12	8,8,10,9,8,5,16,10,14	2,1,1,1,2,2,0,4,0	9,14,15,9,19,18,17,28,25	132	100	0.000660642	0.0213006	0.087,0.159,0.132,0.0,0.159,0.313,0.0,0.233,0.394	0.144,0.051,0.048,0.078,0.074,0.078,0.0,0.098,0.0	0.101
33503	ENSMUSG00000025949	Pikfyve	chr1	+	65224161	65224329	65223504	65223652	65230793	65230853	33503	2,8,9,8,9,2,8,13,12	0,0,1,1,0,0,1,0,4	3,7,10,3,4,11,11,3,21	0,0,7,2,1,3,0,2,3	200	100	1.13215e-06	0.000104557	1.0,1.0,0.818,0.8,1.0,1.0,0.8,1.0,0.6	1.0,1.0,0.417,0.429,0.667,0.647,1.0,0.429,0.778	0.183
33523	ENSMUSG00000057551	Zfp317	chr9	+	19645224	19645307	19643608	19643704	19646701	19648048	33523	11,4,5,12,9,9,20,11,17	0,3,0,1,6,0,0,7,0	11,2,7,11,3,7,16,11,24	0,0,0,0,0,0,0,1,0	182	100	4.28801e-05	0.00226542	1.0,0.423,1.0,0.868,0.452,1.0,1.0,0.463,1.0	1.0,1.0,1.0,1.0,1.0,1.0,1.0,0.858,1.0	-0.184
33548	ENSMUSG00000051768	Xrcc1	chr7	+	24571014	24571151	24570871	24570926	24572208	24572299	33548	1.91149e+27	2,10,6,1,6,3,0,8,7	2.5635e+26	0,3,0,0,2,2,0,3,2	200	100	9.85062e-05	0.00453986	0.979,0.882,0.969,0.989,0.932,0.986,1.0,0.957,0.987	1.0,0.983,1.0,1.0,0.989,0.98,1.0,0.993,0.989	-0.028
33578	ENSMUSG00000056851	Pcbp2	chr15	+	102485947	102486040	102484165	102484240	102487087	102487129	33578	3.90153e+26	167,87,59,150,107,56,153,199,186	3.92442e+26	77,93,160,78,117,141,125,182,264	192	100	9.30367e-13	6.15774e-10	0.549,0.478,0.616,0.591,0.438,0.598,0.584,0.463,0.596	0.726,0.712,0.655,0.724,0.666,0.694,0.744,0.734,0.641	-0.154
33582	ENSMUSG00000056851	Pcbp2	chr15	+	102488775	102488814	102488204	102488277	102489751	102489807	33582	128,108,57,140,98,64,162,221,198	22,15,25,40,17,14,41,33,53	115,97,232,107,122,243,214,226,365	22,2,24,16,7,14,32,16,54	138	100	7.61906e-08	1.09361e-05	0.808,0.839,0.623,0.717,0.807,0.768,0.741,0.829,0.73	0.791,0.972,0.875,0.829,0.927,0.926,0.829,0.911,0.83	-0.114
33645	ENSMUSG00000024194	Cuta	chr17	-	26938571	26938617	26938417	26938467	26938726	26938786	33645	44,24,28,39,27,35,47,51,99	1,0,1,0,0,0,1,1,0	46,32,63,49,41,60,69,81,70	1,0,4,4,1,1,10,4,1	145	100	3.27881e-06	0.000261285	0.968,1.0,0.951,1.0,1.0,1.0,0.97,0.972,1.0	0.969,1.0,0.916,0.894,0.966,0.976,0.826,0.933,0.98	0.045
33667	ENSMUSG00000031060	Rbm10	chrX	+	20645958	20646046	20645768	20645866	20647321	20647505	33667	39,12,25,38,12,23,39,17,94	1,0,0,1,0,2,1,0,6	37,29,60,41,24,46,68,57,62	2,1,2,5,5,0,7,3,3	187	100	0.00064816	0.0210119	0.954,1.0,1.0,0.953,1.0,0.86,0.954,1.0,0.893	0.908,0.939,0.941,0.814,0.72,1.0,0.839,0.91,0.917	0.07
33704	ENSMUSG00000023008	Fmnl3	chr15	-	99329093	99329176	99327843	99328166	99329279	99329432	33704	0,0,0,2,0,1,0,0,2	20,15,11,21,10,10,29,21,22	0,0,1,3,6,4,1,2,6	5,4,27,16,5,21,35,16,33	182	100	7.14964e-05	0.00346515	0.0,0.0,0.0,0.05,0.0,0.052,0.0,0.0,0.048	0.0,0.0,0.02,0.093,0.397,0.095,0.015,0.064,0.091	-0.069
33731	ENSMUSG00000043411	Usp48	chr4	+	137636933	137636987	137634897	137635008	137637759	137637890	33731	5,10,7,6,11,6,10,35,19	15,13,12,19,8,22,7,24,44	3,5,8,1,4,6,6,11,5	14,11,22,20,17,17,42,49,26	153	100	1.1952e-05	0.000782363	0.179,0.335,0.276,0.171,0.473,0.151,0.483,0.488,0.22	0.123,0.229,0.192,0.032,0.133,0.187,0.085,0.128,0.112	0.173
33732	ENSMUSG00000043411	Usp48	chr4	+	137636933	137636987	137634897	137635008	137637764	137637890	33732	3,1,6,3,1,2,4,16,14	1,0,3,2,0,2,1,0,14	2,0,6,0,1,3,3,6,4	3,5,6,1,2,2,8,3,5	153	100	0.000509443	0.0171206	0.662,1.0,0.567,0.495,1.0,0.395,0.723,1.0,0.395	0.303,0.0,0.395,0.0,0.246,0.495,0.197,0.567,0.343	0.41
33791	ENSMUSG00000030960	Eef1akmt2	chr7	-	132831359	132831576	132827456	132827882	132837099	132837207	33791	14,12,29,29,12,31,37,21,66	1,0,3,2,0,0,4,0,3	16,29,35,19,36,39,50,72,53	4,5,6,1,1,4,15,4,4	200	100	9.47592e-05	0.00440982	0.875,1.0,0.829,0.879,1.0,1.0,0.822,1.0,0.917	0.667,0.744,0.745,0.905,0.947,0.83,0.625,0.9,0.869	0.121
33793	ENSMUSG00000030960	Eef1akmt2	chr7	-	132837099	132837207	132827780	132827882	132850594	132850709	33793	8,7,10,13,4,8,27,11,25	0,0,0,0,0,0,0,0,0	11,14,18,16,4,19,29,18,25	0,2,0,0,2,4,0,4,3	200	100	0.000250083	0.00962636	1.0,1.0,1.0,1.0,1.0,1.0,1.0,1.0,1.0	1.0,0.778,1.0,1.0,0.5,0.704,1.0,0.692,0.806	0.169
33840	ENSMUSG00000005102	Eif2ak4	chr2	+	118405046	118405149	118400534	118400647	118408351	118408504	33840	19,19,7,19,20,11,21,33,34	1,0,3,0,0,1,0,0,2	21,14,19,16,24,23,52,38,32	0,2,0,1,2,2,2,9,1	200	100	0.000662219	0.0213226	0.905,1.0,0.538,1.0,1.0,0.846,1.0,1.0,0.895	1.0,0.778,1.0,0.889,0.857,0.852,0.929,0.679,0.941	0.029
33846	ENSMUSG00000028344	Invs	chr4	+	48382104	48382278	48307682	48307849	48385104	48385272	33846	24,3,17,22,7,10,37,9,39	0,9,0,0,9,0,0,18,0	12,9,33,17,12,29,35,23,40	0,0,0,0,0,0,0,0,0	200	100	9.08994e-06	0.000617054	1.0,0.143,1.0,1.0,0.28,1.0,1.0,0.2,1.0	1.0,1.0,1.0,1.0,1.0,1.0,1.0,1.0,1.0	-0.264
33936	ENSMUSG00000006705	Pknox1	chr17	+	31581803	31582050	31564748	31564888	31583695	31583803	33936	3,5,2,7,5,2,10,14,3	5,0,1,6,0,2,9,0,1	4,1,5,2,1,8,4,2,9	7,1,2,4,4,4,11,7,14	200	100	0.00113991	0.0331228	0.231,1.0,0.5,0.368,1.0,0.333,0.357,1.0,0.6	0.222,0.333,0.556,0.2,0.111,0.5,0.154,0.125,0.243	0.327
34112	ENSMUSG00000066415	Msl2	chr9	+	101075879	101075956	101074100	101075420	101100570	101101785	34112	3,0,2,3,0,1,5,0,5	42,27,21,53,25,19,49,51,78	3,14,3,10,8,12,13,5,17	61,42,72,54,36,80,87,73,93	176	100	2.98412e-07	3.46842e-05	0.039,0.0,0.051,0.031,0.0,0.029,0.055,0.0,0.035	0.027,0.159,0.023,0.095,0.112,0.079,0.078,0.037,0.094	-0.052
34209	ENSMUSG00000039929	Urb1	chr16	-	90776124	90776304	90774048	90774901	90777353	90777572	34209	14,4,9,16,12,3,21,10,17	0,0,0,0,0,0,3,0,0	7,8,19,2,9,15,17,16,19	0,4,4,1,2,4,2,5,5	200	100	1.85074e-13	1.4225e-10	1.0,1.0,1.0,1.0,1.0,1.0,0.778,1.0,1.0	1.0,0.5,0.704,0.5,0.692,0.652,0.81,0.615,0.655	0.294
34267	ENSMUSG00000031928	Mre11a	chr9	+	14825140	14825357	14819415	14819478	14826534	14826615	34267	25,19,15,20,11,19,47,36,35	2,0,2,0,0,0,0,0,2	34,19,27,23,15,29,63,40,66	1,3,3,0,3,0,2,10,3	200	100	1.41692e-07	1.86524e-05	0.862,1.0,0.789,1.0,1.0,1.0,1.0,1.0,0.897	0.944,0.76,0.818,1.0,0.714,1.0,0.94,0.667,0.917	0.088
34335	ENSMUSG00000034111	Tmed8	chr12	-	87176633	87176763	87174540	87174667	87181388	87181470	34335	32,16,5,42,12,4,64,23,18	1,0,1,1,0,0,2,0,4	11,16,41,11,6,38,38,38,75	5,0,5,0,0,4,5,2,2	200	100	0.000112155	0.00504213	0.941,1.0,0.714,0.955,1.0,1.0,0.941,1.0,0.692	0.524,1.0,0.804,1.0,1.0,0.826,0.792,0.905,0.949	0.049
34374	ENSMUSG00000029655	N4bp2l2	chr5	-	150647459	150647548	150635971	150643315	150650614	150650739	34374	7,12,8,15,10,8,25,27,41	0,7,2,0,2,0,0,10,1	22,7,31,14,16,40,39,27,36	0,0,0,0,1,0,0,1,3	188	100	2.21989e-07	2.68494e-05	1.0,0.477,0.68,1.0,0.727,1.0,1.0,0.59,0.956	1.0,1.0,1.0,1.0,0.895,1.0,1.0,0.935,0.865	-0.141
34409	ENSMUSG00000022089	Bin3	chr14	+	70123840	70123881	70118603	70118652	70124182	70124244	34409	60,39,32,68,30,31,70,60,107	0,0,3,0,1,3,0,9,5	53,34,95,55,45,80,92,89,114	0,0,4,0,0,1,0,2,1	140	100	0.000871082	0.0266288	1.0,1.0,0.884,1.0,0.955,0.881,1.0,0.826,0.939	1.0,1.0,0.944,1.0,1.0,0.983,1.0,0.969,0.988	-0.044
34466	ENSMUSG00000030720	Cln3	chr7	-	126582999	126583096	126582763	126582842	126583302	126583316	34466	8,4,7,10,0,9,6,8,20	0,3,0,0,5,0,0,15,0	9,5,12,12,7,12,17,9,22	0,0,0,0,0,0,0,0,0	196	100	0.000211008	0.00835165	1.0,0.405,1.0,1.0,0.0,1.0,1.0,0.214,1.0	1.0,1.0,1.0,1.0,1.0,1.0,1.0,1.0,1.0	-0.265
34467	ENSMUSG00000030720	Cln3	chr7	-	126582999	126583100	126582763	126582842	126583302	126583447	34467	4,4,4,10,0,5,5,8,13	0,3,0,0,5,0,0,15,0	7,4,10,9,5,8,15,8,19	0,0,0,0,0,0,0,0,0	200	100	0.000199881	0.00796874	1.0,0.4,1.0,1.0,0.0,1.0,1.0,0.211,1.0	1.0,1.0,1.0,1.0,1.0,1.0,1.0,1.0,1.0	-0.265
34490	ENSMUSG00000037849	Ifi206	chr1	-	173485528	173485635	173480370	173482056	173486607	173486892	34490	26,4,9,10,5,7,22,10,31	1,0,0,0,0,0,2,0,0	13,11,19,8,10,21,27,15,27	2,2,2,0,0,2,3,2,5	200	100	3.72975e-07	4.13657e-05	0.929,1.0,1.0,1.0,1.0,1.0,0.846,1.0,1.0	0.765,0.733,0.826,1.0,1.0,0.84,0.818,0.789,0.73	0.142
34520	ENSMUSG00000041258	Zfp236	chr18	-	82607747	82607879	82604188	82604386	82609287	82609475	34520	29,8,19,18,10,20,20,17,46	2,0,0,1,2,0,2,8,0	15,11,28,8,24,41,34,43,46	0,0,0,0,0,0,0,0,0	200	100	0.00145134	0.0404931	0.879,1.0,1.0,0.9,0.714,1.0,0.833,0.515,1.0	1.0,1.0,1.0,1.0,1.0,1.0,1.0,1.0,1.0	-0.129
34528	ENSMUSG00000057596	Trim30d	chr7	-	104487575	104488051	104484177	104484273	104507670	104507825	34528	7,1,3,11,2,0,13,5,2	0,0,0,2,0,2,2,0,2	5,3,10,10,4,4,20,9,9	4,2,3,3,1,0,8,3,2	200	100	0.000256797	0.00983714	1.0,1.0,1.0,0.733,1.0,0.0,0.765,1.0,0.333	0.385,0.429,0.625,0.625,0.667,1.0,0.556,0.6,0.692	0.139
34553	ENSMUSG00000041225	Arhgap12	chr18	-	6069830	6070091	6064340	6064421	6111684	6112363	34553	18,0,9,12,2,10,19,7,10	0,7,0,0,4,0,0,20,0	3,21,12,3,8,32,14,39,44	0,0,1,0,0,1,0,0,0	200	100	4.6237e-05	0.00239754	1.0,0.0,1.0,1.0,0.2,1.0,1.0,0.149,1.0	1.0,1.0,0.857,1.0,1.0,0.941,1.0,1.0,1.0	-0.272
34585	ENSMUSG00000035234	Abraxas1	chr5	-	100807874	100807939	100806778	100806890	100809558	100809643	34585	1,3,0,1,1,1,1,9,2	7,2,4,5,2,2,3,3,19	0,1,0,0,0,0,0,0,0	5,13,9,4,8,15,12,20,17	164	100	6.17277e-06	0.00045255	0.08,0.478,0.0,0.109,0.234,0.234,0.169,0.647,0.06	0.0,0.045,0.0,0.0,0.0,0.0,0.0,0.0,0.0	0.218
34594	ENSMUSG00000056167	Cnot10	chr9	-	114597794	114597830	114597478	114597606	114598704	114598835	34594	24,18,16,13,12,14,30,38,64	0,2,4,2,0,5,3,4,15	29,29,43,23,29,30,46,58,78	7,0,0,0,0,3,5,2,2	135	100	0.000936108	0.0280562	1.0,0.87,0.748,0.828,1.0,0.675,0.881,0.876,0.76	0.754,1.0,1.0,1.0,1.0,0.881,0.872,0.956,0.967	-0.088
34600	ENSMUSG00000022711	Pmm2	chr16	+	8645368	8645445	8642737	8642849	8646172	8646264	34600	21,13,9,20,16,14,31,42,45	2,0,0,0,0,0,4,0,0	19,25,58,15,13,40,36,60,75	3,1,1,4,1,1,6,0,1	176	100	0.00173875	0.0466544	0.856,1.0,1.0,1.0,1.0,1.0,0.815,1.0,1.0	0.783,0.934,0.971,0.681,0.881,0.958,0.773,1.0,0.977	0.079

## Sheet: FDR0_05_MXE_LZKO_vs_LZWT
ID	GeneID	geneSymbol	chr	strand	X1stExonStart_0base	X1stExonEnd	X2ndExonStart_0base	X2ndExonEnd	upstreamES	upstreamEE	downstreamES	downstreamEE	ID.1	IJC_SAMPLE_1	SJC_SAMPLE_1	IJC_SAMPLE_2	SJC_SAMPLE_2	IncFormLen	SkipFormLen	PValue	FDR	IncLevel1	IncLevel2	IncLevelDifference
1	ENSMUSG00000038708	Golga4	chr9	+	118566958	118566979	118567180	118567249	118565275	118565667	118568963	118569039	1	3,9,1,1,7,1,3,12,2	8,23,17,8,24,14,13,35,46	1,3,1,2,0,0,0,2,1	8,11,8,10,11,6,10,24,11	120	168	0.000150934	0.00394409	0.344,0.354,0.076,0.149,0.29,0.091,0.244,0.324,0.057	0.149,0.276,0.149,0.219,0.0,0.0,0.0,0.104,0.113	0.102
3	ENSMUSG00000021629	Slc30a5	chr13	-	100806533	100806760	100809083	100809279	100803861	100803990	100811305	100811435	3	27,10,29,31,5,26,43,17,60	109,87,155,152,77,129,210,161,440	18,14,37,17,12,37,25,32,49	1.50124e+26	200	200	0.00313833	0.0324837	0.199,0.103,0.158,0.169,0.061,0.168,0.17,0.096,0.12	0.107,0.101,0.113,0.123,0.088,0.122,0.075,0.111,0.103	0.033
5	ENSMUSG00000018697	Aatf	chr11	-	84510198	84510417	84511482	84511578	84473051	84473166	84512140	84512329	5	10,9,15,10,12,11,13,20,29	4,2,5,5,2,5,1,8,15	24,15,28,21,17,23,30,38,39	2,2,4,3,2,5,5,9,2	195	200	0.000753219	0.0120666	0.719,0.822,0.755,0.672,0.86,0.693,0.93,0.719,0.665	0.925,0.885,0.878,0.878,0.897,0.825,0.86,0.812,0.952	-0.12
12	ENSMUSG00000056342	Usp34	chr11	+	23333438	23333859	23343319	23343370	23320660	23320748	23343510	23343660	12	16,21,6,11,19,5,16,59,14	9,0,1,4,0,3,2,0,8	18,9,17,10,6,25,29,14,34	4,0,2,4,0,0,1,0,1	200	150	0.00185145	0.0229717	0.571,1.0,0.818,0.673,1.0,0.556,0.857,1.0,0.568	0.771,1.0,0.864,0.652,1.0,1.0,0.956,1.0,0.962	-0.129
17	ENSMUSG00000022092	Ppp3cc	chr14	-	70245852	70245992	70256359	70256471	70236477	70236603	70266629	70266754	17	21,8,7,15,5,5,21,16,18	0,0,0,0,0,0,2,0,1	3,23,16,5,14,28,26,36,44	3,0,2,4,0,1,4,4,3	200	200	1.79383e-05	0.000733171	1.0,1.0,1.0,1.0,1.0,1.0,0.913,1.0,0.947	0.5,1.0,0.889,0.556,1.0,0.966,0.867,0.9,0.936	0.138
20	ENSMUSG00000022092	Ppp3cc	chr14	-	70245852	70245992	70266629	70266754	70240903	70240981	70267308	70267506	20	60,31,27,65,17,34,63,50,102	77,31,37,82,39,34,93,69,106	61,56,108,51,44,125,68,91,180	50,43,88,39,46,88,93,99,152	200	200	0.00205189	0.0245163	0.438,0.5,0.422,0.442,0.304,0.5,0.404,0.42,0.49	0.55,0.566,0.551,0.567,0.489,0.587,0.422,0.479,0.542	-0.093
23	ENSMUSG00000022092	Ppp3cc	chr14	-	70256359	70256471	70266629	70266754	70236477	70236603	70267308	70267506	23	60,31,27,65,17,34,63,50,102	3,0,5,2,0,2,0,1,12	62,56,107,51,44,125,68,91,180	1,2,1,1,0,3,3,3,2	200	200	0.00293012	0.0310339	0.952,1.0,0.844,0.97,1.0,0.944,1.0,0.98,0.895	0.984,0.966,0.991,0.981,1.0,0.977,0.958,0.968,0.989	-0.025
24	ENSMUSG00000022092	Ppp3cc	chr14	-	70256359	70256471	70266629	70266754	70240903	70240981	70267308	70267506	24	60,31,27,65,17,34,63,50,102	3,0,5,2,0,2,0,1,13	61,56,108,51,44,125,68,91,180	1,2,1,0,0,3,1,3,2	200	200	0.000180873	0.00445486	0.952,1.0,0.844,0.97,1.0,0.944,1.0,0.98,0.887	0.984,0.966,0.991,1.0,1.0,0.977,0.986,0.968,0.989	-0.032
26	ENSMUSG00000022092	Ppp3cc	chr14	-	70256359	70256471	70266629	70266754	70247573	70247719	70267308	70267506	26	63,31,29,66,17,34,65,51,106	23,13,16,14,15,11,16,51,40	61,60,109,52,45,128,70,96,186	6,11,26,9,5,30,28,17,56	200	200	0.000235557	0.00540257	0.733,0.705,0.644,0.825,0.531,0.756,0.802,0.5,0.726	0.91,0.845,0.807,0.852,0.9,0.81,0.714,0.85,0.769	-0.137
77	ENSMUSG00000061477	Rps7	chr12	-	28634208	28634352	28635415	28635487	28633468	28633832	28635579	28635696	77	1.01073e+30	2.6022e+35	5.71602e+30	2.51227e+35	171	200	6.99484e-06	0.000349379	0.312,0.298,0.237,0.301,0.315,0.242,0.313,0.322,0.25	0.21,0.209,0.292,0.206,0.216,0.285,0.205,0.224,0.306	0.049
78	ENSMUSG00000061477	Rps7	chr12	-	28635415	28635487	28635579	28635663	28634208	28634352	28635855	28635953	78	15,23,15,13,23,13,12,40,39	8.56691e+28	8,12,17,9,16,20,21,32,28	8.89677e+31	183	171	0.000848469	0.0131947	0.016,0.03,0.025,0.015,0.032,0.022,0.011,0.025,0.023	0.008,0.016,0.015,0.01,0.021,0.018,0.012,0.02,0.014	0.007
91	ENSMUSG00000022515	Anks3	chr16	-	4942692	4942778	4943078	4943251	4942210	4942294	4943558	4943700	91	9,8,17,5,11,14,8,13,46	13,1,23,9,2,12,17,5,68	16,9,6,10,14,10,12,11,20	20,35,16,27,32,13,53,56,24	200	185	0.000734888	0.0119532	0.39,0.881,0.406,0.339,0.836,0.519,0.303,0.706,0.385	0.425,0.192,0.258,0.255,0.288,0.416,0.173,0.154,0.435	0.241
102	ENSMUSG00000041143	Tmco4	chr4	+	139052500	139052618	139053899	139054017	139029828	139029913	139058111	139059167	102	16,9,14,13,8,10,17,16,27	15,8,16,21,7,10,27,13,28	6,8,21,8,9,14,11,24,32	23,15,26,21,12,36,50,32,39	200	200	0.0043427	0.0395416	0.516,0.529,0.467,0.382,0.533,0.5,0.386,0.552,0.491	0.207,0.348,0.447,0.276,0.429,0.28,0.18,0.429,0.451	0.145
106	ENSMUSG00000029922	Mkrn1	chr6	-	39401209	39401424	39404647	39404874	39400394	39400505	39405730	39405960	106	18,9,10,18,12,3,17,23,17	53,10,32,41,13,39,72,43,127	6,14,9,10,0,12,13,10,16	52,32,52,43,31,65,78,77,73	200	200	0.00492874	0.0429312	0.254,0.474,0.238,0.305,0.48,0.071,0.191,0.348,0.118	0.103,0.304,0.148,0.189,0.0,0.156,0.143,0.115,0.18	0.127
107	ENSMUSG00000029505	Ep400	chr5	-	110700521	110700764	110701620	110701790	110698751	110698916	110703451	110703618	107	59,39,14,41,29,14,63,62,78	10,17,3,10,13,4,14,26,6	45,27,59,51,35,60,82,67,86	4,7,6,1,3,19,1,11,21	200	200	0.00127706	0.0178564	0.855,0.696,0.824,0.804,0.69,0.778,0.818,0.705,0.929	0.918,0.794,0.908,0.981,0.921,0.759,0.988,0.859,0.804	-0.093
118	ENSMUSG00000021495	Fam193b	chr13	-	55555982	55556225	55564519	55564580	55554216	55554448	55569704	55571120	118	3,0,16,5,0,6,8,0,44	32,16,74,40,11,93,34,33,246	18,13,5,13,11,6,20,23,8	36,46,27,36,57,26,74,107,47	160	200	0.000172642	0.00429986	0.105,0.0,0.213,0.135,0.0,0.075,0.227,0.0,0.183	0.385,0.261,0.188,0.311,0.194,0.224,0.253,0.212,0.175	-0.141
123	ENSMUSG00000030374	Strn4	chr7	+	16823005	16823079	16824138	16824217	16822495	16822599	16826463	16826661	123	39,11,22,21,8,23,24,19,67	11,16,11,5,21,14,13,44,31	33,25,39,35,26,35,47,63,48	8,9,21,5,7,18,16,10,30	173	178	0.0043572	0.0395416	0.785,0.414,0.673,0.812,0.282,0.628,0.655,0.308,0.69	0.809,0.741,0.656,0.878,0.793,0.667,0.751,0.866,0.622	-0.171
124	ENSMUSG00000030374	Strn4	chr7	+	16831345	16831580	16832925	16833101	16831024	16831138	16833177	16833225	124	0,0,2,0,0,0,0,0,3	31,4,22,10,6,30,23,14,52	0,3,3,2,7,2,6,9,0	17,32,23,24,17,21,49,57,33	200	200	1.47778e-08	2.47956e-06	0.0,0.0,0.083,0.0,0.0,0.0,0.0,0.0,0.055	0.0,0.086,0.115,0.077,0.292,0.087,0.109,0.136,0.0	-0.085
130	ENSMUSG00000026709	Dars2	chr1	-	161063246	161063348	161065224	161065291	161062781	161062877	161069079	161069179	130	7,2,5,8,10,4,9,15,16	0,0,0,2,3,3,4,6,10	2,3,8,4,5,12,5,4,14	3,2,5,5,4,12,5,11,13	166	200	0.000138325	0.00367484	1.0,1.0,1.0,0.828,0.801,0.616,0.731,0.751,0.658	0.445,0.644,0.658,0.491,0.601,0.546,0.546,0.305,0.565	0.287
133	ENSMUSG00000031015	Swap70	chr7	+	110243383	110243524	110255734	110255908	110221710	110221909	110263879	110264107	133	189,105,58,207,106,84,234,170,204	126,77,58,106,82,55,150,156,143	1.65119e+26	72,38,177,88,31,155,158,94,292	200	200	0.0036757	0.0355094	0.6,0.577,0.5,0.661,0.564,0.604,0.609,0.521,0.588	0.696,0.758,0.599,0.621,0.782,0.634,0.644,0.68,0.552	-0.082
161	ENSMUSG00000026447	Pik3c2b	chr1	+	133070317	133070418	133071173	133071328	133066211	133067229	133071601	133071722	161	22,13,8,32,19,8,47,35,28	37,30,9,34,23,9,36,69,25	37,21,27,31,18,37,66,34,57	22,12,29,14,24,30,34,36,55	200	200	0.00524792	0.0444956	0.373,0.302,0.471,0.485,0.452,0.471,0.566,0.337,0.528	0.627,0.636,0.482,0.689,0.429,0.552,0.66,0.486,0.509	-0.121
169	ENSMUSG00000024921	Smarca2	chr19	+	26751823	26752041	26759877	26759931	26720728	26720947	26770937	26771043	169	34,30,22,34,20,26,37,55,99	4,0,2,5,0,2,6,0,9	15,13,43,21,13,31,41,32,43	6,3,1,9,1,6,14,10,9	200	153	1.54781e-05	0.000675949	0.867,1.0,0.894,0.839,1.0,0.909,0.825,1.0,0.894	0.657,0.768,0.97,0.641,0.909,0.798,0.691,0.71,0.785	0.144
171	ENSMUSG00000024921	Smarca2	chr19	+	26759877	26759931	26770937	26771043	26751823	26752041	26771507	26771609	171	0,0,0,1,2,0,2,4,2	17,17,7,14,13,16,11,45,42	2,1,3,1,0,7,8,5,5	12,11,25,5,4,25,24,19,24	153	200	1.65266e-06	0.000107524	0.0,0.0,0.0,0.085,0.167,0.0,0.192,0.104,0.059	0.179,0.106,0.136,0.207,0.0,0.268,0.303,0.256,0.214	-0.118
172	ENSMUSG00000030779	Rbbp6	chr7	+	122978575	122978612	122982962	122983007	122975935	122976035	122984992	122985081	172	11,8,10,10,26,7,7,42,14	18,5,9,19,6,20,24,6,20	10,5,12,6,1,9,15,8,7	24,16,23,18,15,25,28,19,41	136	144	0.000287668	0.00615494	0.393,0.629,0.541,0.358,0.821,0.27,0.236,0.881,0.426	0.306,0.249,0.356,0.261,0.066,0.276,0.362,0.308,0.153	0.246
177	ENSMUSG00000061232	H2-K1	chr17	-	33996615	33996654	33996826	33996859	33996016	33996476	33997037	33997157	177	66,31,40,54,27,29,94,78,132	14,3,16,14,4,10,18,6,40	27,34,47,44,31,56,68,82,115	15,13,13,22,10,20,38,19,40	132	138	0.000676993	0.0112409	0.831,0.915,0.723,0.801,0.876,0.752,0.845,0.931,0.775	0.653,0.732,0.791,0.676,0.764,0.745,0.652,0.819,0.75	0.096
178	ENSMUSG00000061232	H2-K1	chr17	-	33996615	33996654	33996826	33996859	33996052	33996503	33997037	33997157	178	68,36,41,60,34,32,97,84,135	2.11187e+26	27,33,51,45,36,57,75,89,118	2.9921e+26	132	138	0.00358491	0.0352527	0.252,0.168,0.145,0.207,0.152,0.134,0.248,0.171,0.167	0.086,0.141,0.149,0.164,0.161,0.151,0.12,0.174,0.179	0.035
179	ENSMUSG00000029767	Calu	chr6	+	29361293	29361487	29361559	29361753	29356470	29356697	29366039	29366206	179	17,1,11,26,4,8,32,6,24	26,34,9,21,40,8,31,73,28	10,21,46,16,8,31,44,21,60	14,21,33,9,22,37,23,27,58	200	200	0.0043601	0.0395416	0.395,0.029,0.55,0.553,0.091,0.5,0.508,0.076,0.462	0.417,0.5,0.582,0.64,0.267,0.456,0.657,0.438,0.508	-0.145
183	ENSMUSG00000008976	Gabpa	chr16	+	84852459	84852654	84856461	84856515	84846123	84846369	84857033	84857174	183	17,6,7,15,12,7,21,21,31	12,16,8,11,11,8,13,27,25	16,24,22,15,15,34,35,32,39	8,4,15,4,7,8,12,24,18	200	153	0.000108655	0.0030718	0.52,0.223,0.401,0.511,0.455,0.401,0.553,0.373,0.487	0.605,0.821,0.529,0.742,0.621,0.765,0.691,0.505,0.624	-0.22
188	ENSMUSG00000025758	Plk4	chr3	+	40812730	40812875	40813465	40813591	40812093	40812185	40814981	40815088	188	8,3,10,9,3,5,10,8,14	11,0,5,4,0,6,9,1,23	4,3,8,3,9,10,10,5,19	9,8,10,8,8,6,18,13,32	200	200	0.00546858	0.0457949	0.421,1.0,0.667,0.692,1.0,0.455,0.526,0.889,0.378	0.308,0.273,0.444,0.273,0.529,0.625,0.357,0.278,0.373	0.285
192	ENSMUSG00000022771	Ppil2	chr16	-	17103575	17103627	17105992	17106055	17100255	17100307	17107178	17107224	192	38,9,17,38,10,26,23,8,61	21,7,6,11,6,11,21,6,33	20,10,22,25,14,26,17,22,44	21,15,18,14,18,24,38,29,30	162	151	0.000586369	0.010215	0.628,0.545,0.725,0.763,0.608,0.688,0.505,0.554,0.633	0.47,0.383,0.533,0.625,0.42,0.502,0.294,0.414,0.578	0.159
210	ENSMUSG00000024287	Thoc1	chr18	+	9987598	9987664	9989690	9989774	9987069	9987165	9992127	9992275	210	11,8,12,7,2,10,11,12,51	37,20,54,27,14,60,39,22,186	5,7,7,1,6,12,11,17,18	45,56,54,40,56,52,76,129,73	165	183	0.000480265	0.00879933	0.248,0.307,0.198,0.223,0.137,0.156,0.238,0.377,0.233	0.11,0.122,0.126,0.027,0.106,0.204,0.138,0.128,0.215	0.105
215	ENSMUSG00000022812	Gsk3b	chr16	+	38219971	38220158	38228677	38228776	38207994	38208090	38240501	38240779	215	14,1,9,14,2,4,20,6,29	61,33,20,55,47,25,52,85,101	13,16,29,12,21,20,26,57,32	53,43,59,36,44,43,51,78,79	200	198	1.72654e-06	0.000107925	0.185,0.029,0.308,0.201,0.04,0.137,0.276,0.065,0.221	0.195,0.269,0.327,0.248,0.321,0.315,0.335,0.42,0.286	-0.139
233	ENSMUSG00000005674	Tomm40l	chr1	-	171220804	171220906	171221167	171221260	171220546	171220652	171221571	171221639	233	14,0,7,13,0,8,17,0,26	19,27,9,21,42,13,27,49,28	5,7,10,12,15,13,20,20,10	12,14,18,7,5,18,23,16,35	192	200	0.00233583	0.0265613	0.434,0.0,0.448,0.392,0.0,0.391,0.396,0.0,0.492	0.303,0.342,0.367,0.641,0.758,0.429,0.475,0.566,0.229	-0.173
240	ENSMUSG00000024845	Tmem134	chr19	+	4127056	4127121	4127549	4127836	4125958	4126200	4131228	4131282	240	54,21,30,53,25,35,53,40,63	18,3,9,15,8,7,29,7,19	50,24,49,45,31,63,63,62,80	23,14,20,24,19,29,37,42,41	164	200	5.51163e-05	0.00179297	0.785,0.895,0.803,0.812,0.792,0.859,0.69,0.875,0.802	0.726,0.676,0.749,0.696,0.666,0.726,0.675,0.643,0.704	0.117
248	ENSMUSG00000002963	Pnkp	chr7	+	44858452	44858749	44859722	44859802	44857172	44857554	44859887	44859945	248	0,10,2,0,6,1,0,14,9	68,41,72,56,42,65,86,91,171	1,5,1,0,2,1,1,0,0	82,112,66,71,102,86,151,209,125	200	179	1.65341e-08	2.51004e-06	0.0,0.179,0.024,0.0,0.113,0.014,0.0,0.121,0.045	0.011,0.038,0.013,0.0,0.017,0.01,0.006,0.0,0.0	0.045
249	ENSMUSG00000002963	Pnkp	chr7	+	44858452	44858749	44859722	44859802	44858101	44858209	44859887	44859945	249	23,15,3,18,9,8,20,25,31	69,41,71,58,42,65,87,91,168	14,12,17,10,12,15,20,27,17	81,112,66,71,102,86,152,209,125	200	179	0.00505599	0.0436815	0.23,0.247,0.036,0.217,0.161,0.099,0.171,0.197,0.142	0.134,0.088,0.187,0.112,0.095,0.135,0.105,0.104,0.109	0.048
265	ENSMUSG00000045128	Rpl18a	chr8	-	70895915	70896045	70896132	70896312	70895378	70895709	70897358	70897396	265	9.11356e+27	2.32716e+35	9.33105e+31	2.82824e+35	200	200	0.000160175	0.00415153	0.281,0.179,0.207,0.28,0.166,0.203,0.253,0.164,0.199	0.248,0.301,0.223,0.249,0.307,0.222,0.229,0.299,0.219	-0.041
271	ENSMUSG00000026222	Sp100	chr1	+	85704942	85705058	85707981	85708125	85701404	85701443	85708992	85709406	271	67,56,34,57,42,24,75,83,86	60,51,58,72,33,55,65,84,187	53,21,57,51,28,56,87,63,97	99,97,119,85,68,108,191,194,211	200	200	7.69269e-06	0.000377297	0.528,0.523,0.37,0.442,0.56,0.304,0.536,0.497,0.315	0.349,0.178,0.324,0.375,0.292,0.341,0.313,0.245,0.315	0.149
279	ENSMUSG00000005610	Eif4g2	chr7	-	111076279	111076393	111076695	111076856	111075586	111075712	111076937	111077076	279	4.52275e+26	6.32338e+27	2.68263e+27	5.27772e+28	200	200	0.00070423	0.0115726	0.417,0.449,0.333,0.396,0.426,0.393,0.42,0.45,0.372	0.337,0.254,0.435,0.325,0.242,0.421,0.355,0.25,0.424	0.068
291	ENSMUSG00000061887	Ssbp3	chr4	+	107047241	107047270	107047363	107047465	107046315	107046394	107048023	107048498	291	16,9,9,12,6,9,21,20,29	76,52,39,77,41,43,97,89,117	12,9,25,11,4,19,23,9,33	64,88,153,58,92,148,144,130,196	128	200	0.00360926	0.0352527	0.248,0.213,0.265,0.196,0.186,0.246,0.253,0.26,0.279	0.227,0.138,0.203,0.229,0.064,0.167,0.2,0.098,0.208	0.068
295	ENSMUSG00000035711	Dok3	chr13	-	55527331	55527637	55528448	55528554	55524218	55524391	55529214	55529296	295	3,16,8,1,24,12,3,37,15	0,2,0,0,2,0,1,6,4	9,2,2,9,2,5,7,2,7	3,1,2,3,6,1,7,5,1	200	200	5.36189e-05	0.00178059	1.0,0.889,1.0,1.0,0.923,1.0,0.75,0.86,0.789	0.75,0.667,0.5,0.75,0.25,0.833,0.5,0.286,0.875	0.311
296	ENSMUSG00000035711	Dok3	chr13	-	55527331	55527637	55528448	55528554	55524480	55524580	55529214	55529296	296	3,16,6,1,24,8,3,37,13	61,64,64,52,62,75,63,113,237	9,2,2,9,3,5,7,2,7	77,76,77,90,80,74,126,106,97	200	200	1.28845e-05	0.000586795	0.047,0.2,0.086,0.019,0.279,0.096,0.045,0.247,0.052	0.105,0.026,0.025,0.091,0.036,0.063,0.053,0.019,0.067	0.065
313	ENSMUSG00000022587	Ly6e	chr15	+	74957776	74957877	74958268	74958388	74955070	74955717	74958492	74959905	313	225,117,118,264,112,92,308,240,286	8.36642e+28	1.64153e+26	5.16321e+28	200	200	2.41062e-05	0.000937202	0.212,0.154,0.235,0.232,0.147,0.192,0.258,0.171,0.216	0.241,0.323,0.236,0.191,0.314,0.237,0.227,0.289,0.245	-0.054
314	ENSMUSG00000022587	Ly6e	chr15	+	74957779	74957877	74958268	74958388	74955482	74955717	74958492	74958727	314	148,43,47,126,45,47,180,98,135	8.36642e+28	103,63,152,96,92,124,165,155,231	5.16321e+28	197	200	1.64106e-06	0.000107524	0.152,0.064,0.111,0.127,0.065,0.11,0.171,0.079,0.117	0.169,0.167,0.134,0.139,0.206,0.113,0.138,0.181,0.135	-0.043
351	ENSMUSG00000015937	H2afy	chr13	-	56088251	56088342	56089757	56089857	56084195	56084285	56096123	56096234	351	2.54172e+26	48,24,20,35,21,11,26,45,47	2.16236e+26	22,8,19,35,22,25,61,46,35	199	190	0.000317617	0.00661807	0.835,0.872,0.867,0.873,0.884,0.935,0.92,0.887,0.883	0.904,0.966,0.955,0.857,0.915,0.935,0.852,0.914,0.942	-0.032
372	ENSMUSG00000022772	Senp5	chr16	-	31977679	31977757	31983263	31983311	31968799	31968937	31983492	31983631	372	4,3,6,3,2,2,6,6,14	5,3,1,9,6,1,4,7,5	2,1,7,0,0,3,1,2,8	6,7,10,3,6,11,9,6,9	147	177	0.00041633	0.00814269	0.491,0.546,0.878,0.286,0.286,0.707,0.644,0.508,0.771	0.286,0.147,0.457,0.0,0.0,0.247,0.118,0.286,0.517	0.34
375	ENSMUSG00000022191	Drosha	chr15	+	12905598	12905701	12912510	12912555	12902584	12902684	12913898	12914056	375	11,20,6,10,28,9,7,57,20	10,0,4,5,0,6,12,0,17	5,8,12,4,11,5,15,14,16	4,5,6,6,4,7,8,20,15	200	144	0.00475333	0.0422106	0.442,1.0,0.519,0.59,1.0,0.519,0.296,1.0,0.459	0.474,0.535,0.59,0.324,0.664,0.34,0.574,0.335,0.434	0.173
413	ENSMUSG00000005656	Snx6	chr12	-	54770718	54770840	54783402	54783513	54768018	54768142	54784014	54784119	413	27,6,5,35,14,14,42,31,21	9,32,10,10,28,4,14,41,15	15,14,35,18,12,31,27,44,77	0,5,8,6,2,24,15,14,25	200	200	0.00326553	0.0332604	0.75,0.158,0.333,0.778,0.333,0.778,0.75,0.431,0.583	1.0,0.737,0.814,0.75,0.857,0.564,0.643,0.759,0.755	-0.221
417	ENSMUSG00000028234	Rps20	chr4	-	3834935	3835009	3835191	3835291	3831333	3834683	3835483	3835665	417	2.86115e+35	5.24416e+27	3.35533e+35	6.89494e+29	199	173	1.62683e-05	0.00069151	0.826,0.755,0.791,0.817,0.753,0.788,0.808,0.725,0.766	0.809,0.852,0.803,0.819,0.847,0.796,0.799,0.839,0.792	-0.036
418	ENSMUSG00000038290	Smg6	chr11	+	74946006	74946219	74981851	74981913	74945521	74945632	74990069	74990215	418	8,1,2,5,4,3,2,8,9	3,3,0,4,7,1,6,10,0	4,5,16,7,8,7,13,10,6	1,0,4,3,0,1,4,0,4	200	161	0.00509743	0.0439206	0.682,0.212,1.0,0.502,0.315,0.707,0.212,0.392,1.0	0.763,1.0,0.763,0.653,1.0,0.849,0.723,1.0,0.547	-0.253
425	ENSMUSG00000040481	Bptf	chr11	-	107043632	107043825	107044491	107044665	107042674	107042759	107046999	107047343	425	42,6,41,46,10,41,60,18,79	92,46,64,88,51,75,87,102,219	70,69,70,70,79,73,118,121,133	1.02132e+26	200	200	0.00264952	0.0290264	0.313,0.115,0.39,0.343,0.164,0.353,0.408,0.15,0.265	0.407,0.343,0.378,0.37,0.395,0.378,0.4,0.302,0.392	-0.096
426	ENSMUSG00000040481	Bptf	chr11	-	107086711	107086897	107095001	107095190	107082512	107082700	107095715	107095925	426	23,4,7,9,4,2,18,3,13	2,0,0,4,0,0,2,0,2	12,2,8,9,3,13,22,12,14	4,2,8,5,4,5,3,5,8	200	200	9.80207e-08	1.00803e-05	0.92,1.0,1.0,0.692,1.0,1.0,0.9,1.0,0.867	0.75,0.5,0.5,0.643,0.429,0.722,0.88,0.706,0.636	0.29
435	ENSMUSG00000022283	Pabpc1	chr15	-	36597972	36598127	36598201	36598312	36597456	36597541	36598951	36599042	435	1.67399e+32	6.71504e+28	1.27816e+35	5.16477e+29	200	200	0.00189014	0.0231761	0.714,0.662,0.689,0.683,0.667,0.672,0.699,0.665,0.687	0.712,0.772,0.683,0.711,0.734,0.666,0.725,0.755,0.69	-0.034
437	ENSMUSG00000003868	Ruvbl2	chr7	-	45429908	45429964	45431319	45431374	45429453	45429595	45434251	45434356	437	9,17,1,6,9,3,6,25,10	45,17,25,49,18,17,36,34,57	6,2,8,11,0,8,5,3,9	32,39,70,28,42,51,62,46,74	154	155	0.000873168	0.0134476	0.168,0.502,0.039,0.11,0.335,0.151,0.144,0.425,0.15	0.159,0.049,0.103,0.283,0.0,0.136,0.075,0.062,0.109	0.116
449	ENSMUSG00000060216	Arrb2	chr11	+	70436868	70436928	70437309	70437377	70436560	70436757	70437570	70437605	449	2,0,2,6,0,1,2,0,1	35,13,44,20,7,31,43,26,88	3,2,5,4,2,3,5,9,5	48,49,58,32,50,27,89,103,55	159	167	0.0057226	0.0476336	0.057,0.0,0.046,0.24,0.0,0.033,0.047,0.0,0.012	0.062,0.041,0.083,0.116,0.04,0.105,0.056,0.084,0.087	-0.027
451	ENSMUSG00000028245	Nsmaf	chr4	-	6438042	6438121	6440899	6440989	6437853	6437921	6453984	6454097	451	44,17,8,30,28,15,48,62,29	51,70,22,42,63,17,53,138,65	39,26,70,28,23,54,64,31,98	38,17,90,36,19,87,69,42,123	189	178	0.00385236	0.0367879	0.448,0.186,0.255,0.402,0.295,0.454,0.46,0.297,0.296	0.492,0.59,0.423,0.423,0.533,0.369,0.466,0.41,0.429	-0.116
479	ENSMUSG00000021282	Eif5	chr12	+	111542679	111542841	111543099	111543264	111542151	111542310	111543526	111543661	479	173,128,121,135,98,133,174,205,387	52,69,55,65,50,50,72,107,161	1.27148e+26	54,26,80,71,26,103,85,74,130	200	200	0.00298094	0.0312607	0.769,0.65,0.688,0.675,0.662,0.727,0.707,0.657,0.706	0.702,0.851,0.729,0.657,0.865,0.689,0.766,0.784,0.754	-0.062
490	ENSMUSG00000034820	Cpsf7	chr19	+	10532819	10532923	10533292	10533465	10531780	10531999	10535103	10535518	490	10,0,6,10,0,6,7,0,11	31,38,58,44,29,65,55,58,152	14,13,13,4,15,24,15,19,25	59,73,77,69,72,61,126,148,94	200	200	0.000213102	0.00503236	0.244,0.0,0.094,0.185,0.0,0.085,0.113,0.0,0.067	0.192,0.151,0.144,0.055,0.172,0.282,0.106,0.114,0.21	-0.071
501	ENSMUSG00000037935	Smarce1	chr11	-	99225037	99225142	99228496	99228548	99220654	99220735	99230401	99231017	501	2,0,1,4,1,1,3,2,2	58,42,29,57,46,28,72,100,97	3,3,6,4,4,2,8,7,8	35,26,92,41,34,90,86,62,153	151	200	7.79173e-05	0.0023434	0.044,0.0,0.044,0.085,0.028,0.045,0.052,0.026,0.027	0.102,0.133,0.08,0.114,0.135,0.029,0.11,0.13,0.065	-0.061
503	ENSMUSG00000037935	Smarce1	chr11	-	99228274	99228318	99228496	99228548	99224720	99225142	99230401	99230445	503	3,0,1,5,1,1,2,2,2	34,19,5,35,22,7,40,54,23	3,3,6,4,4,2,8,7,8	21,26,37,19,15,29,43,44,57	151	143	0.00043544	0.00841324	0.077,0.0,0.159,0.119,0.041,0.119,0.045,0.034,0.076	0.119,0.099,0.133,0.166,0.202,0.061,0.15,0.131,0.117	-0.056
526	ENSMUSG00000027940	Tpm3	chr3	+	90088400	90088476	90089047	90089123	90087673	90087744	90089796	90089859	526	4.3127e+26	17,14,5,11,19,16,25,31,36	2.66238e+26	10,5,17,15,8,13,12,14,20	175	175	5.58909e-07	3.95956e-05	0.962,0.951,0.969,0.972,0.929,0.909,0.955,0.943,0.933	0.964,0.979,0.968,0.939,0.971,0.977,0.979,0.974,0.978	-0.023
539	ENSMUSG00000018819	Lsp1	chr7	+	142490344	142490422	142490558	142490665	142489899	142490034	142494240	142494867	539	2.73206e+26	49,46,37,51,56,51,65,76,107	3.253e+26	55,43,56,65,59,71,97,113,88	177	200	0.00317377	0.0326386	0.863,0.835,0.815,0.843,0.798,0.761,0.834,0.863,0.837	0.87,0.887,0.856,0.846,0.86,0.834,0.875,0.865,0.874	-0.035
551	ENSMUSG00000032815	Fanca	chr8	-	123289798	123289912	123291396	123291473	123289360	123289497	123295005	123295055	551	9,14,7,8,16,5,5,32,24	5,0,5,5,0,4,1,1,10	4,9,7,1,9,7,8,14,16	9,12,9,8,8,9,8,16,14	176	200	9.55018e-08	1.00803e-05	0.672,1.0,0.614,0.645,1.0,0.587,0.85,0.973,0.732	0.336,0.46,0.469,0.124,0.561,0.469,0.532,0.499,0.565	0.34
556	ENSMUSG00000038383	Pigu	chr2	-	155328580	155328681	155331148	155331258	155314501	155314599	155335360	155335423	556	34,28,18,30,35,19,41,60,43	26,2,20,13,4,6,25,5,33	26,24,44,17,30,32,44,72,54	22,35,33,27,33,49,34,59,65	200	200	3.83994e-06	0.000219888	0.567,0.933,0.474,0.698,0.897,0.76,0.621,0.923,0.566	0.542,0.407,0.571,0.386,0.476,0.395,0.564,0.55,0.454	0.233
567	ENSMUSG00000034484	Snx2	chr18	+	53189654	53189772	53197854	53197921	53176364	53176487	53198185	53198229	567	248,151,68,214,168,78,240,325,237	65,73,34,78,64,45,88,130,139	1.29162e+26	39,28,74,37,35,82,95,63,149	200	166	0.000454671	0.00857687	0.76,0.632,0.624,0.695,0.685,0.59,0.694,0.675,0.586	0.733,0.828,0.717,0.758,0.793,0.706,0.713,0.777,0.668	-0.084
570	ENSMUSG00000034343	Ube2f	chr1	+	91254214	91254393	91265217	91265283	91250303	91250437	91275249	91275479	570	1,0,0,0,0,0,1,0,0	22,4,3,10,1,6,22,6,31	2,4,3,0,6,4,3,2,2	4,3,12,11,8,11,14,7,35	200	165	3.07074e-11	2.44738e-08	0.036,0.0,0.0,0.0,0.0,0.0,0.036,0.0,0.0	0.292,0.524,0.171,0.0,0.382,0.231,0.15,0.191,0.045	-0.213
579	ENSMUSG00000071454	Dtnb	chr12	+	3773550	3773640	3779618	3779654	3772586	3772746	3781105	3781398	579	11,2,8,11,0,11,7,2,16	4,2,5,5,4,7,2,14,9	17,13,9,20,17,7,29,36,15	7,0,3,4,0,7,5,5,11	189	135	0.00138409	0.0187766	0.663,0.417,0.533,0.611,0.0,0.529,0.714,0.093,0.559	0.634,1.0,0.682,0.781,1.0,0.417,0.806,0.837,0.493	-0.281
595	ENSMUSG00000002458	Rgs19	chr2	-	181689376	181689611	181689701	181689776	181688421	181689295	181691232	181691354	595	70,28,37,78,29,44,108,50,94	64,77,42,70,71,39,92,164,109	53,72,90,73,66,98,116,126,181	50,42,71,50,46,72,80,101,115	174	200	2.96422e-05	0.00110027	0.557,0.295,0.503,0.562,0.319,0.565,0.574,0.259,0.498	0.549,0.663,0.593,0.627,0.623,0.61,0.625,0.589,0.644	-0.155
601	ENSMUSG00000058239	Usf2	chr7	-	30955105	30955193	30955289	30955440	30954743	30954802	30956148	30956176	601	11,1,6,5,3,5,6,2,14	34,17,21,34,28,19,50,46,65	6,6,27,5,10,10,14,15,20	26,28,36,27,36,41,44,64,63	200	187	0.0017521	0.0219945	0.232,0.052,0.211,0.121,0.091,0.197,0.101,0.039,0.168	0.177,0.167,0.412,0.148,0.206,0.186,0.229,0.18,0.229	-0.08
603	ENSMUSG00000058239	Usf2	chr7	-	30955289	30955440	30955880	30956000	30954743	30954802	30956148	30956267	603	50,28,16,32,18,16,35,56,68	11,1,6,5,3,5,6,2,14	21,17,44,21,31,35,37,42,36	6,6,27,5,10,10,14,15,20	200	200	1.34592e-05	0.000604337	0.82,0.966,0.727,0.865,0.857,0.762,0.854,0.966,0.829	0.778,0.739,0.62,0.808,0.756,0.778,0.725,0.737,0.643	0.118
605	ENSMUSG00000058239	Usf2	chr7	-	30955289	30955440	30955799	30956000	30955105	30955193	30956148	30956267	605	50,28,16,32,18,18,35,56,68	2.08117e+26	21,18,44,21,31,35,37,42,34	2.2925e+26	200	200	2.62973e-07	2.14963e-05	0.194,0.193,0.085,0.138,0.116,0.1,0.143,0.211,0.136	0.084,0.067,0.134,0.091,0.117,0.116,0.092,0.072,0.071	0.052
610	ENSMUSG00000030982	9030624J02Rik	chr7	+	118809877	118809976	118811804	118811882	118806990	118807054	118813529	118813644	610	17,13,7,9,10,10,12,26,26	25,0,16,30,1,17,39,1,37	5,8,17,7,9,11,8,18,23	21,22,45,18,35,29,45,31,58	198	177	0.000521163	0.00944015	0.378,1.0,0.281,0.211,0.899,0.345,0.216,0.959,0.386	0.175,0.245,0.252,0.258,0.187,0.253,0.137,0.342,0.262	0.285
615	ENSMUSG00000020289	Nprl3	chr11	-	32234731	32234921	32237299	32237406	32233903	32234096	32239796	32239953	615	7,8,8,16,7,8,14,11,24	25,6,15,19,10,10,18,20,33	11,17,17,15,20,11,9,27,34	6,14,17,6,7,17,11,32,23	200	200	0.00488138	0.0429312	0.219,0.571,0.348,0.457,0.412,0.444,0.438,0.355,0.421	0.647,0.548,0.5,0.714,0.741,0.393,0.45,0.458,0.596	-0.154
619	ENSMUSG00000028878	Fam76a	chr4	-	132916118	132916271	132917721	132917776	132913668	132913826	132920726	132920791	619	4,0,0,0,0,0,6,0,0	14,5,2,13,3,5,14,4,14	0,0,2,2,3,5,1,8,5	7,7,25,6,8,17,12,17,29	154	200	0.000916082	0.0138037	0.271,0.0,0.0,0.0,0.0,0.0,0.358,0.0,0.0	0.0,0.0,0.094,0.302,0.328,0.276,0.098,0.379,0.183	-0.115
626	ENSMUSG00000020954	Strn3	chr12	-	51633578	51633719	51643103	51643214	51629373	51629507	51647993	51648135	626	4,3,3,1,2,2,6,5,4	3,0,0,0,0,2,1,0,1	2,2,3,3,5,3,3,9,1	0,0,2,1,0,4,4,0,7	200	200	0.000938699	0.0140496	0.571,1.0,1.0,1.0,1.0,0.5,0.857,1.0,0.8	1.0,1.0,0.6,0.75,1.0,0.429,0.429,1.0,0.125	0.155
631	ENSMUSG00000033540	Idua	chr5	+	108681671	108681793	108681901	108682027	108681379	108681592	108682099	108682176	631	13,19,10,14,19,14,23,26,34	4,5,5,6,2,4,7,12,9	7,11,7,7,11,12,23,30,29	9,5,13,6,3,10,15,10,15	200	200	0.00282644	0.0300356	0.765,0.792,0.667,0.7,0.905,0.778,0.767,0.684,0.791	0.438,0.688,0.35,0.538,0.786,0.545,0.605,0.75,0.659	0.166
637	ENSMUSG00000033885	Pxk	chr14	+	8152080	8152150	8155285	8155345	8151494	8151581	8163934	8165117	637	79,75,65,87,63,74,117,122,225	38,28,23,39,24,20,46,76,74	77,77,105,77,97,91,123,199,179	12,32,35,15,20,34,23,51,53	169	159	0.000453631	0.00857687	0.662,0.716,0.727,0.677,0.712,0.777,0.705,0.602,0.741	0.858,0.694,0.738,0.828,0.82,0.716,0.834,0.786,0.761	-0.08
645	ENSMUSG00000057554	Lgals8	chr13	-	12451400	12451427	12452721	12452778	12448418	12448507	12453284	12453404	645	23,12,15,6,15,27,20,17,72	1,0,0,1,0,4,1,1,10	13,14,13,8,10,12,18,29,27	3,2,3,3,3,2,3,8,3	156	126	0.00151069	0.0200009	0.949,1.0,1.0,0.829,1.0,0.845,0.942,0.932,0.853	0.778,0.85,0.778,0.683,0.729,0.829,0.829,0.745,0.879	0.139
646	ENSMUSG00000057554	Lgals8	chr13	-	12451400	12451427	12459173	12459316	12448418	12448507	12461240	12461503	646	8,20,7,8,8,7,12,17,13	1,0,0,1,0,3,1,1,9	12,5,10,19,4,15,16,16,19	3,2,3,5,3,2,9,8,3	200	126	0.00358626	0.0352527	0.834,1.0,1.0,0.834,1.0,0.595,0.883,0.915,0.476	0.716,0.612,0.677,0.705,0.457,0.825,0.528,0.558,0.8	0.184
656	ENSMUSG00000022498	Txndc11	chr16	-	11104565	11104659	11116794	11116924	11091585	11091786	11122669	11122767	656	48,21,29,44,25,42,41,43,102	2,0,3,3,0,1,4,0,6	35,38,87,47,41,89,86,85,133	8,3,7,2,2,5,9,12,14	200	193	0.000233067	0.00538419	0.959,1.0,0.903,0.934,1.0,0.976,0.908,1.0,0.943	0.808,0.924,0.923,0.958,0.952,0.945,0.902,0.872,0.902	0.049
660	ENSMUSG00000028886	Eya3	chr4	+	132661894	132661938	132680755	132680893	132656692	132656788	132689704	132689790	660	5,3,2,6,1,2,7,5,5	2,0,0,2,0,0,4,0,0	1,1,5,1,4,4,7,1,7	3,0,2,0,3,3,2,2,6	143	200	4.19622e-06	0.000234694	0.778,1.0,1.0,0.808,1.0,1.0,0.71,1.0,1.0	0.318,1.0,0.778,1.0,0.651,0.651,0.83,0.412,0.62	0.226
661	ENSMUSG00000028886	Eya3	chr4	+	132667154	132667234	132670188	132670255	132661894	132661938	132672895	132673032	661	17,8,7,10,5,5,19,23,25	24,21,11,11,15,11,23,37,35	6,9,20,9,11,17,24,16,27	5,9,17,8,6,21,19,18,24	179	166	0.0029799	0.0312607	0.396,0.261,0.371,0.457,0.236,0.297,0.434,0.366,0.398	0.527,0.481,0.522,0.511,0.63,0.429,0.539,0.452,0.511	-0.154
668	ENSMUSG00000031453	Rasa3	chr8	-	13578607	13578714	13580033	13580107	13577806	13577889	13581250	13581328	668	38,29,36,54,34,33,45,58,88	48,32,23,45,45,25,45,63,90	45,60,69,60,47,67,90,95,93	35,32,62,34,26,57,53,72,77	173	200	0.00482186	0.042582	0.478,0.512,0.644,0.581,0.466,0.604,0.536,0.516,0.531	0.598,0.684,0.563,0.671,0.676,0.576,0.663,0.604,0.583	-0.083
674	ENSMUSG00000036246	Gmip	chr8	+	69815433	69815543	69815613	69815691	69814394	69814591	69816050	69816128	674	63,87,62,59,103,64,78,134,173	70,36,71,70,33,82,78,64,253	74,90,74,60,80,66,97,143,104	119,97,88,115,136,77,164,216,131	200	177	0.000606287	0.0104478	0.443,0.681,0.436,0.427,0.734,0.409,0.469,0.649,0.377	0.355,0.451,0.427,0.316,0.342,0.431,0.344,0.369,0.413	0.131
681	ENSMUSG00000025558	Dock9	chr14	-	121591310	121591354	121591811	121591948	121586226	121586342	121594335	121594383	681	5,2,3,7,1,1,15,1,12	0,0,0,0,0,3,1,0,4	8,4,4,2,4,4,8,9,6	3,5,0,3,0,1,6,7,0	200	143	1.88041e-05	0.000758828	1.0,1.0,1.0,1.0,1.0,0.192,0.915,1.0,0.682	0.656,0.364,1.0,0.323,1.0,0.741,0.488,0.479,1.0	0.193
682	ENSMUSG00000034412	Tbc1d10a	chr11	+	4212140	4212247	4212784	4212899	4209925	4210033	4212977	4213043	682	7,11,6,2,13,8,5,23,6	2,0,1,1,0,1,7,0,8	8,9,4,7,3,11,9,20,15	2,3,1,7,4,9,6,14,12	200	200	0.000743293	0.0120285	0.778,1.0,0.857,0.667,1.0,0.889,0.417,1.0,0.429	0.8,0.75,0.8,0.5,0.429,0.55,0.6,0.588,0.556	0.163
687	ENSMUSG00000031389	Arhgap4	chrX	-	73897753	73897888	73897968	73898046	73897552	73897658	73898131	73898192	687	60,59,144,65,56,116,67,129,349	1.47122e+26	95,91,72,110,99,82,147,176,123	2.66228e+26	177	200	0.00181857	0.0227356	0.316,0.353,0.404,0.359,0.385,0.345,0.313,0.39,0.347	0.288,0.311,0.328,0.329,0.302,0.355,0.27,0.276,0.342	0.046
717	ENSMUSG00000031068	Glrx3	chr7	+	137452696	137452771	137459122	137459295	137444978	137445087	137459480	137459542	717	120,97,66,131,86,63,145,164,199	76,92,61,50,82,52,86,164,172	102,122,183,96,140,182,195,269,278	71,64,94,73,56,106,134,127,146	174	200	0.00340602	0.034362	0.645,0.548,0.554,0.751,0.547,0.582,0.66,0.535,0.571	0.623,0.687,0.691,0.602,0.742,0.664,0.626,0.709,0.686	-0.071
735	ENSMUSG00000024381	Bin1	chr18	+	32426223	32426352	32431670	32431742	32424819	32424967	32431982	32432093	735	5,11,1,2,9,1,10,28,8	68,29,26,54,28,20,58,54,83	2,0,4,1,4,1,2,2,8	53,36,63,62,55,63,96,85,118	200	171	3.51385e-10	1.24468e-07	0.059,0.245,0.032,0.031,0.216,0.041,0.128,0.307,0.076	0.031,0.0,0.051,0.014,0.059,0.013,0.018,0.02,0.055	0.097
747	ENSMUSG00000019942	Cdk1	chr10	-	69345060	69345184	69346074	69346231	69342539	69342710	69350095	69350158	747	83,17,53,93,23,67,91,36,174	31,30,42,27,41,34,36,74,92	102,85,130,57,110,143,128,223,273	19,42,61,22,26,36,34,93,75	200	200	0.000108881	0.0030718	0.728,0.362,0.558,0.775,0.359,0.663,0.717,0.327,0.654	0.843,0.669,0.681,0.722,0.809,0.799,0.79,0.706,0.784	-0.184
752	ENSMUSG00000036893	Ehmt1	chr2	-	24801506	24801585	24802020	24802107	24792280	24792456	24803013	24803129	752	17,11,8,20,10,8,16,24,35	18,9,12,9,8,11,18,35,48	21,13,30,23,11,22,40,40,55	14,14,18,9,15,18,14,16,18	186	178	0.00259476	0.0287226	0.475,0.539,0.389,0.68,0.545,0.41,0.46,0.396,0.411	0.589,0.471,0.615,0.71,0.412,0.539,0.732,0.705,0.745	-0.135
801	ENSMUSG00000014030	Pax5	chr4	-	44645547	44645723	44679439	44679568	44609714	44609844	44682668	44682733	801	116,84,305,86,92,269,110,171,865	3.75242e+27	1.44259e+26	5.8893e+27	200	200	3.91511e-05	0.00135667	0.236,0.258,0.252,0.187,0.284,0.249,0.235,0.315,0.266	0.197,0.218,0.22,0.219,0.186,0.246,0.194,0.185,0.225	0.044
829	ENSMUSG00000026309	Ilkap	chr1	-	91381850	91381972	91383303	91383391	91378465	91378585	91384564	91384573	829	62,59,63,61,66,56,70,107,200	14,20,35,17,21,29,20,40,75	79,90,90,70,119,107,141,193,151	13,18,28,15,25,20,35,61,47	187	200	0.00217939	0.0253573	0.826,0.759,0.658,0.793,0.771,0.674,0.789,0.741,0.74	0.867,0.842,0.775,0.833,0.836,0.851,0.812,0.772,0.775	-0.068
834	ENSMUSG00000026309	Ilkap	chr1	-	91383303	91383391	91385239	91385346	91381850	91381972	91387214	91387341	834	57,21,42,43,25,46,50,37,95	100,45,91,82,42,77,84,79,273	39,45,31,34,28,44,60,72,80	79,132,103,69,134,115,165,255,192	200	187	0.00143236	0.0193409	0.348,0.304,0.301,0.329,0.358,0.358,0.358,0.305,0.245	0.316,0.242,0.22,0.315,0.163,0.263,0.254,0.209,0.28	0.072
836	ENSMUSG00000038510	Rpf2	chr10	-	40234821	40234898	40236122	40236204	40233107	40233207	40239747	40239787	836	11,17,10,14,21,11,11,45,37	7,2,7,18,0,9,15,3,36	19,16,29,16,15,28,14,20,32	10,28,29,9,22,17,20,39,36	181	176	0.003507	0.0349384	0.604,0.892,0.581,0.431,1.0,0.543,0.416,0.936,0.5	0.649,0.357,0.493,0.634,0.399,0.616,0.405,0.333,0.464	0.173
854	ENSMUSG00000071337	Tia1	chr6	+	86419100	86419133	86419693	86419812	86418877	86418932	86420323	86420411	854	8,7,7,10,10,6,13,12,7	0,7,0,0,4,0,0,9,0	5,1,10,7,0,10,9,11,25	0,0,3,1,1,2,0,0,1	132	200	0.00602702	0.049649	1.0,0.602,1.0,1.0,0.791,1.0,1.0,0.669,1.0	1.0,1.0,0.835,0.914,0.0,0.883,1.0,1.0,0.974	0.051
855	ENSMUSG00000002395	Use1	chr8	+	71367643	71367848	71367958	71368111	71367216	71367369	71368549	71368562	855	20,3,25,22,7,25,26,10,58	56,45,70,64,42,63,78,93,215	32,35,33,36,38,29,67,58,44	74,52,71,65,64,62,104,128,107	200	200	9.34826e-07	6.47875e-05	0.263,0.063,0.263,0.256,0.143,0.284,0.25,0.097,0.212	0.302,0.402,0.317,0.356,0.373,0.319,0.392,0.312,0.291	-0.137
859	ENSMUSG00000022014	Epsti1	chr14	+	77974516	77974597	77986691	77986765	77972577	77972610	77994531	77994631	859	38,22,12,35,20,15,54,47,26	14,13,6,7,11,6,15,26,22	31,31,43,30,35,48,59,55,64	6,5,10,8,8,6,11,15,15	180	173	5.69009e-05	0.00183232	0.723,0.619,0.658,0.828,0.636,0.706,0.776,0.635,0.532	0.832,0.856,0.805,0.783,0.808,0.885,0.838,0.779,0.804	-0.142
861	ENSMUSG00000037426	Depdc5	chr5	+	32983858	32984030	32986935	32986996	32979384	32979554	32990741	32990824	861	10,4,24,13,1,13,17,9,40	8,13,5,8,13,10,12,24,25	15,32,25,16,36,23,40,60,41	21,12,6,4,7,18,15,19,27	200	160	0.00547298	0.0457949	0.5,0.198,0.793,0.565,0.058,0.51,0.531,0.231,0.561	0.364,0.681,0.769,0.762,0.804,0.505,0.681,0.716,0.548	-0.209
873	ENSMUSG00000070000	Fcho1	chr8	-	71714271	71714296	71714699	71714772	71713974	71714034	71714878	71714927	873	5,1,4,3,0,8,3,3,32	24,17,19,27,24,20,29,41,67	12,14,13,8,15,11,23,27,12	25,29,22,34,25,31,34,53,32	172	124	3.19705e-06	0.000188744	0.131,0.041,0.132,0.074,0.0,0.224,0.069,0.05,0.256	0.257,0.258,0.299,0.145,0.302,0.204,0.328,0.269,0.213	-0.144
882	ENSMUSG00000028163	Nfkb1	chr3	-	135590779	135590846	135591553	135591678	135590315	135590488	135593830	135593933	882	97,48,50,89,36,52,125,118,164	30,35,22,24,28,17,43,62,47	76,51,123,70,53,99,131,102,189	19,11,33,22,11,27,40,17,58	200	166	0.00162864	0.0208518	0.729,0.532,0.654,0.755,0.516,0.717,0.707,0.612,0.743	0.769,0.794,0.756,0.725,0.8,0.753,0.731,0.833,0.73	-0.103
891	ENSMUSG00000057132	Rpgrip1	chr14	+	52145032	52145485	52145731	52145883	52141122	52141273	52147209	52147552	891	1,14,2,0,6,1,1,12,4	2,0,2,3,0,1,5,0,3	3,2,3,2,0,1,3,3,2	0,0,2,0,1,1,4,0,1	200	200	0.00481499	0.042582	0.333,1.0,0.5,0.0,1.0,0.5,0.167,1.0,0.571	1.0,1.0,0.6,1.0,0.0,0.5,0.429,1.0,0.667	-0.125
895	ENSMUSG00000057132	Rpgrip1	chr14	+	52152202	52152318	52156152	52156345	52150357	52150493	52158369	52158454	895	61,23,71,47,29,71,37,59,224	25,28,41,16,34,76,23,80,172	77,99,39,72,109,40,122,171,80	23,26,21,23,23,29,56,37,45	200	200	1.65157e-05	0.00069279	0.709,0.451,0.634,0.746,0.46,0.483,0.617,0.424,0.566	0.77,0.792,0.65,0.758,0.826,0.58,0.685,0.822,0.64	-0.159
897	ENSMUSG00000029860	Zyx	chr6	+	42350945	42351148	42351269	42351362	42350256	42350476	42351474	42351969	897	4,1,3,3,0,1,2,3,10	31,18,17,11,12,17,16,28,48	12,8,2,8,11,5,7,16,3	21,21,12,20,12,27,26,44,36	200	192	0.000132077	0.00362339	0.11,0.051,0.145,0.207,0.0,0.053,0.107,0.093,0.167	0.354,0.268,0.138,0.277,0.468,0.151,0.205,0.259,0.074	-0.14
915	ENSMUSG00000068921	Dap3	chr3	-	88927010	88927070	88928446	88928527	88925293	88925411	88929395	88929526	915	17,15,26,16,17,22,15,39,60	1,0,0,2,0,0,2,0,2	23,22,25,18,46,42,44,110,42	1,2,10,3,4,5,4,5,9	180	159	4.74821e-09	1.08124e-06	0.938,1.0,1.0,0.876,1.0,1.0,0.869,1.0,0.964	0.953,0.907,0.688,0.841,0.91,0.881,0.907,0.951,0.805	0.089
936	ENSMUSG00000002147	Stat6	chr10	+	127658196	127658260	127658356	127658461	127657555	127657702	127658628	127658700	936	20,15,7,22,12,14,43,40,53	134,68,125,122,81,134,154,132,369	21,9,38,14,8,44,42,28,49	1.79169e+26	163	200	0.00361794	0.0352527	0.155,0.213,0.064,0.181,0.154,0.114,0.255,0.271,0.15	0.126,0.061,0.185,0.099,0.047,0.197,0.133,0.075,0.174	0.051
957	ENSMUSG00000030890	Ilk	chr7	+	105740512	105740608	105740770	105740867	105740176	105740342	105740959	105741043	957	64,30,38,65,23,40,79,35,110	91,83,42,81,76,51,103,134,177	43,56,107,57,51,94,102,103,155	75,44,132,56,50,119,131,88,215	195	196	0.00279575	0.0299089	0.414,0.266,0.476,0.446,0.233,0.441,0.435,0.208,0.384	0.366,0.561,0.449,0.506,0.506,0.443,0.439,0.541,0.42	-0.103
958	ENSMUSG00000028581	Laptm5	chr4	+	130926104	130926198	130928636	130928762	130913124	130913434	130929419	130929542	958	4.50287e+26	2.31615e+33	2.36144e+27	1.75916e+35	193	200	3.79746e-05	0.00133036	0.168,0.167,0.137,0.162,0.183,0.144,0.179,0.196,0.128	0.122,0.084,0.171,0.121,0.089,0.173,0.133,0.114,0.192	0.029
959	ENSMUSG00000028581	Laptm5	chr4	+	130926770	130926847	130928636	130928762	130926104	130926198	130929419	130929542	959	6.24427e+26	2.31615e+33	4.24308e+27	1.75916e+35	176	200	0.00316483	0.0326386	0.234,0.246,0.224,0.235,0.258,0.224,0.267,0.296,0.227	0.215,0.178,0.232,0.239,0.167,0.246,0.241,0.184,0.263	0.027
960	ENSMUSG00000028581	Laptm5	chr4	+	130930770	130930866	130932016	130932109	130929419	130929542	130934460	130935078	960	1.07368e+30	2.16714e+33	6.4254e+30	1.61814e+35	195	192	0.00185186	0.0229717	0.328,0.327,0.302,0.349,0.325,0.301,0.351,0.349,0.309	0.281,0.273,0.331,0.272,0.255,0.32,0.288,0.271,0.344	0.034
986	ENSMUSG00000028559	Osbpl9	chr4	-	109083088	109083248	109086326	109086431	109073036	109073149	109087394	109087485	986	89,45,51,115,42,43,120,107,139	33,21,18,29,11,27,37,35,63	8.11072e+25	16,30,65,19,22,58,35,48,96	200	200	0.00400343	0.037696	0.73,0.682,0.739,0.799,0.792,0.614,0.764,0.754,0.688	0.835,0.781,0.736,0.852,0.823,0.776,0.846,0.803,0.759	-0.072
1015	ENSMUSG00000029346	Srrd	chr5	-	112337975	112338047	112338317	112338472	112337391	112337741	112339718	112339817	1015	7,10,9,11,2,16,15,13,46	1,0,2,3,0,1,2,0,6	10,14,7,7,19,7,14,15,22	1,1,5,2,3,1,8,2,6	200	171	0.00279115	0.0299089	0.857,1.0,0.794,0.758,1.0,0.932,0.865,1.0,0.868	0.895,0.923,0.545,0.75,0.844,0.857,0.599,0.865,0.758	0.115
1037	ENSMUSG00000020167	Tcf3	chr10	-	80419466	80419599	80420020	80420088	80418765	80418815	80421087	80421166	1037	74,82,58,110,103,55,88,179,142	100,29,76,93,34,60,88,78,165	69,57,128,70,56,137,175,130,184	89,116,118,88,159,105,179,283,155	167	200	0.00415463	0.0386151	0.47,0.772,0.478,0.586,0.784,0.523,0.545,0.733,0.508	0.481,0.37,0.565,0.488,0.297,0.61,0.539,0.355,0.587	0.123
1038	ENSMUSG00000020167	Tcf3	chr10	-	80419466	80419599	80420020	80420088	80418765	80418818	80421087	80421166	1038	73,82,57,110,103,55,87,179,139	31,12,40,40,7,42,50,31,88	68,57,128,69,56,137,170,130,181	38,63,55,37,62,45,89,133,65	167	200	0.00518708	0.044215	0.738,0.891,0.631,0.767,0.946,0.611,0.676,0.874,0.654	0.682,0.52,0.736,0.691,0.52,0.785,0.696,0.539,0.769	0.094
1041	ENSMUSG00000055116	Arntl	chr7	+	113274625	113274753	113279456	113279582	113234622	113234696	113280649	113280802	1041	2,0,0,4,0,0,3,0,4	34,16,9,34,23,7,30,27,26	7,1,7,4,2,4,8,3,11	20,17,34,36,15,21,42,40,41	200	200	3.86253e-06	0.000219888	0.056,0.0,0.0,0.105,0.0,0.0,0.091,0.0,0.133	0.259,0.056,0.171,0.1,0.118,0.16,0.16,0.07,0.212	-0.102
1042	ENSMUSG00000013160	Atp6v0d1	chr8	-	105529173	105529253	105530814	105530993	105525623	105525701	105539320	105539492	1042	48,32,12,38,29,26,63,49,74	49,45,31,73,45,23,53,78,96	27,17,46,40,20,49,64,31,108	48,66,87,54,84,90,98,141,157	200	179	0.00267797	0.0292376	0.467,0.389,0.257,0.318,0.366,0.503,0.515,0.36,0.408	0.335,0.187,0.321,0.399,0.176,0.328,0.369,0.164,0.381	0.103
1059	ENSMUSG00000039233	Tbce	chr13	-	14001109	14001178	14003532	14003696	14000057	14000117	14005142	14005283	1059	15,15,41,22,23,53,18,23,166	10,10,34,13,10,30,11,21,70	45,82,28,53,76,31,77,129,54	15,32,13,11,32,10,21,58,19	200	168	0.000897423	0.0136889	0.558,0.558,0.503,0.587,0.659,0.597,0.579,0.479,0.666	0.716,0.683,0.644,0.802,0.666,0.723,0.755,0.651,0.705	-0.129
1060	ENSMUSG00000039233	Tbce	chr13	-	14001109	14001178	14003542	14003696	14000057	14000117	14005142	14005283	1060	16,15,41,22,23,53,18,23,166	10,10,34,13,10,30,11,21,70	46,82,29,52,76,31,77,130,54	15,32,13,11,32,10,21,58,19	200	168	0.000862488	0.0133476	0.573,0.558,0.503,0.587,0.659,0.597,0.579,0.479,0.666	0.72,0.683,0.652,0.799,0.666,0.723,0.755,0.653,0.705	-0.128
1067	ENSMUSG00000062646	Ganc	chr2	+	120430940	120431094	120433621	120433857	120430554	120430735	120435262	120435389	1067	5,2,5,3,4,6,4,9,14	0,0,6,0,0,8,0,0,16	6,2,4,7,4,3,9,7,11	6,6,5,4,4,5,14,11,1	200	200	0.000564089	0.0100465	1.0,1.0,0.455,1.0,1.0,0.429,1.0,1.0,0.467	0.5,0.25,0.444,0.636,0.5,0.375,0.391,0.389,0.917	0.328
1071	ENSMUSG00000022831	Hcls1	chr16	+	36951132	36951187	36955259	36955370	36948553	36948664	36955963	36956019	1071	64,61,31,57,64,46,54,134,121	176,165,99,183,174,116,243,369,351	62,53,57,46,44,67,93,68,117	2.25204e+26	154	200	4.36088e-07	3.23313e-05	0.321,0.324,0.289,0.288,0.323,0.34,0.224,0.32,0.309	0.264,0.252,0.205,0.201,0.201,0.245,0.227,0.168,0.264	0.079
1073	ENSMUSG00000022831	Hcls1	chr16	+	36955963	36956019	36956570	36956640	36955259	36955370	36957211	36957423	1073	74,89,35,82,103,34,101,191,129	2.56231e+26	70,80,111,72,79,104,140,175,166	2.90319e+26	155	169	0.0057624	0.0478068	0.24,0.296,0.19,0.244,0.383,0.218,0.261,0.326,0.234	0.208,0.215,0.238,0.198,0.234,0.209,0.216,0.23,0.239	0.045
1083	ENSMUSG00000030798	Cd37	chr7	-	45237001	45237076	45237159	45237284	45236114	45236219	45238499	45238572	1083	2.98153e+26	4.38285e+26	3.06225e+26	4.05307e+26	200	174	0.00102908	0.0151885	0.372,0.318,0.323,0.419,0.401,0.338,0.388,0.356,0.348	0.397,0.39,0.43,0.401,0.418,0.452,0.391,0.405,0.417	-0.049
1087	ENSMUSG00000030846	Tial1	chr7	-	128446730	128446798	128447038	128447107	128446194	128446270	128448120	128448208	1087	1,1,2,1,1,0,1,2,2	0,0,4,0,0,4,2,0,9	0,1,2,0,0,0,2,0,1	4,3,7,3,6,5,12,3,11	168	167	0.000206846	0.00492107	1.0,1.0,0.332,1.0,1.0,0.0,0.332,1.0,0.181	0.0,0.249,0.221,0.0,0.0,0.0,0.142,0.0,0.083	0.572
1088	ENSMUSG00000046201	Scaf8	chr17	+	3177092	3177224	3177610	3177723	3171102	3171220	3178154	3178348	1088	28,8,11,23,9,20,27,16,38	16,5,8,12,6,15,23,18,33	9,14,27,10,14,26,24,18,49	12,21,25,19,19,24,23,47,42	200	200	0.00512109	0.0439818	0.636,0.615,0.579,0.657,0.6,0.571,0.54,0.471,0.535	0.429,0.4,0.519,0.345,0.424,0.52,0.511,0.277,0.538	0.138
1092	ENSMUSG00000036180	Gatad2a	chr8	-	69911676	69911869	69912163	69912238	69908469	69909974	69912922	69913224	1092	26,18,7,16,14,12,28,18,26	47,14,36,62,24,26,63,42,116	5,10,17,7,8,26,20,31,37	40,77,65,49,56,70,94,121,110	174	200	0.00194508	0.0236677	0.389,0.596,0.183,0.229,0.401,0.347,0.338,0.33,0.205	0.126,0.13,0.231,0.141,0.141,0.299,0.197,0.227,0.279	0.139
1095	ENSMUSG00000107283	Mpv17	chr5	-	31145245	31145278	31145494	31145590	31144699	31144752	31145683	31145776	1095	7,3,4,2,2,1,4,8,7	1,0,0,2,1,0,2,4,4	7,6,3,9,6,7,18,9,10	2,0,3,0,0,2,2,0,2	195	132	0.0039962	0.037696	0.826,1.0,1.0,0.404,0.575,1.0,0.575,0.575,0.542	0.703,1.0,0.404,1.0,1.0,0.703,0.859,1.0,0.772	-0.105
1102	ENSMUSG00000032028	Nxpe2	chr9	-	48323040	48323102	48326090	48326821	48318005	48319926	48339513	48339622	1102	81,46,22,70,53,19,83,80,58	2,8,0,3,8,0,0,12,0	38,26,72,49,35,91,101,55,148	0,2,0,0,2,2,1,3,7	200	161	0.00109536	0.0160184	0.97,0.822,1.0,0.949,0.842,1.0,1.0,0.843,1.0	1.0,0.913,1.0,1.0,0.934,0.973,0.988,0.937,0.945	-0.029
1131	ENSMUSG00000038179	Slamf7	chr1	-	171637296	171637400	171638662	171638785	171632402	171634996	171638995	171639268	1131	64,56,27,68,56,31,67,105,91	0,0,1,0,0,0,0,0,1	30,35,67,32,40,70,72,89,80	1,1,8,3,5,6,3,4,6	200	200	2.61037e-10	1.24468e-07	1.0,1.0,0.964,1.0,1.0,1.0,1.0,1.0,0.989	0.968,0.972,0.893,0.914,0.889,0.921,0.96,0.957,0.93	0.061
1150	ENSMUSG00000069729	Arid1b	chr17	+	5311834	5311944	5313873	5314032	5305748	5305894	5318640	5318850	1150	28,29,12,30,25,15,41,51,46	14,3,9,16,3,2,13,9,22	16,14,43,23,12,41,35,19,53	11,6,23,10,15,27,18,19,36	200	200	0.000583315	0.010215	0.667,0.906,0.571,0.652,0.893,0.882,0.759,0.85,0.676	0.593,0.7,0.652,0.697,0.444,0.603,0.66,0.5,0.596	0.157
1179	ENSMUSG00000026958	Dpp7	chr2	-	25354892	25355028	25355557	25355721	25354740	25354822	25355813	25355953	1179	1,0,1,10,0,0,2,0,1	15,16,9,18,22,7,11,34,23	2,1,3,2,4,5,5,4,2	8,14,1,10,14,5,19,24,15	200	200	0.00387017	0.0367879	0.063,0.0,0.1,0.357,0.0,0.0,0.154,0.0,0.042	0.2,0.067,0.75,0.167,0.222,0.5,0.208,0.143,0.118	-0.184
1181	ENSMUSG00000029254	Stap1	chr5	+	86086649	86086822	86090896	86091025	86084388	86084445	86094732	86094802	1181	63,26,37,44,37,35,88,80,85	167,139,70,137,106,91,172,274,255	69,45,124,86,51,138,124,122,212	1.14104e+26	200	200	9.06422e-06	0.000431294	0.274,0.158,0.346,0.243,0.259,0.278,0.338,0.226,0.25	0.377,0.302,0.363,0.35,0.297,0.388,0.33,0.316,0.377	-0.081
1201	ENSMUSG00000052760	A630001G21Rik	chr1	-	85719024	85719129	85723097	85723181	85718089	85718368	85736471	85736554	1201	2,0,0,0,0,2,0,0,2	67,50,77,71,48,95,73,117,271	1,6,6,4,5,2,7,4,1	117,143,106,123,126,99,199,277,156	183	200	0.000657146	0.0110846	0.032,0.0,0.0,0.0,0.0,0.022,0.0,0.0,0.008	0.009,0.044,0.058,0.034,0.042,0.022,0.037,0.016,0.007	-0.023
1206	ENSMUSG00000035293	G2e3	chr12	+	51363416	51363546	51365254	51365559	51363185	51363310	51367774	51367956	1206	6,12,5,2,7,4,2,26,15	1,3,2,0,0,3,0,1,8	2,7,9,5,3,4,5,10,13	0,0,0,0,0,0,0,0,3	200	200	8.96577e-06	0.000431294	0.857,0.8,0.714,1.0,1.0,0.571,1.0,0.963,0.652	1.0,1.0,1.0,1.0,1.0,1.0,1.0,1.0,0.813	-0.14
1208	ENSMUSG00000030706	Mrpl48	chr7	-	100559747	100559917	100565193	100565427	100552578	100552681	100571251	100571289	1208	2,4,0,1,6,0,2,8,0	27,13,17,34,8,22,18,37,82	0,0,0,1,0,0,0,0,2	18,25,27,15,31,31,54,53,64	200	200	5.09763e-06	0.000270854	0.069,0.235,0.0,0.029,0.429,0.0,0.1,0.178,0.0	0.0,0.0,0.0,0.063,0.0,0.0,0.0,0.0,0.03	0.105
1217	ENSMUSG00000040247	Tbc1d10c	chr19	-	4187941	4188131	4188245	4188311	4184357	4185073	4188943	4189058	1217	37,24,24,42,38,27,47,55,77	7,8,7,4,16,2,7,20,11	35,30,29,41,56,39,84,63,56	5,2,5,3,6,5,3,8,6	165	200	8.26025e-05	0.0024383	0.865,0.784,0.806,0.927,0.742,0.942,0.891,0.769,0.895	0.895,0.948,0.875,0.943,0.919,0.904,0.971,0.905,0.919	-0.073
1242	ENSMUSG00000022353	Mtss1	chr15	-	58945845	58946019	58947325	58947520	58945361	58945524	58951469	58951680	1242	125,67,92,130,79,66,167,147,178	69,42,38,88,45,24,83,77,107	61,66,201,95,94,193,124,169,235	68,82,119,82,86,122,108,129,186	200	200	2.376e-05	0.000935148	0.644,0.615,0.708,0.596,0.637,0.733,0.668,0.656,0.625	0.473,0.446,0.628,0.537,0.522,0.613,0.534,0.567,0.558	0.112
1250	ENSMUSG00000035778	Ggta1	chr2	-	35423231	35423412	35432513	35432632	35422179	35422268	35461194	35461249	1250	1,0,0,5,0,0,3,0,3	21,10,14,22,4,6,27,29,27	3,3,5,6,3,4,6,3,5	21,15,32,14,19,39,32,27,49	200	200	0.000135252	0.00362339	0.045,0.0,0.0,0.185,0.0,0.0,0.1,0.0,0.1	0.125,0.167,0.135,0.3,0.136,0.093,0.158,0.1,0.093	-0.097
1274	ENSMUSG00000031711	Zfp330	chr8	-	82764854	82764972	82766011	82766058	82763620	82764491	82766668	82766773	1274	2,0,2,0,0,1,2,0,6	22,27,27,19,32,19,16,69,36	4,1,4,2,3,0,3,7,3	32,31,20,20,21,18,48,48,27	146	200	0.00343512	0.0344376	0.111,0.0,0.092,0.0,0.0,0.067,0.146,0.0,0.186	0.146,0.042,0.215,0.12,0.164,0.0,0.079,0.167,0.132	-0.051
1277	ENSMUSG00000051506	Wdfy4	chr14	-	32973535	32973686	32974154	32974367	32971577	32971762	32975154	32975246	1277	110,73,59,128,92,54,141,165,194	174,98,82,185,103,91,177,184,218	106,49,119,92,63,129,212,144,250	1.86168e+26	200	200	0.00299121	0.0312655	0.387,0.427,0.418,0.409,0.472,0.372,0.443,0.473,0.471	0.363,0.226,0.402,0.354,0.256,0.426,0.424,0.293,0.473	0.073
1301	ENSMUSG00000019843	Fyn	chr10	+	39529436	39529601	39529918	39530074	39526780	39526930	39532015	39532195	1301	0,4,0,0,3,0,0,16,0	44,23,16,58,30,13,62,44,53	0,0,2,0,0,4,0,0,2	34,15,63,31,17,57,55,32,94	200	200	0.000786457	0.0123509	0.0,0.148,0.0,0.0,0.091,0.0,0.0,0.267,0.0	0.0,0.0,0.031,0.0,0.0,0.066,0.0,0.0,0.021	0.043
1302	ENSMUSG00000030269	Mtmr14	chr6	+	113240284	113240433	113249870	113249979	113237842	113238121	113253730	113253806	1302	57,43,37,78,35,32,82,97,116	169,71,144,187,72,124,200,148,381	40,43,67,33,39,61,62,72,93	1.33122e+26	200	200	0.000836066	0.0130656	0.252,0.377,0.204,0.294,0.327,0.205,0.291,0.396,0.233	0.231,0.261,0.216,0.184,0.225,0.208,0.207,0.221,0.208	0.069
1303	ENSMUSG00000030269	Mtmr14	chr6	+	113249870	113249979	113253730	113253806	113237842	113238121	113254089	113254150	1303	0,1,3,3,1,0,6,0,15	13,13,5,23,4,8,13,20,34	6,2,8,4,1,6,12,4,12	6,5,18,4,7,15,17,16,40	200	175	0.0025382	0.0281944	0.0,0.063,0.344,0.102,0.179,0.0,0.288,0.0,0.279	0.467,0.259,0.28,0.467,0.111,0.259,0.382,0.179,0.208	-0.151
1321	ENSMUSG00000039108	Lsm14b	chr2	+	180027899	180028035	180031360	180031528	180026397	180026798	180031793	180031871	1321	26,15,12,19,33,4,26,48,22	16,11,14,13,13,9,13,11,40	17,7,27,10,5,20,36,17,36	15,12,36,21,25,32,37,21,48	200	200	0.00244151	0.0275037	0.619,0.577,0.462,0.594,0.717,0.308,0.667,0.814,0.355	0.531,0.368,0.429,0.323,0.167,0.385,0.493,0.447,0.429	0.171
1330	ENSMUSG00000024948	Map4k2	chr19	+	6342743	6342786	6343103	6343176	6342609	6342657	6343460	6343523	1330	18,16,18,20,10,27,26,18,74	0,0,0,3,0,0,0,0,1	30,31,22,36,36,22,50,57,38	1,2,0,1,2,1,3,12,2	142	172	6.44163e-05	0.00203326	1.0,1.0,1.0,0.89,1.0,1.0,1.0,1.0,0.989	0.973,0.949,1.0,0.978,0.956,0.964,0.953,0.852,0.958	0.033
1335	ENSMUSG00000024948	Map4k2	chr19	+	6343254	6343386	6343460	6343523	6343103	6343176	6343801	6343883	1335	60,59,57,56,61,79,69,90,202	80,42,101,93,57,106,80,97,264	69,88,63,62,79,72,126,169,103	9.81891e+25	200	162	0.00404644	0.0378301	0.378,0.532,0.314,0.328,0.464,0.376,0.411,0.429,0.383	0.363,0.274,0.315,0.302,0.335,0.362,0.351,0.323,0.35	0.071
1336	ENSMUSG00000024948	Map4k2	chr19	+	6343254	6343386	6343460	6343523	6343103	6343176	6343971	6344079	1336	60,59,57,56,61,79,69,90,202	0,0,0,4,0,0,0,0,1	69,88,63,62,79,72,126,171,102	1,1,2,4,1,2,2,9,2	200	162	0.00426262	0.0392227	1.0,1.0,1.0,0.919,1.0,1.0,1.0,1.0,0.994	0.982,0.986,0.962,0.926,0.985,0.967,0.981,0.939,0.976	0.023
1343	ENSMUSG00000024948	Map4k2	chr19	+	6343801	6343883	6343971	6344079	6343460	6343523	6344406	6344485	1343	84,53,102,96,87,119,85,134,282	86,79,153,110,79,148,108,151,442	1.14193e+26	120,192,83,116,173,85,222,380,147	181	200	0.00426922	0.0392227	0.519,0.426,0.424,0.491,0.549,0.47,0.465,0.495,0.413	0.512,0.526,0.63,0.544,0.465,0.611,0.505,0.48,0.571	-0.066
1345	ENSMUSG00000024948	Map4k2	chr19	+	6346387	6346467	6346544	6346605	6346208	6346293	6346691	6346809	1345	112,108,215,96,123,206,109,224,556	1.85145e+27	1.46177e+26	3.63526e+27	179	160	0.00091366	0.0138037	0.351,0.4,0.295,0.318,0.384,0.283,0.344,0.431,0.288	0.264,0.231,0.317,0.237,0.256,0.365,0.259,0.265,0.349	0.061
1355	ENSMUSG00000079109	Pms2	chr5	+	143928098	143928266	143928941	143929042	143925220	143926073	143929180	143929350	1355	5,0,3,6,0,6,4,0,14	20,15,11,20,27,23,27,36,79	3,14,8,4,6,11,1,27,12	20,26,22,16,23,25,30,36,51	200	200	0.000771887	0.0122738	0.2,0.0,0.214,0.231,0.0,0.207,0.129,0.0,0.151	0.13,0.35,0.267,0.2,0.207,0.306,0.032,0.429,0.19	-0.109
1357	ENSMUSG00000002205	Vrk3	chr7	+	44759699	44759894	44760877	44760942	44757745	44757895	44762990	44763057	1357	70,39,63,62,59,50,86,123,144	15,0,14,9,0,11,13,0,37	64,66,78,48,70,81,115,135,128	8,14,11,16,18,21,32,35,22	200	164	0.000888827	0.013623	0.793,1.0,0.787,0.85,1.0,0.788,0.844,1.0,0.761	0.868,0.794,0.853,0.711,0.761,0.76,0.747,0.76,0.827	0.082
1365	ENSMUSG00000061613	U2af1	chr17	-	31652501	31652568	31654978	31655066	31651645	31651712	31658652	31658754	1365	2.58143e+26	3,0,8,1,0,9,4,0,26	2.75249e+26	1,4,1,2,1,3,3,11,13	187	166	0.00497232	0.0431928	0.987,1.0,0.941,0.996,1.0,0.948,0.987,1.0,0.952	0.996,0.982,0.997,0.992,0.995,0.992,0.993,0.976,0.979	-0.01
1380	ENSMUSG00000023764	Sfi1	chr11	-	3144791	3144970	3146161	3146292	3144216	3144292	3153431	3153498	1380	22,25,27,23,40,23,26,69,80	9,17,20,13,12,29,23,27,89	38,39,32,43,23,22,93,62,45	36,36,40,52,30,28,71,71,48	200	200	0.00444401	0.0399085	0.71,0.595,0.574,0.639,0.769,0.442,0.531,0.719,0.473	0.514,0.52,0.444,0.453,0.434,0.44,0.567,0.466,0.484	0.126
1397	ENSMUSG00000029458	Brap	chr5	+	121663295	121663491	121665098	121665288	121661999	121662161	121672084	121672198	1397	36,12,23,29,9,21,34,16,66	6,6,4,9,14,9,8,19,17	16,36,38,23,15,41,47,60,44	2,2,6,4,3,7,5,4,9	200	200	1.02323e-05	0.000472762	0.857,0.667,0.852,0.763,0.391,0.7,0.81,0.457,0.795	0.889,0.947,0.864,0.852,0.833,0.854,0.904,0.938,0.83	-0.18
1406	ENSMUSG00000021000	Ctage5	chr12	+	59172524	59172592	59174105	59174188	59170956	59170992	59176330	59176459	1406	24,11,33,48,10,33,60,28,85	17,13,11,11,9,5,17,18,38	43,51,72,35,53,65,85,108,84	10,4,13,6,2,16,8,8,22	167	182	2.85565e-07	2.27595e-05	0.606,0.48,0.766,0.826,0.548,0.878,0.794,0.629,0.709	0.824,0.933,0.858,0.864,0.967,0.816,0.921,0.936,0.806	-0.188
1407	ENSMUSG00000021000	Ctage5	chr12	+	59172524	59172592	59174105	59174188	59170956	59170992	59179849	59180008	1407	24,11,33,47,10,33,62,28,86	3,0,8,2,0,5,1,0,13	43,51,72,36,53,64,87,110,84	3,0,2,0,0,0,4,0,2	167	182	7.12183e-08	7.82911e-06	0.897,1.0,0.818,0.962,1.0,0.878,0.985,1.0,0.878	0.94,1.0,0.975,1.0,1.0,1.0,0.96,1.0,0.979	-0.048
1408	ENSMUSG00000021000	Ctage5	chr12	+	59172524	59172592	59179849	59180008	59170956	59170992	59184186	59184303	1408	24,11,33,47,10,33,60,28,85	25,22,21,31,23,19,35,41,66	43,51,72,35,53,64,84,108,84	19,40,36,11,20,35,35,61,58	167	200	0.00143782	0.0193409	0.535,0.375,0.653,0.645,0.342,0.675,0.672,0.45,0.607	0.73,0.604,0.705,0.792,0.76,0.687,0.742,0.68,0.634	-0.153
1411	ENSMUSG00000002204	Napsa	chr7	+	44582341	44582541	44584998	44585121	44581682	44581801	44585218	44585363	1411	131,74,62,137,92,62,128,198,169	3.57218e+26	75,65,146,82,77,168,153,135,241	4.42417e+26	200	200	0.00124502	0.017695	0.268,0.253,0.16,0.278,0.277,0.168,0.24,0.294,0.151	0.145,0.135,0.239,0.145,0.16,0.279,0.144,0.131,0.259	0.05
1413	ENSMUSG00000019947	Arid5b	chr10	-	68118250	68118348	68126698	68126751	68101894	68102093	68128788	68128993	1413	2,0,0,0,0,3,2,0,10	12,2,4,16,2,4,9,10,17	1,0,1,0,0,0,1,1,1	15,4,7,9,8,6,25,7,22	152	197	0.000409009	0.00809889	0.178,0.0,0.0,0.0,0.0,0.493,0.224,0.0,0.433	0.08,0.0,0.156,0.0,0.0,0.0,0.049,0.156,0.056	0.092
1429	ENSMUSG00000039630	Hnrnpu	chr1	-	178330164	178330346	178330591	178330846	178329867	178329939	178331092	178331261	1429	2.03111e+26	4.91215e+26	1.33129e+26	3.99392e+26	200	200	0.00124886	0.017695	0.293,0.34,0.311,0.315,0.359,0.3,0.329,0.332,0.304	0.25,0.248,0.344,0.248,0.237,0.297,0.268,0.257,0.312	0.047
1435	ENSMUSG00000006731	B4galnt1	chr10	+	127169743	127169842	127169977	127170168	127167700	127167881	127170590	127170731	1435	150,68,93,153,82,94,170,138,293	45,23,50,68,33,49,51,63,115	1.41187e+26	33,51,63,50,50,71,76,91,87	198	200	0.00382085	0.0366894	0.771,0.749,0.653,0.694,0.715,0.66,0.771,0.689,0.72	0.812,0.787,0.774,0.716,0.735,0.731,0.762,0.787,0.777	-0.051
1458	ENSMUSG00000055817	Mta3	chr17	+	83784276	83784335	83792541	83792764	83781901	83781976	83800049	83800136	1458	43,25,26,54,32,28,94,76,105	15,8,5,20,5,5,11,20,28	80,55,47,67,72,53,109,108,108	24,19,38,43,35,38,69,79,57	158	200	1.89682e-09	5.03923e-07	0.784,0.798,0.868,0.774,0.89,0.876,0.915,0.828,0.826	0.808,0.786,0.61,0.664,0.723,0.638,0.667,0.634,0.706	0.147
1466	ENSMUSG00000029203	Ube2k	chr5	+	65565988	65566082	65571531	65571590	65537275	65537458	65581385	65581468	1466	3,0,3,4,0,1,3,0,8	40,40,27,46,45,29,39,77,83	3,7,5,7,0,11,5,5,13	38,34,59,30,37,68,69,94,100	193	158	0.000441022	0.00846975	0.058,0.0,0.083,0.066,0.0,0.027,0.059,0.0,0.073	0.061,0.144,0.065,0.16,0.0,0.117,0.056,0.042,0.096	-0.042
1472	ENSMUSG00000035851	Ythdc1	chr5	+	86831947	86832010	86833507	86833642	86831762	86831836	86835683	86836657	1472	44,29,41,35,25,36,33,73,110	51,22,67,38,21,70,57,46,231	42,54,44,34,43,39,72,104,57	71,110,74,64,116,80,167,218,143	162	200	0.000272967	0.00591986	0.516,0.619,0.43,0.532,0.595,0.388,0.417,0.662,0.37	0.422,0.377,0.423,0.396,0.314,0.376,0.347,0.371,0.33	0.13
1480	ENSMUSG00000030254	Rad18	chr6	-	112649594	112649837	112665277	112665338	112644587	112644747	112672123	112672200	1480	3,11,3,2,3,2,1,25,2	18,2,8,22,0,3,19,4,24	3,0,1,0,0,1,9,7,9	18,15,34,7,8,28,27,26,45	160	200	0.00320319	0.0328353	0.172,0.873,0.319,0.102,1.0,0.455,0.062,0.887,0.094	0.172,0.0,0.035,0.0,0.0,0.043,0.294,0.252,0.2	0.33
1483	ENSMUSG00000029672	Fam3c	chr6	-	22329578	22329608	22339272	22339377	22328554	22328678	22355994	22356243	1483	3,3,0,1,4,0,4,4,3	18,10,9,11,6,7,28,28,23	0,0,0,0,0,2,0,0,4	7,7,16,12,11,24,22,13,37	200	129	2.71429e-05	0.00103014	0.097,0.162,0.0,0.055,0.301,0.0,0.084,0.084,0.078	0.0,0.0,0.0,0.0,0.0,0.051,0.0,0.0,0.065	0.083
1496	ENSMUSG00000001918	Slc1a5	chr7	+	16789776	16789937	16793646	16793880	16786870	16786912	16795757	16795952	1496	28,32,56,33,35,66,30,83,163	1.21111e+26	25,34,40,30,33,43,38,76,68	1.75274e+26	200	200	4.70179e-06	0.000258436	0.188,0.224,0.232,0.236,0.248,0.232,0.216,0.323,0.195	0.125,0.11,0.241,0.142,0.11,0.247,0.098,0.123,0.268	0.07
1497	ENSMUSG00000039069	Mtg2	chr2	+	180073139	180073233	180078003	180078142	180071793	180071886	180078618	180078823	1497	4,0,7,3,0,12,6,0,13	3,3,2,1,2,2,6,5,2	6,6,12,9,9,7,22,12,13	2,1,1,1,5,2,5,1,2	193	200	0.00241564	0.0273088	0.58,0.0,0.784,0.757,0.0,0.861,0.509,0.0,0.871	0.757,0.861,0.926,0.903,0.651,0.784,0.82,0.926,0.871	-0.349
1510	ENSMUSG00000020390	Ube2b	chr11	-	51991393	51991483	51995373	51995399	51988611	51988700	51997817	51997898	1510	11,0,2,12,2,4,24,5,6	37,37,22,39,35,25,54,66,58	11,8,22,16,10,21,22,8,22	35,30,53,23,34,46,80,47,89	125	189	0.000695073	0.0114813	0.31,0.0,0.121,0.318,0.08,0.195,0.402,0.103,0.135	0.322,0.287,0.386,0.513,0.308,0.408,0.294,0.205,0.272	-0.148
1513	ENSMUSG00000020788	Atp2a3	chr11	+	72988462	72988580	72988969	72989087	72987973	72988107	72991688	72993043	1513	2.17126e+26	1.921e+26	1.37124e+26	2.01251e+26	200	200	0.00362782	0.0352527	0.531,0.558,0.424,0.545,0.526,0.383,0.494,0.505,0.348	0.405,0.331,0.479,0.378,0.389,0.467,0.411,0.339,0.433	0.076
1526	ENSMUSG00000021215	Net1	chr13	-	3887977	3888040	3888354	3888522	3887570	3887667	3888870	3888978	1526	54,24,37,70,17,40,60,37,97	15,2,8,15,0,8,15,1,22	46,41,92,27,44,87,75,90,113	9,10,15,18,17,27,23,27,43	200	162	0.00461075	0.0411738	0.745,0.907,0.789,0.791,1.0,0.802,0.764,0.968,0.781	0.805,0.769,0.832,0.549,0.677,0.723,0.725,0.73,0.68	0.117
1530	ENSMUSG00000056763	Cspp1	chr1	+	10113602	10113707	10116613	10116731	10112875	10113022	10126339	10126479	1530	1,6,11,5,3,11,5,7,28	6,6,10,6,5,9,5,17,29	21,17,12,12,17,9,12,48,24	2,8,3,7,7,4,11,10,15	200	200	1.68051e-05	0.000695773	0.143,0.5,0.524,0.455,0.375,0.55,0.5,0.292,0.491	0.913,0.68,0.8,0.632,0.708,0.692,0.522,0.828,0.615	-0.284
1535	ENSMUSG00000015605	Srf	chr17	-	46549844	46550036	46550900	46551020	46549435	46549512	46551530	46551792	1535	65,58,30,67,50,34,77,136,88	19,6,13,22,9,7,22,26,23	64,66,80,68,47,97,148,111,119	22,36,33,17,23,34,36,61,60	200	200	0.000310683	0.00651616	0.774,0.906,0.698,0.753,0.847,0.829,0.778,0.84,0.793	0.744,0.647,0.708,0.8,0.671,0.74,0.804,0.645,0.665	0.088
1552	ENSMUSG00000027620	Rbm39	chr2	-	156174096	156174168	156177335	156177385	156172827	156173022	156178879	156178952	1552	110,47,131,102,52,119,121,110,322	25,19,94,23,17,73,26,60,232	117,124,155,94,132,155,238,266,244	40,48,47,33,37,29,58,77,74	149	171	0.00437835	0.0395416	0.835,0.74,0.615,0.836,0.778,0.652,0.842,0.678,0.614	0.77,0.748,0.791,0.766,0.804,0.86,0.825,0.799,0.791	-0.063
1559	ENSMUSG00000025728	Pigq	chr17	-	25931673	25931827	25932104	25932231	25931461	25931573	25934093	25934273	1559	0,0,2,0,0,0,3,0,0	16,15,6,17,12,6,18,21,19	0,0,1,2,2,5,0,4,3	18,8,24,13,17,29,40,17,32	200	200	0.00224103	0.0257921	0.0,0.0,0.25,0.0,0.0,0.0,0.143,0.0,0.0	0.0,0.0,0.04,0.133,0.105,0.147,0.0,0.19,0.086	-0.034
1566	ENSMUSG00000071866	Ppia	chr11	+	6418100	6418314	6419112	6419285	6415875	6415979	6419477	6419663	1566	2.90283e+26	1.33211e+33	1.31166e+26	1.20811e+35	200	200	2.50333e-07	2.10017e-05	0.179,0.2,0.136,0.167,0.2,0.118,0.185,0.191,0.148	0.098,0.129,0.17,0.114,0.114,0.168,0.098,0.127,0.169	0.037
1574	ENSMUSG00000031165	Was	chrX	-	8088873	8088915	8089035	8089138	8088723	8088777	8089255	8089342	1574	187,73,61,173,71,78,192,163,221	37,13,16,38,16,11,40,25,41	1.80129e+26	22,11,34,11,11,32,22,11,58	200	141	2.81564e-08	3.90273e-06	0.781,0.798,0.729,0.762,0.758,0.833,0.772,0.821,0.792	0.852,0.892,0.841,0.913,0.878,0.836,0.915,0.95,0.812	-0.094
1576	ENSMUSG00000031165	Was	chrX	-	8089255	8089342	8089843	8089984	8089035	8089138	8090290	8090498	1576	128,127,40,107,101,41,155,210,143	172,70,59,157,68,72,177,155,208	82,60,152,90,42,142,154,108,228	1.68122e+26	200	186	2.96812e-05	0.00110027	0.409,0.628,0.387,0.388,0.58,0.346,0.449,0.558,0.39	0.312,0.314,0.373,0.342,0.279,0.381,0.314,0.27,0.397	0.128
1586	ENSMUSG00000029617	Ccz1	chr5	-	143993225	143993259	143998162	143998274	143992508	143992626	143998543	143998605	1586	38,20,28,34,36,21,47,47,102	7,0,7,11,0,15,6,0,24	25,28,58,41,28,62,59,74,118	10,16,13,15,12,18,18,32,22	200	133	0.00195399	0.0236856	0.783,1.0,0.727,0.673,1.0,0.482,0.839,1.0,0.739	0.624,0.538,0.748,0.645,0.608,0.696,0.686,0.606,0.781	0.146
1601	ENSMUSG00000052406	Rexo4	chr2	-	26958478	26958567	26960223	26960417	26955494	26955569	26960602	26960740	1601	16,20,13,17,18,14,15,29,43	2,0,4,1,0,1,3,0,5	10,7,21,14,11,16,27,13,37	4,3,4,4,0,5,1,5,2	200	188	0.0030484	0.0317591	0.883,1.0,0.753,0.941,1.0,0.929,0.825,1.0,0.89	0.701,0.687,0.832,0.767,1.0,0.75,0.962,0.71,0.946	0.096
1608	ENSMUSG00000015340	Cybb	chrX	-	9465643	9465754	9467082	9467178	9456959	9457044	9469205	9469269	1608	55,45,12,50,39,17,82,90,44	102,44,30,112,40,29,122,73,75	33,33,58,24,26,71,68,49,94	77,61,140,89,80,139,150,154,206	195	200	0.00018166	0.00445486	0.356,0.512,0.291,0.314,0.5,0.375,0.408,0.558,0.376	0.305,0.357,0.298,0.217,0.25,0.344,0.317,0.246,0.319	0.115
1622	ENSMUSG00000070738	Dgkd	chr1	+	87934393	87934501	87935337	87935451	87934105	87934202	87936283	87936418	1622	22,21,12,33,25,9,27,66,60	27,34,33,39,33,38,45,86,97	16,12,21,7,15,25,43,22,49	53,50,58,46,42,69,74,90,88	200	200	0.00061915	0.0105949	0.449,0.382,0.267,0.458,0.431,0.191,0.375,0.434,0.382	0.232,0.194,0.266,0.132,0.263,0.266,0.368,0.196,0.358	0.122
1633	ENSMUSG00000073422	H2-Ke6	chr17	-	34026395	34026470	34026662	34026705	34026032	34026225	34026850	34026935	1633	6,4,19,2,5,14,9,10,47	50,19,55,30,20,70,49,48,162	16,13,17,19,12,10,36,32,23	53,50,38,42,60,29,85,98,59	142	174	0.003583	0.0352527	0.128,0.205,0.297,0.076,0.235,0.197,0.184,0.203,0.262	0.27,0.242,0.354,0.357,0.197,0.297,0.342,0.286,0.323	-0.098
1645	ENSMUSG00000020798	Spns3	chr11	-	72505055	72505121	72529533	72529723	72499637	72499736	72536527	72536680	1645	6,7,10,3,9,9,8,12,24	8,0,16,9,0,20,6,0,44	0,2,11,7,3,14,8,3,3	8,11,16,14,6,19,24,25,19	200	165	0.000194181	0.00465452	0.382,1.0,0.34,0.216,1.0,0.271,0.524,1.0,0.31	0.0,0.13,0.362,0.292,0.292,0.378,0.216,0.09,0.115	0.352
1646	ENSMUSG00000028797	Tmem234	chr4	+	129601406	129601533	129601869	129601961	129600982	129601243	129602194	129602261	1646	1,3,5,4,3,7,5,7,19	12,5,5,9,6,16,15,11,46	8,5,9,3,5,4,8,10,12	6,3,8,4,7,9,13,9,4	200	191	0.00276723	0.0298038	0.074,0.364,0.488,0.298,0.323,0.295,0.241,0.378,0.283	0.56,0.614,0.518,0.417,0.406,0.298,0.37,0.515,0.741	-0.188
1666	ENSMUSG00000030980	Knop1	chr7	-	118848448	118848574	118850620	118850689	118842236	118846094	118852888	118853340	1666	3,3,0,1,3,1,1,13,5	12,8,10,5,10,12,6,20,22	0,1,0,5,1,0,2,1,2	6,14,12,10,10,7,10,23,21	168	200	0.000376797	0.00760271	0.229,0.309,0.0,0.192,0.263,0.09,0.166,0.436,0.213	0.0,0.078,0.0,0.373,0.106,0.0,0.192,0.049,0.102	0.111
1716	ENSMUSG00000031660	Brd7	chr8	-	88337080	88337137	88339408	88339520	88334104	88334216	88342734	88342756	1716	36,25,34,27,31,26,42,78,88	25,20,10,24,22,25,44,32,51	46,32,67,46,26,56,95,72,117	23,13,27,22,11,24,52,24,43	200	156	0.00400845	0.037696	0.529,0.494,0.726,0.467,0.524,0.448,0.427,0.655,0.574	0.609,0.658,0.659,0.62,0.648,0.645,0.588,0.701,0.68	-0.107
1719	ENSMUSG00000025157	Zdhhc16	chr19	+	41938807	41938836	41940649	41940735	41938363	41938452	41941515	41941639	1719	3,2,0,1,1,0,8,3,7	13,19,9,8,26,7,11,34,30	1,5,2,7,6,6,3,13,10	7,6,7,8,11,13,19,13,9	128	185	6.30519e-05	0.00201009	0.25,0.132,0.0,0.153,0.053,0.0,0.512,0.113,0.252	0.171,0.546,0.292,0.558,0.441,0.4,0.186,0.591,0.616	-0.26
1730	ENSMUSG00000020946	Gosr2	chr11	-	103683791	103683932	103687524	103687633	103676848	103679397	103689254	103689319	1730	38,47,19,38,35,26,29,62,71	14,10,7,17,3,12,16,14,16	18,22,23,21,20,35,46,47,67	4,9,19,13,8,22,19,30,30	200	200	0.00492234	0.0429312	0.731,0.825,0.731,0.691,0.921,0.684,0.644,0.816,0.816	0.818,0.71,0.548,0.618,0.714,0.614,0.708,0.61,0.691	0.092
1732	ENSMUSG00000004642	Slbp	chr5	-	33645499	33645637	33649742	33649847	33643221	33643886	33651962	33652079	1732	225,87,96,195,104,93,255,176,238	181,67,88,168,54,71,230,132,267	1.33173e+26	1.50139e+26	200	200	0.00353398	0.0350975	0.554,0.565,0.522,0.537,0.658,0.567,0.526,0.571,0.471	0.47,0.554,0.526,0.455,0.401,0.516,0.456,0.497,0.48	0.068
1733	ENSMUSG00000004642	Slbp	chr5	-	33645499	33646069	33649742	33649847	33643736	33643886	33651962	33652079	1733	225,87,96,195,104,93,255,176,238	189,68,88,172,54,73,233,132,271	1.33173e+26	1.52139e+26	200	200	0.00313598	0.0324837	0.543,0.561,0.522,0.531,0.658,0.56,0.523,0.571,0.468	0.467,0.554,0.518,0.457,0.392,0.508,0.45,0.494,0.471	0.07
1735	ENSMUSG00000037013	Ss18	chr18	-	14636495	14636618	14637391	14637484	14633542	14633676	14640256	14640361	1735	4,0,2,1,2,1,5,2,11	148,81,68,120,64,56,121,138,214	5,2,13,13,8,9,17,10,18	87,113,115,98,72,124,180,184,213	192	200	9.66136e-09	1.81179e-06	0.027,0.0,0.03,0.009,0.032,0.018,0.041,0.015,0.051	0.056,0.018,0.105,0.121,0.104,0.07,0.09,0.054,0.081	-0.053
1737	ENSMUSG00000037013	Ss18	chr18	-	14640955	14641123	14651022	14651244	14636495	14636618	14655026	14655180	1737	43,27,17,38,19,25,55,37,42	5,0,1,6,0,1,10,0,13	32,10,45,16,16,40,48,28,63	1,2,4,0,2,0,0,2,5	200	200	0.00105425	0.0154883	0.896,1.0,0.944,0.864,1.0,0.962,0.846,1.0,0.764	0.97,0.833,0.918,1.0,0.889,1.0,1.0,0.933,0.926	-0.021
1738	ENSMUSG00000042055	Wdr11	chr7	+	129629917	129629983	129630619	129630797	129628993	129629056	129631173	129631269	1738	3,7,3,4,7,4,7,7,13	4,1,3,5,0,3,8,1,8	4,4,5,0,6,5,5,8,3	10,1,8,7,3,7,19,19,15	165	200	0.000672727	0.0112409	0.476,0.895,0.548,0.492,1.0,0.618,0.515,0.895,0.663	0.327,0.829,0.431,0.0,0.708,0.464,0.242,0.338,0.195	0.285
1741	ENSMUSG00000028898	Trnau1ap	chr4	-	132325351	132325489	132325945	132326045	132325207	132325260	132328468	132328566	1741	12,6,7,17,5,7,15,3,15	4,0,1,0,0,3,1,0,11	10,15,34,17,9,39,26,41,40	4,0,0,1,0,0,5,3,0	199	200	0.000567428	0.0100498	0.751,1.0,0.876,1.0,1.0,0.701,0.938,1.0,0.578	0.715,1.0,1.0,0.945,1.0,1.0,0.839,0.932,1.0	-0.065
1749	ENSMUSG00000007035	Msh5	chr17	-	35042097	35042180	35043728	35043764	35041469	35041515	35044024	35044134	1749	0,0,2,0,0,4,0,0,3	2,4,3,3,1,0,3,8,12	1,0,2,1,3,2,3,8,2	0,1,0,0,3,2,5,12,0	135	182	1.12225e-07	1.08416e-05	0.0,0.0,0.473,0.0,0.0,1.0,0.0,0.0,0.252	1.0,0.0,1.0,1.0,0.574,0.574,0.447,0.473,1.0	-0.483
1753	ENSMUSG00000006673	Qrich1	chr9	+	108556407	108556559	108556957	108557048	108555961	108556070	108559245	108559992	1753	62,62,49,58,53,42,91,121,119	42,21,39,46,21,34,58,39,101	39,30,69,42,43,57,93,105,126	58,45,43,44,35,45,74,108,102	200	190	0.00193194	0.0235978	0.584,0.737,0.544,0.545,0.706,0.54,0.598,0.747,0.528	0.39,0.388,0.604,0.476,0.539,0.546,0.544,0.48,0.54	0.114
1780	ENSMUSG00000053332	Gas5	chr1	+	161036207	161036244	161036819	161036852	161035982	161036014	161037123	161037164	1780	115,42,102,110,47,96,114,110,269	41,25,40,43,26,28,48,44,95	1.23112e+26	30,18,49,33,17,51,44,55,69	136	132	0.00130318	0.0180641	0.731,0.62,0.712,0.713,0.637,0.769,0.697,0.708,0.733	0.799,0.858,0.689,0.757,0.895,0.688,0.841,0.81,0.703	-0.08
1781	ENSMUSG00000053332	Gas5	chr1	+	161036207	161036244	161036819	161036852	161035982	161036014	161037287	161037315	1781	115,42,101,110,47,96,114,110,269	47,16,36,33,17,39,44,44,76	1.23112e+26	24,11,36,12,13,29,50,60,63	136	132	5.77592e-06	0.000296994	0.704,0.718,0.731,0.764,0.729,0.705,0.715,0.708,0.775	0.833,0.908,0.751,0.896,0.918,0.795,0.823,0.797,0.721	-0.099
1782	ENSMUSG00000053332	Gas5	chr1	+	161036207	161036244	161036819	161037164	161035982	161036014	161037287	161037315	1782	115,42,101,110,47,96,114,110,269	16,24,28,17,20,26,21,38,84	1.23112e+26	14,15,16,12,16,13,23,46,36	136	200	1.06862e-07	1.06461e-05	0.914,0.72,0.841,0.905,0.776,0.844,0.889,0.81,0.825	0.928,0.917,0.911,0.929,0.932,0.929,0.939,0.886,0.873	-0.08
1792	ENSMUSG00000070808	Bicra	chr7	-	15996400	15996443	15999393	15999494	15987478	15989440	16047895	16047921	1792	33,4,6,22,8,8,32,14,16	3,0,5,3,0,1,4,0,6	15,15,37,26,17,28,37,38,40	1,0,0,2,0,0,2,3,3	200	142	0.000112369	0.00314238	0.886,1.0,0.46,0.839,1.0,0.85,0.85,1.0,0.654	0.914,1.0,1.0,0.902,1.0,1.0,0.929,0.9,0.904	-0.112
1793	ENSMUSG00000070808	Bicra	chr7	-	15996550	15996596	15999393	15999494	15996400	15996443	16047895	16047921	1793	33,4,6,22,8,8,33,14,16	21,8,10,21,13,9,15,21,18	15,15,36,26,17,28,37,38,40	7,8,20,7,6,17,22,23,26	200	145	0.00132024	0.0180641	0.533,0.266,0.303,0.432,0.309,0.392,0.615,0.326,0.392	0.608,0.576,0.566,0.729,0.673,0.544,0.549,0.545,0.527	-0.194
1795	ENSMUSG00000021969	Zdhhc20	chr14	-	57865520	57865641	57878432	57878459	57858539	57858609	57890062	57890222	1795	2,0,2,2,0,0,2,0,3	12,13,4,14,12,3,22,19,17	0,1,4,1,5,3,1,11,8	18,8,16,11,10,19,32,32,38	126	200	0.00160452	0.0206259	0.209,0.0,0.442,0.185,0.0,0.0,0.126,0.0,0.219	0.0,0.166,0.284,0.126,0.442,0.2,0.047,0.353,0.25	-0.076
1802	ENSMUSG00000021810	Ecd	chr14	-	20324372	20324581	20327223	20327291	20319851	20320951	20328602	20328789	1802	11,1,11,13,0,12,15,9,19	39,15,19,42,21,24,49,56,113	18,23,16,13,10,17,32,33,30	34,31,43,39,31,35,69,70,71	167	200	0.00151827	0.0200009	0.252,0.074,0.409,0.27,0.0,0.375,0.268,0.161,0.168	0.388,0.47,0.308,0.285,0.279,0.368,0.357,0.361,0.336	-0.131
1807	ENSMUSG00000019731	Slc35e1	chr8	-	72488120	72488246	72489451	72489589	72484573	72484906	72491841	72491912	1807	28,4,3,32,9,6,36,4,16	37,32,7,32,29,4,30,45,37	14,22,41,20,12,39,30,52,47	24,19,49,19,18,35,29,33,46	200	200	0.00211799	0.025008	0.431,0.111,0.3,0.5,0.237,0.6,0.545,0.082,0.302	0.368,0.537,0.456,0.513,0.4,0.527,0.508,0.612,0.505	-0.146
1833	ENSMUSG00000026319	2310035C23Rik	chr1	+	105741012	105741095	105741296	105741360	105735922	105736022	105743210	105743349	1833	0,0,0,0,0,0,0,0,0	7,15,11,6,11,2,11,26,29	0,3,2,1,2,0,2,4,2	8,16,8,9,9,8,13,25,15	182	163	0.000381105	0.00764127	0.0,0.0,0.0,0.0,0.0,0.0,0.0,0.0,0.0	0.0,0.144,0.183,0.091,0.166,0.0,0.121,0.125,0.107	-0.104
1834	ENSMUSG00000026319	2310035C23Rik	chr1	+	105741012	105741095	105741296	105741360	105740434	105740517	105743210	105743349	1834	0,1,0,0,2,1,0,3,2	7,15,10,6,11,2,11,26,33	2,4,1,1,4,1,1,3,7	9,16,11,10,9,11,14,25,16	182	163	8.14921e-05	0.00242801	0.0,0.056,0.0,0.0,0.14,0.309,0.0,0.094,0.051	0.166,0.183,0.075,0.082,0.285,0.075,0.06,0.097,0.282	-0.073
1839	ENSMUSG00000006527	Sfmbt1	chr14	+	30811388	30811564	30815073	30815252	30810295	30810405	30815407	30815653	1839	14,30,13,20,36,13,20,61,47	5,2,10,3,1,6,11,2,41	9,8,24,9,7,24,24,12,37	5,12,11,5,6,12,7,17,27	200	200	0.000621471	0.0105949	0.737,0.938,0.565,0.87,0.973,0.684,0.645,0.968,0.534	0.643,0.4,0.686,0.643,0.538,0.667,0.774,0.414,0.578	0.175
1880	ENSMUSG00000031818	Cox4i1	chr8	+	120669308	120669382	120672724	120672892	120668221	120668355	120673220	120673352	1880	1.85131e+26	5.76448e+27	137,98,245,139,100,253,243,189,393	7.43644e+29	173	200	0.0013445	0.0183174	0.271,0.253,0.187,0.266,0.269,0.202,0.288,0.228,0.202	0.176,0.15,0.263,0.187,0.161,0.263,0.182,0.154,0.262	0.041
1883	ENSMUSG00000021361	Tmem14c	chr13	+	41017705	41017782	41018355	41018457	41016291	41016398	41021118	41021206	1883	4,1,1,1,1,1,6,1,6	119,74,62,110,101,57,130,165,186	3,1,7,1,1,12,7,4,17	98,81,159,81,93,148,160,173,269	176	200	0.0011969	0.0172657	0.037,0.015,0.018,0.01,0.011,0.02,0.05,0.007,0.035	0.034,0.014,0.048,0.014,0.012,0.084,0.047,0.026,0.067	-0.016
1888	ENSMUSG00000029310	Nudt9	chr5	+	104055489	104055576	104058106	104058218	104050577	104050817	104059635	104059782	1888	2,2,1,0,3,0,1,5,1	10,0,22,14,0,23,13,0,50	0,0,1,0,0,0,0,0,1	25,24,20,17,22,29,38,56,41	186	200	0.000280549	0.00604319	0.177,1.0,0.047,0.0,1.0,0.0,0.076,1.0,0.021	0.0,0.0,0.051,0.0,0.0,0.0,0.0,0.0,0.026	0.36
1897	ENSMUSG00000033396	Spg11	chr2	-	122084894	122085040	122086862	122086969	122083399	122083561	122088132	122088336	1897	1,0,0,3,3,0,1,5,1	13,17,7,12,12,3,17,24,15	3,4,7,3,4,5,3,8,12	11,12,8,6,10,8,16,21,23	200	200	5.33477e-07	3.86528e-05	0.071,0.0,0.0,0.2,0.2,0.0,0.056,0.172,0.063	0.214,0.25,0.467,0.333,0.286,0.385,0.158,0.276,0.343	-0.217
1901	ENSMUSG00000067149	Jchain	chr5	-	88522492	88522573	88526098	88526219	88520511	88521526	88527715	88527891	1901	79,50,63,78,51,47,119,122,211	2.62173e+26	74,75,104,63,44,116,121,118,211	2.48206e+26	200	180	0.00516992	0.0441868	0.213,0.206,0.235,0.226,0.213,0.189,0.292,0.249,0.232	0.212,0.247,0.199,0.186,0.146,0.199,0.173,0.18,0.222	0.032
1906	ENSMUSG00000059923	Grb2	chr11	-	115655357	115655455	115699151	115699356	115649770	115649893	115708393	115708576	1906	172,108,49,186,94,63,204,184,152	6.77373e+26	100,54,214,114,62,208,231,96,318	5.38475e+27	200	197	5.6798e-06	0.00029684	0.2,0.222,0.148,0.219,0.219,0.212,0.219,0.222,0.179	0.155,0.101,0.197,0.183,0.113,0.186,0.206,0.088,0.183	0.048
1913	ENSMUSG00000021012	Zc3h14	chr12	+	98774244	98774319	98779107	98779267	98763822	98763978	98780047	98780280	1913	24,28,12,20,15,17,32,44,65	63,80,32,76,77,29,79,121,92	19,34,59,27,23,45,50,37,79	29,63,63,32,47,80,79,99,116	174	200	0.00114584	0.0166801	0.305,0.287,0.301,0.232,0.183,0.403,0.318,0.295,0.448	0.43,0.383,0.518,0.492,0.36,0.393,0.421,0.3,0.439	-0.107
1919	ENSMUSG00000022962	Gart	chr16	-	91638726	91638795	91639339	91639451	91637929	91638055	91641211	91641386	1919	21,1,18,21,3,9,26,1,38	57,42,23,52,25,15,52,52,60	18,10,37,22,16,42,33,24,59	25,20,42,26,28,49,48,60,63	200	168	5.23199e-05	0.00175574	0.236,0.02,0.397,0.253,0.092,0.335,0.296,0.016,0.347	0.377,0.296,0.425,0.415,0.324,0.419,0.366,0.251,0.44	-0.147
1943	ENSMUSG00000024566	Atp9b	chr18	-	80808611	80808772	80836354	80836431	80795289	80795432	80844526	80844602	1943	3,0,0,3,0,0,1,0,1	16,8,10,24,6,5,19,6,31	0,1,3,4,1,7,8,4,7	11,9,19,13,6,28,24,20,30	176	200	3.88998e-08	4.76971e-06	0.176,0.0,0.0,0.124,0.0,0.0,0.056,0.0,0.035	0.0,0.112,0.152,0.259,0.159,0.221,0.275,0.185,0.21	-0.131
1955	ENSMUSG00000020166	Cnot2	chr10	-	116507040	116507188	116517316	116517383	116504034	116504114	116549032	116549175	1955	19,0,11,13,1,10,14,2,29	13,2,6,5,4,2,12,4,14	10,15,15,13,15,19,20,11,22	2,1,5,1,1,5,1,1,12	166	200	0.000327576	0.00678126	0.638,0.0,0.688,0.758,0.231,0.858,0.584,0.376,0.714	0.858,0.948,0.783,0.94,0.948,0.821,0.96,0.93,0.688	-0.337
1956	ENSMUSG00000020166	Cnot2	chr10	-	116507040	116507188	116527826	116527949	116504034	116504114	116549032	116549175	1956	78,43,33,87,35,43,90,102,122	13,2,6,5,4,2,12,4,14	60,51,111,76,58,112,153,103,183	2,1,5,1,1,5,1,1,12	200	200	1.885e-07	1.66928e-05	0.857,0.956,0.846,0.946,0.897,0.956,0.882,0.962,0.897	0.968,0.981,0.957,0.987,0.983,0.957,0.994,0.99,0.938	-0.062
1969	ENSMUSG00000113949	Scamp4	chr10	+	80608802	80608850	80609640	80609797	80602879	80602949	80611027	80611129	1969	1,3,1,0,7,0,4,12,0	23,6,8,21,4,16,30,14,28	3,0,0,0,1,1,0,0,4	7,15,18,2,13,19,33,30,19	147	200	9.90358e-05	0.00284438	0.056,0.405,0.145,0.0,0.704,0.0,0.154,0.538,0.0	0.368,0.0,0.0,0.0,0.095,0.067,0.0,0.0,0.223	0.139
1973	ENSMUSG00000038005	Hpf1	chr8	+	60896737	60896836	60900083	60900234	60890444	60890536	60903999	60904087	1973	4,2,3,1,3,2,5,3,6	74,27,30,72,24,49,83,76,147	2,0,3,2,0,4,2,0,3	85,67,99,68,61,83,135,170,186	198	200	0.000248304	0.00557461	0.052,0.07,0.092,0.014,0.112,0.04,0.057,0.038,0.04	0.023,0.0,0.03,0.029,0.0,0.046,0.015,0.0,0.016	0.04
1975	ENSMUSG00000038005	Hpf1	chr8	+	60900083	60900234	60903999	60904087	60890444	60890536	60905547	60905720	1975	1,0,1,4,0,1,1,0,5	73,42,41,49,54,48,69,82,121	5,2,0,7,8,1,15,12,6	63,68,74,58,69,80,112,133,140	200	187	1.45911e-07	1.36813e-05	0.013,0.0,0.022,0.071,0.0,0.019,0.013,0.0,0.037	0.069,0.027,0.0,0.101,0.098,0.012,0.111,0.078,0.039	-0.04
1992	ENSMUSG00000038658	Ric1	chr19	+	29584174	29584213	29584466	29584577	29579764	29579968	29585780	29585870	1992	2,0,0,1,0,0,0,0,0	3,9,2,4,7,1,6,30,6	2,1,3,0,0,3,3,1,2	2,2,6,1,2,8,5,4,13	138	200	1.19606e-06	8.11287e-05	0.491,0.0,0.0,0.266,0.0,0.0,0.0,0.0,0.0	0.592,0.42,0.42,0.0,0.0,0.352,0.465,0.266,0.182	-0.216
2000	ENSMUSG00000042197	Zfp451	chr1	-	33779895	33780049	33782067	33782194	33779043	33779191	33783040	33783191	2000	6,8,1,3,6,1,4,7,6	1,1,1,3,2,1,6,1,11	5,0,5,2,2,3,12,3,4	9,11,6,3,4,3,15,18,7	200	200	0.000270868	0.00591986	0.857,0.889,0.5,0.5,0.75,0.5,0.4,0.875,0.353	0.357,0.0,0.455,0.4,0.333,0.5,0.444,0.143,0.364	0.292
2003	ENSMUSG00000003680	Taf6l	chr19	-	8773289	8773424	8773504	8773692	8773027	8773106	8774334	8774467	2003	20,2,2,25,1,4,13,7,17	37,14,22,37,11,27,36,22,67	6,7,12,2,3,7,5,12,13	37,34,44,37,30,56,48,70,69	200	200	0.00330454	0.033444	0.351,0.125,0.083,0.403,0.083,0.129,0.265,0.241,0.202	0.14,0.171,0.214,0.051,0.091,0.111,0.094,0.146,0.159	0.078
2025	ENSMUSG00000031508	Ankrd10	chr8	-	11620261	11620373	11623696	11623858	11619061	11619297	11628438	11628530	2025	0,0,0,0,0,1,0,0,9	10,2,1,4,5,8,6,10,15	0,0,3,0,1,0,1,5,3	5,2,3,8,3,5,6,5,8	200	200	0.00538946	0.0453341	0.0,0.0,0.0,0.0,0.0,0.111,0.0,0.0,0.375	0.0,0.0,0.5,0.0,0.25,0.0,0.143,0.5,0.273	-0.131
2027	ENSMUSG00000030577	Cd22	chr7	-	30867017	30867102	30867461	30867580	30865401	30866662	30867781	30867857	2027	3.87294e+27	117,91,144,128,93,146,131,186,416	5.73651e+28	93,167,116,88,146,118,182,300,183	200	184	0.000133675	0.00362339	0.753,0.748,0.787,0.721,0.743,0.813,0.745,0.754,0.806	0.85,0.782,0.786,0.861,0.773,0.771,0.855,0.801,0.8	-0.045
2034	ENSMUSG00000030577	Cd22	chr7	-	30877438	30877843	30878049	30878107	30875852	30876173	30879194	30879340	2034	1.86109e+26	2.71217e+26	2.34261e+26	3.27206e+26	157	200	0.00409148	0.0381393	0.466,0.39,0.43,0.465,0.459,0.472,0.417,0.401,0.451	0.477,0.617,0.433,0.476,0.611,0.468,0.455,0.558,0.435	-0.064
2083	ENSMUSG00000035521	Gnptg	chr17	-	25235181	25235264	25235344	25235459	25234979	25235111	25235533	25235627	2083	11,20,22,13,46,19,19,49,55	8,0,19,8,3,14,15,4,28	7,17,8,11,26,16,30,42,14	17,20,16,15,35,12,30,59,30	200	182	2.44787e-07	2.10017e-05	0.556,1.0,0.513,0.597,0.933,0.553,0.535,0.918,0.641	0.273,0.436,0.313,0.4,0.403,0.548,0.476,0.393,0.298	0.301
2088	ENSMUSG00000041408	Wapl	chr14	+	34737270	34737386	34737855	34738020	34736669	34736845	34739230	34739438	2088	109,65,39,97,59,43,108,137,132	66,17,20,66,22,16,78,38,74	50,43,130,69,40,137,93,87,206	46,53,89,39,26,78,116,69,136	200	200	0.000386193	0.00769489	0.623,0.793,0.661,0.595,0.728,0.729,0.581,0.783,0.641	0.521,0.448,0.594,0.639,0.606,0.637,0.445,0.558,0.602	0.12
2100	ENSMUSG00000026975	Dph7	chr2	+	24963455	24963543	24965559	24965654	24963022	24963156	24966501	24966674	2100	3,3,0,3,0,0,6,1,2	8,33,4,6,16,7,5,41,16	1,2,3,0,2,5,4,3,8	2,1,7,2,2,11,12,12,13	187	194	0.00442538	0.0398534	0.28,0.086,0.0,0.342,0.0,0.0,0.555,0.025,0.115	0.342,0.675,0.308,0.0,0.509,0.32,0.257,0.206,0.39	-0.178
2105	ENSMUSG00000027900	Dram2	chr3	+	106555163	106555308	106561748	106561816	106552155	106552280	106566044	106566184	2105	27,30,9,37,43,12,34,44,34	6,0,1,6,0,0,4,0,2	29,23,54,28,35,49,39,63,84	6,6,9,6,0,6,6,4,20	200	167	0.00042261	0.00821512	0.79,1.0,0.883,0.837,1.0,1.0,0.877,1.0,0.934	0.801,0.762,0.834,0.796,1.0,0.872,0.844,0.929,0.778	0.078
2108	ENSMUSG00000027900	Dram2	chr3	+	106566044	106566184	106571610	106571693	106555163	106555308	106572972	106573065	2108	2,0,0,1,0,3,0,0,1	23,11,13,17,6,16,21,19,26	1,1,3,5,0,6,3,0,10	15,3,12,17,9,15,28,12,48	200	182	5.71379e-08	6.7465e-06	0.073,0.0,0.0,0.051,0.0,0.146,0.0,0.0,0.034	0.057,0.233,0.185,0.211,0.0,0.267,0.089,0.0,0.159	-0.1
2132	ENSMUSG00000026029	Casp8	chr1	+	58829095	58829149	58831605	58831667	58827206	58827312	58833632	58833774	2132	1,3,2,2,4,4,0,8,14	36,15,35,26,23,25,41,43,88	1,3,2,0,3,2,6,4,0	36,42,58,36,44,47,68,70,69	153	161	0.000371471	0.007543	0.028,0.174,0.057,0.075,0.155,0.144,0.0,0.164,0.143	0.028,0.07,0.035,0.0,0.067,0.043,0.085,0.057,0.0	0.062
2154	ENSMUSG00000030850	Ate1	chr7	-	130503721	130503850	130504693	130504822	130481682	130481715	130507481	130507699	2154	4,2,5,10,1,3,9,4,6	2,0,1,1,0,0,3,0,1	6,10,6,6,4,14,11,10,10	0,2,3,0,1,0,2,2,8	200	200	0.00534109	0.045046	0.667,1.0,0.833,0.909,1.0,1.0,0.75,1.0,0.857	1.0,0.833,0.667,1.0,0.8,1.0,0.846,0.833,0.556	0.053
2164	ENSMUSG00000017299	Dnttip1	chr2	+	164763220	164763281	164765160	164765232	164763068	164763127	164767706	164767762	2164	53,42,59,59,49,63,60,102,164	15,21,35,23,20,23,22,37,83	70,73,71,91,59,80,150,155,127	20,30,28,17,16,22,33,53,40	160	171	0.00296242	0.0312607	0.791,0.681,0.643,0.733,0.724,0.745,0.745,0.747,0.679	0.789,0.722,0.73,0.851,0.798,0.795,0.829,0.758,0.772	-0.062
2165	ENSMUSG00000017299	Dnttip1	chr2	+	164765160	164765232	164767706	164767762	164763220	164763281	164767862	164768607	2165	19,3,9,17,1,8,9,3,29	29,29,60,45,34,61,44,72,147	10,13,17,16,12,15,32,30,23	29,35,52,33,57,46,82,112,81	171	155	0.00123705	0.0176849	0.373,0.086,0.12,0.255,0.026,0.106,0.156,0.036,0.152	0.238,0.252,0.229,0.305,0.16,0.228,0.261,0.195,0.205	-0.085
2189	ENSMUSG00000007029	Vars	chr17	+	35012729	35012820	35012929	35013035	35012489	35012648	35013121	35013192	2189	93,62,64,74,81,72,96,162,166	59,28,58,65,22,54,72,58,157	62,67,81,56,57,99,97,139,133	64,71,85,50,78,65,104,159,113	190	200	0.000460402	0.00858341	0.624,0.7,0.537,0.545,0.795,0.584,0.584,0.746,0.527	0.505,0.498,0.501,0.541,0.435,0.616,0.495,0.479,0.553	0.113
2193	ENSMUSG00000020456	Ogdh	chr11	+	6316764	6316855	6316977	6317080	6313787	6313979	6334532	6334648	2193	34,0,22,39,3,20,39,8,79	149,151,73,121,144,64,138,273,207	36,38,109,22,37,104,51,92,129	97,82,199,105,70,177,174,174,281	190	200	3.46933e-10	1.24468e-07	0.194,0.0,0.241,0.253,0.021,0.248,0.229,0.03,0.287	0.281,0.328,0.366,0.181,0.357,0.382,0.236,0.358,0.326	-0.146
2205	ENSMUSG00000022142	Nup155	chr15	+	8144050	8144189	8145487	8145623	8142967	8143159	8147142	8147296	2205	44,48,22,31,57,22,45,106,67	7,4,7,11,3,7,7,15,17	27,41,46,17,20,48,54,69,83	7,12,19,17,6,17,11,11,22	200	200	0.00520341	0.0442359	0.863,0.923,0.759,0.738,0.95,0.759,0.865,0.876,0.798	0.794,0.774,0.708,0.5,0.769,0.738,0.831,0.863,0.79	0.085
2216	ENSMUSG00000031708	Tecr	chr8	-	83573410	83573455	83573870	83573922	83573219	83573323	83574477	83574528	2216	77,38,58,74,54,57,106,80,169	78,75,55,61,87,68,77,125,143	110,108,107,92,96,94,193,191,147	77,71,91,68,70,98,134,150,135	151	144	0.00247141	0.0277151	0.485,0.326,0.501,0.536,0.372,0.444,0.568,0.379,0.53	0.577,0.592,0.529,0.563,0.567,0.478,0.579,0.548,0.509	-0.089
2221	ENSMUSG00000047767	Atg16l2	chr7	-	101299005	101299108	101300111	101300211	101297159	101297233	101301900	101302071	2221	38,18,16,31,8,23,30,26,57	43,34,39,48,28,52,62,61,115	44,23,29,48,20,35,91,40,52	49,38,40,58,34,42,101,57,81	199	200	0.00211412	0.025008	0.47,0.347,0.292,0.394,0.223,0.308,0.327,0.3,0.333	0.474,0.378,0.422,0.454,0.372,0.456,0.475,0.414,0.392	-0.094
2222	ENSMUSG00000023010	Tmbim6	chr15	+	99393694	99393730	99399656	99399871	99392985	99393040	99401579	99401663	2222	1,0,2,1,0,1,0,0,0	0,2,8,5,1,3,4,3,6	2,4,6,4,0,4,5,6,4	0,1,3,2,3,2,9,3,1	135	200	2.91167e-12	4.6412e-09	1.0,0.0,0.27,0.229,0.0,0.331,0.0,0.0,0.0	1.0,0.856,0.748,0.748,0.0,0.748,0.451,0.748,0.856	-0.481
2226	ENSMUSG00000007987	Ift22	chr5	+	136911123	136911200	136911301	136911391	136908149	136908270	136911688	136911891	2226	32,20,26,39,12,20,37,35,61	48,19,49,51,16,48,60,35,124	35,42,54,32,41,56,88,82,65	37,35,53,32,29,49,87,88,85	176	189	0.000780498	0.012318	0.417,0.531,0.363,0.451,0.446,0.309,0.398,0.518,0.346	0.504,0.563,0.522,0.518,0.603,0.551,0.521,0.5,0.451	-0.106
2234	ENSMUSG00000005583	Mef2c	chr13	+	83592777	83592981	83625264	83625408	83575534	83575730	83633054	83633241	2234	91,65,25,76,62,32,133,157,94	86,39,32,90,38,15,111,93,92	38,28,107,37,20,109,96,74,215	40,47,113,54,60,114,99,112,215	200	200	0.00118453	0.0171649	0.514,0.625,0.439,0.458,0.62,0.681,0.545,0.628,0.505	0.487,0.373,0.486,0.407,0.25,0.489,0.492,0.398,0.5	0.126
2241	ENSMUSG00000021830	Txndc16	chr14	-	45144941	45145080	45147828	45147913	45141972	45142133	45151337	45151474	2241	49,26,21,24,19,24,43,42,54	27,12,27,34,5,10,38,27,45	25,18,45,17,16,24,36,25,51	21,14,33,26,25,29,65,55,81	184	200	0.00172945	0.0218789	0.664,0.702,0.458,0.434,0.805,0.723,0.552,0.628,0.566	0.564,0.583,0.597,0.415,0.41,0.474,0.376,0.331,0.406	0.153
2243	ENSMUSG00000033068	Entpd6	chr2	+	150768864	150768921	150770291	150770404	150766958	150767096	150770628	150771675	2243	4,4,5,2,5,8,15,7,23	4,11,8,6,13,9,3,31,14	7,7,15,8,12,19,10,10,16	5,4,9,1,8,5,5,12,13	156	200	0.00491195	0.0429312	0.562,0.318,0.445,0.299,0.33,0.533,0.865,0.225,0.678	0.642,0.692,0.681,0.911,0.658,0.83,0.719,0.517,0.612	-0.223
2261	ENSMUSG00000034330	Plcg2	chr8	+	117581656	117581742	117583482	117583603	117579775	117579894	117585163	117585332	2261	111,60,42,140,59,41,167,130,125	115,68,42,118,93,48,171,172,149	82,61,170,91,72,201,170,124,264	76,46,179,66,54,176,131,114,233	185	200	0.0021041	0.025008	0.511,0.488,0.519,0.562,0.407,0.48,0.514,0.45,0.476	0.538,0.589,0.507,0.598,0.59,0.553,0.584,0.54,0.551	-0.071
2262	ENSMUSG00000041189	Chrnb1	chr11	-	69786880	69787104	69792698	69792908	69785706	69785879	69793464	69793612	2262	13,1,24,2,1,20,6,4,64	4,11,3,2,13,6,5,17,19	22,25,10,30,18,14,39,25,16	2,5,5,2,6,3,3,11,5	200	200	0.000170536	0.00428086	0.765,0.083,0.889,0.5,0.071,0.769,0.545,0.19,0.771	0.917,0.833,0.667,0.938,0.75,0.824,0.929,0.694,0.762	-0.303
2282	ENSMUSG00000026288	Inpp5d	chr1	+	87635291	87635355	87665386	87665537	87620311	87620631	87667888	87668063	2282	44,25,21,45,26,20,64,49,53	42,17,23,26,9,14,41,19,50	22,21,49,23,22,35,53,38,58	29,15,51,28,23,60,39,37,71	163	200	0.00264296	0.0290264	0.562,0.643,0.528,0.68,0.78,0.637,0.657,0.76,0.565	0.482,0.632,0.541,0.502,0.54,0.417,0.625,0.558,0.501	0.113
2291	ENSMUSG00000038352	Arl5c	chr11	-	97994337	97994485	97995066	97995127	97992281	97992433	97995817	97996181	2291	4,6,1,5,10,5,2,25,17	0,0,4,0,0,1,0,0,6	7,6,6,7,8,12,8,7,10	2,0,1,0,2,2,4,6,3	160	200	0.00437336	0.0395416	1.0,1.0,0.238,1.0,1.0,0.862,1.0,1.0,0.78	0.814,1.0,0.882,1.0,0.833,0.882,0.714,0.593,0.806	0.04
2299	ENSMUSG00000005986	Ankrd13d	chr19	-	4270793	4270885	4270965	4271129	4270179	4270549	4271218	4271335	2299	0,0,5,0,0,5,0,0,17	4,1,12,5,12,17,3,41,37	2,10,8,2,4,3,20,11,5	6,13,3,10,8,2,27,19,5	200	191	7.01388e-06	0.000349379	0.0,0.0,0.285,0.0,0.0,0.219,0.0,0.0,0.305	0.241,0.424,0.718,0.16,0.323,0.589,0.414,0.356,0.488	-0.323
2302	ENSMUSG00000036270	Edc4	chr8	+	105891495	105891715	105892266	105892430	105891218	105891405	105892669	105892748	2302	22,22,27,22,18,31,24,37,106	26,19,46,22,15,48,35,27,134	25,20,24,29,23,23,41,45,39	40,60,36,50,68,35,100,140,69	200	200	4.37443e-05	0.00149954	0.458,0.537,0.37,0.5,0.545,0.392,0.407,0.578,0.442	0.385,0.25,0.4,0.367,0.253,0.397,0.291,0.243,0.361	0.142
2305	ENSMUSG00000042705	Commd10	chr18	+	46963659	46963770	46967739	46967895	46960415	46960506	46990478	46990589	2305	12,3,7,7,5,7,24,13,17	5,0,2,6,0,1,6,0,5	9,0,12,3,4,8,10,6,16	2,7,11,9,4,10,6,5,21	200	200	1.015e-05	0.000472762	0.706,1.0,0.778,0.538,1.0,0.875,0.8,1.0,0.773	0.818,0.0,0.522,0.25,0.5,0.444,0.625,0.545,0.432	0.37
2323	ENSMUSG00000002007	Srpk3	chrX	+	73776460	73776486	73776969	73777099	73776197	73776363	73777187	73777427	2323	82,83,91,76,92,95,81,163,244	88,36,125,117,44,125,123,85,289	103,97,103,103,80,91,190,173,147	1.69178e+26	125	200	0.00158903	0.0205094	0.599,0.787,0.538,0.51,0.77,0.549,0.513,0.754,0.575	0.494,0.466,0.579,0.55,0.399,0.557,0.58,0.479,0.537	0.106
2331	ENSMUSG00000006010	BC003331	chr1	-	150380311	150380377	150381498	150381594	150375495	150375624	150382267	150382408	2331	10,0,5,14,0,3,10,0,22	9,6,4,4,10,1,2,9,12	8,6,13,17,5,9,22,21,18	1,3,6,4,0,6,4,3,10	195	165	0.000580587	0.010215	0.485,0.0,0.514,0.748,0.0,0.717,0.809,0.0,0.608	0.871,0.629,0.647,0.782,1.0,0.559,0.823,0.856,0.604	-0.321
2339	ENSMUSG00000020492	Ska2	chr11	+	87116103	87116190	87117667	87117844	87109233	87109304	87121933	87124635	2339	6,0,5,11,0,2,8,0,6	24,36,34,33,41,31,45,75,87	10,7,18,4,11,17,28,36,32	39,28,73,28,59,55,64,102,103	186	200	7.89897e-09	1.61367e-06	0.212,0.0,0.137,0.264,0.0,0.065,0.16,0.0,0.069	0.216,0.212,0.21,0.133,0.167,0.249,0.32,0.275,0.25	-0.125
2346	ENSMUSG00000041164	Zmiz2	chr11	+	6396327	6396434	6396664	6396848	6395757	6395872	6397028	6397289	2346	9,0,7,9,3,0,7,0,9	45,32,24,42,29,25,52,39,88	2,10,9,9,11,6,10,18,9	27,27,36,45,22,34,54,70,61	200	200	0.00131872	0.0180641	0.167,0.0,0.226,0.176,0.094,0.0,0.119,0.0,0.093	0.069,0.27,0.2,0.167,0.333,0.15,0.156,0.205,0.129	-0.089
2357	ENSMUSG00000022504	Ciita	chr16	+	10518293	10518386	10520967	10521054	10517687	10517768	10523718	10523802	2357	176,116,79,146,105,69,178,191,228	127,45,61,115,52,39,135,93,176	128,69,143,98,59,154,213,141,244	113,56,111,84,75,107,176,136,200	192	186	0.00201059	0.0242794	0.573,0.714,0.556,0.552,0.662,0.632,0.561,0.666,0.557	0.523,0.544,0.555,0.531,0.432,0.582,0.54,0.501,0.542	0.08
2359	ENSMUSG00000044791	Setd2	chr9	+	110599118	110599253	110602122	110602262	110594090	110594760	110604119	110604231	2359	128,66,108,105,56,93,141,119,284	55,6,38,36,10,39,53,11,119	118,94,181,121,94,179,167,192,244	55,50,65,47,59,57,88,97,94	200	200	0.00150367	0.0200009	0.699,0.917,0.74,0.745,0.848,0.705,0.727,0.915,0.705	0.682,0.653,0.736,0.72,0.614,0.758,0.655,0.664,0.722	0.089
2370	ENSMUSG00000033335	Dnm2	chr9	+	21478898	21479037	21480406	21480545	21478280	21478348	21481332	21481419	2370	179,123,74,196,116,71,212,251,194	13,0,14,6,0,16,12,0,52	1.72119e+26	9,8,23,18,15,24,37,43,30	200	200	0.000917937	0.0138037	0.932,1.0,0.841,0.97,1.0,0.816,0.946,1.0,0.789	0.95,0.937,0.898,0.897,0.885,0.885,0.872,0.831,0.919	0.024
2372	ENSMUSG00000039137	Whrn	chr4	-	63419421	63419493	63429085	63429118	63418087	63418622	63431849	63432059	2372	0,0,0,0,0,4,0,0,2	29,11,41,26,17,44,37,27,150	1,1,5,2,1,1,4,2,2	27,35,29,36,55,34,71,84,46	132	171	0.00270003	0.0292779	0.0,0.0,0.0,0.0,0.0,0.105,0.0,0.0,0.017	0.046,0.036,0.183,0.067,0.023,0.037,0.068,0.03,0.053	-0.047
2386	ENSMUSG00000031311	Nono	chrX	+	101430495	101430552	101437208	101437377	101429734	101429762	101439486	101439680	2386	18,2,3,10,2,8,14,19,21	155,146,63,144,139,54,193,251,201	10,11,16,11,6,13,25,16,39	85,77,179,91,91,163,157,201,260	156	200	0.00165633	0.0210374	0.13,0.017,0.058,0.082,0.018,0.16,0.085,0.088,0.118	0.131,0.155,0.103,0.134,0.078,0.093,0.17,0.093,0.161	-0.04
2437	ENSMUSG00000026743	Mllt10	chr2	+	18101457	18101512	18109781	18109891	18071124	18071204	18122244	18122348	2437	3,0,2,1,0,3,0,0,2	18,5,6,22,1,9,14,5,22	4,0,4,2,0,2,2,0,10	8,7,10,7,2,18,17,9,22	154	200	0.00187125	0.0230867	0.178,0.0,0.302,0.056,0.0,0.302,0.0,0.0,0.106	0.394,0.0,0.342,0.271,0.0,0.126,0.133,0.0,0.371	-0.077
2443	ENSMUSG00000026743	Mllt10	chr2	+	18171042	18171075	18186217	18186396	18170253	18170298	18196582	18196700	2443	3,0,0,0,0,0,5,0,2	17,5,13,13,7,3,11,22,14	0,1,6,3,0,3,0,2,2	3,5,16,12,4,17,15,7,19	132	200	0.000166813	0.00425441	0.211,0.0,0.0,0.0,0.0,0.0,0.408,0.0,0.178	0.0,0.233,0.362,0.275,0.0,0.211,0.0,0.302,0.138	-0.08
2445	ENSMUSG00000012114	Med15	chr16	-	17663376	17663496	17671544	17671673	17655677	17655805	17673068	17673398	2445	35,31,7,31,17,10,34,41,19	39,4,14,44,4,14,44,12,44	18,9,34,14,14,32,26,36,50	37,50,33,30,39,39,83,79,56	200	200	0.00217021	0.025343	0.473,0.886,0.333,0.413,0.81,0.417,0.436,0.774,0.302	0.327,0.153,0.507,0.318,0.264,0.451,0.239,0.313,0.472	0.2
2446	ENSMUSG00000012114	Med15	chr16	-	17663376	17663496	17683158	17683188	17655677	17655805	17685452	17685504	2446	1,0,0,1,0,0,3,0,6	41,4,14,44,4,14,44,12,40	3,2,5,2,3,3,4,11,5	33,48,32,28,37,36,80,79,54	129	200	0.000525264	0.00946068	0.036,0.0,0.0,0.034,0.0,0.0,0.096,0.0,0.189	0.124,0.061,0.195,0.1,0.112,0.114,0.072,0.178,0.126	-0.081
2475	ENSMUSG00000045482	Trrap	chr5	+	144796960	144797161	144798247	144798399	144794600	144794857	144800793	144800993	2475	14,3,4,10,2,2,15,9,4	17,7,13,16,4,8,30,22,31	4,4,1,3,5,5,10,10,11	39,25,24,42,18,25,68,34,44	200	200	0.000162234	0.00417099	0.452,0.3,0.235,0.385,0.333,0.2,0.333,0.29,0.114	0.093,0.138,0.04,0.067,0.217,0.167,0.128,0.227,0.2	0.152
2477	ENSMUSG00000043671	Dpy19l3	chr7	-	35695281	35695414	35703488	35703571	35692776	35692935	35707380	35707437	2477	12,4,0,8,3,1,14,8,6	4,0,3,0,0,0,9,0,6	5,9,6,3,2,10,9,2,13	4,3,10,1,4,9,8,7,12	182	200	0.000444681	0.00848889	0.767,1.0,0.0,1.0,1.0,1.0,0.631,1.0,0.524	0.579,0.767,0.397,0.767,0.355,0.55,0.553,0.239,0.543	0.241
2478	ENSMUSG00000043671	Dpy19l3	chr7	-	35722706	35722830	35725290	35725436	35721544	35721679	35727289	35727411	2478	8,8,4,3,2,12,6,14,14	2,0,0,2,0,0,2,0,0	10,3,11,7,5,12,5,4,12	0,0,4,0,0,4,3,2,9	200	200	3.11091e-07	2.41892e-05	0.8,1.0,1.0,0.6,1.0,1.0,0.75,1.0,1.0	1.0,1.0,0.733,1.0,1.0,0.75,0.625,0.667,0.571	0.089
2486	ENSMUSG00000068758	Il3ra	chr14	+	14350687	14350806	14350937	14350967	14350034	14350267	14351049	14351164	2486	8,11,16,16,6,11,16,11,29	0,0,0,1,0,0,0,1,2	16,18,12,14,18,15,20,23,10	1,5,1,0,4,0,1,6,1	200	129	1.77183e-06	0.000108627	1.0,1.0,1.0,0.912,1.0,1.0,1.0,0.876,0.903	0.912,0.699,0.886,1.0,0.744,1.0,0.928,0.712,0.866	0.105
2491	ENSMUSG00000020777	Acox1	chr11	-	116183463	116183624	116189414	116189575	116181912	116182020	116198221	116198381	2491	0,0,0,1,0,1,1,0,4	9,9,8,16,9,14,14,28,23	0,0,4,0,0,6,4,7,3	6,10,18,11,7,16,12,9,30	200	200	4.19598e-07	3.18495e-05	0.0,0.0,0.0,0.059,0.0,0.067,0.067,0.0,0.148	0.0,0.0,0.182,0.0,0.0,0.273,0.25,0.438,0.091	-0.099
2509	ENSMUSG00000047213	Ythdf3	chr3	+	16183921	16183946	16189477	16189563	16183235	16183520	16203186	16203219	2509	23,5,4,16,7,3,15,8,14	2,9,2,2,3,0,4,18,1	13,10,11,11,7,14,22,15,22	2,0,2,2,2,1,2,4,3	124	185	0.00426277	0.0392227	0.945,0.453,0.749,0.923,0.777,1.0,0.848,0.399,0.954	0.907,1.0,0.891,0.891,0.839,0.954,0.943,0.848,0.916	-0.127
2510	ENSMUSG00000047213	Ythdf3	chr3	+	16189477	16189563	16203186	16203219	16183921	16183946	16203825	16205424	2510	62,16,19,33,17,18,52,29,65	0,3,4,1,1,1,2,5,0	29,33,77,39,33,52,57,63,91	0,0,2,0,2,0,1,1,0	185	132	0.00223876	0.0257921	1.0,0.792,0.772,0.959,0.924,0.928,0.949,0.805,1.0	1.0,1.0,0.965,1.0,0.922,1.0,0.976,0.978,1.0	-0.079
2516	ENSMUSG00000051278	Zgrf1	chr3	+	127573139	127573325	127581445	127581569	127567627	127567701	127583583	127584170	2516	0,0,1,11,0,2,6,0,12	1,10,0,3,13,0,2,22,1	10,2,6,6,1,7,11,4,8	0,0,0,1,0,2,0,0,1	200	200	1.20862e-11	1.28436e-08	0.0,0.0,1.0,0.786,0.0,1.0,0.75,0.0,0.923	1.0,1.0,1.0,0.857,1.0,0.778,1.0,1.0,0.889	-0.452
2517	ENSMUSG00000051278	Zgrf1	chr3	+	127606368	127606446	127608484	127608632	127602397	127602557	127611783	127611911	2517	2,0,1,0,0,2,3,0,3	3,17,5,1,11,1,3,28,12	2,0,3,4,2,8,3,2,8	5,7,4,7,4,10,5,5,8	177	200	0.00018874	0.00458411	0.43,0.0,0.184,0.0,0.0,0.693,0.531,0.0,0.22	0.311,0.0,0.459,0.392,0.361,0.475,0.404,0.311,0.531	-0.132
2534	ENSMUSG00000008193	Spib	chr7	-	44529378	44529608	44529856	44529929	44528836	44528987	44531222	44531250	2534	271,158,68,255,126,79,304,305,231	297,115,63,267,117,96,256,218,192	112,89,278,139,93,291,249,187,433	1.32179e+26	172	200	0.000414785	0.00814269	0.515,0.615,0.557,0.526,0.556,0.489,0.58,0.619,0.583	0.497,0.366,0.499,0.507,0.39,0.567,0.503,0.404,0.541	0.085
2535	ENSMUSG00000008193	Spib	chr7	-	44529378	44529608	44529856	44529983	44528836	44528987	44531222	44531250	2535	65,59,22,64,46,24,67,93,47	297,115,63,267,117,96,256,218,192	38,37,68,39,26,58,58,51,97	1.32179e+26	200	200	0.000144715	0.00381283	0.18,0.339,0.259,0.193,0.282,0.2,0.207,0.299,0.197	0.224,0.171,0.173,0.199,0.133,0.184,0.169,0.137,0.185	0.065
2538	ENSMUSG00000020707	Rnf135	chr11	+	80189223	80189367	80193885	80194048	80183850	80184255	80196872	80196947	2538	10,6,3,13,6,1,11,14,4	1,0,0,3,0,4,4,0,4	8,3,11,10,5,6,5,8,14	0,2,6,3,2,9,5,9,7	200	200	0.00329793	0.033444	0.909,1.0,1.0,0.813,1.0,0.2,0.733,1.0,0.5	1.0,0.6,0.647,0.769,0.714,0.4,0.5,0.471,0.667	0.154
2556	ENSMUSG00000034163	Zfc3h1	chr10	+	115409092	115409242	115410528	115410703	115408870	115408992	115411198	115411330	2556	1,0,4,5,0,2,5,0,16	2,22,3,5,27,5,11,44,23	6,5,16,9,7,2,18,12,17	13,13,9,28,10,9,29,27,15	200	200	0.00225519	0.0258616	0.333,0.0,0.571,0.5,0.0,0.286,0.313,0.0,0.41	0.316,0.278,0.64,0.243,0.412,0.182,0.383,0.308,0.531	-0.098
2561	ENSMUSG00000026395	Ptprc	chr1	-	138117753	138117894	138120019	138120166	138116953	138117025	138126302	138126326	2561	82,38,16,61,43,22,86,76,86	306,132,73,315,151,100,382,254,308	38,28,64,47,35,50,90,69,59	1.91145e+26	200	200	4.92051e-06	0.000265875	0.211,0.224,0.18,0.162,0.222,0.18,0.184,0.23,0.218	0.166,0.162,0.134,0.196,0.179,0.104,0.199,0.145,0.085	0.049
2563	ENSMUSG00000026395	Ptprc	chr1	-	138120019	138120166	138122455	138122584	138116953	138117025	138126302	138126326	2563	5.2044e+26	82,38,16,61,43,22,86,76,86	3.19221e+27	38,28,64,47,35,50,90,69,59	200	200	0.000242829	0.00549035	0.864,0.921,0.884,0.886,0.915,0.851,0.887,0.916,0.815	0.894,0.887,0.928,0.865,0.886,0.943,0.894,0.885,0.957	-0.022
2570	ENSMUSG00000027806	Tsc22d2	chr3	+	58428227	58428299	58437316	58437475	58417483	58417613	58459330	58459382	2570	1,0,0,0,0,0,0,0,8	10,3,1,6,8,1,10,10,2	1,2,1,0,2,0,2,4,6	2,0,2,2,0,6,10,2,9	171	200	3.46086e-05	0.00123293	0.105,0.0,0.0,0.0,0.0,0.0,0.0,0.0,0.824	0.369,1.0,0.369,0.0,1.0,0.0,0.19,0.701,0.438	-0.349
2600	ENSMUSG00000002983	Relb	chr7	-	19622925	19622934	19627922	19627970	19619513	19619842	19629190	19629438	2600	14,9,3,11,7,9,9,18,9	1,0,0,0,0,0,2,0,2	10,13,17,8,16,13,11,35,16	5,0,0,0,2,1,5,2,0	147	108	0.00433544	0.0395416	0.911,1.0,1.0,1.0,1.0,1.0,0.768,1.0,0.768	0.595,1.0,1.0,1.0,0.855,0.905,0.618,0.928,1.0	0.061
2602	ENSMUSG00000000194	Gpr107	chr2	+	31184797	31184871	31185488	31185606	31183579	31183655	31188682	31188813	2602	20,6,4,27,9,5,21,11,14	7,11,1,3,18,3,9,28,6	11,16,23,7,8,24,17,25,52	3,5,2,5,2,1,9,6,11	173	200	0.00153983	0.0201941	0.768,0.387,0.822,0.912,0.366,0.658,0.73,0.312,0.73	0.809,0.787,0.93,0.618,0.822,0.965,0.686,0.828,0.845	-0.178
2628	ENSMUSG00000000600	Krit1	chr5	+	3813050	3813194	3818526	3818683	3812741	3812857	3819309	3819417	2628	23,4,19,16,13,7,29,22,43	16,16,23,30,16,17,35,24,78	14,19,29,14,21,19,38,42,34	8,11,24,12,11,20,29,28,26	200	200	0.000301098	0.00635696	0.59,0.2,0.452,0.348,0.448,0.292,0.453,0.478,0.355	0.636,0.633,0.547,0.538,0.656,0.487,0.567,0.6,0.567	-0.179
2638	ENSMUSG00000031753	Cog4	chr8	+	110868253	110868367	110874145	110874208	110866560	110866727	110879005	110879122	2638	0,4,0,0,6,0,1,8,0	13,7,6,7,8,10,10,21,38	0,0,0,0,0,1,0,0,0	15,15,10,11,11,9,21,24,31	200	162	7.04302e-05	0.00217992	0.0,0.316,0.0,0.0,0.378,0.0,0.075,0.236,0.0	0.0,0.0,0.0,0.0,0.0,0.083,0.0,0.0,0.0	0.102
2667	ENSMUSG00000039298	Cdk5rap2	chr4	-	70266474	70267048	70272643	70272775	70264490	70264723	70276473	70276708	2667	5,15,9,16,11,6,14,43,17	2,9,0,8,3,1,7,13,5	9,6,12,13,14,15,11,27,12	6,4,13,8,6,7,15,21,16	200	200	0.000752802	0.0120666	0.714,0.625,1.0,0.667,0.786,0.857,0.667,0.768,0.773	0.6,0.6,0.48,0.619,0.7,0.682,0.423,0.563,0.429	0.196
2671	ENSMUSG00000028687	Mutyh	chr4	+	116816582	116816696	116817179	116817234	116816435	116816507	116817383	116817575	2671	3,12,2,7,9,5,1,22,8	4,0,13,6,0,17,6,1,39	2,1,3,4,6,6,3,1,8	4,7,11,8,10,10,12,27,17	200	154	0.00350622	0.0349384	0.366,1.0,0.106,0.473,1.0,0.185,0.114,0.944,0.136	0.278,0.099,0.174,0.278,0.316,0.316,0.161,0.028,0.266	0.268
2691	ENSMUSG00000075703	Selenoi	chr5	+	30248411	30248520	30252709	30252784	30247462	30247531	30256077	30256340	2691	3,5,12,1,4,2,8,18,8	1,0,2,0,0,0,1,0,2	3,8,6,8,7,6,11,5,21	1,3,4,4,3,3,3,3,3	200	174	1.21474e-08	2.15144e-06	0.723,1.0,0.839,1.0,1.0,1.0,0.874,1.0,0.777	0.723,0.699,0.566,0.635,0.67,0.635,0.761,0.592,0.859	0.23
2700	ENSMUSG00000030745	Il21r	chr7	+	125622867	125622930	125625264	125625367	125603493	125603852	125626882	125627082	2700	146,117,67,175,134,70,204,256,235	103,113,55,109,102,37,148,210,140	1.61149e+26	72,85,143,89,78,132,160,214,211	162	200	0.000968864	0.0143662	0.636,0.561,0.601,0.665,0.619,0.7,0.63,0.601,0.675	0.734,0.684,0.621,0.675,0.743,0.644,0.744,0.679,0.7	-0.06
2720	ENSMUSG00000053063	Clec12a	chr6	+	129354476	129354628	129359407	129359511	129353646	129353835	129363893	129365303	2720	10,14,30,14,17,36,23,27,67	32,29,37,30,17,40,51,36,138	21,15,27,11,16,21,54,33,27	63,65,47,45,45,60,78,107,86	200	200	0.00386666	0.0367879	0.238,0.326,0.448,0.318,0.5,0.474,0.311,0.429,0.327	0.25,0.187,0.365,0.196,0.262,0.259,0.409,0.236,0.239	0.108
2729	ENSMUSG00000026873	Phf19	chr2	-	34906457	34906558	34907004	34907100	34905449	34905598	34911163	34911245	2729	23,17,10,26,16,12,25,23,29	6,0,9,6,0,4,10,0,13	26,10,17,15,19,29,23,22,24	13,10,12,13,15,22,31,30,24	195	200	3.77806e-08	4.76971e-06	0.797,1.0,0.533,0.816,1.0,0.755,0.719,1.0,0.696	0.672,0.506,0.592,0.542,0.565,0.575,0.432,0.429,0.506	0.277
2762	ENSMUSG00000043909	Trp53bp1	chr2	-	121243893	121244096	121247500	121247595	121235572	121236869	121248163	121248290	2762	13,8,4,7,4,1,8,9,18	1,0,0,2,0,0,4,0,4	9,5,10,3,11,7,11,12,17	3,0,7,1,4,4,3,4,3	194	200	0.000237522	0.00540872	0.931,1.0,1.0,0.783,1.0,1.0,0.673,1.0,0.823	0.756,1.0,0.596,0.756,0.739,0.643,0.791,0.756,0.854	0.147
2767	ENSMUSG00000020454	Eif4enif1	chr11	+	3234461	3234645	3240894	3241027	3229868	3230101	3242376	3242718	2767	28,7,17,29,14,24,38,15,46	101,56,128,109,67,109,115,123,349	22,15,34,19,8,33,19,19,53	1.31203e+26	200	200	0.00205328	0.0245163	0.217,0.111,0.117,0.21,0.173,0.18,0.248,0.109,0.116	0.144,0.069,0.185,0.124,0.043,0.179,0.084,0.051,0.187	0.046
2776	ENSMUSG00000039068	Zzz3	chr3	+	152427276	152428832	152446628	152446689	152422617	152422771	152446798	152446937	2776	15,9,5,14,3,3,11,3,24	0,0,0,1,0,0,0,0,0	8,6,18,9,4,10,14,9,23	1,4,3,2,4,0,1,0,5	200	160	2.57074e-08	3.72523e-06	1.0,1.0,1.0,0.918,1.0,1.0,1.0,1.0,1.0	0.865,0.545,0.828,0.783,0.444,1.0,0.918,1.0,0.786	0.194
2783	ENSMUSG00000023971	Rrp36	chr17	-	46672524	46672591	46672705	46672847	46670110	46670185	46674196	46674255	2783	15,6,12,13,11,8,16,6,34	3,0,1,1,0,1,4,0,1	25,13,25,27,30,22,31,45,40	1,4,0,2,8,5,3,11,4	200	166	0.00122016	0.017522	0.806,1.0,0.909,0.915,1.0,0.869,0.769,1.0,0.966	0.954,0.73,1.0,0.918,0.757,0.785,0.896,0.772,0.892	0.059
2786	ENSMUSG00000025085	Ablim1	chr19	-	57040486	57040561	57041414	57041422	57039406	57039487	57041914	57041975	2786	12,4,4,14,6,3,15,11,15	168,147,46,189,109,71,203,240,197	16,9,24,15,8,20,21,15,39	1.25126e+26	107	174	0.000458541	0.00858341	0.104,0.042,0.124,0.108,0.082,0.064,0.107,0.069,0.11	0.172,0.104,0.147,0.141,0.109,0.127,0.129,0.101,0.179	-0.044
2801	ENSMUSG00000021952	Xpo4	chr14	-	57643334	57643489	57648418	57648524	57643081	57643223	57664887	57665430	2801	3,8,6,11,7,4,5,14,13	3,0,1,3,3,1,2,6,4	5,8,7,2,5,11,5,4,18	2,1,4,0,0,0,1,1,3	200	200	0.00577341	0.0478068	0.5,1.0,0.857,0.786,0.7,0.8,0.714,0.7,0.765	0.714,0.889,0.636,1.0,1.0,1.0,0.833,0.8,0.857	-0.101
2807	ENSMUSG00000032293	Ireb2	chr9	+	54883896	54884115	54885874	54885944	54882318	54882456	54886489	54886673	2807	12,0,2,10,0,0,18,0,8	10,14,3,14,8,1,15,34,12	11,3,12,6,5,15,14,10,29	7,6,15,5,4,12,13,14,14	200	169	0.000189806	0.00458411	0.503,0.0,0.36,0.376,0.0,0.0,0.503,0.0,0.36	0.57,0.297,0.403,0.503,0.514,0.514,0.476,0.376,0.636	-0.243
2834	ENSMUSG00000018168	Ikzf3	chr11	-	98485573	98485690	98488851	98489019	98476926	98477043	98490331	98490589	2834	79,64,40,118,65,53,142,133,107	91,31,27,77,17,16,96,39,102	78,59,110,99,58,144,127,124,206	86,57,142,68,47,103,125,87,193	200	200	0.00155279	0.0201941	0.465,0.674,0.597,0.605,0.793,0.768,0.597,0.773,0.512	0.476,0.509,0.437,0.593,0.552,0.583,0.504,0.588,0.516	0.114
2848	ENSMUSG00000057858	Fam204a	chr19	-	60220329	60220360	60221053	60221304	60220039	60220139	60226231	60226697	2848	4,2,0,2,0,1,3,3,1	10,1,19,12,1,19,12,1,49	9,2,2,6,0,6,12,3,15	6,2,11,9,3,4,12,11,26	200	130	0.000134518	0.00362339	0.206,0.565,0.0,0.098,0.0,0.033,0.14,0.661,0.013	0.494,0.394,0.106,0.302,0.0,0.494,0.394,0.151,0.273	-0.099
2861	ENSMUSG00000060261	Gtf2i	chr5	-	134272523	134272586	134274538	134274595	134266542	134266656	134279436	134279514	2861	30,12,12,27,19,12,39,34,38	28,11,10,23,11,10,30,22,40	28,35,32,31,26,50,50,66,72	3,27,18,12,13,11,24,34,26	156	162	8.49254e-05	0.00248387	0.527,0.531,0.555,0.549,0.642,0.555,0.574,0.616,0.497	0.906,0.574,0.649,0.728,0.675,0.825,0.684,0.668,0.742	-0.156
2866	ENSMUSG00000036977	Anapc10	chr8	+	79713104	79713279	79719657	79719748	79711850	79711974	79729129	79729250	2866	1,0,0,1,0,1,0,0,4	13,14,14,15,20,8,15,59,38	6,4,5,0,6,2,3,13,1	23,20,24,12,9,21,36,29,34	200	190	6.1541e-10	1.96193e-07	0.068,0.0,0.0,0.06,0.0,0.106,0.0,0.0,0.091	0.199,0.16,0.165,0.0,0.388,0.083,0.073,0.299,0.027	-0.119
2868	ENSMUSG00000036977	Anapc10	chr8	+	79713152	79713279	79719657	79719748	79711850	79711974	79729129	79729250	2868	2,0,0,0,0,2,1,0,5	13,14,14,15,20,8,15,59,38	2,2,8,0,4,6,5,9,14	23,20,24,12,9,21,36,29,34	200	190	1.7156e-09	4.97213e-07	0.128,0.0,0.0,0.0,0.0,0.192,0.06,0.0,0.111	0.076,0.087,0.241,0.0,0.297,0.213,0.117,0.228,0.281	-0.117
2874	ENSMUSG00000003199	Mpnd	chr17	+	56011865	56011962	56012270	56012343	56011617	56011699	56012415	56012492	2874	21,16,19,26,15,18,33,38,54	19,3,7,19,1,9,22,3,31	26,40,27,30,16,32,37,60,43	21,16,32,25,9,30,46,23,49	196	172	0.0053039	0.044851	0.492,0.824,0.704,0.546,0.929,0.637,0.568,0.917,0.605	0.521,0.687,0.425,0.513,0.609,0.483,0.414,0.696,0.435	0.16
2881	ENSMUSG00000039463	Slc9a8	chr2	+	167451206	167451350	167465340	167465457	167446501	167446536	167467684	167467767	2881	7,2,5,8,4,1,5,5,14	16,10,19,11,13,19,12,13,70	2,1,6,0,0,3,3,3,8	9,16,15,22,17,24,30,41,32	200	200	0.00131251	0.0180641	0.304,0.167,0.208,0.421,0.235,0.05,0.294,0.278,0.167	0.182,0.059,0.286,0.0,0.0,0.111,0.091,0.068,0.2	0.125
2896	ENSMUSG00000062939	Stat4	chr1	+	52096784	52096868	52098386	52098485	52084078	52084123	52100323	52100459	2896	8,8,4,9,10,6,13,16,8	3,0,1,4,0,2,3,2,10	5,2,5,4,1,3,9,1,11	6,1,5,2,7,5,11,10,5	183	198	2.1375e-05	0.000851794	0.743,1.0,0.812,0.709,1.0,0.764,0.824,0.896,0.464	0.474,0.684,0.52,0.684,0.134,0.394,0.47,0.098,0.704	0.339
2905	ENSMUSG00000020516	Rps6kb1	chr11	-	86516743	86516987	86517349	86517392	86513982	86516191	86517582	86517640	2905	0,0,2,0,0,2,0,0,3	5,3,3,6,1,0,3,12,8	1,3,2,0,1,0,1,4,6	7,5,0,9,8,5,25,8,9	142	200	0.00214033	0.0250859	0.0,0.0,0.484,0.0,0.0,1.0,0.0,0.0,0.346	0.168,0.458,1.0,0.0,0.15,0.0,0.053,0.413,0.484	-0.1
2919	ENSMUSG00000031153	Gripap1	chrX	+	7794259	7794286	7794991	7795099	7792275	7792337	7799289	7799428	2919	10,3,4,10,2,1,10,6,17	139,87,121,113,86,97,128,172,368	23,7,10,20,3,11,36,17,28	1.83156e+26	126	200	0.000478691	0.00879933	0.102,0.052,0.05,0.123,0.036,0.016,0.11,0.052,0.068	0.166,0.066,0.086,0.138,0.03,0.11,0.134,0.076,0.169	-0.041
2923	ENSMUSG00000015745	Plekho1	chr3	-	95992137	95992278	95995521	95995644	95991467	95991548	95995770	95995866	2923	4,11,5,13,12,1,11,22,16	2.20173e+26	3,10,8,7,9,8,4,13,9	2.54256e+26	200	200	0.000634725	0.0107633	0.018,0.06,0.024,0.051,0.071,0.006,0.044,0.062,0.028	0.012,0.038,0.027,0.029,0.03,0.03,0.008,0.025,0.02	0.016
2935	ENSMUSG00000034681	Rnps1	chr17	+	24422149	24422303	24424401	24424543	24421748	24421851	24425085	24425895	2935	69,58,38,51,60,37,75,122,127	93,48,56,81,49,62,89,116,185	45,19,83,48,26,83,80,65,125	88,111,134,74,99,126,145,204,156	200	200	0.000114748	0.003181	0.426,0.547,0.404,0.386,0.55,0.374,0.457,0.513,0.407	0.338,0.146,0.382,0.393,0.208,0.397,0.356,0.242,0.445	0.129
2937	ENSMUSG00000026856	Dolpp1	chr2	+	30396431	30396530	30397018	30397147	30396152	30396252	30397467	30397557	2937	18,1,0,9,0,3,19,2,11	16,19,11,18,22,11,18,27,27	7,8,15,6,12,20,21,22,27	24,23,22,12,15,28,23,45,39	198	200	0.00424553	0.0392227	0.532,0.05,0.0,0.336,0.0,0.216,0.516,0.07,0.292	0.228,0.26,0.408,0.336,0.447,0.419,0.48,0.331,0.412	-0.145
2944	ENSMUSG00000030881	Arfip2	chr7	-	105639008	105639105	105639324	105639425	105638208	105638327	105640244	105640337	2944	4,0,0,2,0,0,2,0,0	29,11,28,29,13,29,41,16,86	0,2,0,1,7,3,0,10,1	34,43,35,52,48,28,67,81,46	200	196	0.0016498	0.0210374	0.119,0.0,0.0,0.063,0.0,0.0,0.046,0.0,0.0	0.0,0.044,0.0,0.018,0.125,0.095,0.0,0.108,0.021	-0.02
2946	ENSMUSG00000017146	Brca1	chr11	-	101523324	101526639	101528000	101528077	101522431	101522502	101529790	101529836	2946	11,7,2,7,9,1,8,12,6	6,15,2,5,10,3,7,22,6	8,4,13,14,5,17,22,11,27	8,1,7,3,1,12,4,7,18	176	200	0.00187561	0.0230867	0.676,0.347,0.532,0.614,0.506,0.275,0.565,0.383,0.532	0.532,0.82,0.678,0.841,0.85,0.617,0.862,0.641,0.63	-0.227
2955	ENSMUSG00000029217	Tec	chr5	-	72785916	72786045	72786737	72786778	72783717	72783758	72789139	72789244	2955	1,0,0,5,0,1,3,0,3	35,24,51,29,26,39,56,60,130	0,4,5,3,3,3,6,11,4	37,41,52,39,34,62,83,75,93	140	200	3.38812e-05	0.00123293	0.039,0.0,0.0,0.198,0.0,0.035,0.071,0.0,0.032	0.0,0.122,0.121,0.099,0.112,0.065,0.094,0.173,0.058	-0.052
[truncated: 72 more rows]

## Sheet: FDR0_05_RI_LZKO_vs_LZWT
ID	GeneID	geneSymbol	chr	strand	riExonStart_0base	riExonEnd	upstreamES	upstreamEE	downstreamES	downstreamEE	ID.1	IJC_SAMPLE_1	SJC_SAMPLE_1	IJC_SAMPLE_2	SJC_SAMPLE_2	IncFormLen	SkipFormLen	PValue	FDR	IncLevel1	IncLevel2	IncLevelDifference
[truncated: 305 more rows]

## Sheet: FDR0_05_A5SS_LZKO_vs_LZWT
ID	GeneID	geneSymbol	chr	strand	longExonStart_0base	longExonEnd	shortES	shortEE	flankingES	flankingEE	ID.1	IJC_SAMPLE_1	SJC_SAMPLE_1	IJC_SAMPLE_2	SJC_SAMPLE_2	IncFormLen	SkipFormLen	PValue	FDR	IncLevel1	IncLevel2	IncLevelDifference
[truncated: 124 more rows]

[truncated: 6 more sheets: FDR0_05_A3SS_LZKO_vs_LZWT, FDR0_05_SE_DZKO_vs_DZWT, FDR0_05_MXE_DZKO_vs_DZWT, FDR0_05_RI_DZKO_vs_DZWT, FDR0_05_A5SS_DZKO_vs_DZWT, FDR0_05_A3SS_DZKO_vs_DZWT]
