# Supplementary material for: The RNA-binding protein HuR is required for maintenance of the germinal centre response
Source: Nat Commun. 2021 Nov 12;12:6556. doi: 10.1038/s41467-021-26908-2 (PMC8590059; doi:10.1038/s41467-021-26908-2)
Supplement: Supplementary file 6 — Supplementary Data 3 [file 41467_2021_26908_MOESM6_ESM.xlsx]

## Sheet: Toppgene_GO_AS genes in DZ
Category	ID	Name	Source	p-value	q-value Bonferroni	q-value FDR B&H	q-value FDR B&Y	Hit Count in Query List	Hit Count in Genome	Hit in Query List
GO: Molecular Function	GO:0140097	catalytic activity, acting on DNA		6.811e-08	6.518e-05	6.518e-05	0.0004851	28	364	PNKP,AICDA,CCT3,HNRNPU,ERCC8,UBE2V2,RAD54B,PML,REV1,XRN2,GNL3L,SAMHD1,MAPKAPK5,CHTF18,ENDOV,MAP2K7,EME1,ATRX,TASOR,DNASE1,DNASE2,SLX1A,REXO4,CECR2,TEP1,HELQ,RESF1,TATDN1
GO: Molecular Function	GO:0004527	exonuclease activity		1.944e-05	0.0186	0.005311	0.03952	13	133	AICDA,UBE2V2,AEN,XRN2,SAMHD1,TASOR,CNOT2,SLX1A,REXO4,REXO5,RESF1,PAN3,TATDN1
GO: Molecular Function	GO:0050733	RS domain binding		2.127e-05	0.02036	0.005311	0.03952	4	8	U2AF1,SRSF5,LUC7L,SRSF10
GO: Molecular Function	GO:0004518	nuclease activity		2.22e-05	0.02125	0.005311	0.03952	21	311	PNKP,AICDA,RNASEK,UBE2V2,TSEN34,AEN,XRN2,SAMHD1,ENDOV,EME1,TASOR,DNASE1,CNOT2,DNASE2,SLX1A,REXO4,REXO5,CECR2,RESF1,PAN3,TATDN1
GO: Molecular Function	GO:0034061	DNA polymerase activity		4.85e-05	0.04642	0.008903	0.06625	13	145	PNKP,AICDA,CCT3,HNRNPU,PML,REV1,GNL3L,MAPKAPK5,CHTF18,MAP2K7,TASOR,TEP1,RESF1
GO: Molecular Function	GO:0005096	GTPase activator activity		5.582e-05	0.05342	0.008903	0.06625	19	282	RALGAPA1,ARHGAP30,FAM13B,DEPDC1,VPS9D1,ARHGAP4,TBC1D10B,SIPA1L1,RACGAP1,FLCN,DAB2IP,GIT2,TBC1D10C,BNIP2,RASA4B,STXBP5,ARHGAP9,TBC1D17,NPRL3
GO: Molecular Function	GO:0003964	RNA-directed DNA polymerase activity		8.056e-05	0.07709	0.01101	0.08196	11	112	PNKP,AICDA,CCT3,HNRNPU,PML,GNL3L,MAPKAPK5,MAP2K7,TASOR,TEP1,RESF1
GO: Molecular Function	GO:0004536	deoxyribonuclease activity		0.0001024	0.09802	0.01143	0.08507	11	115	UBE2V2,XRN2,SAMHD1,ENDOV,EME1,DNASE1,DNASE2,SLX1A,REXO4,CECR2,TATDN1
GO: Molecular Function	GO:0003723	RNA binding		0.0001192	0.1141	0.01143	0.08507	73	1973	EPRS1,SRRM1,AICDA,CCT3,MBNL1,IKZF1,RRBP1,HNRNPH1,HNRNPU,SCAF1,U2AF1,EIF4ENIF1,MKI67,FASTKD3,THOC7,XRN2,GNL3L,SRSF5,MCTS1,POLR2D,FBRSL1,ZCCHC17,SAMHD1,ATXN1L,PRPF40A,SF1,PCF11,RAD51AP1,LUC7L,CCDC59,TRMT2A,SLC4A1AP,FARS2,LUC7L2,ABTB1,ZFR,EIF3H,PUM1,ENDOV,HBS1L,SRSF10,PABPC4,RBM26,TNRC6B,SREK1,DDX5,CSDE1,RCC1L,ZC3H11A,UBAP2L,PRRC2C,RPUSD3,PCBP4,TASOR,REXO4,REXO5,RBBP6,NOL9,TEP1,MRPL4,CCNT1,ZNF106,EE…
GO: Molecular Function	GO:0003712	transcription coregulator activity		0.0001234	0.1181	0.01143	0.08507	30	597	ZMYND8,MYSM1,HNRNPU,MTA3,MED23,HSF2,TADA3,MNT,PML,MIER2,SF1,MED15,PIAS4,NCOR1,NCOR2,RFXANK,DCAF6,KAT2A,SRCAP,SS18,DDX5,ATXN7L3,CNOT2,REXO4,RIPK3,ZMIZ1,NMI,PSIP1,TLE3,TP53BP1
GO: Molecular Function	GO:0016796	exonuclease activity, active with either ribo- or deoxyribonucleic acids and producing 5'-phosphomonoesters		0.0001453	0.1391	0.01143	0.08507	10	100	AICDA,UBE2V2,XRN2,SAMHD1,TASOR,CNOT2,SLX1A,RESF1,PAN3,TATDN1
GO: Molecular Function	GO:0060589	nucleoside-triphosphatase regulator activity		0.0001479	0.1416	0.01143	0.08507	21	355	RALGAPA1,ARHGAP30,FAM13B,DEPDC1,VPS9D1,ARHGAP4,TBC1D10B,SIPA1L1,RACGAP1,FLCN,DAB2IP,GIT2,TBC1D10C,BNIP2,RASA4B,RAB6A,TOR1AIP2,STXBP5,ARHGAP9,TBC1D17,NPRL3
GO: Molecular Function	GO:0016410	N-acyltransferase activity		0.0001616	0.1547	0.01143	0.08507	11	121	ESCO1,NAA35,NMT2,TADA3,ING3,ATF2,KANSL1,KAT2A,SRCAP,CERS4,METTL8
GO: Molecular Function	GO:0034212	peptide N-acetyltransferase activity		0.0001672	0.1601	0.01143	0.08507	9	83	ESCO1,NAA35,TADA3,ING3,ATF2,KANSL1,KAT2A,SRCAP,METTL8
GO: Molecular Function	GO:0030695	GTPase regulator activity		0.0002183	0.2089	0.01393	0.1036	19	313	RALGAPA1,ARHGAP30,FAM13B,DEPDC1,VPS9D1,ARHGAP4,TBC1D10B,SIPA1L1,RACGAP1,FLCN,DAB2IP,GIT2,TBC1D10C,BNIP2,RASA4B,STXBP5,ARHGAP9,TBC1D17,NPRL3
GO: Molecular Function	GO:0019787	ubiquitin-like protein transferase activity		0.0002517	0.2409	0.01505	0.112	28	564	CDK8,TRAF6,RNF181,TTC3,ERCC8,RNF214,UBA7,UBE2V2,HACE1,MED23,TRAF7,UBE2J1,PIAS4,ULK3,TRIM33,FBXO44,HERC4,ATG16L1,ITCH,RBBP6,DMAC2,SMURF1,ZMIZ1,CUL5,RNF146,NPRL3,CBX8,FBXW7
GO: Molecular Function	GO:0005524	ATP binding		0.00029	0.2775	0.01548	0.1152	57	1485	CDK8,EPRS1,PNKP,CCT3,STK38,HNRNPU,STRADB,UBA7,RAD54B,MKI67,MLH1,NLRC5,AKT2,FGR,TIMM44,MAP4K4,UBE2J1,PGS1,EP400,DGKD,MSH5,ACSF2,MAPKAPK5,STK16,ULK3,CSK,FARS2,CHTF18,MAPK7,MAP2K7,DCAF1,MYO1G,TRIT1,ATRX,SWAP70,NADK2,IRAK1,DGKQ,IP6K1,SRCAP,STK35,CDKL1,DDX5,STK19,ATP13A3,MAP4K2,RIPK3,CAMK2D,VARS2,NOL9,TEC,TEP1,PIP5K1C,HELQ,DALRD3,GSK3B,PAN3
GO: Molecular Function	GO:0016772	transferase activity, transferring phosphorus-containing groups		0.0002912	0.2787	0.01548	0.1152	68	1859	CDK8,PIGN,PNKP,TRAF6,AICDA,CCT3,NT5C3A,STK38,HNRNPU,STRADB,AGER,JMJD8,NLRC5,AKT2,FGR,FASTKD3,MAP4K4,MTCH2,PICK1,PML,REV1,TRAF7,PGS1,GNL3L,POLR2D,DGKD,MAPKAPK5,MADD,NUP35,STK16,ULK3,WDR91,NCOR1,ARRB2,CSK,CHTF18,MAPK7,MAP2K7,DAB2IP,DCAF1,GALE,NADK2,GBA,IRAK1,DGKQ,TAB2,IP6K1,STK35,CDKL1,STAP1,STK19,PTPRC,CCNL1,DLG1,TASOR,MAP4K2,RIPK3,CAMK2D,NOL9,TEC,TEP1,PIP5K1C,GSK3B,CCNT1,RESF1,PAN3,BORA,FBXW7
GO: Molecular Function	GO:0031435	mitogen-activated protein kinase kinase kinase binding		0.0003385	0.3239	0.01705	0.1269	5	26	TRAF6,STK38,MAP2K7,DAB2IP,MAP4K2
GO: Molecular Function	GO:0035639	purine ribonucleoside triphosphate binding		0.0003732	0.3572	0.01779	0.1324	67	1841	CDK8,EPRS1,PNKP,CCT3,STK38,DNAJC27,HNRNPU,STRADB,GUF1,UBA7,RAD54B,MKI67,MLH1,NLRC5,AKT2,FGR,TIMM44,MAP4K4,UBE2J1,PGS1,GNL3L,EP400,DGKD,SAMHD1,MSH5,ACSF2,MAPKAPK5,STK16,ULK3,CSK,FARS2,CHTF18,MAPK7,MAP2K7,DCAF1,MYO1G,HBS1L,TRIT1,ATRX,SWAP70,NADK2,RAB11A,IRAK1,DGKQ,IP6K1,SRCAP,STK35,CDKL1,DDX5,RCC1L,STK19,ARHGEF7,ATP13A3,RAB6A,MAP4K2,RIPK3,CAMK2D,VARS2,NOL9,TEC,TEP1,PIP5K1C,HELQ,DALRD3,GSK3B,ARFRP1,…
GO: Molecular Function	GO:0061733	peptide-lysine-N-acetyltransferase activity		0.0003913	0.3745	0.01779	0.1324	8	74	ESCO1,TADA3,ING3,ATF2,KANSL1,KAT2A,SRCAP,METTL8
GO: Molecular Function	GO:0140098	catalytic activity, acting on RNA		0.000409	0.3914	0.01779	0.1324	23	438	EPRS1,AICDA,NT5C3A,RNASEK,RAD54B,TSEN34,TRMT5,XRN2,POLR2D,SAMHD1,ZCCHC4,TRMT2A,FARS2,ENDOV,TRIT1,DDX5,TASOR,CNOT2,VARS2,DALRD3,RESF1,METTL8,PAN3
GO: Molecular Function	GO:0004520	endodeoxyribonuclease activity		0.000429	0.4105	0.01785	0.1328	8	75	ENDOV,EME1,DNASE1,DNASE2,SLX1A,REXO4,CECR2,TATDN1
GO: Molecular Function	GO:0019783	ubiquitin-like protein-specific protease activity		0.000576	0.5512	0.02093	0.1557	21	393	TRAF6,UFSP2,MDM4,MYSM1,ZUP1,MINDY3,ABRAXAS1,USP1,TADA3,INO80E,USP28,ULK3,ARRB2,KAT2A,ATXN7L3,ATG16L1,ITCH,SMURF1,USP40,NPRL3,SMAD2
GO: Molecular Function	GO:0008080	N-acetyltransferase activity		0.0005838	0.5587	0.02093	0.1557	9	98	ESCO1,NAA35,TADA3,ING3,ATF2,KANSL1,KAT2A,SRCAP,METTL8
GO: Molecular Function	GO:0017130	poly(C) RNA binding		0.0005897	0.5643	0.02093	0.1557	2	2	HNRNPU,PABPC4
GO: Molecular Function	GO:0016888	endodeoxyribonuclease activity, producing 5'-phosphomonoesters		0.0006089	0.5828	0.02093	0.1557	4	17	ENDOV,DNASE1,SLX1A,TATDN1
GO: Molecular Function	GO:0004842	ubiquitin-protein transferase activity		0.0006123	0.586	0.02093	0.1557	23	451	CDK8,TRAF6,RNF181,TTC3,ERCC8,RNF214,UBA7,UBE2V2,HACE1,MED23,TRAF7,UBE2J1,TRIM33,FBXO44,HERC4,ITCH,RBBP6,DMAC2,SMURF1,CUL5,RNF146,CBX8,FBXW7
GO: Molecular Function	GO:0008134	transcription factor binding		0.0006384	0.611	0.02107	0.1568	33	750	ZMYND8,HNRNPU,BPTF,MTA3,BAIAP2,USF2,TADA3,MIER2,ATF2,PIAS4,YEATS2,NCOR1,NCOR2,DCAF1,BDP1,ZBTB17,DGKQ,KAT2A,DDX5,STRN,NFATC3,CNOT2,ZMIZ1,JMJD1C,GSK3B,CCNT1,EEF1D,BRF1,PSIP1,CBX5,TLE3,TP53BP1,SMAD2
GO: Molecular Function	GO:0008047	enzyme activator activity		0.0007702	0.7371	0.02457	0.1828	26	546	RALGAPA1,ARHGAP30,FAM13B,DEPDC1,MADD,VPS9D1,ARHGAP4,TBC1D10B,SIPA1L1,PHACTR4,RACGAP1,FLCN,DAB2IP,DGKQ,GIT2,TBC1D10C,BNIP2,RASA4B,RAB6A,TOR1AIP2,STXBP5,ARHGAP9,TBC1D17,CCNT1,NPRL3,LTC4S
GO: Molecular Function	GO:0005543	phospholipid binding		0.0008482	0.8118	0.02619	0.1949	23	462	PLEKHN1,PLA2G15,MFGE8,PLCB2,EEA1,PICK1,RUBCNL,NUP35,PITPNM1,RACGAP1,DAB2IP,MYO1G,SNX4,ZCCHC2,SNX19,STAP1,ITPR1,FCHSD2,RASA4B,SMURF1,ARHGAP9,TEC,SCARB2
GO: Molecular Function	GO:0032559	adenyl ribonucleotide binding		0.0008919	0.8536	0.02667	0.1985	57	1555	CDK8,EPRS1,PNKP,CCT3,STK38,HNRNPU,STRADB,UBA7,RAD54B,MKI67,MLH1,NLRC5,AKT2,FGR,TIMM44,MAP4K4,UBE2J1,PGS1,EP400,DGKD,MSH5,ACSF2,MAPKAPK5,STK16,ULK3,CSK,FARS2,CHTF18,MAPK7,MAP2K7,DCAF1,MYO1G,TRIT1,ATRX,SWAP70,NADK2,IRAK1,DGKQ,IP6K1,SRCAP,STK35,CDKL1,DDX5,STK19,ATP13A3,MAP4K2,RIPK3,CAMK2D,VARS2,NOL9,TEC,TEP1,PIP5K1C,HELQ,DALRD3,GSK3B,PAN3
GO: Molecular Function	GO:0030554	adenyl nucleotide binding		0.001052	1	0.03018	0.2246	57	1566	CDK8,EPRS1,PNKP,CCT3,STK38,HNRNPU,STRADB,UBA7,RAD54B,MKI67,MLH1,NLRC5,AKT2,FGR,TIMM44,MAP4K4,UBE2J1,PGS1,EP400,DGKD,MSH5,ACSF2,MAPKAPK5,STK16,ULK3,CSK,FARS2,CHTF18,MAPK7,MAP2K7,DCAF1,MYO1G,TRIT1,ATRX,SWAP70,NADK2,IRAK1,DGKQ,IP6K1,SRCAP,STK35,CDKL1,DDX5,STK19,ATP13A3,MAP4K2,RIPK3,CAMK2D,VARS2,NOL9,TEC,TEP1,PIP5K1C,HELQ,DALRD3,GSK3B,PAN3
GO: Molecular Function	GO:0140034	methylation-dependent protein binding		0.001104	1	0.03018	0.2246	7	67	ZMYND8,ING3,MTF2,ATRX,CBX5,CBX8,TP53BP1
GO: Molecular Function	GO:0035064	methylated histone binding		0.001104	1	0.03018	0.2246	7	67	ZMYND8,ING3,MTF2,ATRX,CBX5,CBX8,TP53BP1
GO: Molecular Function	GO:0003746	translation elongation factor activity		0.001171	1	0.03113	0.2316	4	20	ABTB1,HBS1L,EEF1D,EIF5A
GO: Molecular Function	GO:0032555	purine ribonucleotide binding		0.001303	1	0.03371	0.2508	67	1930	CDK8,EPRS1,PNKP,CCT3,STK38,DNAJC27,HNRNPU,STRADB,GUF1,UBA7,RAD54B,MKI67,MLH1,NLRC5,AKT2,FGR,TIMM44,MAP4K4,UBE2J1,PGS1,GNL3L,EP400,DGKD,SAMHD1,MSH5,ACSF2,MAPKAPK5,STK16,ULK3,CSK,FARS2,CHTF18,MAPK7,MAP2K7,DCAF1,MYO1G,HBS1L,TRIT1,ATRX,SWAP70,NADK2,RAB11A,IRAK1,DGKQ,IP6K1,SRCAP,STK35,CDKL1,DDX5,RCC1L,STK19,ARHGEF7,ATP13A3,RAB6A,MAP4K2,RIPK3,CAMK2D,VARS2,NOL9,TEC,TEP1,PIP5K1C,HELQ,DALRD3,GSK3B,ARFRP1,…
GO: Molecular Function	GO:0003720	telomerase activity		0.001342	1	0.0338	0.2516	8	89	PNKP,CCT3,HNRNPU,PML,GNL3L,MAPKAPK5,MAP2K7,TEP1
GO: Molecular Function	GO:0070064	proline-rich region binding		0.001419	1	0.03482	0.2591	4	21	BAIAP2,PRPF40A,CSK,ABI2
GO: Molecular Function	GO:0140297	DNA-binding transcription factor binding		0.001527	1	0.03602	0.2681	20	396	ZMYND8,MTA3,USF2,TADA3,MIER2,ATF2,NCOR1,NCOR2,DCAF1,DGKQ,DDX5,STRN,JMJD1C,GSK3B,EEF1D,PSIP1,CBX5,TLE3,TP53BP1,SMAD2
GO: Molecular Function	GO:0032553	ribonucleotide binding		0.001626	1	0.03602	0.2681	67	1947	CDK8,EPRS1,PNKP,CCT3,STK38,DNAJC27,HNRNPU,STRADB,GUF1,UBA7,RAD54B,MKI67,MLH1,NLRC5,AKT2,FGR,TIMM44,MAP4K4,UBE2J1,PGS1,GNL3L,EP400,DGKD,SAMHD1,MSH5,ACSF2,MAPKAPK5,STK16,ULK3,CSK,FARS2,CHTF18,MAPK7,MAP2K7,DCAF1,MYO1G,HBS1L,TRIT1,ATRX,SWAP70,NADK2,RAB11A,IRAK1,DGKQ,IP6K1,SRCAP,STK35,CDKL1,DDX5,RCC1L,STK19,ARHGEF7,ATP13A3,RAB6A,MAP4K2,RIPK3,CAMK2D,VARS2,NOL9,TEC,TEP1,PIP5K1C,HELQ,DALRD3,GSK3B,ARFRP1,…
GO: Molecular Function	GO:0004402	histone acetyltransferase activity		0.001688	1	0.03602	0.2681	7	72	TADA3,ING3,ATF2,KANSL1,KAT2A,SRCAP,METTL8
GO: Molecular Function	GO:0016894	endonuclease activity, active with either ribo- or deoxyribonucleic acids and producing 3'-phosphomonoesters		0.001702	1	0.03602	0.2681	4	22	TSEN34,EME1,DNASE2,SLX1A
GO: Molecular Function	GO:0017076	purine nucleotide binding		0.001711	1	0.03602	0.2681	67	1951	CDK8,EPRS1,PNKP,CCT3,STK38,DNAJC27,HNRNPU,STRADB,GUF1,UBA7,RAD54B,MKI67,MLH1,NLRC5,AKT2,FGR,TIMM44,MAP4K4,UBE2J1,PGS1,GNL3L,EP400,DGKD,SAMHD1,MSH5,ACSF2,MAPKAPK5,STK16,ULK3,CSK,FARS2,CHTF18,MAPK7,MAP2K7,DCAF1,MYO1G,HBS1L,TRIT1,ATRX,SWAP70,NADK2,RAB11A,IRAK1,DGKQ,IP6K1,SRCAP,STK35,CDKL1,DDX5,RCC1L,STK19,ARHGEF7,ATP13A3,RAB6A,MAP4K2,RIPK3,CAMK2D,VARS2,NOL9,TEC,TEP1,PIP5K1C,HELQ,DALRD3,GSK3B,ARFRP1,…
GO: Molecular Function	GO:0101005	ubiquitinyl hydrolase activity		0.001761	1	0.03602	0.2681	16	289	TRAF6,MDM4,MYSM1,ZUP1,MINDY3,ABRAXAS1,USP1,TADA3,INO80E,USP28,ARRB2,KAT2A,ATXN7L3,ITCH,USP40,SMAD2
GO: Molecular Function	GO:0036459	thiol-dependent ubiquitinyl hydrolase activity		0.001761	1	0.03602	0.2681	16	289	TRAF6,MDM4,MYSM1,ZUP1,MINDY3,ABRAXAS1,USP1,TADA3,INO80E,USP28,ARRB2,KAT2A,ATXN7L3,ITCH,USP40,SMAD2
GO: Molecular Function	GO:0016896	exoribonuclease activity, producing 5'-phosphomonoesters		0.001807	1	0.03602	0.2681	6	54	AICDA,XRN2,TASOR,CNOT2,RESF1,PAN3
GO: Molecular Function	GO:0004529	exodeoxyribonuclease activity		0.001807	1	0.03602	0.2681	6	54	UBE2V2,XRN2,SAMHD1,SLX1A,REXO4,TATDN1
GO: Molecular Function	GO:0070412	R-SMAD binding		0.00238	1	0.04617	0.3436	4	24	TRIM33,DDX5,SMURF1,SMAD2
GO: Molecular Function	GO:0044389	ubiquitin-like protein ligase binding		0.002412	1	0.04617	0.3436	17	326	TRAF1,TRAF6,AICDA,PML,UBE2J1,SLF1,PIAS4,ARRB2,SIPA1L1,ZNF746,ITCH,GSK3B,CUL5,ABI2,PCBP2,SMAD2,FBXW7
GO: Biological Process	GO:0006259	DNA metabolic process		8.374e-09	4.181e-05	4.181e-05	0.0003802	56	1080	PNKP,AICDA,CCT3,ESCO1,HNRNPU,ERCC8,UBE2V2,ABRAXAS1,RAD54B,MLH1,HEMK1,USP1,PICK1,PML,INO80E,REV1,XRN2,GNL3L,SLF1,USP28,POLR2D,SAMHD1,MSH5,MAPKAPK5,CEP63,PIAS4,RAD51AP1,ARRB2,CHTF18,FLCN,ENDOV,MAP2K7,DCAF1,EME1,ATRX,SWAP70,EMSY,PTPRC,TASOR,DNASE1,DNASE2,SLX1A,REXO4,RBBP6,CAMK2D,CECR2,TEP1,HELQ,GSK3B,NDFIP1,RESF1,EHMT1,TATDN1,CBX8,TP53BP1,FBXW7
GO: Biological Process	GO:0051276	chromosome organization		4.636e-08	0.0002315	0.0001157	0.001052	61	1287	PNKP,AICDA,CCT3,IKZF1,ESCO1,MYSM1,HNRNPU,ERCC8,BPTF,MTA3,ABRAXAS1,RAD54B,MKI67,MLH1,TADA3,PML,INO80E,MIER2,GNL3L,CENPT,SLF1,ING3,EP400,MTF2,BAZ2B,MSH5,MAPKAPK5,ATF2,CEP63,YEATS2,NCOR1,KANSL1,CHTF18,RACGAP1,FLCN,L3MBTL3,MAP2K7,DCAF1,ATRX,RAB11A,KAT2A,SRCAP,EMSY,ATXN7L3,TASOR,SLX1A,CAMK2D,CECR2,SUN1,MAU2,ZMIZ1,TEP1,HELQ,JMJD1C,CEP55,ITGB3BP,RESF1,EHMT1,METTL8,CBX8,FBXW7
GO: Biological Process	GO:0006397	mRNA processing		2.228e-07	0.001112	0.0003708	0.003371	34	557	SRRM1,AICDA,MBNL1,HNRNPH1,HNRNPU,SCAF1,U2AF1,TSEN34,PPIH,THOC7,XRN2,SRSF5,POLR2D,PRPF40A,SF1,PCF11,LUC7L,LUC7L2,SRSF10,RBM26,SREK1,DDX5,ZC3H11A,RPUSD3,PCBP4,RBBP6,CLASRP,CCNT1,PSIP1,SLTM,ELAVL1,PAN3,SRRM2,PCBP2
GO: Biological Process	GO:0016071	mRNA metabolic process		3.119e-07	0.001557	0.0003893	0.00354	46	901	SRRM1,AICDA,MBNL1,PLEKHN1,HNRNPH1,HNRNPU,SCAF1,U2AF1,TSEN34,MLH1,FASTKD3,PPIH,THOC7,XRN2,SRSF5,POLR2D,PRPF40A,SF1,PCF11,LUC7L,LUC7L2,PUM1,HBS1L,SRSF10,PABPC4,RBM26,TNRC6B,SREK1,DDX5,CSDE1,ZC3H11A,RPUSD3,PCBP4,CNOT2,RBBP6,CLASRP,CCNT1,EEF1D,BRF1,PSIP1,SLTM,ELAVL1,METTL8,PAN3,SRRM2,PCBP2
GO: Biological Process	GO:0006974	cellular response to DNA damage stimulus		4.584e-07	0.002289	0.0004263	0.003876	45	884	PNKP,TRAF6,MDM4,ERCC8,UBA7,UBE2V2,ABRAXAS1,RAD54B,MLH1,USP1,MTCH2,PML,INO80E,REV1,OARD1,AEN,XRN2,SLF1,USP28,MCTS1,POLR2D,SAMHD1,MSH5,ATF2,ELL3,CEP63,PIAS4,RAD51AP1,ENDOV,EME1,ATRX,EMSY,DDX5,BRAT1,PCBP4,CNOT2,SLX1A,REXO4,HTRA2,RBBP6,HELQ,CBX5,CBX8,TP53BP1,FBXW7
GO: Biological Process	GO:0051054	positive regulation of DNA metabolic process		5.123e-07	0.002558	0.0004263	0.003876	19	214	PNKP,CCT3,ERCC8,UBE2V2,ABRAXAS1,MLH1,PML,SLF1,MAPKAPK5,ARRB2,CHTF18,MAP2K7,ATRX,PTPRC,SLX1A,CAMK2D,GSK3B,CBX8,TP53BP1
GO: Biological Process	GO:0051052	regulation of DNA metabolic process		3.736e-06	0.01865	0.002665	0.02423	25	389	PNKP,CCT3,HNRNPU,ERCC8,UBE2V2,ABRAXAS1,MLH1,USP1,PML,GNL3L,SLF1,MAPKAPK5,RAD51AP1,ARRB2,CHTF18,FLCN,MAP2K7,ATRX,PTPRC,SLX1A,CAMK2D,GSK3B,NDFIP1,CBX8,TP53BP1
GO: Biological Process	GO:0007049	cell cycle		1.268e-05	0.06331	0.007914	0.07197	74	1971	CDK8,AICDA,SKA2,IKZF1,MDM4,ESCO1,HNRNPU,PHC3,STRADB,MTA3,ABRAXAS1,HACE1,RAD54B,MKI67,MLH1,TP53I13,AKT2,TADA3,MNT,PML,FLT3LG,CENPT,SLF1,SRSF5,USP28,MCTS1,MSH5,ATF2,PRPF40A,MADD,CEP63,NCOR1,CHTF18,PHACTR4,RACGAP1,FLCN,MAPK7,PUM1,MYBL1,TJP3,DAB2IP,EME1,ZBTB17,ATRX,ENTR1,RAB11A,KAT2A,STK35,CDKL1,BNIP2,PTPRC,CCNL1,DLG1,PCBP4,CNOT2,PCNP,HTRA2,CAMK2D,CECR2,CNTRL,SUN1,MAU2,HELQ,GSK3B,CEP55,ITGB3BP,CUL5,C…
GO: Biological Process	GO:0044265	cellular macromolecule catabolic process		1.47e-05	0.07339	0.008154	0.07415	51	1201	TTC3,PLEKHN1,HNRNPU,ERCC8,UBA7,UBE2V2,HACE1,MLH1,FASTKD3,USP1,PML,UBE2J1,XRN2,USP28,POLR2D,DENND3,WDR91,ARRB2,FBXO44,PUM1,DAB2IP,HBS1L,PABPC4,GBA,TNRC6B,NRROS,DDX5,CSDE1,PCBP4,DNASE1,CNOT2,DNASE2,PCNP,REXO4,ITCH,HTRA2,RBBP6,CECR2,DMAC2,SMURF1,GSK3B,NDFIP1,CUL5,BRF1,RNF146,USP40,ELAVL1,PAN3,PCBP2,CRBN,FBXW7
GO: Biological Process	GO:0090305	nucleic acid phosphodiester bond hydrolysis		1.849e-05	0.09234	0.008428	0.07663	23	374	PNKP,AICDA,RNASEK,UBE2V2,TSEN34,AEN,XRN2,SAMHD1,PCF11,ENDOV,EME1,TASOR,DNASE1,CNOT2,DNASE2,SLX1A,REXO4,REXO5,CECR2,NOL9,RESF1,PAN3,TATDN1
GO: Biological Process	GO:0007264	small GTPase mediated signal transduction		1.857e-05	0.0927	0.008428	0.07663	31	594	RALGAPA1,LZTR1,RGS19,DNAJC27,ARHGAP30,FAM13B,HACE1,BAIAP2,MAP4K4,USP28,PLEKHG2,MAPKAPK5,MADD,ARHGAP4,RFXANK,SIPA1L1,PHACTR4,RACGAP1,FLCN,DAB2IP,DOCK11,RAB11A,EPS8L1,BNIP2,STK19,ARHGEF7,RASA4B,RAB6A,CAMK2D,ARHGAP9,ABI2
GO: Biological Process	GO:0006325	chromatin organization		2.382e-05	0.1189	0.009912	0.09013	39	841	AICDA,IKZF1,MYSM1,HNRNPU,BPTF,MTA3,ABRAXAS1,MKI67,TADA3,PML,INO80E,MIER2,CENPT,ING3,EP400,MTF2,BAZ2B,ATF2,YEATS2,NCOR1,KANSL1,FLCN,L3MBTL3,DCAF1,ATRX,KAT2A,SRCAP,EMSY,ATXN7L3,TASOR,CAMK2D,CECR2,ZMIZ1,JMJD1C,ITGB3BP,RESF1,EHMT1,METTL8,CBX8
GO: Biological Process	GO:0070647	protein modification by small protein conjugation or removal		3.16e-05	0.1578	0.01214	0.1103	48	1138	CDK8,TRAF6,LZTR1,RNF181,RUSC1,MDM4,TTC3,MYSM1,ERCC8,RNF214,MINDY3,UBA7,UBE2V2,ABRAXAS1,HACE1,MED23,USP1,TADA3,INO80E,TRAF7,UBE2J1,GNL3L,USP28,NUP35,PIAS4,TRIM33,ARRB2,FBXO44,HERC4,DCAF1,DCAF6,KAT2A,ATXN7L3,PCNP,ITCH,RBBP6,DMAC2,SMURF1,ZMIZ1,NDFIP1,CUL5,NMI,RNF146,USP40,CRBN,CBX8,SMAD2,FBXW7
GO: Biological Process	GO:0043547	positive regulation of GTPase activity		3.444e-05	0.172	0.01228	0.1117	24	416	RALGAPA1,ARHGAP30,FAM13B,AKT2,MAP4K4,DEPDC1,VPS9D1,ARHGAP4,TBC1D10B,SIPA1L1,RACGAP1,FLCN,DAB2IP,DOCK11,GIT2,TBC1D10C,BNIP2,ARHGEF7,RASA4B,STXBP5,ARHGAP9,GSK3B,TBC1D17,NPRL3
GO: Biological Process	GO:0010638	positive regulation of organelle organization		3.696e-05	0.1845	0.0123	0.1119	33	675	PNKP,CCT3,CFL2,HNRNPU,AKT2,BAIAP2,PICK1,PML,SLF1,TAPT1,MTF2,MAPKAPK5,NCOR1,MAP2K7,ATRX,SWAP70,ENTR1,GBA,KAT2A,MFF,STAP1,FCHSD2,DLG1,TASOR,CNOT2,SLX1A,HTRA2,SMURF1,GSK3B,RESF1,ABI2,PAN3,FBXW7
GO: Biological Process	GO:0008380	RNA splicing		4.133e-05	0.2064	0.0129	0.1173	26	476	SRRM1,MBNL1,HNRNPH1,HNRNPU,SCAF1,U2AF1,TSEN34,AKT2,PPIH,THOC7,SRSF5,POLR2D,PRPF40A,SF1,PCF11,LUC7L,LUC7L2,SRSF10,SREK1,DDX5,PCBP4,CLASRP,PSIP1,ELAVL1,SRRM2,PCBP2
GO: Biological Process	GO:0006278	RNA-dependent DNA biosynthetic process		5.601e-05	0.2797	0.01645	0.1496	11	113	PNKP,AICDA,CCT3,HNRNPU,PML,GNL3L,MAPKAPK5,MAP2K7,TASOR,TEP1,RESF1
GO: Biological Process	GO:0006310	DNA recombination		7.881e-05	0.3935	0.02186	0.1988	19	304	AICDA,RAD54B,MLH1,INO80E,XRN2,SAMHD1,MSH5,CEP63,RAD51AP1,CHTF18,DCAF1,EME1,SWAP70,PTPRC,SLX1A,TEP1,HELQ,NDFIP1,TP53BP1
GO: Biological Process	GO:0033043	regulation of organelle organization		9.23e-05	0.4609	0.02426	0.2206	54	1391	PNKP,AICDA,CCT3,CFL2,ZMYND8,SKA2,HNRNPU,MKI67,AKT2,BAIAP2,FGR,TADA3,PICK1,PML,GNL3L,SLF1,TAPT1,MTF2,PLEKHG2,MAPKAPK5,SLAMF1,NCOR1,TBC1D10B,ARRB2,SIPA1L1,FLCN,MAP2K7,ATRX,SWAP70,ENTR1,GBA,KAT2A,CDKL1,MFF,STAP1,TBC1D10C,FCHSD2,DLG1,TASOR,CNOT2,SLX1A,HTRA2,CAMK2D,CNTRL,SMURF1,GSK3B,TBC1D17,RESF1,ABI2,SCARB2,NPRL3,PAN3,BORA,FBXW7
GO: Biological Process	GO:1904356	regulation of telomere maintenance via telomere lengthening		0.0001004	0.5013	0.02506	0.2279	8	64	PNKP,CCT3,HNRNPU,PML,GNL3L,MAPKAPK5,MAP2K7,SLX1A
GO: Biological Process	GO:0039694	viral RNA genome replication		0.0001072	0.5354	0.02549	0.2318	6	34	AICDA,EEA1,TASOR,ATG16L1,RESF1,PCBP2
GO: Biological Process	GO:0032204	regulation of telomere maintenance		0.0001262	0.6301	0.02766	0.2515	9	84	PNKP,CCT3,HNRNPU,PML,GNL3L,MAPKAPK5,MAP2K7,ATRX,SLX1A
GO: Biological Process	GO:0007059	chromosome segregation		0.0001277	0.6376	0.02766	0.2515	20	342	SKA2,ESCO1,HNRNPU,MKI67,MLH1,CENPT,SLF1,MSH5,CEP63,CHTF18,RACGAP1,PUM1,EME1,ATRX,RAB11A,SUN1,MAU2,HELQ,CEP55,FBXW7
GO: Biological Process	GO:0016569	covalent chromatin modification		0.0001357	0.6774	0.02766	0.2515	26	512	AICDA,MYSM1,MTA3,TADA3,PML,MIER2,ING3,EP400,MTF2,ATF2,YEATS2,NCOR1,KANSL1,FLCN,DCAF1,ATRX,KAT2A,SRCAP,ATXN7L3,TASOR,CAMK2D,JMJD1C,RESF1,EHMT1,METTL8,CBX8
GO: Biological Process	GO:2000278	regulation of DNA biosynthetic process		0.0001399	0.6986	0.02766	0.2515	11	125	PNKP,CCT3,HNRNPU,PML,GNL3L,MAPKAPK5,ARRB2,CHTF18,MAP2K7,CAMK2D,GSK3B
GO: Biological Process	GO:2001252	positive regulation of chromosome organization		0.0001473	0.7354	0.02766	0.2515	14	193	PNKP,CCT3,HNRNPU,PML,SLF1,MTF2,MAPKAPK5,NCOR1,MAP2K7,ATRX,KAT2A,TASOR,SLX1A,RESF1
GO: Biological Process	GO:0010833	telomere maintenance via telomere lengthening		0.0001514	0.7562	0.02766	0.2515	9	86	PNKP,CCT3,HNRNPU,PML,GNL3L,MAPKAPK5,MAP2K7,SLX1A,TEP1
GO: Biological Process	GO:0051130	positive regulation of cellular component organization		0.0001551	0.7744	0.02766	0.2515	52	1351	DLG5,PNKP,CCT3,CFL2,ZMYND8,IKZF1,HNRNPU,UBE2V2,AGER,AKT2,BAIAP2,MAP4K4,PICK1,PML,FLT3LG,SLF1,TAPT1,MTF2,MAPKAPK5,NCOR1,ARRB2,MAP2K7,DAB2IP,ATRX,SWAP70,DOCK11,ENTR1,RAB11A,GBA,EPS8L1,KAT2A,MFF,STAP1,RETREG3,ITPR1,PARP6,FCHSD2,PLEKHM2,ARHGEF7,DLG1,TASOR,CNOT2,SLX1A,HTRA2,SMURF1,GSK3B,RESF1,ABI2,SCARB2,EIF5A,PAN3,FBXW7
GO: Biological Process	GO:0032206	positive regulation of telomere maintenance		0.0001703	0.8501	0.02931	0.2665	7	52	PNKP,CCT3,PML,MAPKAPK5,MAP2K7,ATRX,SLX1A
GO: Biological Process	GO:0043087	regulation of GTPase activity		0.0001916	0.9566	0.03189	0.2899	25	494	RALGAPA1,ARHGAP30,FAM13B,AKT2,MAP4K4,DEPDC1,VPS9D1,ARHGAP4,TBC1D10B,ARRB2,SIPA1L1,RACGAP1,FLCN,DAB2IP,DOCK11,GIT2,TBC1D10C,BNIP2,ARHGEF7,RASA4B,STXBP5,ARHGAP9,GSK3B,TBC1D17,NPRL3
GO: Biological Process	GO:0006376	mRNA splice site selection		0.0002167	1	0.03441	0.3129	7	54	MBNL1,SRSF5,SF1,LUC7L,LUC7L2,SRSF10,PSIP1
GO: Biological Process	GO:0051168	nuclear export		0.0002249	1	0.03441	0.3129	14	201	SRRM1,DNAJC27,U2AF1,STRADB,EIF4ENIF1,THOC7,SRSF5,POLR2D,NUP35,RBM26,ZC3H11A,SMURF1,GSK3B,EIF5A
GO: Biological Process	GO:0032210	regulation of telomere maintenance via telomerase		0.0002435	1	0.03441	0.3129	7	55	PNKP,CCT3,HNRNPU,PML,GNL3L,MAPKAPK5,MAP2K7
GO: Biological Process	GO:0000398	mRNA splicing, via spliceosome		0.0002532	1	0.03441	0.3129	21	388	SRRM1,MBNL1,HNRNPH1,HNRNPU,U2AF1,PPIH,SRSF5,POLR2D,PRPF40A,SF1,PCF11,LUC7L,LUC7L2,SRSF10,SREK1,DDX5,PCBP4,PSIP1,ELAVL1,SRRM2,PCBP2
GO: Biological Process	GO:0000377	RNA splicing, via transesterification reactions with bulged adenosine as nucleophile		0.0002532	1	0.03441	0.3129	21	388	SRRM1,MBNL1,HNRNPH1,HNRNPU,U2AF1,PPIH,SRSF5,POLR2D,PRPF40A,SF1,PCF11,LUC7L,LUC7L2,SRSF10,SREK1,DDX5,PCBP4,PSIP1,ELAVL1,SRRM2,PCBP2
GO: Biological Process	GO:0007004	telomere maintenance via telomerase		0.000255	1	0.03441	0.3129	8	73	PNKP,CCT3,HNRNPU,PML,GNL3L,MAPKAPK5,MAP2K7,TEP1
GO: Biological Process	GO:1905324	telomere-telomerase complex assembly		0.000255	1	0.03441	0.3129	8	73	PNKP,CCT3,HNRNPU,PML,GNL3L,MAPKAPK5,MAP2K7,TEP1
GO: Biological Process	GO:0006281	DNA repair		0.0002624	1	0.03448	0.3135	27	564	PNKP,ERCC8,UBE2V2,ABRAXAS1,RAD54B,MLH1,USP1,PML,INO80E,REV1,XRN2,SLF1,USP28,POLR2D,SAMHD1,MSH5,PIAS4,RAD51AP1,ENDOV,EME1,ATRX,EMSY,SLX1A,REXO4,HELQ,CBX8,TP53BP1
GO: Biological Process	GO:0000375	RNA splicing, via transesterification reactions		0.0002807	1	0.03594	0.3268	21	391	SRRM1,MBNL1,HNRNPH1,HNRNPU,U2AF1,PPIH,SRSF5,POLR2D,PRPF40A,SF1,PCF11,LUC7L,LUC7L2,SRSF10,SREK1,DDX5,PCBP4,PSIP1,ELAVL1,SRRM2,PCBP2
GO: Biological Process	GO:0007131	reciprocal meiotic recombination		0.0003051	1	0.03808	0.3462	7	57	RAD54B,MLH1,MSH5,CEP63,CHTF18,EME1,HELQ
GO: Biological Process	GO:2000573	positive regulation of DNA biosynthetic process		0.000337	1	0.04044	0.3678	8	76	PNKP,CCT3,MAPKAPK5,ARRB2,CHTF18,MAP2K7,CAMK2D,GSK3B
GO: Biological Process	GO:0035825	homologous recombination		0.0003402	1	0.04044	0.3678	7	58	RAD54B,MLH1,MSH5,CEP63,CHTF18,EME1,HELQ
GO: Biological Process	GO:0043085	positive regulation of catalytic activity		0.0003656	1	0.04245	0.386	58	1611	RALGAPA1,PNKP,TRAF6,ARHGAP30,FAM13B,HNRNPU,STRADB,AGER,AKT2,PLCB2,FGR,MAP4K4,MTCH2,PICK1,PML,TRAF7,DGKD,DEPDC1,MAPKAPK5,MADD,VPS9D1,ARHGAP4,TBC1D10B,ARRB2,CSK,CHTF18,SIPA1L1,PHACTR4,RACGAP1,FLCN,MAP2K7,DAB2IP,DOCK11,IRAK1,DGKQ,TAB2,GIT2,STAP1,TBC1D10C,BNIP2,PTPRC,ARHGEF7,DLG1,RASA4B,RAB6A,MAP4K2,TOR1AIP2,RIPK3,HTRA2,STXBP5,ARHGAP9,GSK3B,TBC1D17,CCNT1,NPRL3,LTC4S,BORA,FBXW7
GO: Biological Process	GO:0097193	intrinsic apoptotic signaling pathway		0.0003908	1	0.04434	0.4032	18	317	MLH1,MTCH2,PML,AEN,USP28,ELL3,CEP63,PIAS4,FLCN,MAPK7,DAB2IP,DDX5,ITPR1,RIPK3,HTRA2,GSK3B,CUL5,FBXW7
GO: Cellular Component	GO:0044451	nucleoplasm part		1.387e-10	9.651e-08	9.651e-08	6.875e-07	63	1191	CDK8,SRRM1,HNRNPU,U2AF1,EIF4ENIF1,MTA3,ABRAXAS1,HACE1,MKI67,MED23,PPIH,TADA3,PML,THOC7,CENPT,ING3,SRSF5,EP400,MTF2,USP28,POLR2D,POU6F1,ELL3,PRPF40A,SF1,PCF11,MED15,PIAS4,YEATS2,NCOR1,NCOR2,ZZZ3,KANSL1,LUC7L2,MAPK7,PUM1,SRSF10,ATRX,DGKQ,KAT2A,SREK1,SRCAP,STK35,ERBIN,ATXN7L3,STK19,UBAP2L,CCNL1,PCNP,REXO4,RBBP6,ICE2,GPATCH2,MAU2,ZMIZ1,CCNT1,ZNF106,CBX5,LRCH4,SLTM,EHMT1,SRRM2,TP53BP1
GO: Cellular Component	GO:0016604	nuclear body		4.102e-09	2.855e-06	1.427e-06	1.017e-05	46	799	SRRM1,HNRNPU,U2AF1,EIF4ENIF1,ABRAXAS1,HACE1,MKI67,PPIH,PML,THOC7,CENPT,SRSF5,EP400,USP28,POLR2D,POU6F1,PRPF40A,SF1,PIAS4,NCOR2,LUC7L2,MAPK7,PUM1,SRSF10,ATRX,DGKQ,SREK1,SRCAP,STK35,ERBIN,STK19,CCNL1,PCNP,REXO4,RBBP6,ICE2,GPATCH2,MAU2,ZMIZ1,ZNF106,CBX5,LRCH4,SLTM,EHMT1,SRRM2,TP53BP1
GO: Cellular Component	GO:1902562	H4 histone acetyltransferase complex		4.96e-06	0.003452	0.001151	0.008197	8	44	TADA3,ING3,EP400,YEATS2,ZZZ3,KANSL1,KAT2A,UBAP2L
GO: Cellular Component	GO:0016607	nuclear speck		1.538e-05	0.01071	0.00265	0.01887	24	406	SRRM1,HNRNPU,U2AF1,EIF4ENIF1,PPIH,THOC7,SRSF5,EP400,POLR2D,PRPF40A,LUC7L2,PUM1,SRSF10,DGKQ,SREK1,ERBIN,STK19,CCNL1,REXO4,RBBP6,GPATCH2,ZMIZ1,ZNF106,SRRM2
GO: Cellular Component	GO:0005671	Ada2/Gcn5/Ada3 transcription activator complex		1.903e-05	0.01325	0.00265	0.01887	5	16	TADA3,YEATS2,ZZZ3,KAT2A,UBAP2L
GO: Cellular Component	GO:1902493	acetyltransferase complex		5.039e-05	0.03507	0.00501	0.03569	10	95	NAA35,TADA3,ING3,EP400,YEATS2,ZZZ3,KANSL1,KAT2A,ATXN7L3,UBAP2L
GO: Cellular Component	GO:0031248	protein acetyltransferase complex		5.039e-05	0.03507	0.00501	0.03569	10	95	NAA35,TADA3,ING3,EP400,YEATS2,ZZZ3,KANSL1,KAT2A,ATXN7L3,UBAP2L
GO: Cellular Component	GO:1990234	transferase complex		9.098e-05	0.06333	0.006798	0.04842	36	821	CDK8,LZTR1,PDSS1,ERCC8,PHC3,NAA35,UBE2V2,EEA1,MED23,TADA3,TRAF7,ING3,EP400,MTF2,POLR2D,PIAS4,YEATS2,ZZZ3,KANSL1,FBXO44,ABTB1,DCAF1,DCAF6,KAT2A,ATXN7L3,UBAP2L,ITCH,DMAC2,CUL5,PIGQ,CCNT1,ORMDL1,CBX5,CRBN,CBX8,FBXW7
GO: Cellular Component	GO:0034399	nuclear periphery		9.336e-05	0.06498	0.006798	0.04842	12	144	SRRM1,CFL2,HNRNPU,ERCC8,PML,PRPF40A,NUP35,PIAS4,NCOR2,DGKQ,TEP1,PSIP1
GO: Cellular Component	GO:1902494	catalytic complex		9.767e-05	0.06798	0.006798	0.04842	57	1536	CDK8,SRRM1,LZTR1,PDSS1,HNRNPH1,HNRNPU,ERCC8,BPTF,U2AF1,PHC3,NAA35,MTA3,UBE2V2,TSEN34,EEA1,MED23,TADA3,INO80E,TRAF7,ING3,EP400,MTF2,POLR2D,PIAS4,YEATS2,NCOR1,NCOR2,ZZZ3,KANSL1,FBXO44,ABTB1,DCAF1,EME1,DCAF6,SNX4,KAT2A,SRCAP,SS18,DDX5,ITPR1,ATXN7L3,UBAP2L,ITCH,HTRA2,CECR2,DMAC2,HELQ,CUL5,PIGQ,CCNT1,ORMDL1,CBX5,WDR78,SRRM2,CRBN,CBX8,FBXW7
GO: Cellular Component	GO:0000123	histone acetyltransferase complex		0.000114	0.07933	0.007212	0.05137	9	85	TADA3,ING3,EP400,YEATS2,ZZZ3,KANSL1,KAT2A,ATXN7L3,UBAP2L
GO: Cellular Component	GO:0072686	mitotic spindle		0.0001875	0.1305	0.01087	0.07745	10	111	AGBL5,HNRNPU,TADA3,EML3,YEATS2,NCOR1,RACGAP1,KAT2A,CNTRL,MAP11
GO: Cellular Component	GO:0016363	nuclear matrix		0.0003089	0.215	0.01654	0.1178	10	118	SRRM1,CFL2,HNRNPU,ERCC8,PML,PRPF40A,PIAS4,NCOR2,DGKQ,TEP1
GO: Cellular Component	GO:0070603	SWI/SNF superfamily-type complex		0.0003704	0.2578	0.01841	0.1312	8	79	BPTF,MTA3,INO80E,ING3,EP400,SRCAP,SS18,CECR2
GO: Cellular Component	GO:1904949	ATPase complex		0.0008425	0.5864	0.03909	0.2785	9	111	BPTF,MTA3,INO80E,ING3,EP400,SRCAP,SS18,CECR2,HELQ
GO: Cellular Component	GO:0005681	spliceosomal complex		0.0009738	0.6777	0.04004	0.2852	12	186	SRRM1,HNRNPH1,HNRNPU,U2AF1,PPIH,PRPF40A,SF1,LUC7L,LUC7L2,SREK1,DDX5,SRRM2
GO: Cellular Component	GO:0000792	heterochromatin		0.00102	0.7096	0.04004	0.2852	9	114	IKZF1,PML,EME1,ATRX,TASOR,PBX4,PSIP1,CBX5,CBX8
GO: Cellular Component	GO:0000151	ubiquitin ligase complex		0.001039	0.7232	0.04004	0.2852	16	296	CDK8,LZTR1,ERCC8,PHC3,MED23,TRAF7,FBXO44,ABTB1,DCAF1,DCAF6,ITCH,DMAC2,CUL5,CRBN,CBX8,FBXW7
GO: Cellular Component	GO:0000118	histone deacetylase complex		0.001093	0.7608	0.04004	0.2852	7	72	MTA3,ING3,EP400,NCOR1,NCOR2,SRCAP,CBX5
GO: Cellular Component	GO:0031618	nuclear pericentric heterochromatin		0.001169	0.8136	0.04068	0.2898	3	10	IKZF1,ATRX,CBX5
GO: Cellular Component	GO:0036464	cytoplasmic ribonucleoprotein granule		0.001307	0.9097	0.04332	0.3086	13	219	AICDA,MBNL1,HNRNPU,EIF4ENIF1,POLR2D,PITPNM1,PUM1,PABPC4,TNRC6B,CNOT2,TIAL1,ELAVL1,PAN3
Pathway	1269688	Processing of Capped Intron-Containing Pre-mRNA	BioSystems: REACTOME	1.683e-05	0.02284	0.01947	0.1517	18	248	SRRM1,HNRNPH1,HNRNPU,U2AF1,PPIH,THOC7,SRSF5,POLR2D,PRPF40A,SF1,NUP35,PCF11,SRSF10,DDX5,ZC3H11A,ELAVL1,SRRM2,PCBP2
Pathway	1269690	mRNA Splicing - Major Pathway	BioSystems: REACTOME	2.87e-05	0.03895	0.01947	0.1517	15	188	SRRM1,HNRNPH1,HNRNPU,U2AF1,PPIH,SRSF5,POLR2D,PRPF40A,SF1,PCF11,SRSF10,DDX5,ELAVL1,SRRM2,PCBP2
Pathway	1269689	mRNA Splicing	BioSystems: REACTOME	4.66e-05	0.06324	0.02108	0.1642	15	196	SRRM1,HNRNPH1,HNRNPU,U2AF1,PPIH,SRSF5,POLR2D,PRPF40A,SF1,PCF11,SRSF10,DDX5,ELAVL1,SRRM2,PCBP2

## Sheet: Toppgene_GO_AS_genes in LZ
Category	ID	Name	Source	p-value	q-value Bonferroni	q-value FDR B&H	q-value FDR B&Y	Hit Count in Query List	Hit Count in Genome	Hit in Query List
GO: Molecular Function	GO:0019787	ubiquitin-like protein transferase activity		4.685e-12	5.988e-09	5.988e-09	4.629e-08	60	564	CBLL1,RNF181,MDM2,BRAP,TBC1D14,PIP4K2B,RNF138,ATG7,IFT20,RNF135,BIRC2,G2E3,TRIM33,RNF123,UBE2T,CHFR,NEURL4,UBR1,RNF130,BARD1,TRIM24,KLHL20,MALT1,BRCA1,PACS2,TAF1,CNOT4,MGRN1,UBR2,HECTD4,UFL1,WDR45,TRAF3,MKRN1,TTC3,UBE4A,RNF214,UBE2B,UBE2V2,MED11,PPIL2,RCHY1,RNF167,FBXO44,ZNF451,UBE2F,RNF111,RAD18,FBXL4,ZMIZ2,RNF10,RBBP6,ATG2B,SMURF1,PIKFYVE,DCUN1D2,NPRL3,SHARPIN,RNF122,CBX8
GO: Molecular Function	GO:0140097	catalytic activity, acting on DNA		2.113e-10	2.701e-07	9.165e-08	7.085e-07	43	364	AICDA,MEN1,MCRS1,RNF138,KAT5,CTC1,CCT2,CHD8,MSH3,MAPKAPK5,TDP2,DHX30,GEN1,SLX4,MUTYH,ATRX,BARD1,RUVBL2,BRCA1,EME2,SMG6,TCP1,TEP1,PNKP,CHD2,CHD3,CHD4,POLA2,UBE2V2,POLG,SMARCAL1,MAP2K7,EME1,RAD18,TELO2,DNA2,DNMT1,RAD51C,RAD52,REXO4,PBRM1,RESF1,TATDN1
GO: Molecular Function	GO:0008134	transcription factor binding		2.312e-10	2.955e-07	9.165e-08	7.085e-07	68	750	MEF2C,MEF2D,ADD1,BPTF,MTA3,BAIAP2,OGT,KAT5,ATG7,HIPK2,ARNTL,BRD7,SUFU,NFAT5,CNOT1,LRIF1,GABPA,PPRC1,KAT2A,TRIM24,RUVBL2,ARID5A,STAT3,STAT5B,BRCA1,NFKB1,NFYA,MMS19,TAF1,CNOT2,TBP,TCF3,TAF1B,NSD1,CRTC1,GSK3B,GTF2A2,BRF1,CBX5,TLE3,ARHGEF2,HCFC1,TP53BP1,ZMYND8,CHD4,CNOT7,USF1,USF2,MDFIC,ATF2,NCOR1,NCOR2,IFRD1,IPO13,PRKCB,CTBP1,PRKDC,MAPK9,HDAC9,DGKQ,METTL23,ZMIZ2,DNMT1,JMJD1C,EEF1D,OPTN,PAXBP1,MTDH
GO: Molecular Function	GO:0140297	DNA-binding transcription factor binding		2.868e-10	3.666e-07	9.165e-08	7.085e-07	45	396	MEF2C,MEF2D,MTA3,KAT5,HIPK2,ARNTL,CNOT1,LRIF1,GABPA,TRIM24,RUVBL2,ARID5A,STAT3,STAT5B,BRCA1,MMS19,TAF1,TBP,TCF3,NSD1,CRTC1,GSK3B,GTF2A2,CBX5,TLE3,HCFC1,TP53BP1,ZMYND8,CHD4,USF1,USF2,MDFIC,ATF2,NCOR1,NCOR2,IFRD1,IPO13,PRKCB,CTBP1,HDAC9,DGKQ,DNMT1,JMJD1C,EEF1D,MTDH
GO: Molecular Function	GO:0004842	ubiquitin-protein transferase activity		2.044e-09	2.612e-06	5.225e-07	4.039e-06	47	451	CBLL1,RNF181,MDM2,BRAP,RNF138,RNF135,BIRC2,G2E3,TRIM33,RNF123,UBE2T,CHFR,NEURL4,UBR1,RNF130,BARD1,TRIM24,KLHL20,MALT1,BRCA1,TAF1,CNOT4,MGRN1,UBR2,HECTD4,TRAF3,MKRN1,TTC3,UBE4A,RNF214,UBE2B,UBE2V2,MED11,PPIL2,RCHY1,RNF167,FBXO44,RNF111,RAD18,FBXL4,RNF10,RBBP6,SMURF1,DCUN1D2,SHARPIN,RNF122,CBX8
GO: Molecular Function	GO:0003682	chromatin binding		2.799e-09	3.577e-06	5.962e-07	4.609e-06	58	629	EYA3,MBD6,TRRAP,MEF2C,PHF21A,BAP1,MEN1,MTA3,KAT5,EP400,MTF2,CHD8,DHX30,UBE2T,SMARCA2,NFAT5,STAG2,GABPA,WAPL,ATRX,KAT2A,TRIM24,RUVBL2,ARID5A,STAT3,STAT5B,TNRC18,BRCA1,NFKB1,MCM3AP,TCF3,NUP98,NSD1,ASH2L,CBX5,CDK1,CDC6,HCFC1,MKRN1,RCC1,CHD4,POLG,ATF2,NCOR1,NCOR2,PRKCB,SPHK2,PHF19,PRDM2,HP1BP3,TTC5,DNMT1,KDM5A,CENPS,MLLT10,JMJD1C,PBRM1,ELK4
GO: Molecular Function	GO:0140030	modification-dependent protein binding		2.644e-08	3.38e-05	4.828e-06	3.732e-05	23	149	WDR81,TNIP1,ABRAXAS1,MTF2,CHD8,BRD7,ATRX,TRIM24,MSL3,TAF1,ANKRD13D,CBX5,TP53BP1,ZMYND8,JMJD7,RAD18,PHF19,HDAC6,KDM5A,OPTN,SHARPIN,ING4,CBX8
GO: Molecular Function	GO:0003712	transcription coregulator activity		4.89e-08	6.249e-05	7.811e-06	6.039e-05	53	597	TRRAP,ARID1B,MTA3,N4BP2L2,SFMBT1,SUPT20H,KAT5,HIPK2,BIRC2,TDP2,MED15,BRD7,SMARCA2,SUFU,GABPA,PPRC1,KAT2A,TRIM24,RUVBL2,SS18,ARID5A,BRCA1,JMJD6,AEBP2,MMS19,TAF1,CNOT2,TCF3,KMT5A,NUP98,NSD1,GTF2A2,TLE3,HCFC1,TP53BP1,ECD,ZMYND8,CNOT7,MED11,BICRA,NCOR1,NCOR2,ZNF451,PRKCB,CTBP1,HDAC9,ZMIZ2,REXO4,KDM5A,HIPK3,ING4,ELK4,MTDH
GO: Molecular Function	GO:0003723	RNA binding		6.035e-08	7.712e-05	8.569e-06	6.625e-05	126	1973	DDX47,ZC3H14,AICDA,MARS1,RBM10,ZGRF1,MBNL1,MRPL10,IKZF1,NOL10,MDM2,ADD1,RPF2,MKI67,MCRS1,THOC7,SFSWAP,RNASEH2A,SCAF8,TRMT1,ATXN1L,DHX30,PCF11,RAD51AP1,HABP4,NSUN5,HEATR6,NSUN3,TRMT2A,UTP25,NUDT1,DROSHA,ACIN1,EIF3J,LSM14B,CNOT1,SRSF10,MYO5A,PPRC1,RBM26,BARD1,ARID5A,CPSF4,BRCA1,RRP36,RNPS1,JMJD6,PRRC2C,RPUSD3,EIF2B4,PRPF4B,ZNF638,UTP20,FUBP3,IMMT,CNOT4,PRRC2B,SMG6,TCP1,SYNE1,NUP98,PUM2,TEP1,EXOSC2,…
GO: Molecular Function	GO:0016796	exonuclease activity, active with either ribo- or deoxyribonucleic acids and producing 5'-phosphomonoesters		7.835e-08	0.0001001	1.001e-05	7.74e-05	18	100	AICDA,RNF138,KAT5,CNOT1,GEN1,SLX4,BARD1,BRCA1,CNOT2,EXOSC2,UBE2V2,CNOT7,EXOSC5,DNA2,RAD52,RESF1,PAN3,TATDN1
GO: Molecular Function	GO:0004518	nuclease activity		1.134e-07	0.0001449	1.317e-05	0.0001018	34	311	AICDA,RNF138,KAT5,RNASEH2A,MSH3,TDP2,DROSHA,CNOT1,GEN1,SLX4,BARD1,CPSF4,BRCA1,EME2,CNOT2,SMG6,TMBIM6,EXOSC2,PNKP,UBE2V2,CNOT7,POLG,EME1,EXOSC5,FIP1L1,DNA2,RAD51C,RAD52,REXO4,RESF1,DBR1,PAN3,TATDN1,CPSF7
GO: Molecular Function	GO:0042393	histone binding		1.64e-07	0.0002096	1.747e-05	0.000135	26	203	SFMBT1,KAT5,MTF2,CHD8,BRD7,SMARCA2,ATRX,TRIM24,GK,MCM3AP,MSL3,TAF1,CBX5,TP53BP1,ZMYND8,RCC1,CHD2,JMJD7,PRKCB,SPHK2,PHF19,KDM5A,MLLT10,RESF1,ING4,CBX8
GO: Molecular Function	GO:0019783	ubiquitin-like protein-specific protease activity		1.795e-07	0.0002295	1.765e-05	0.0001365	39	393	UFSP2,TNIP1,MBD6,MDM2,MDM4,TRRAP,BAP1,ABRAXAS1,TBC1D14,PIP4K2B,MCRS1,USP48,OGT,ATG7,IFT20,BIRC2,RNF123,BARD1,KAT2A,BRCA1,PACS2,SENP5,WDR45,CDK1,HCFC1,TRAF3,SENP1,USP1,SENP6,USP34,PSMB9,PSMD5,TANK,ATG2B,SMURF1,ANKZF1,PIKFYVE,USP40,NPRL3
GO: Molecular Function	GO:0140034	methylation-dependent protein binding		3.222e-07	0.0004118	2.626e-05	0.000203	14	67	MTF2,CHD8,ATRX,TRIM24,MSL3,TAF1,CBX5,TP53BP1,ZMYND8,JMJD7,PHF19,KDM5A,ING4,CBX8
GO: Molecular Function	GO:0035064	methylated histone binding		3.222e-07	0.0004118	2.626e-05	0.000203	14	67	MTF2,CHD8,ATRX,TRIM24,MSL3,TAF1,CBX5,TP53BP1,ZMYND8,JMJD7,PHF19,KDM5A,ING4,CBX8
GO: Molecular Function	GO:0004527	exonuclease activity		3.287e-07	0.0004201	2.626e-05	0.000203	20	133	AICDA,RNF138,KAT5,CNOT1,GEN1,SLX4,BARD1,BRCA1,CNOT2,EXOSC2,UBE2V2,CNOT7,POLG,EXOSC5,DNA2,RAD52,REXO4,RESF1,PAN3,TATDN1
GO: Molecular Function	GO:0061659	ubiquitin-like protein ligase activity		6.592e-07	0.0008424	4.955e-05	0.0003831	36	366	CBLL1,RNF181,MDM2,BRAP,TBC1D14,PIP4K2B,RNF138,ATG7,IFT20,BIRC2,G2E3,CHFR,NEURL4,UBR1,RNF130,TRIM24,PACS2,MGRN1,UBR2,WDR45,MKRN1,UBE4A,MED11,PPIL2,RNF167,FBXO44,ZNF451,RNF111,RAD18,ZMIZ2,RBBP6,ATG2B,SMURF1,PIKFYVE,NPRL3,RNF122
GO: Molecular Function	GO:0005524	ATP binding		1.696e-06	0.002168	0.0001204	0.0009311	96	1485	DDX47,ACACA,MARS1,RPS6KB2,COQ8B,ATP9B,RYR1,STRADB,STRADA,MKI67,NLRC5,PIP4K2B,ABCC1,EP400,AAK1,HIPK2,DGKD,CCT2,CHD8,MSH3,MSH5,MAPKAPK5,MKNK1,DHX30,STK16,UBE2T,SMARCA2,PLK4,GAK,ATRX,MYO5A,MYO9B,STK26,GART,CLPX,MAST2,RUVBL2,GK,STK19,PRPF4B,TAF1,KIF13B,TCP1,CAMK2D,TEP1,GSK3B,HARS2,MAP4K1,CDK1,CDC6,PNKP,CHD2,CHD3,CHD4,TYK2,UBE2B,PIK3C2B,CLK1,CLK2,PIK3CD,CLK3,PI4KB,VARS,MTHFD1L,SMARCAL1,CSNK2A2,UBE2F,P…
GO: Molecular Function	GO:0032559	adenyl ribonucleotide binding		2.247e-06	0.002872	0.0001512	0.001169	99	1555	DDX47,ACACA,ACADM,MARS1,RPS6KB2,COQ8B,ATP9B,RYR1,STRADB,STRADA,MKI67,NLRC5,PIP4K2B,ABCC1,EP400,AAK1,HIPK2,DGKD,CCT2,CHD8,MSH3,MSH5,APRT,MAPKAPK5,MKNK1,DHX30,STK16,UBE2T,SMARCA2,PLK4,GAK,ATRX,MYO5A,MYO9B,STK26,GART,CLPX,MAST2,RUVBL2,GK,STK19,PRPF4B,TAF1,KIF13B,TCP1,CAMK2D,TEP1,GSK3B,HARS2,MAP4K1,CDK1,CDC6,PDE2A,PNKP,CHD2,CHD3,CHD4,TYK2,UBE2B,PIK3C2B,CLK1,CLK2,PIK3CD,CLK3,PI4KB,VARS,MTHFD1L,SMARCAL…
GO: Molecular Function	GO:0030554	adenyl nucleotide binding		3.052e-06	0.003901	0.0001943	0.001502	99	1566	DDX47,ACACA,ACADM,MARS1,RPS6KB2,COQ8B,ATP9B,RYR1,STRADB,STRADA,MKI67,NLRC5,PIP4K2B,ABCC1,EP400,AAK1,HIPK2,DGKD,CCT2,CHD8,MSH3,MSH5,APRT,MAPKAPK5,MKNK1,DHX30,STK16,UBE2T,SMARCA2,PLK4,GAK,ATRX,MYO5A,MYO9B,STK26,GART,CLPX,MAST2,RUVBL2,GK,STK19,PRPF4B,TAF1,KIF13B,TCP1,CAMK2D,TEP1,GSK3B,HARS2,MAP4K1,CDK1,CDC6,PDE2A,PNKP,CHD2,CHD3,CHD4,TYK2,UBE2B,PIK3C2B,CLK1,CLK2,PIK3CD,CLK3,PI4KB,VARS,MTHFD1L,SMARCAL…
GO: Molecular Function	GO:0051020	GTPase binding		3.193e-06	0.00408	0.0001943	0.001502	47	577	NET1,PICALM,ANKRD27,AP1G1,TBC1D14,PREX1,RIC1,FGD2,IFT20,AP3M1,DENND3,MADD,CCZ1,FLCN,TBC1D9B,RAPGEF6,MYO5A,DOCK11,MYO9B,UNC13D,GDI1,STK19,EIF2B4,GOLGA4,DOCK9,ARHGEF18,ARHGEF39,ARHGEF2,RCC1,YIPF2,MAPKAP1,MICAL1,STRN3,WAS,IPO13,SPHK2,ARHGEF11,MFF,ELMO1,TBC1D10C,SLMAP,TBC1D17,PREB,EEF1D,RIC8B,OPTN,TBC1D10A
GO: Molecular Function	GO:0002039	p53 binding		4.804e-06	0.00614	0.0002791	0.002158	13	72	MDM2,CHD8,MAPKAPK5,BRD7,TRIM24,TAF1,KMT5A,TEP1,GSK3B,TP53BP1,RCHY1,BANP,EHMT1
GO: Molecular Function	GO:0035312	5'-3' exodeoxyribonuclease activity		5.293e-06	0.006765	0.0002941	0.002274	9	34	RNF138,KAT5,GEN1,SLX4,BARD1,BRCA1,UBE2V2,DNA2,RAD52
GO: Molecular Function	GO:0070491	repressing transcription factor binding		7.681e-06	0.009817	0.0003929	0.003037	13	75	MTA3,KAT5,ARNTL,STAT3,TBP,TCF3,GTF2A2,CBX5,TLE3,ZMYND8,CHD4,CTBP1,HDAC9
GO: Molecular Function	GO:0004529	exodeoxyribonuclease activity		7.686e-06	0.009823	0.0003929	0.003037	11	54	RNF138,KAT5,GEN1,SLX4,BARD1,BRCA1,UBE2V2,DNA2,RAD52,REXO4,TATDN1
GO: Molecular Function	GO:0061629	RNA polymerase II-specific DNA-binding transcription factor binding		8.214e-06	0.0105	0.0003945	0.00305	30	311	MTA3,KAT5,HIPK2,ARNTL,CNOT1,LRIF1,TRIM24,RUVBL2,ARID5A,STAT3,STAT5B,BRCA1,MMS19,TAF1,TBP,NSD1,GSK3B,GTF2A2,TP53BP1,CHD4,MDFIC,ATF2,NCOR1,NCOR2,IFRD1,IPO13,PRKCB,DNMT1,JMJD1C,MTDH
GO: Molecular Function	GO:0017016	Ras GTPase binding		8.334e-06	0.01065	0.0003945	0.00305	39	459	NET1,PICALM,ANKRD27,AP1G1,TBC1D14,PREX1,RIC1,FGD2,IFT20,AP3M1,DENND3,MADD,TBC1D9B,RAPGEF6,MYO5A,DOCK11,MYO9B,UNC13D,GDI1,STK19,DOCK9,ARHGEF18,ARHGEF39,ARHGEF2,RCC1,YIPF2,MAPKAP1,MICAL1,STRN3,WAS,IPO13,SPHK2,ARHGEF11,TBC1D10C,SLMAP,TBC1D17,PREB,OPTN,TBC1D10A
GO: Molecular Function	GO:0016895	exodeoxyribonuclease activity, producing 5'-phosphomonoesters		1.615e-05	0.02064	0.0007371	0.005698	10	48	RNF138,KAT5,GEN1,SLX4,BARD1,BRCA1,UBE2V2,DNA2,RAD52,TATDN1
GO: Molecular Function	GO:0031267	small GTPase binding		1.745e-05	0.0223	0.0007677	0.005935	39	474	NET1,PICALM,ANKRD27,AP1G1,TBC1D14,PREX1,RIC1,FGD2,IFT20,AP3M1,DENND3,MADD,TBC1D9B,RAPGEF6,MYO5A,DOCK11,MYO9B,UNC13D,GDI1,STK19,DOCK9,ARHGEF18,ARHGEF39,ARHGEF2,RCC1,YIPF2,MAPKAP1,MICAL1,STRN3,WAS,IPO13,SPHK2,ARHGEF11,TBC1D10C,SLMAP,TBC1D17,PREB,OPTN,TBC1D10A
GO: Molecular Function	GO:0032553	ribonucleotide binding		1.802e-05	0.02303	0.0007677	0.005935	114	1947	DDX47,ACACA,ACADM,MARS1,RPS6KB2,COQ8B,ATP9B,RYR1,STRADB,STRADA,MKI67,NLRC5,PIP4K2B,ABCC1,EP400,AAK1,HIPK2,DGKD,CCT2,CHD8,MSH3,MSH5,APRT,MAPKAPK5,MKNK1,DHX30,STK16,RGS14,UBE2T,SMARCA2,PLK4,GAK,NDOR1,ATRX,MYO5A,MYO9B,STK26,GART,CLPX,MAST2,GDI1,RUVBL2,GK,STK19,EIF2B4,PRPF4B,TAF1,GTPBP3,ATL2,KIF13B,TCP1,CAMK2D,TEP1,GSK3B,HARS2,MAP4K1,CDK1,CDC6,PDE2A,PNKP,CHD2,CHD3,CHD4,TYK2,GUF1,UBE2B,PIK3C2B,CLK1,CL…
GO: Molecular Function	GO:0017076	purine nucleotide binding		1.973e-05	0.02521	0.0007893	0.006102	114	1951	DDX47,ACACA,ACADM,MARS1,RPS6KB2,COQ8B,ATP9B,RYR1,STRADB,STRADA,MKI67,NLRC5,PIP4K2B,ABCC1,EP400,AAK1,HIPK2,DGKD,CCT2,CHD8,MSH3,MSH5,APRT,MAPKAPK5,MKNK1,DHX30,STK16,RGS14,UBE2T,SMARCA2,PLK4,GAK,ATRX,MYO5A,MYO9B,STK26,GART,CLPX,MAST2,GDI1,RUVBL2,GK,STK19,EIF2B4,PRPF4B,P2RY10,TAF1,GTPBP3,ATL2,KIF13B,TCP1,CAMK2D,TEP1,GSK3B,HARS2,MAP4K1,CDK1,CDC6,PDE2A,PNKP,CHD2,CHD3,CHD4,TYK2,GUF1,UBE2B,PIK3C2B,CLK1,C…
GO: Molecular Function	GO:0032555	purine ribonucleotide binding		1.976e-05	0.02526	0.0007893	0.006102	113	1930	DDX47,ACACA,ACADM,MARS1,RPS6KB2,COQ8B,ATP9B,RYR1,STRADB,STRADA,MKI67,NLRC5,PIP4K2B,ABCC1,EP400,AAK1,HIPK2,DGKD,CCT2,CHD8,MSH3,MSH5,APRT,MAPKAPK5,MKNK1,DHX30,STK16,RGS14,UBE2T,SMARCA2,PLK4,GAK,ATRX,MYO5A,MYO9B,STK26,GART,CLPX,MAST2,GDI1,RUVBL2,GK,STK19,EIF2B4,PRPF4B,TAF1,GTPBP3,ATL2,KIF13B,TCP1,CAMK2D,TEP1,GSK3B,HARS2,MAP4K1,CDK1,CDC6,PDE2A,PNKP,CHD2,CHD3,CHD4,TYK2,GUF1,UBE2B,PIK3C2B,CLK1,CLK2,PIK…
GO: Molecular Function	GO:0008821	crossover junction endodeoxyribonuclease activity		2.145e-05	0.02741	0.0008307	0.006422	5	10	GEN1,SLX4,EME2,EME1,RAD51C
GO: Molecular Function	GO:0030695	GTPase regulator activity		2.472e-05	0.03159	0.000929	0.007182	29	313	GMIP,FAM13B,ANKRD27,TBC1D14,PREX1,DEPDC1,SIPA1,RGS14,ARFGAP2,ARFGAP1,FLCN,TBC1D9B,MYO9B,SIPA1L3,GDI1,KRIT1,WAS,DEPDC5,ARHGEF11,PGAM5,TBC1D10C,RAP1GDS1,GOPC,TBC1D17,PREB,RIC8B,TBC1D10A,ARHGAP12,NPRL3
GO: Molecular Function	GO:0035639	purine ribonucleoside triphosphate binding		2.856e-05	0.0365	0.001043	0.008062	108	1841	DDX47,ACACA,MARS1,RPS6KB2,COQ8B,ATP9B,RYR1,STRADB,STRADA,MKI67,NLRC5,PIP4K2B,ABCC1,EP400,AAK1,HIPK2,DGKD,CCT2,CHD8,MSH3,MSH5,MAPKAPK5,MKNK1,DHX30,STK16,UBE2T,SMARCA2,PLK4,GAK,ATRX,MYO5A,MYO9B,STK26,GART,CLPX,MAST2,RUVBL2,GK,STK19,EIF2B4,PRPF4B,TAF1,GTPBP3,ATL2,KIF13B,TCP1,CAMK2D,TEP1,GSK3B,HARS2,MAP4K1,CDK1,CDC6,PNKP,CHD2,CHD3,CHD4,TYK2,GUF1,UBE2B,PIK3C2B,CLK1,CLK2,PIK3CD,CLK3,PI4KB,HRAS,VARS,IFT…
GO: Molecular Function	GO:0008094	DNA-dependent ATPase activity		3.507e-05	0.04482	0.001245	0.009625	16	124	BPTF,CHD8,MSH3,MSH5,DHX30,SMARCA2,ATRX,RUVBL2,CHD2,CHD3,CHD4,SMARCAL1,RAD18,DNA2,RAD51C,PBRM1
GO: Molecular Function	GO:0005085	guanyl-nucleotide exchange factor activity		3.969e-05	0.05072	0.001355	0.01047	23	226	NET1,ANKRD27,PREX1,RIC1,FGD2,DENND3,MADD,CCZ1,FLCN,RAPGEF6,DOCK11,EIF2B4,DOCK9,ARHGEF18,ARHGEF39,ARHGEF2,RCC1,ARHGEF11,ELMO1,PREB,EEF1D,RIC8B,TBC1D10A
GO: Molecular Function	GO:0008409	5'-3' exonuclease activity		4.122e-05	0.05268	0.001355	0.01047	9	43	RNF138,KAT5,GEN1,SLX4,BARD1,BRCA1,UBE2V2,DNA2,RAD52
GO: Molecular Function	GO:0060589	nucleoside-triphosphatase regulator activity		4.134e-05	0.05284	0.001355	0.01047	31	355	GMIP,FAM13B,ANKRD27,TBC1D14,PREX1,DEPDC1,SIPA1,RGS14,ARFGAP2,ARFGAP1,FLCN,TBC1D9B,MYO9B,SIPA1L3,GDI1,HSCB,KRIT1,WAS,DEPDC5,ARHGEF11,PGAM5,TBC1D10C,TOR1AIP2,RAP1GDS1,GOPC,TBC1D17,PREB,RIC8B,TBC1D10A,ARHGAP12,NPRL3
GO: Molecular Function	GO:0017137	Rab GTPase binding		4.944e-05	0.06319	0.00158	0.01221	20	184	PICALM,ANKRD27,AP1G1,TBC1D14,RIC1,IFT20,AP3M1,DENND3,MADD,TBC1D9B,MYO5A,UNC13D,GDI1,YIPF2,MICAL1,TBC1D10C,TBC1D17,PREB,OPTN,TBC1D10A
GO: Molecular Function	GO:0004536	deoxyribonuclease activity		5.382e-05	0.06878	0.001678	0.01297	15	115	RNF138,KAT5,MSH3,GEN1,SLX4,BARD1,BRCA1,EME2,UBE2V2,EME1,DNA2,RAD51C,RAD52,REXO4,TATDN1
GO: Molecular Function	GO:0035258	steroid hormone receptor binding		5.995e-05	0.07661	0.001824	0.0141	14	103	KAT5,CNOT1,RUVBL2,ARID5A,STAT3,STAT5B,BRCA1,MMS19,NSD1,NCOR1,NCOR2,IPO13,PRKCB,DNMT1
GO: Molecular Function	GO:0005096	GTPase activator activity		6.947e-05	0.08878	0.002029	0.01569	26	282	GMIP,FAM13B,ANKRD27,TBC1D14,PREX1,DEPDC1,SIPA1,RGS14,ARFGAP2,ARFGAP1,FLCN,TBC1D9B,MYO9B,SIPA1L3,GDI1,DEPDC5,ARHGEF11,PGAM5,TBC1D10C,RAP1GDS1,TBC1D17,PREB,RIC8B,TBC1D10A,ARHGAP12,NPRL3
GO: Molecular Function	GO:0061630	ubiquitin protein ligase activity		6.987e-05	0.08929	0.002029	0.01569	25	266	CBLL1,RNF181,MDM2,BRAP,RNF138,BIRC2,G2E3,CHFR,NEURL4,UBR1,RNF130,TRIM24,MGRN1,UBR2,MKRN1,UBE4A,MED11,PPIL2,RNF167,FBXO44,RNF111,RAD18,RBBP6,SMURF1,RNF122
GO: Molecular Function	GO:0008144	drug binding		8.547e-05	0.1092	0.002427	0.01876	103	1785	DDX47,ACACA,MARS1,RPS6KB2,COQ8B,ATP9B,RYR1,STRADB,STRADA,MKI67,NLRC5,PIP4K2B,ABCC1,EP400,AAK1,HIPK2,DGKD,CCT2,CHD8,MSH3,MSH5,APRT,MAPKAPK5,MKNK1,DHX30,STK16,UBE2T,SMARCA2,PLK4,PDXDC1,GAK,ATRX,MYO5A,MYO9B,STK26,GART,CLPX,MAST2,RUVBL2,GK,STK19,PRPF4B,TAF1,KIF13B,TCP1,CAMK2D,TEP1,GSK3B,HARS2,MAP4K1,CDK1,CDC6,PHYKPL,PDE2A,PNKP,CHD2,CHD3,CHD4,CHRNB1,TYK2,UBE2B,PIK3C2B,CLK1,CLK2,PIK3CD,CLK3,PI4KB,PRMT1…
GO: Molecular Function	GO:0016889	endodeoxyribonuclease activity, producing 3'-phosphomonoesters		9.908e-05	0.1266	0.002753	0.02128	5	13	GEN1,SLX4,EME2,EME1,RAD51C
GO: Molecular Function	GO:0003713	transcription coactivator activity		0.0001096	0.1401	0.002981	0.02305	29	340	TRRAP,ARID1B,MTA3,KAT5,HIPK2,BIRC2,BRD7,SMARCA2,GABPA,PPRC1,KAT2A,TRIM24,SS18,BRCA1,JMJD6,MMS19,TAF1,TCF3,NUP98,GTF2A2,HCFC1,ECD,BICRA,PRKCB,ZMIZ2,REXO4,KDM5A,ING4,MTDH
GO: Molecular Function	GO:0016462	pyrophosphatase activity		0.0001197	0.153	0.003187	0.02464	88	1485	DDX47,NET1,RGS19,GMIP,NUDT9,FAM13B,PICALM,ANKRD27,BPTF,TBC1D14,PREX1,RIC1,ABCC1,EP400,FGD2,PKP4,CHD8,DEPDC1,MSH3,MSH5,SIPA1,DHX30,RGS14,ARFGAP2,NUDT1,ARFGAP1,SMARCA2,FLCN,ACIN1,TBC1D9B,RAPGEF6,ATRX,MYO5A,DOCK11,MYO9B,SIPA1L3,CLPX,GDI1,RUVBL2,SNX13,GTPBP3,ATL2,HSCB,KIF13B,VMA21,DOCK9,GSK3B,KRIT1,ATP6V0D1,NUDT6,ENTPD6,CHD2,CHD3,CHD4,GUF1,HRAS,IFT22,WAS,SMARCAL1,EIF5B,DEPDC5,DHX34,CHTOP,RAD18,MTG2,A…
GO: Molecular Function	GO:0016817	hydrolase activity, acting on acid anhydrides		0.0001254	0.1602	0.003205	0.02477	88	1487	DDX47,NET1,RGS19,GMIP,NUDT9,FAM13B,PICALM,ANKRD27,BPTF,TBC1D14,PREX1,RIC1,ABCC1,EP400,FGD2,PKP4,CHD8,DEPDC1,MSH3,MSH5,SIPA1,DHX30,RGS14,ARFGAP2,NUDT1,ARFGAP1,SMARCA2,FLCN,ACIN1,TBC1D9B,RAPGEF6,ATRX,MYO5A,DOCK11,MYO9B,SIPA1L3,CLPX,GDI1,RUVBL2,SNX13,GTPBP3,ATL2,HSCB,KIF13B,VMA21,DOCK9,GSK3B,KRIT1,ATP6V0D1,NUDT6,ENTPD6,CHD2,CHD3,CHD4,GUF1,HRAS,IFT22,WAS,SMARCAL1,EIF5B,DEPDC5,DHX34,CHTOP,RAD18,MTG2,A…
GO: Molecular Function	GO:0016818	hydrolase activity, acting on acid anhydrides, in phosphorus-containing anhydrides		0.0001254	0.1602	0.003205	0.02477	88	1487	DDX47,NET1,RGS19,GMIP,NUDT9,FAM13B,PICALM,ANKRD27,BPTF,TBC1D14,PREX1,RIC1,ABCC1,EP400,FGD2,PKP4,CHD8,DEPDC1,MSH3,MSH5,SIPA1,DHX30,RGS14,ARFGAP2,NUDT1,ARFGAP1,SMARCA2,FLCN,ACIN1,TBC1D9B,RAPGEF6,ATRX,MYO5A,DOCK11,MYO9B,SIPA1L3,CLPX,GDI1,RUVBL2,SNX13,GTPBP3,ATL2,HSCB,KIF13B,VMA21,DOCK9,GSK3B,KRIT1,ATP6V0D1,NUDT6,ENTPD6,CHD2,CHD3,CHD4,GUF1,HRAS,IFT22,WAS,SMARCAL1,EIF5B,DEPDC5,DHX34,CHTOP,RAD18,MTG2,A…
GO: Molecular Function	GO:0004519	endonuclease activity		0.0001299	0.166	0.003255	0.02517	19	182	RNASEH2A,MSH3,TDP2,DROSHA,GEN1,SLX4,CPSF4,EME2,SMG6,TMBIM6,PNKP,EME1,FIP1L1,DNA2,RAD51C,REXO4,DBR1,TATDN1,CPSF7
GO: Molecular Function	GO:0017111	nucleoside-triphosphatase activity		0.0001456	0.186	0.003578	0.02766	85	1431	DDX47,NET1,RGS19,GMIP,FAM13B,PICALM,ANKRD27,BPTF,TBC1D14,PREX1,RIC1,ABCC1,EP400,FGD2,PKP4,CHD8,DEPDC1,MSH3,MSH5,SIPA1,DHX30,RGS14,ARFGAP2,NUDT1,ARFGAP1,SMARCA2,FLCN,ACIN1,TBC1D9B,RAPGEF6,ATRX,MYO5A,DOCK11,MYO9B,SIPA1L3,CLPX,GDI1,RUVBL2,SNX13,GTPBP3,ATL2,HSCB,KIF13B,VMA21,DOCK9,GSK3B,KRIT1,ATP6V0D1,ENTPD6,CHD2,CHD3,CHD4,GUF1,HRAS,IFT22,WAS,SMARCAL1,EIF5B,DEPDC5,DHX34,CHTOP,RAD18,MTG2,ARHGEF11,PGAM…
GO: Molecular Function	GO:0008234	cysteine-type peptidase activity		0.0001526	0.195	0.003679	0.02844	49	711	UFSP2,PIDD1,TNIP1,MBD6,MDM2,MDM4,TRRAP,BAP1,MEN1,ABRAXAS1,TBC1D14,PIP4K2B,MCRS1,USP48,OGT,ATG7,IFT20,BIRC2,RNF123,TRADD,BARD1,KAT2A,MALT1,BRCA1,PACS2,SENP5,WDR45,CDK1,HCFC1,TRAF3,SENP1,NLE1,USP1,MICAL1,SENP6,MAPK9,USP34,PSMB9,PSMD5,TANK,BCL2L11,ATG2B,SMURF1,FIS1,ANKZF1,PIKFYVE,TBC1D10A,USP40,NPRL3
GO: Molecular Function	GO:0016922	nuclear receptor binding		0.0002004	0.2561	0.004742	0.03666	15	129	KAT5,CNOT1,TRIM24,RUVBL2,ARID5A,STAT3,STAT5B,BRCA1,MMS19,NSD1,NCOR1,NCOR2,IPO13,PRKCB,DNMT1
GO: Molecular Function	GO:0035257	nuclear hormone receptor binding		0.0002169	0.2772	0.005041	0.03897	18	174	KAT5,CNOT1,LRIF1,TRIM24,RUVBL2,ARID5A,STAT3,STAT5B,BRCA1,MMS19,TAF1,NSD1,NCOR1,NCOR2,IPO13,PRKCB,DNMT1,JMJD1C
GO: Molecular Function	GO:0004843	thiol-dependent ubiquitin-specific protease activity		0.0002316	0.2959	0.005285	0.04085	25	287	TNIP1,MBD6,MDM2,MDM4,TRRAP,BAP1,ABRAXAS1,MCRS1,USP48,OGT,BIRC2,RNF123,BARD1,KAT2A,BRCA1,CDK1,HCFC1,TRAF3,USP1,USP34,PSMB9,PSMD5,TANK,ANKZF1,USP40
GO: Molecular Function	GO:0016772	transferase activity, transferring phosphorus-containing groups		0.0002531	0.3234	0.005578	0.04312	104	1859	AICDA,RPS6KB2,COQ8B,WDR81,MEN1,STRADB,HEG1,STRADA,NLRC5,PIP4K2B,MCRS1,MOCS2,OGT,FGD2,CTC1,AAK1,HIPK2,DGKD,CCT2,MAPKAPK5,MADD,MKNK1,STK16,RGS14,PLPP1,TPX2,PLK4,GAK,ADAM9,STK26,GBA,GNPTG,MAST2,TRIM24,STAT3,MALT1,JTB,GK,STK19,PRPF4B,TAF1,SMG6,TCF3,TCP1,CAMK2D,NUP98,SPAG9,TEP1,OGDH,GSK3B,MAP4K1,CDK1,CDC6,PNKP,ECD,AASDHPPT,SOCS6,POLA2,TYK2,SNX6,PIK3C2B,CLK1,CLK2,PIK3CD,CLK3,PI4KB,HRAS,FASTKD3,PICK1,MA…
GO: Molecular Function	GO:0101005	ubiquitinyl hydrolase activity		0.0002575	0.3291	0.005578	0.04312	25	289	TNIP1,MBD6,MDM2,MDM4,TRRAP,BAP1,ABRAXAS1,MCRS1,USP48,OGT,BIRC2,RNF123,BARD1,KAT2A,BRCA1,CDK1,HCFC1,TRAF3,USP1,USP34,PSMB9,PSMD5,TANK,ANKZF1,USP40
GO: Molecular Function	GO:0036459	thiol-dependent ubiquitinyl hydrolase activity		0.0002575	0.3291	0.005578	0.04312	25	289	TNIP1,MBD6,MDM2,MDM4,TRRAP,BAP1,ABRAXAS1,MCRS1,USP48,OGT,BIRC2,RNF123,BARD1,KAT2A,BRCA1,CDK1,HCFC1,TRAF3,USP1,USP34,PSMB9,PSMD5,TANK,ANKZF1,USP40
GO: Molecular Function	GO:0008047	enzyme activator activity		0.0003514	0.4491	0.007378	0.05704	39	546	GMIP,FAM13B,ANKRD27,STRADA,TBC1D14,PREX1,NSMAF,DEPDC1,SIPA1,MADD,RGS14,ARFGAP2,ARFGAP1,FLCN,SLX4,TBC1D9B,MYO9B,SIPA1L3,CLPX,GDI1,MALT1,HSCB,PPP2R5C,DEPDC5,MAPK9,DGKQ,ARHGEF11,PGAM5,TBC1D10C,TOR1AIP2,RAP1GDS1,TANK,TBC1D17,PREB,RIC8B,DCP1B,TBC1D10A,ARHGAP12,NPRL3
GO: Molecular Function	GO:0003924	GTPase activity		0.0003544	0.4529	0.007378	0.05704	52	796	NET1,RGS19,GMIP,FAM13B,PICALM,ANKRD27,TBC1D14,PREX1,RIC1,FGD2,PKP4,DEPDC1,SIPA1,RGS14,ARFGAP2,NUDT1,ARFGAP1,FLCN,TBC1D9B,RAPGEF6,DOCK11,MYO9B,SIPA1L3,GDI1,SNX13,GTPBP3,ATL2,DOCK9,GSK3B,KRIT1,GUF1,HRAS,IFT22,WAS,EIF5B,DEPDC5,MTG2,ARHGEF11,PGAM5,TBC1D10C,RAP1GDS1,GOPC,TBC1D17,PREB,RIC8B,ARFRP1,TBC1D10A,EIF2S3,ARHGAP12,NPRL3,GNB4,GPN3
GO: Molecular Function	GO:0061650	ubiquitin-like protein conjugating enzyme activity		0.000358	0.4575	0.007378	0.05704	15	136	TBC1D14,PIP4K2B,ATG7,IFT20,UBE2T,PACS2,TAF1,WDR45,UBE2B,UBE2V2,UBE2F,ATG2B,SMURF1,PIKFYVE,NPRL3
GO: Molecular Function	GO:0008408	3'-5' exonuclease activity		0.0003992	0.5102	0.008098	0.0626	9	57	CNOT1,CNOT2,EXOSC2,CNOT7,POLG,EXOSC5,REXO4,PAN3,TATDN1
GO: Molecular Function	GO:0070016	armadillo repeat domain binding		0.0004382	0.5601	0.008751	0.06765	4	10	CHD8,CNOT1,STRN4,STRN3
GO: Molecular Function	GO:0019900	kinase binding		0.0004773	0.6099	0.009291	0.07183	58	926	ACACA,WDR81,TNIP1,STRADA,TBC1D14,RNF138,FLT3LG,ZBTB4,MAPKAPK5,MADD,RGS14,TPX2,CDK5RAP2,SUFU,TRADD,SP100,MYO5A,ADAM9,BARD1,STAT3,JTB,KIF13B,TCF3,SPAG9,GSK3B,WDR45,GTF2I,CDC6,TRAF3,SOCS6,FBXW5,PRMT1,USF1,PICK1,MAPKAP1,MICAL1,WAS,ATF2,IFNAR2,PITPNM1,PRKAB1,PRKCB,MAPK7,IKBKB,MAPK9,MAP2K7,HDAC9,ILK,DGKQ,DUSP22,STAP1,TELO2,DLG1,BCL2L11,RBBP6,ELAVL1,AATF,NBR1
GO: Molecular Function	GO:0051019	mitogen-activated protein kinase binding		0.0004798	0.6132	0.009291	0.07183	7	36	TNIP1,MAPKAPK5,SPAG9,GTF2I,PRMT1,MAPK7,NBR1
GO: Molecular Function	GO:0016788	hydrolase activity, acting on ester bonds		0.0005234	0.6689	0.009984	0.07718	73	1237	ACP6,UFSP2,AICDA,ABHD10,WDR81,EYA3,MEF2C,RNF138,NSMAF,KAT5,RNASEH2A,HAGHL,MSH3,TDP2,PLPP1,DROSHA,NT5C2,CNOT1,GEN1,SLX4,DPH7,RBM26,BARD1,CPSF4,FAF2,BRCA1,MTMR2,P2RY10,EME2,CNOT2,SMG6,TMBIM6,EXOSC2,GSK3B,MTMR14,PDE2A,PNKP,UBE2V2,CNOT7,HRAS,VARS,MTMR12,POLG,PPP2R5C,PPP3CC,PLA2G4B,MAPK7,IKBKB,HDAC9,EME1,INPP5D,EXOSC5,SFI1,PSPH,DUSP22,PGAM5,NT5M,PLA2G12A,FIP1L1,DLG1,DNA2,RAD51C,PPP4R1,RAD52,REXO4,APMA…
GO: Molecular Function	GO:0003964	RNA-directed DNA polymerase activity		0.0005318	0.6796	0.009995	0.07726	13	112	AICDA,MEN1,MCRS1,CTC1,CCT2,MAPKAPK5,SMG6,TCP1,TEP1,PNKP,MAP2K7,TELO2,RESF1
GO: Molecular Function	GO:0001067	regulatory region nucleic acid binding		0.0005942	0.7594	0.01101	0.08508	63	1036	MBNL1,ETV6,IKZF1,MEF2C,MEF2D,MEN1,NLRC5,IKZF3,DEAF1,MTF2,ZBTB4,ARNTL,BRD7,SMARCA2,CDK5RAP2,NFAT5,GABPA,GABPB1,MYBL1,TRIM24,RUVBL2,ARID5A,STAT3,STAT4,STAT5B,BRCA1,NFKB1,NFYA,AEBP2,ZNF740,TAF1,FUBP3,TBP,TCF3,NRF1,TAF1B,NSD1,ASH2L,TFE3,TARDBP,BRF1,HCFC1,ZNF384,HIVEP2,CHD2,CHD4,USF2,RFX7,ATF2,NCOR1,NCOR2,ZNF451,ZNF131,IREB2,PRDM2,GABPB2,RNF10,DMTF1,HDAC6,KDM5A,JMJD1C,PAXBP1,ELK4
GO: Molecular Function	GO:0051427	hormone receptor binding		0.0006679	0.8535	0.01219	0.09426	19	207	KAT5,CNOT1,LRIF1,TRIM24,RUVBL2,ARID5A,STAT3,STAT5B,BRCA1,MMS19,TAF1,NSD1,TYK2,NCOR1,NCOR2,IPO13,PRKCB,DNMT1,JMJD1C
GO: Molecular Function	GO:0034061	DNA polymerase activity		0.000708	0.9048	0.01274	0.09852	15	145	AICDA,MEN1,MCRS1,CTC1,CCT2,MAPKAPK5,SMG6,TCP1,TEP1,PNKP,POLA2,POLG,MAP2K7,TELO2,RESF1
GO: Molecular Function	GO:0004386	helicase activity		0.0007577	0.9683	0.01345	0.104	17	177	DDX47,EP400,CHD8,MSH3,DHX30,SMARCA2,ATRX,RUVBL2,CHD2,CHD3,CHD4,SMARCAL1,DHX34,CHTOP,RAD18,HELZ,DNA2
GO: Molecular Function	GO:0140098	catalytic activity, acting on RNA		0.000796	1	0.01394	0.1077	32	438	DDX47,AICDA,MARS1,RNASEH2A,TRMT1,PRPF18,TDP2,DHX30,NSUN3,TRMT2A,DROSHA,CNOT1,CMTR1,CPSF4,JMJD6,CNOT2,SMG6,TMBIM6,EXOSC2,HARS2,CNOT7,METTL16,VARS,DHX34,EXOSC5,FIP1L1,DALRD3,DARS2,RESF1,DBR1,PAN3,CPSF7
GO: Molecular Function	GO:0003720	telomerase activity		0.0008256	1	0.01426	0.1102	11	89	MEN1,MCRS1,CTC1,CCT2,MAPKAPK5,SMG6,TCP1,TEP1,PNKP,MAP2K7,TELO2
GO: Molecular Function	GO:0004540	ribonuclease activity		0.0009051	1	0.01542	0.1192	16	164	AICDA,RNASEH2A,DROSHA,CNOT1,CPSF4,CNOT2,SMG6,TMBIM6,EXOSC2,CNOT7,EXOSC5,FIP1L1,RESF1,DBR1,PAN3,CPSF7
GO: Molecular Function	GO:0019901	protein kinase binding		0.0009713	1	0.01633	0.1263	52	832	TNIP1,STRADA,TBC1D14,RNF138,FLT3LG,ZBTB4,MAPKAPK5,MADD,RGS14,TPX2,CDK5RAP2,SUFU,TRADD,MYO5A,ADAM9,STAT3,JTB,KIF13B,TCF3,SPAG9,GSK3B,WDR45,GTF2I,TRAF3,FBXW5,PRMT1,USF1,PICK1,MAPKAP1,MICAL1,WAS,ATF2,IFNAR2,PITPNM1,PRKAB1,PRKCB,MAPK7,IKBKB,MAPK9,MAP2K7,HDAC9,ILK,DGKQ,DUSP22,STAP1,TELO2,DLG1,BCL2L11,RBBP6,ELAVL1,AATF,NBR1
GO: Molecular Function	GO:0010485	H4 histone acetyltransferase activity		0.0012	1	0.01992	0.154	5	21	MCRS1,OGT,KAT5,KAT2A,HCFC1
GO: Molecular Function	GO:0016896	exoribonuclease activity, producing 5'-phosphomonoesters		0.001281	1	0.02099	0.1623	8	54	AICDA,CNOT1,CNOT2,EXOSC2,CNOT7,EXOSC5,RESF1,PAN3
GO: Molecular Function	GO:0004535	poly(A)-specific ribonuclease activity		0.001355	1	0.02193	0.1695	4	13	CNOT1,CNOT2,CNOT7,PAN3
GO: Molecular Function	GO:0044212	transcription regulatory region DNA binding		0.001407	1	0.02247	0.1737	61	1031	ETV6,IKZF1,MEF2C,MEF2D,MEN1,NLRC5,IKZF3,DEAF1,MTF2,ZBTB4,ARNTL,BRD7,SMARCA2,CDK5RAP2,NFAT5,GABPA,GABPB1,MYBL1,TRIM24,RUVBL2,ARID5A,STAT3,STAT4,STAT5B,BRCA1,NFKB1,NFYA,AEBP2,ZNF740,TAF1,FUBP3,TBP,TCF3,NRF1,TAF1B,NSD1,ASH2L,TFE3,TARDBP,BRF1,HCFC1,ZNF384,HIVEP2,CHD2,CHD4,USF2,RFX7,ATF2,NCOR1,NCOR2,ZNF451,ZNF131,PRDM2,GABPB2,RNF10,DMTF1,HDAC6,KDM5A,JMJD1C,PAXBP1,ELK4
GO: Molecular Function	GO:0043565	sequence-specific DNA binding		0.001432	1	0.02259	0.1746	69	1199	ETV6,IKZF1,MEF2C,MEF2D,MEN1,BPTF,MTA3,NLRC5,IKZF3,DEAF1,MTF2,CTC1,ZBTB4,MSH3,ARNTL,NFAT5,GABPA,MYBL1,TRIM24,RUVBL2,ARID5A,STAT3,STAT4,STAT5B,NFKB1,NFYA,AEBP2,TAF1,FUBP3,TBP,SMG6,TCF3,NRF1,TAF1B,NSD1,TFE3,TARDBP,BRF1,CDC6,HCFC1,TP53BP1,ZNF384,HIVEP2,ORC3,CHD2,CHD4,FOXN3,PKNOX1,PRMT1,USF1,USF2,RFX7,ATF2,NCOR1,NCOR2,UPF2,ZNF451,CHTOP,ZNF131,GATAD2A,PHF19,PRDM2,TELO2,DNMT1,DMTF1,HDAC6,JMJD1C,PAXBP1,E…
GO: Molecular Function	GO:0016894	endonuclease activity, active with either ribo- or deoxyribonucleic acids and producing 3'-phosphomonoesters		0.001503	1	0.0234	0.1809	5	22	GEN1,SLX4,EME2,EME1,RAD51C
GO: Molecular Function	GO:0003714	transcription corepressor activity		0.00152	1	0.0234	0.1809	21	256	MTA3,N4BP2L2,SFMBT1,HIPK2,TDP2,BRD7,SUFU,RUVBL2,ARID5A,AEBP2,KMT5A,NSD1,TLE3,ZMYND8,CNOT7,NCOR1,NCOR2,ZNF451,CTBP1,HDAC9,HIPK3
GO: Molecular Function	GO:0047611	acetylspermidine deacetylase activity		0.001664	1	0.02532	0.1957	2	2	HDAC6,HDAC10
GO: Molecular Function	GO:0042826	histone deacetylase binding		0.001852	1	0.02784	0.2152	13	128	MEF2C,MEF2D,MTA3,KAT2A,CBX5,CHD4,USF1,NCOR1,NCOR2,HDAC9,DNMT1,HDAC6,HDAC10
GO: Molecular Function	GO:0004407	histone deacetylase activity		0.001911	1	0.02808	0.2171	7	45	CAMK2D,NCOR1,HDAC9,SPHK2,HDAC6,KDM5A,HDAC10
GO: Molecular Function	GO:0016301	kinase activity		0.001911	1	0.02808	0.2171	88	1621	RPS6KB2,COQ8B,WDR81,MEN1,STRADB,HEG1,STRADA,NLRC5,PIP4K2B,OGT,FGD2,AAK1,HIPK2,DGKD,MAPKAPK5,MADD,MKNK1,STK16,RGS14,PLPP1,TPX2,PLK4,GAK,ADAM9,STK26,GBA,MAST2,TRIM24,STAT3,MALT1,JTB,GK,STK19,PRPF4B,TAF1,TCF3,CAMK2D,NUP98,SPAG9,OGDH,GSK3B,MAP4K1,CDK1,CDC6,PNKP,ECD,SOCS6,TYK2,SNX6,PIK3C2B,CLK1,CLK2,PIK3CD,CLK3,PI4KB,HRAS,FASTKD3,PICK1,MAPKAP1,MDFIC,NCOR1,PPP2R5C,CSNK2A2,PRKAB1,PRKCB,PPIP5K1,PRKDC,MAP…
GO: Molecular Function	GO:0000175	3'-5'-exoribonuclease activity		0.002062	1	0.02994	0.2315	6	34	CNOT1,CNOT2,EXOSC2,CNOT7,EXOSC5,PAN3
GO: Molecular Function	GO:0004402	histone acetyltransferase activity		0.00222	1	0.03188	0.2465	9	72	MCRS1,OGT,KAT5,KAT2A,MCM3AP,TAF1,BAZ1A,HCFC1,ATF2
GO: Molecular Function	GO:0042974	retinoic acid receptor binding		0.002405	1	0.03361	0.2598	6	35	CNOT1,LRIF1,ARID5A,NSD1,NCOR1,NCOR2
GO: Molecular Function	GO:0003678	DNA helicase activity		0.002439	1	0.03361	0.2598	10	87	CHD8,DHX30,ATRX,RUVBL2,CHD2,CHD3,CHD4,SMARCAL1,RAD18,DNA2
GO: Molecular Function	GO:0005088	Ras guanyl-nucleotide exchange factor activity		0.002469	1	0.03361	0.2598	14	148	NET1,PREX1,RIC1,FGD2,DENND3,MADD,DOCK11,DOCK9,ARHGEF18,ARHGEF39,ARHGEF2,RCC1,ARHGEF11,PREB
GO: Molecular Function	GO:0140296	general transcription initiation factor binding		0.002472	1	0.03361	0.2598	7	47	RUVBL2,TAF1,TBP,TAF1B,GTF2A2,BRF1,OPTN
GO: Molecular Function	GO:0033558	protein deacetylase activity		0.002472	1	0.03361	0.2598	7	47	CAMK2D,NCOR1,HDAC9,SPHK2,HDAC6,KDM5A,HDAC10
GO: Molecular Function	GO:0032182	ubiquitin-like protein binding		0.002525	1	0.03397	0.2626	11	102	MDM2,BIRC2,DDI2,HABP4,FAF2,RNF111,HDAC6,OPTN,DCUN1D2,SHARPIN,NBR1
GO: Molecular Function	GO:0004532	exoribonuclease activity		0.002554	1	0.034	0.2629	8	60	AICDA,CNOT1,CNOT2,EXOSC2,CNOT7,EXOSC5,RESF1,PAN3
GO: Molecular Function	GO:0061733	peptide-lysine-N-acetyltransferase activity		0.002687	1	0.0354	0.2736	9	74	MCRS1,OGT,KAT5,KAT2A,MCM3AP,TAF1,BAZ1A,HCFC1,ATF2
GO: Molecular Function	GO:0042802	identical protein binding		0.002749	1	0.03585	0.2771	104	1995	CBLL1,ACACA,ACADM,AICDA,RBM10,TNIP1,MDM2,PICALM,MEF2C,MEF2D,ADD1,BRAP,MKLN1,PIP4K2B,BAIAP2,MOCS2,FLT3LG,UXS1,IKZF3,ATG7,ZNRD2,SGTA,RNF135,ZBTB4,TASP1,BIRC2,DDI2,DGKD,MSH3,DROSHA,FHOD1,GEN1,PLK4,TRADD,MYO5A,MYO9B,STK26,BARD1,GNPTG,RUVBL2,STAT3,STAT4,MALT1,BRCA1,JMJD6,NFKB1,MTMR2,ATL2,HSCB,TCF3,NRF1,CAMK2D,SYNE1,SPAG9,PSTPIP1,ZDHHC17,TARDBP,GTF2A2,HARS2,CBX5,HCFC1,DNPEP,VAPB,PHYKPL,PDE2A,SNX6,CLK2,…
GO: Molecular Function	GO:0016741	transferase activity, transferring one-carbon groups		0.002793	1	0.03605	0.2787	19	234	MEN1,TRMT1,NSUN5,NSUN3,TRMT2A,EEF1AKMT2,CMTR1,GART,KMT5A,NSD1,ASH2L,PRMT1,METTL16,METTL17,METTL23,PRDM2,DNMT1,EHMT1,PCMTD2
GO: Molecular Function	GO:0004520	endodeoxyribonuclease activity		0.002947	1	0.03767	0.2912	9	75	MSH3,GEN1,SLX4,EME2,EME1,DNA2,RAD51C,REXO4,TATDN1
GO: Molecular Function	GO:0032050	clathrin heavy chain binding		0.003062	1	0.03837	0.2966	3	8	PICALM,GPR107,LDLR
GO: Molecular Function	GO:0017108	5'-flap endonuclease activity		0.003062	1	0.03837	0.2966	3	8	GEN1,SLX4,DNA2
GO: Molecular Function	GO:0042623	ATPase activity, coupled		0.003137	1	0.03873	0.2994	23	308	DDX47,BPTF,EP400,CHD8,MSH3,MSH5,DHX30,SMARCA2,ATRX,MYO9B,CLPX,RUVBL2,CHD2,CHD3,CHD4,SMARCAL1,DHX34,CHTOP,RAD18,HELZ,DNA2,RAD51C,PBRM1
GO: Molecular Function	GO:0016893	endonuclease activity, active with either ribo- or deoxyribonucleic acids and producing 5'-phosphomonoesters		0.003152	1	0.03873	0.2994	7	49	RNASEH2A,DROSHA,GEN1,SLX4,DNA2,DBR1,TATDN1
GO: Molecular Function	GO:0003690	double-stranded DNA binding		0.003231	1	0.03929	0.3037	60	1048	ETV6,IKZF1,MEF2C,MEF2D,MEN1,NLRC5,IKZF3,DEAF1,MTF2,ZBTB4,MSH3,MSH5,RAD51AP1,ARNTL,NFAT5,MUTYH,GABPA,MYBL1,TRIM24,RUVBL2,STAT3,STAT4,STAT5B,NFKB1,NFYA,AEBP2,ZNF638,TAF1,FUBP3,TBP,TCF3,NRF1,TAF1B,NSD1,MAU2,TFE3,TARDBP,BRF1,CDC6,HCFC1,ZNF384,PNKP,HIVEP2,ORC3,CHD2,CHD4,USF1,USF2,RFX7,ATF2,ZNF451,PRKDC,ZNF131,PRDM2,DMTF1,HDAC6,CENPS,JMJD1C,PAXBP1,ELK4
GO: Molecular Function	GO:0016874	ligase activity		0.003269	1	0.03929	0.3037	20	255	ACACA,MARS1,MDM2,TBC1D14,PIP4K2B,ATG7,IFT20,GART,PACS2,HARS2,WDR45,VARS,MTHFD1L,ATG2B,SMURF1,DALRD3,DARS2,PIKFYVE,NADSYN1,NPRL3
GO: Molecular Function	GO:0017025	TBP-class protein binding		0.00329	1	0.03929	0.3037	5	26	RUVBL2,TAF1,TAF1B,GTF2A2,BRF1
GO: Molecular Function	GO:0033613	activating transcription factor binding		0.003399	1	0.04022	0.3109	10	91	MEF2C,MEF2D,HIPK2,GABPA,HCFC1,TP53BP1,ATF2,NCOR1,DGKQ,EEF1D
GO: Molecular Function	GO:0008168	methyltransferase activity		0.003787	1	0.04441	0.3433	18	223	MEN1,TRMT1,NSUN5,NSUN3,TRMT2A,EEF1AKMT2,CMTR1,KMT5A,NSD1,ASH2L,PRMT1,METTL16,METTL17,METTL23,PRDM2,DNMT1,EHMT1,PCMTD2
GO: Molecular Function	GO:0016773	phosphotransferase activity, alcohol group as acceptor		0.003908	1	0.04532	0.3504	78	1444	RPS6KB2,COQ8B,MEN1,STRADB,HEG1,STRADA,PIP4K2B,FGD2,AAK1,HIPK2,DGKD,MAPKAPK5,MADD,MKNK1,STK16,RGS14,PLPP1,TPX2,PLK4,GAK,ADAM9,STK26,GBA,MAST2,TRIM24,MALT1,JTB,GK,STK19,PRPF4B,TAF1,TCF3,CAMK2D,SPAG9,GSK3B,MAP4K1,CDK1,CDC6,PNKP,SOCS6,TYK2,SNX6,PIK3C2B,CLK1,CLK2,PIK3CD,CLK3,PI4KB,HRAS,FASTKD3,PICK1,MAPKAP1,MDFIC,PPP2R5C,CSNK2A2,PRKAB1,PRKCB,PRKDC,MAPK7,IKBKB,MAPK9,MAP2K7,ADPGK,SPHK2,SLK,ILK,DGKQ,DUSP…
GO: Molecular Function	GO:0016307	phosphatidylinositol phosphate kinase activity		0.003972	1	0.04532	0.3504	4	17	PIP4K2B,PIK3C2B,PIK3CD,PIKFYVE
GO: Molecular Function	GO:0016888	endodeoxyribonuclease activity, producing 5'-phosphomonoesters		0.003972	1	0.04532	0.3504	4	17	GEN1,SLX4,DNA2,TATDN1
GO: Biological Process	GO:0051276	chromosome organization		1.573e-18	9.796e-15	9.796e-15	9.124e-14	116	1287	AICDA,IKZF1,EYA3,TRRAP,PHF21A,BAP1,MEN1,BPTF,ARID1B,MTA3,ABRAXAS1,MKI67,MCRS1,SFMBT1,OGT,KAT5,EP400,ATG7,MTF2,CTC1,CCT2,CHD8,MSH3,MSH5,MAPKAPK5,DHX30,CEP63,BRD7,SMARCA2,FLCN,ACIN1,CDK5RAP2,L3MBTL3,GEN1,STAG2,SLX4,SP100,WAPL,ATRX,KAT2A,RUVBL2,ARID5A,BRD8,NCAPG,BRCA1,JMJD6,MCM3AP,MSL3,AEBP2,PDS5A,TAF1,SMG6,UBR2,TCF3,TCP1,KMT5A,CAMK2D,NUP98,NSD1,MAU2,TEP1,ASH2L,BAZ1A,CDK1,CDC6,HCFC1,PNKP,CHD2,CHD3,C…
GO: Biological Process	GO:0006974	cellular response to DNA damage stimulus		2.901e-16	1.807e-12	9.037e-13	8.417e-12	87	884	PIDD1,EYA3,MDM2,MDM4,TRRAP,MEN1,FANCA,FANCE,FANCG,ABRAXAS1,MCRS1,RNF138,KAT5,RNASEH2A,CTC1,ZNF652,ZBTB4,ZDHHC16,HIPK2,MSH3,MSH5,TDP2,CEP63,RAD51AP1,UBE2T,NUDT1,CNOT1,GEN1,SLX4,MUTYH,SP100,ATRX,BARD1,RUVBL2,BRCA1,PDS5A,MMS19,TAF1,EME2,CNOT2,CNOT3,CNOT4,KMT5A,ASH2L,CBX5,CDK1,TP53BP1,PNKP,CHD2,FOXN3,UBE2B,UBE2V2,CNOT7,PRMT1,USP1,CDIP1,DONSON,WAS,RCHY1,POLG,SMARCAL1,XPA,ATF2,PRKDC,RNF111,HDAC9,EME1,R…
GO: Biological Process	GO:0016569	covalent chromatin modification		2.956e-14	1.841e-10	4.518e-11	4.208e-10	59	512	AICDA,EYA3,TRRAP,BAP1,MEN1,MTA3,MCRS1,OGT,KAT5,EP400,ATG7,MTF2,BRD7,FLCN,ATRX,KAT2A,RUVBL2,ARID5A,BRD8,BRCA1,JMJD6,MCM3AP,MSL3,TAF1,UBR2,TCF3,KMT5A,CAMK2D,NSD1,ASH2L,BAZ1A,CDK1,HCFC1,UBE2B,PRMT1,ATF2,NCOR1,ZNF451,PRKCB,CTBP1,CHTOP,HDAC9,SPHK2,SLK,PHF19,PRDM2,DNMT1,HDAC6,KDM5A,JMJD1C,RIF1,PAXBP1,RESF1,EHMT1,ING4,ELK4,MRGBP,HDAC10,CBX8
GO: Biological Process	GO:0006325	chromatin organization		3.293e-14	2.051e-10	4.518e-11	4.208e-10	80	841	AICDA,IKZF1,EYA3,TRRAP,PHF21A,BAP1,MEN1,BPTF,ARID1B,MTA3,ABRAXAS1,MKI67,MCRS1,SFMBT1,OGT,KAT5,EP400,ATG7,MTF2,CHD8,BRD7,SMARCA2,FLCN,L3MBTL3,ATRX,KAT2A,RUVBL2,ARID5A,BRD8,BRCA1,JMJD6,MCM3AP,MSL3,AEBP2,TAF1,UBR2,TCF3,KMT5A,CAMK2D,NSD1,ASH2L,BAZ1A,CDK1,HCFC1,CHD2,CHD3,CHD4,UBE2B,PRMT1,RCCD1,BAZ2B,ATF2,NCOR1,ZNF451,PRKCB,CTBP1,CHTOP,HDAC9,SPHK2,SLK,PHF19,PRDM2,HP1BP3,ZMIZ2,BANP,DNMT1,HDAC6,KDM5A,CEN…
GO: Biological Process	GO:0006259	DNA metabolic process		3.626e-14	2.259e-10	4.518e-11	4.208e-10	94	1080	AICDA,EYA3,TRRAP,MEN1,FANCA,FANCE,FANCG,ABRAXAS1,MCRS1,RNF138,KAT5,ATG7,RNASEH2A,CTC1,CCT2,MSH3,MSH5,MAPKAPK5,TDP2,CEP63,RAD51AP1,UBE2T,NUDT1,FLCN,GEN1,STAG2,SLX4,MUTYH,SP100,WAPL,ATRX,BARD1,RUVBL2,BRCA1,PDS5A,MMS19,EME2,SMG6,UBR2,TCF3,TCP1,CAMK2D,NUP98,TEP1,GSK3B,BAZ1A,CDK1,CDC6,TP53BP1,PNKP,ORC3,POLA2,UBE2B,UBE2V2,CIZ1,HRAS,CCR6,USP1,PICK1,DONSON,WAS,RCHY1,POLG,SMARCAL1,XPA,PRKDC,MAP2K7,RNF111,…
GO: Biological Process	GO:0016570	histone modification		5.997e-14	3.735e-10	6.226e-11	5.799e-10	57	491	EYA3,TRRAP,BAP1,MEN1,MTA3,MCRS1,OGT,KAT5,EP400,ATG7,MTF2,BRD7,FLCN,ATRX,KAT2A,RUVBL2,ARID5A,BRD8,BRCA1,JMJD6,MCM3AP,MSL3,TAF1,UBR2,TCF3,KMT5A,CAMK2D,NSD1,ASH2L,BAZ1A,CDK1,HCFC1,UBE2B,PRMT1,ATF2,NCOR1,ZNF451,PRKCB,CTBP1,CHTOP,HDAC9,SPHK2,SLK,PHF19,PRDM2,DNMT1,HDAC6,KDM5A,JMJD1C,RIF1,PAXBP1,EHMT1,ING4,ELK4,MRGBP,HDAC10,CBX8
GO: Biological Process	GO:1903508	positive regulation of nucleic acid-templated transcription		7.535e-13	4.694e-09	6.109e-10	5.691e-09	126	1736	AICDA,MARS1,ETV6,TNIP1,IKZF1,TRRAP,PICALM,MEF2C,MEF2D,MEN1,BPTF,ARID1B,MTA3,NLRC5,MCRS1,HAX1,FLT3LG,IKZF3,OGT,DEAF1,SUPT20H,KAT5,MTF2,SCAF8,TASP1,HIPK2,BIRC2,CHD8,SBNO2,STK16,ARNTL,FHOD1,BRD7,SMARCA2,FLCN,CDK5RAP2,NFAT5,STAG2,GABPA,GABPB1,MYBL1,SP100,ATRX,PPRC1,KAT2A,TRIM24,RUVBL2,SS18,ARID5A,STAT3,STAT4,STAT5B,BRD8,BRCA1,JMJD6,NFKB1,NFYA,ZNF740,MMS19,TAF1,FUBP3,TBP,TCF3,NRF1,NUP98,NSD1,CRTC1,ZNF…
GO: Biological Process	GO:1902680	positive regulation of RNA biosynthetic process		7.846e-13	4.888e-09	6.109e-10	5.691e-09	126	1737	AICDA,MARS1,ETV6,TNIP1,IKZF1,TRRAP,PICALM,MEF2C,MEF2D,MEN1,BPTF,ARID1B,MTA3,NLRC5,MCRS1,HAX1,FLT3LG,IKZF3,OGT,DEAF1,SUPT20H,KAT5,MTF2,SCAF8,TASP1,HIPK2,BIRC2,CHD8,SBNO2,STK16,ARNTL,FHOD1,BRD7,SMARCA2,FLCN,CDK5RAP2,NFAT5,STAG2,GABPA,GABPB1,MYBL1,SP100,ATRX,PPRC1,KAT2A,TRIM24,RUVBL2,SS18,ARID5A,STAT3,STAT4,STAT5B,BRD8,BRCA1,JMJD6,NFKB1,NFYA,ZNF740,MMS19,TAF1,FUBP3,TBP,TCF3,NRF1,NUP98,NSD1,CRTC1,ZNF…
GO: Biological Process	GO:0051254	positive regulation of RNA metabolic process		1.354e-12	8.434e-09	9.371e-10	8.728e-09	130	1829	AICDA,MARS1,ETV6,TNIP1,IKZF1,TRRAP,PICALM,MEF2C,MEF2D,MEN1,BPTF,ARID1B,MTA3,NLRC5,MCRS1,HAX1,FLT3LG,IKZF3,OGT,DEAF1,SUPT20H,KAT5,MTF2,SCAF8,TASP1,HIPK2,BIRC2,CHD8,SBNO2,STK16,HABP4,ARNTL,FHOD1,BRD7,SMARCA2,FLCN,CDK5RAP2,NFAT5,CNOT1,STAG2,GABPA,GABPB1,MYBL1,SP100,ATRX,PPRC1,KAT2A,TRIM24,RUVBL2,SS18,ARID5A,STAT3,STAT4,STAT5B,BRD8,BRCA1,JMJD6,NFKB1,NFYA,ZNF740,MMS19,TAF1,FUBP3,TBP,TCF3,NRF1,NUP98,NS…
GO: Biological Process	GO:0045893	positive regulation of transcription, DNA-templated		5.004e-12	3.117e-08	3.117e-09	2.903e-08	119	1647	AICDA,MARS1,ETV6,TNIP1,IKZF1,PICALM,MEF2C,MEF2D,MEN1,BPTF,ARID1B,NLRC5,MCRS1,HAX1,FLT3LG,IKZF3,OGT,DEAF1,SUPT20H,KAT5,MTF2,SCAF8,TASP1,HIPK2,CHD8,SBNO2,STK16,ARNTL,FHOD1,BRD7,SMARCA2,FLCN,CDK5RAP2,NFAT5,STAG2,GABPA,GABPB1,MYBL1,SP100,ATRX,PPRC1,KAT2A,TRIM24,RUVBL2,SS18,ARID5A,STAT3,STAT4,STAT5B,BRD8,BRCA1,JMJD6,NFKB1,NFYA,ZNF740,MMS19,TAF1,FUBP3,TBP,TCF3,NRF1,NSD1,CRTC1,ZNF496,ASH2L,GSK3B,TFE3,TA…
GO: Biological Process	GO:0033043	regulation of organelle organization		1.889e-11	1.177e-07	1.07e-08	9.964e-08	104	1391	AICDA,SKA2,ANKRD27,MEF2C,ADD1,BAP1,MEN1,STX18,TBC1D14,MKI67,PIP4K2B,MCRS1,HAX1,BAIAP2,PREX1,SLAIN2,OGT,ATG7,MTF2,CTC1,IFT20,CCT2,MAPKAPK5,FHOD1,BRD7,TPX2,FLCN,CDK5RAP2,CNOT1,GEN1,PLK4,STAG2,SLX4,TBC1D9B,WAPL,ATRX,MYO5A,SDCCAG8,ENTR1,GBA,KAT2A,RUVBL2,ARID5A,SPICE1,STX5,BRCA1,CNOT2,SMG6,TCP1,EML4,CAMK2D,SYNE1,NSD1,GSK3B,ARHGEF2,CDC6,PDE2A,PNKP,CFL2,ZMYND8,RCC1,UBE2B,FBXW5,HRAS,PICK1,WAS,NCOR1,PPP3C…
GO: Biological Process	GO:0018205	peptidyl-lysine modification		6.583e-11	4.1e-07	3.417e-08	3.183e-07	47	427	MDM2,TRRAP,MEN1,MCRS1,OGT,KAT5,EP400,ATG7,MTF2,BRD7,FLCN,EEF1AKMT2,ATRX,KAT2A,RUVBL2,ARID5A,BRD8,BRCA1,JMJD6,MCM3AP,MSL3,TAF1,SENP5,TCF3,KMT5A,NUP98,NSD1,ASH2L,BAZ1A,HCFC1,SENP1,ATF2,ZNF451,SENP6,CTBP1,HDAC9,SPHK2,PHF19,PRDM2,ZMIZ2,DNMT1,HDAC6,RIF1,EHMT1,ING4,MRGBP,HDAC10
GO: Biological Process	GO:0044265	cellular macromolecule catabolic process		8.969e-11	5.587e-07	4.298e-08	4.003e-07	92	1201	ZC3H14,RBM10,WDR81,MDM2,BAP1,ANAPC10,USP48,RIC1,OGT,KAT5,ATG7,RNASEH2A,SGTA,HIPK2,BIRC2,DDI2,PRPF18,DENND3,RNF123,ARNTL,DROSHA,CHFR,SUFU,CNOT1,UBR1,RNF130,GBA,CLPX,KLHL20,FAF2,RNPS1,ANAPC16,TAF1,CNOT2,CNOT3,CNOT4,SMG6,ANKS1A,UBR2,PUM2,UFL1,EXOSC2,GSK3B,TARDBP,LSM6,BRF1,CDK1,PCBP2,SOCS6,EDC4,TTC3,UBE4A,SENP1,AP2M1,UBE2B,UBE2V2,CNOT7,FBXW5,METTL16,FASTKD3,USP1,TMUB2,RCHY1,RNF167,PPP2R5C,UPF2,FBXO44…
GO: Biological Process	GO:0072331	signal transduction by p53 class mediator		1.103e-10	6.872e-07	4.7e-08	4.378e-07	36	276	PIDD1,MDM2,MDM4,RPF2,KAT5,HIPK2,MAPKAPK5,CEP63,BRD7,TPX2,CNOT1,SP100,ATRX,BARD1,TRIM24,BRCA1,TAF1,CNOT2,CNOT3,CNOT4,TBP,KMT5A,CDK1,CHD3,CHD4,CNOT7,PRMT1,CDIP1,CSNK2A2,PRKAB1,BANP,PAK1IP1,TTC5,DNA2,EHMT1,ING4
GO: Biological Process	GO:0007049	cell cycle		1.132e-10	7.05e-07	4.7e-08	4.378e-07	131	1971	AICDA,PIDD1,SKA2,IKZF1,MDM2,MDM4,TRRAP,BAP1,MEN1,FANCA,STRADB,ANAPC10,MTA3,STRADA,ABRAXAS1,MKI67,AIF1,FLT3LG,ZNRD2,CTC1,PKP4,HIPK2,BIRC2,MSH3,MSH5,SIPA1,MADD,CEP63,RGS14,ARNTL,BRD7,TPX2,CHFR,FLCN,CDK5RAP2,CNOT1,GEN1,PLK4,STAG2,SLX4,MYBL1,TJP3,TPRA1,GAK,WAPL,ATRX,SDCCAG8,ENTR1,BARD1,KAT2A,STAT3,STAT5B,SPICE1,JTB,NCAPG,BRCA1,PDS5A,ANAPC16,TAF1,EME2,CNOT2,CNOT3,CNOT4,TBCE,SENP5,UBR2,TCF3,EML4,KMT5A,…
GO: Biological Process	GO:0006281	DNA repair		1.65e-10	1.028e-06	6.424e-08	5.983e-07	55	564	EYA3,TRRAP,MEN1,FANCA,FANCE,FANCG,ABRAXAS1,MCRS1,RNF138,KAT5,RNASEH2A,MSH3,MSH5,TDP2,RAD51AP1,UBE2T,NUDT1,GEN1,SLX4,MUTYH,ATRX,BARD1,RUVBL2,BRCA1,PDS5A,MMS19,EME2,CDK1,TP53BP1,PNKP,UBE2B,UBE2V2,USP1,WAS,RCHY1,POLG,SMARCAL1,XPA,PRKDC,RNF111,HDAC9,EME1,RAD18,PAXX,TTC5,DNA2,KIF22,RAD51C,RAD52,REXO4,CENPS,PALB2,RIF1,HDAC10,CBX8
GO: Biological Process	GO:0033044	regulation of chromosome organization		2.523e-10	1.572e-06	9.245e-08	8.611e-07	43	384	AICDA,MEN1,MKI67,MCRS1,OGT,ATG7,MTF2,CTC1,CCT2,MAPKAPK5,BRD7,FLCN,CDK5RAP2,GEN1,SLX4,WAPL,ATRX,KAT2A,RUVBL2,ARID5A,BRCA1,SMG6,TCP1,CAMK2D,NSD1,CDC6,PNKP,UBE2B,NCOR1,ZNF451,SENP6,CTBP1,MAP2K7,CHTOP,SPHK2,SLK,PHF19,PSMG2,DNMT1,KDM5A,RIF1,PAXBP1,RESF1
GO: Biological Process	GO:0009057	macromolecule catabolic process		4.958e-10	3.088e-06	1.716e-07	1.598e-06	103	1453	ZC3H14,RBM10,WDR81,MDM2,MDM4,BAP1,ANAPC10,USP48,RIC1,OGT,KAT5,ATG7,RNASEH2A,SGTA,HIPK2,BIRC2,DDI2,PRPF18,DENND3,RNF123,ARNTL,UTP25,DROSHA,CHFR,SUFU,CNOT1,UBR1,RNF130,USE1,ADAM9,BARD1,GBA,CLPX,TRIM24,KLHL20,STX5,FAF2,RNPS1,MTMR2,ANAPC16,TAF1,CNOT2,CNOT3,CNOT4,SMG6,ANKS1A,UBR2,PUM2,UFL1,EXOSC2,GSK3B,TARDBP,LSM6,BRF1,CDK1,PCBP2,SOCS6,EDC4,TTC3,UBE4A,SENP1,AP2M1,UBE2B,UBE2V2,CLN3,CNOT7,FBXW5,METTL16,…
GO: Biological Process	GO:0071897	DNA biosynthetic process		8.657e-10	5.392e-06	2.838e-07	2.643e-06	47	461	AICDA,MEN1,MCRS1,KAT5,ATG7,RNASEH2A,CTC1,CCT2,MSH3,MAPKAPK5,GEN1,STAG2,SLX4,WAPL,ATRX,BARD1,BRCA1,PDS5A,EME2,SMG6,TCP1,CAMK2D,NUP98,TEP1,GSK3B,BAZ1A,CDK1,CDC6,PNKP,ORC3,POLA2,CIZ1,HRAS,DONSON,RCHY1,POLG,SMARCAL1,MAP2K7,EME1,NT5M,TELO2,DNA2,THOC1,RBBP6,CENPS,RESF1,ING4
GO: Biological Process	GO:0051726	regulation of cell cycle		9.415e-10	5.865e-06	2.932e-07	2.731e-06	94	1295	AICDA,PIDD1,MDM2,MDM4,TRRAP,BAP1,MEN1,STRADB,ANAPC10,MTA3,STRADA,ABRAXAS1,MKI67,AIF1,FLT3LG,CTC1,PKP4,HIPK2,BIRC2,SIPA1,MADD,CEP63,ARNTL,BRD7,TPX2,CHFR,FLCN,CDK5RAP2,CNOT1,GEN1,PLK4,STAG2,TJP3,TPRA1,WAPL,ATRX,SDCCAG8,ENTR1,BARD1,KAT2A,STAT3,STAT5B,SPICE1,BRCA1,ANAPC16,TAF1,EME2,CNOT2,CNOT3,CNOT4,TCF3,CAMK2D,TARDBP,NUDT6,CBX5,CDK1,CDC6,HCFC1,TP53BP1,ECD,RCC1,FOXN3,UBE2B,CNOT7,FBXW5,HRAS,NLE1,PRMT1…
GO: Biological Process	GO:0090305	nucleic acid phosphodiester bond hydrolysis		4.09e-09	2.548e-05	1.213e-06	1.13e-05	40	374	AICDA,RNF138,KAT5,RNASEH2A,MSH3,TDP2,PCF11,DROSHA,CNOT1,GEN1,SLX4,BARD1,CPSF4,BRCA1,RRP36,UTP20,EME2,CNOT2,SMG6,TMBIM6,EXOSC2,PNKP,EDC4,UBE2V2,CNOT7,POLG,XPA,EME1,EXOSC5,FIP1L1,DNA2,RAD51C,RAD52,REXO4,RESF1,DCP1B,DBR1,PAN3,TATDN1,CPSF7
GO: Biological Process	GO:0045934	negative regulation of nucleobase-containing compound metabolic process		4.425e-09	2.757e-05	1.253e-06	1.167e-05	106	1573	ZC3H14,AICDA,RBM10,ETV6,IKZF1,MDM2,MDM4,MEF2C,PHF21A,BAP1,MEN1,BPTF,MTA3,N4BP2L2,MCRS1,SFMBT1,DEAF1,KAT5,SFSWAP,MTF2,CTC1,SCAF8,ZBTB4,HIPK2,CHD8,DEPDC1,MSH3,ATXN1L,TDP2,SBNO2,TRIM33,ARNTL,BRD7,SMARCA2,FLCN,ACIN1,SUFU,CNOT1,SLX4,GABPA,SP100,SRSF10,ATRX,BARD1,TRIM24,RUVBL2,ARID5A,STAT3,BRCA1,RNPS1,NFKB1,MSL3,AEBP2,TAF1,CNOT2,SMG6,UBR2,TCF3,KMT5A,NSD1,TMBIM6,ZNF496,TARDBP,CBX5,TLE3,HCFC1,TP53BP1,PDE…
GO: Biological Process	GO:0000075	cell cycle checkpoint		5.392e-09	3.359e-05	1.373e-06	1.279e-05	30	233	PIDD1,MDM2,MDM4,TRRAP,ABRAXAS1,CEP63,CHFR,CDK5RAP2,CNOT1,GEN1,BRCA1,EME2,CNOT2,CNOT3,CNOT4,CDK1,CDC6,TP53BP1,FOXN3,CNOT7,HRAS,PRMT1,DONSON,ATF2,PRKDC,EME1,PSMG2,DLG1,DNA2,THOC1
GO: Biological Process	GO:0043632	modification-dependent macromolecule catabolic process		5.403e-09	3.365e-05	1.373e-06	1.279e-05	57	655	WDR81,MDM2,BAP1,ANAPC10,USP48,OGT,KAT5,ATG7,SGTA,HIPK2,BIRC2,PRPF18,ARNTL,CHFR,SUFU,UBR1,RNF130,GBA,KLHL20,FAF2,ANAPC16,TAF1,CNOT4,ANKS1A,UBR2,UFL1,EXOSC2,GSK3B,CDK1,PCBP2,TTC3,UBE4A,SENP1,UBE2B,UBE2V2,FBXW5,USP1,TMUB2,RCHY1,RNF167,PPP2R5C,FBXO44,CSNK2A2,MAPK9,RNF111,USP34,PSMB9,PSMD5,FBXL4,HDAC6,RBBP6,UBXN8,SMURF1,ANKZF1,USP40,SHARPIN,RNF122
GO: Biological Process	GO:0006260	DNA replication		5.512e-09	3.433e-05	1.373e-06	1.279e-05	34	289	AICDA,KAT5,ATG7,RNASEH2A,CTC1,MSH3,GEN1,STAG2,SLX4,WAPL,ATRX,BARD1,BRCA1,PDS5A,EME2,NUP98,BAZ1A,CDK1,CDC6,PNKP,ORC3,POLA2,CIZ1,HRAS,DONSON,POLG,SMARCAL1,EME1,NT5M,DNA2,THOC1,RBBP6,CENPS,ING4
GO: Biological Process	GO:0070647	protein modification by small protein conjugation or removal		8.089e-09	5.039e-05	1.938e-06	1.805e-05	83	1138	CBLL1,RNF181,TNIP1,MBD6,MDM2,MDM4,TRRAP,BAP1,BRAP,ANAPC10,ABRAXAS1,MCRS1,USP48,RNF138,OGT,ATG7,RNF135,BIRC2,G2E3,TRIM33,RNF123,UBE2T,CHFR,NEURL4,UBR1,RNF130,BARD1,KAT2A,TRIM24,KLHL20,MALT1,BRCA1,ANAPC16,TAF1,CNOT4,MGRN1,SENP5,UBR2,HECTD4,NUP98,UFL1,CDK1,HCFC1,TRAF3,MKRN1,SOCS6,TTC3,UBE4A,RNF214,SENP1,UBE2B,UBE2V2,FBXW5,MED11,PPIL2,USP1,RCHY1,RNF167,FBXO44,ZNF451,UBE2F,SENP6,PRKDC,MAPK9,RNF111,USP…
GO: Biological Process	GO:0016573	histone acetylation		9.779e-09	6.092e-05	2.176e-06	2.026e-05	25	173	TRRAP,MCRS1,OGT,KAT5,EP400,ATG7,BRD7,FLCN,KAT2A,RUVBL2,ARID5A,BRD8,BRCA1,MCM3AP,MSL3,TAF1,TCF3,BAZ1A,HCFC1,ATF2,ZNF451,CTBP1,SPHK2,ING4,MRGBP
GO: Biological Process	GO:0031056	regulation of histone modification		9.779e-09	6.092e-05	2.176e-06	2.026e-05	25	173	MEN1,OGT,ATG7,MTF2,BRD7,FLCN,ATRX,KAT2A,RUVBL2,ARID5A,BRCA1,CAMK2D,NSD1,UBE2B,NCOR1,ZNF451,CTBP1,CHTOP,SPHK2,SLK,PHF19,DNMT1,KDM5A,RIF1,PAXBP1
GO: Biological Process	GO:0010558	negative regulation of macromolecule biosynthetic process		1.037e-08	6.458e-05	2.227e-06	2.074e-05	111	1700	AICDA,RBM10,ETV6,IKZF1,MDM2,MDM4,MEF2C,PHF21A,BAP1,MEN1,BPTF,MTA3,N4BP2L2,MCRS1,SFMBT1,DEAF1,KAT5,ATG7,MTF2,CTC1,SCAF8,ZBTB4,HIPK2,CHD8,DEPDC1,MSH3,ATXN1L,TDP2,SBNO2,TRIM33,ARNTL,BRD7,SMARCA2,FLCN,SUFU,CNOT1,STAG2,GABPA,SP100,WAPL,ATRX,TRIM24,RUVBL2,ARID5A,STAT3,BRCA1,NFKB1,MSL3,AEBP2,PDS5A,TAF1,CNOT2,CNOT3,UBR2,TCF3,KMT5A,NSD1,TMBIM6,ZNF496,GSK3B,TIA1,CBX5,TLE3,CDC6,HCFC1,PDE2A,ZMYND8,CHD4,FOXN3…
GO: Biological Process	GO:0016071	mRNA metabolic process		1.091e-08	6.796e-05	2.265e-06	2.11e-05	70	901	CBLL1,DDX47,ZC3H14,AICDA,RBM10,MBNL1,THOC7,SFSWAP,SCAF8,PRPF18,PCF11,HABP4,SNRNP48,ACIN1,CNOT1,SRSF10,CMTR1,RBM26,BARD1,STAT3,CPSF4,RNPS1,JMJD6,PPIL3,RPUSD3,PRPF4B,CNOT2,CNOT3,CNOT4,SMG6,NUP98,PUM2,EXOSC2,TARDBP,LSM6,BRF1,TIA1,SRRM2,PCBP2,ECD,EDC4,HNRNPH1,RBM25,RBM27,CNOT7,METTL16,FASTKD3,GEMIN5,UPF2,DHX34,CHTOP,PSMB9,PSMD5,EXOSC5,SREK1,YTHDC1,FIP1L1,PRPF39,THOC1,RBBP6,HIPK3,EEF1D,DCP1B,EIF4G1,EL…
GO: Biological Process	GO:0006511	ubiquitin-dependent protein catabolic process		1.328e-08	8.273e-05	2.669e-06	2.486e-05	55	637	WDR81,MDM2,BAP1,ANAPC10,USP48,OGT,KAT5,ATG7,SGTA,HIPK2,BIRC2,ARNTL,CHFR,SUFU,UBR1,RNF130,GBA,KLHL20,FAF2,ANAPC16,TAF1,CNOT4,ANKS1A,UBR2,UFL1,GSK3B,CDK1,PCBP2,TTC3,UBE4A,SENP1,UBE2B,UBE2V2,FBXW5,USP1,TMUB2,RCHY1,RNF167,PPP2R5C,FBXO44,CSNK2A2,MAPK9,RNF111,USP34,PSMB9,PSMD5,FBXL4,HDAC6,RBBP6,UBXN8,SMURF1,ANKZF1,USP40,SHARPIN,RNF122
GO: Biological Process	GO:1902275	regulation of chromatin organization		1.498e-08	9.333e-05	2.917e-06	2.717e-05	28	216	AICDA,MEN1,MKI67,OGT,ATG7,MTF2,BRD7,FLCN,ATRX,KAT2A,RUVBL2,ARID5A,BRCA1,CAMK2D,NSD1,UBE2B,NCOR1,ZNF451,CTBP1,CHTOP,SPHK2,SLK,PHF19,DNMT1,KDM5A,RIF1,PAXBP1,RESF1
GO: Biological Process	GO:0010638	positive regulation of organelle organization		1.577e-08	9.82e-05	2.976e-06	2.772e-05	57	675	BAP1,MEN1,STX18,PIP4K2B,HAX1,BAIAP2,SLAIN2,OGT,MTF2,CCT2,MAPKAPK5,FHOD1,BRD7,CDK5RAP2,CNOT1,PLK4,SLX4,ATRX,ENTR1,GBA,KAT2A,RUVBL2,ARID5A,BRCA1,CNOT2,TCP1,GSK3B,PNKP,CFL2,UBE2B,HRAS,PICK1,WAS,NCOR1,PPP3CC,CSNK2A2,CTBP1,MAPK9,MAP2K7,CHTOP,SPHK2,SLK,PHF19,MTSS1,MFF,STAP1,DLG1,DNMT1,HDAC6,BCL2L11,SMURF1,FIS1,RIF1,OPTN,PAXBP1,RESF1,PAN3
GO: Biological Process	GO:0018393	internal peptidyl-lysine acetylation		1.758e-08	0.0001095	3.22e-06	2.999e-05	25	178	TRRAP,MCRS1,OGT,KAT5,EP400,ATG7,BRD7,FLCN,KAT2A,RUVBL2,ARID5A,BRD8,BRCA1,MCM3AP,MSL3,TAF1,TCF3,BAZ1A,HCFC1,ATF2,ZNF451,CTBP1,SPHK2,ING4,MRGBP
GO: Biological Process	GO:0019941	modification-dependent protein catabolic process		1.834e-08	0.0001142	3.263e-06	3.04e-05	55	643	WDR81,MDM2,BAP1,ANAPC10,USP48,OGT,KAT5,ATG7,SGTA,HIPK2,BIRC2,ARNTL,CHFR,SUFU,UBR1,RNF130,GBA,KLHL20,FAF2,ANAPC16,TAF1,CNOT4,ANKS1A,UBR2,UFL1,GSK3B,CDK1,PCBP2,TTC3,UBE4A,SENP1,UBE2B,UBE2V2,FBXW5,USP1,TMUB2,RCHY1,RNF167,PPP2R5C,FBXO44,CSNK2A2,MAPK9,RNF111,USP34,PSMB9,PSMD5,FBXL4,HDAC6,RBBP6,UBXN8,SMURF1,ANKZF1,USP40,SHARPIN,RNF122
GO: Biological Process	GO:0007093	mitotic cell cycle checkpoint		2.472e-08	0.000154	4.104e-06	3.822e-05	25	181	PIDD1,MDM2,MDM4,TRRAP,CHFR,CDK5RAP2,CNOT1,GEN1,BRCA1,EME2,CNOT2,CNOT3,CNOT4,CDK1,CDC6,FOXN3,CNOT7,HRAS,PRMT1,DONSON,ATF2,PRKDC,EME1,PSMG2,DLG1
GO: Biological Process	GO:0044257	cellular protein catabolic process		2.474e-08	0.0001541	4.104e-06	3.822e-05	63	791	WDR81,MDM2,BAP1,ANAPC10,USP48,RIC1,OGT,KAT5,ATG7,SGTA,HIPK2,BIRC2,DDI2,DENND3,RNF123,ARNTL,CHFR,SUFU,UBR1,RNF130,GBA,CLPX,KLHL20,FAF2,ANAPC16,TAF1,CNOT4,ANKS1A,UBR2,UFL1,GSK3B,CDK1,PCBP2,SOCS6,TTC3,UBE4A,SENP1,AP2M1,UBE2B,UBE2V2,FBXW5,USP1,TMUB2,RCHY1,RNF167,PPP2R5C,FBXO44,CSNK2A2,MAPK9,RNF111,USP34,PSMB9,PSMD5,FBXL4,HDAC6,RBBP6,UBXN8,SMURF1,ANKZF1,LDLR,USP40,SHARPIN,RNF122
GO: Biological Process	GO:2000113	negative regulation of cellular macromolecule biosynthetic process		2.503e-08	0.0001559	4.104e-06	3.822e-05	105	1605	AICDA,RBM10,ETV6,IKZF1,MDM2,MDM4,MEF2C,PHF21A,BAP1,MEN1,BPTF,MTA3,N4BP2L2,MCRS1,SFMBT1,DEAF1,KAT5,ATG7,MTF2,CTC1,SCAF8,ZBTB4,HIPK2,CHD8,DEPDC1,MSH3,ATXN1L,SBNO2,TRIM33,ARNTL,BRD7,SMARCA2,FLCN,SUFU,CNOT1,STAG2,GABPA,SP100,WAPL,ATRX,TRIM24,ARID5A,STAT3,BRCA1,NFKB1,MSL3,AEBP2,PDS5A,TAF1,CNOT2,CNOT3,UBR2,TCF3,KMT5A,NSD1,TMBIM6,ZNF496,GSK3B,TIA1,CBX5,CDC6,HCFC1,PDE2A,CHD4,FOXN3,UBE2B,EIF4ENIF1,SNX6,CN…
GO: Biological Process	GO:0051253	negative regulation of RNA metabolic process		2.835e-08	0.0001766	4.528e-06	4.218e-05	98	1467	ZC3H14,AICDA,RBM10,ETV6,IKZF1,MDM2,MDM4,MEF2C,PHF21A,BAP1,MEN1,BPTF,MTA3,N4BP2L2,SFMBT1,DEAF1,KAT5,SFSWAP,MTF2,SCAF8,ZBTB4,HIPK2,CHD8,DEPDC1,ATXN1L,TDP2,SBNO2,TRIM33,ARNTL,BRD7,SMARCA2,FLCN,ACIN1,SUFU,CNOT1,GABPA,SP100,SRSF10,ATRX,BARD1,TRIM24,RUVBL2,ARID5A,STAT3,BRCA1,RNPS1,NFKB1,MSL3,AEBP2,TAF1,CNOT2,UBR2,TCF3,KMT5A,NSD1,TMBIM6,ZNF496,TARDBP,CBX5,TLE3,HCFC1,PDE2A,ZMYND8,CHD4,FOXN3,UBE2B,SNX6,CN…
GO: Biological Process	GO:0022402	cell cycle process		3.086e-08	0.0001922	4.692e-06	4.37e-05	106	1632	AICDA,PIDD1,SKA2,MDM2,MDM4,TRRAP,MEN1,FANCA,STRADB,ANAPC10,MTA3,STRADA,ABRAXAS1,MKI67,AIF1,ZNRD2,CTC1,PKP4,MSH3,MSH5,CEP63,RGS14,BRD7,TPX2,CHFR,FLCN,CDK5RAP2,CNOT1,GEN1,PLK4,STAG2,SLX4,MYBL1,TJP3,TPRA1,WAPL,ATRX,SDCCAG8,ENTR1,BARD1,KAT2A,STAT5B,SPICE1,JTB,NCAPG,BRCA1,PDS5A,ANAPC16,TAF1,EME2,CNOT2,CNOT3,CNOT4,TBCE,UBR2,TCF3,EML4,CAMK2D,MAU2,PSTPIP1,GSK3B,CBX5,CDK1,ARHGEF2,CDC6,ORC3,ECD,RCC1,CHD3,F…
GO: Biological Process	GO:0006475	internal protein amino acid acetylation		3.088e-08	0.0001924	4.692e-06	4.37e-05	25	183	TRRAP,MCRS1,OGT,KAT5,EP400,ATG7,BRD7,FLCN,KAT2A,RUVBL2,ARID5A,BRD8,BRCA1,MCM3AP,MSL3,TAF1,TCF3,BAZ1A,HCFC1,ATF2,ZNF451,CTBP1,SPHK2,ING4,MRGBP
GO: Biological Process	GO:0030163	protein catabolic process		3.329e-08	0.0002074	4.938e-06	4.599e-05	72	964	WDR81,MDM2,MDM4,BAP1,ANAPC10,USP48,RIC1,OGT,KAT5,ATG7,SGTA,HIPK2,BIRC2,DDI2,DENND3,RNF123,ARNTL,UTP25,CHFR,SUFU,UBR1,RNF130,USE1,ADAM9,BARD1,GBA,CLPX,TRIM24,KLHL20,STX5,FAF2,ANAPC16,TAF1,CNOT4,ANKS1A,UBR2,UFL1,GSK3B,CDK1,PCBP2,SOCS6,TTC3,UBE4A,SENP1,AP2M1,UBE2B,UBE2V2,CLN3,FBXW5,USP1,TMUB2,RCHY1,RNF167,PPP2R5C,FBXO44,CSNK2A2,MAPK9,RNF111,USP34,PSMB9,PSMD5,FBXL4,BANP,HDAC6,RBBP6,UBXN8,SMURF1,ANKZF…
GO: Biological Process	GO:0043543	protein acylation		3.537e-08	0.0002203	5.123e-06	4.772e-05	31	267	TRRAP,ZDHHC3,MCRS1,OGT,KAT5,EP400,ATG7,ZDHHC16,ARNTL,BRD7,FLCN,KAT2A,RUVBL2,ARID5A,BRD8,BRCA1,MCM3AP,MSL3,TAF1,TCF3,ZDHHC17,OGDH,GSK3B,BAZ1A,HCFC1,ATF2,ZNF451,CTBP1,SPHK2,ING4,MRGBP
GO: Biological Process	GO:0031327	negative regulation of cellular biosynthetic process		3.648e-08	0.0002272	5.13e-06	4.778e-05	112	1761	AICDA,RBM10,ETV6,IKZF1,MDM2,MDM4,MEF2C,PHF21A,BAP1,MEN1,BPTF,MTA3,N4BP2L2,MCRS1,SFMBT1,DEAF1,KAT5,ATG7,MTF2,CTC1,SCAF8,ZBTB4,HIPK2,CHD8,DEPDC1,MSH3,ATXN1L,TDP2,SBNO2,TRIM33,ARNTL,BRD7,SMARCA2,FLCN,SUFU,CNOT1,STAG2,GABPA,SP100,WAPL,ATRX,TRIM24,RUVBL2,ARID5A,STAT3,BRCA1,NFKB1,MSL3,AEBP2,PDS5A,TAF1,CNOT2,CNOT3,UBR2,TCF3,KMT5A,NSD1,TMBIM6,ZNF496,GSK3B,TIA1,CBX5,TLE3,CDC6,HCFC1,PDE2A,ZMYND8,CHD4,FOXN3…
GO: Biological Process	GO:0045944	positive regulation of transcription by RNA polymerase II		3.706e-08	0.0002308	5.13e-06	4.778e-05	90	1315	ETV6,TNIP1,IKZF1,MEF2C,MEF2D,MEN1,BPTF,NLRC5,MCRS1,HAX1,FLT3LG,IKZF3,OGT,DEAF1,SUPT20H,KAT5,MTF2,HIPK2,CHD8,SBNO2,STK16,ARNTL,FHOD1,SMARCA2,FLCN,NFAT5,STAG2,GABPA,GABPB1,MYBL1,ATRX,PPRC1,KAT2A,RUVBL2,SS18,ARID5A,STAT3,STAT4,STAT5B,BRD8,BRCA1,JMJD6,NFKB1,NFYA,ZNF740,TAF1,FUBP3,TCF3,NRF1,CRTC1,ASH2L,GSK3B,TFE3,TARDBP,GTF2A2,ARHGEF2,HCFC1,TP53BP1,ZNF384,HIVEP2,ECD,SENP1,CNOT7,HRAS,PKNOX1,USF1,USF2,S…
GO: Biological Process	GO:0051603	proteolysis involved in cellular protein catabolic process		5.337e-08	0.0003325	7.227e-06	6.732e-05	59	735	WDR81,MDM2,BAP1,ANAPC10,USP48,OGT,KAT5,ATG7,SGTA,HIPK2,BIRC2,DDI2,RNF123,ARNTL,CHFR,SUFU,UBR1,RNF130,GBA,CLPX,KLHL20,FAF2,ANAPC16,TAF1,CNOT4,ANKS1A,UBR2,UFL1,GSK3B,CDK1,PCBP2,SOCS6,TTC3,UBE4A,SENP1,UBE2B,UBE2V2,FBXW5,USP1,TMUB2,RCHY1,RNF167,PPP2R5C,FBXO44,CSNK2A2,MAPK9,RNF111,USP34,PSMB9,PSMD5,FBXL4,HDAC6,RBBP6,UBXN8,SMURF1,ANKZF1,USP40,SHARPIN,RNF122
GO: Biological Process	GO:0043967	histone H4 acetylation		5.512e-08	0.0003433	7.305e-06	6.804e-05	15	71	TRRAP,MCRS1,OGT,KAT5,EP400,ATG7,KAT2A,RUVBL2,BRD8,BRCA1,MSL3,TCF3,HCFC1,CTBP1,ING4
GO: Biological Process	GO:0018394	peptidyl-lysine acetylation		5.904e-08	0.0003678	7.662e-06	7.137e-05	25	189	TRRAP,MCRS1,OGT,KAT5,EP400,ATG7,BRD7,FLCN,KAT2A,RUVBL2,ARID5A,BRD8,BRCA1,MCM3AP,MSL3,TAF1,TCF3,BAZ1A,HCFC1,ATF2,ZNF451,CTBP1,SPHK2,ING4,MRGBP
GO: Biological Process	GO:0031570	DNA integrity checkpoint		6.698e-08	0.0004172	8.515e-06	7.931e-05	23	164	PIDD1,MDM2,MDM4,ABRAXAS1,CEP63,CNOT1,BRCA1,EME2,CNOT2,CNOT3,CNOT4,CDK1,CDC6,TP53BP1,FOXN3,CNOT7,PRMT1,DONSON,ATF2,PRKDC,EME1,DNA2,THOC1
GO: Biological Process	GO:2001252	positive regulation of chromosome organization		8.949e-08	0.0005575	1.115e-05	0.0001038	25	193	MEN1,OGT,MTF2,CCT2,MAPKAPK5,BRD7,SLX4,ATRX,KAT2A,RUVBL2,ARID5A,BRCA1,TCP1,PNKP,NCOR1,CTBP1,MAP2K7,CHTOP,SPHK2,SLK,PHF19,DNMT1,RIF1,PAXBP1,RESF1
GO: Biological Process	GO:0009890	negative regulation of biosynthetic process		1.055e-07	0.0006571	1.288e-05	0.00012	112	1797	AICDA,RBM10,ETV6,IKZF1,MDM2,MDM4,MEF2C,PHF21A,BAP1,MEN1,BPTF,MTA3,N4BP2L2,MCRS1,SFMBT1,DEAF1,KAT5,ATG7,MTF2,CTC1,SCAF8,ZBTB4,HIPK2,CHD8,DEPDC1,MSH3,ATXN1L,TDP2,SBNO2,TRIM33,ARNTL,BRD7,SMARCA2,FLCN,SUFU,CNOT1,STAG2,GABPA,SP100,WAPL,ATRX,TRIM24,RUVBL2,ARID5A,STAT3,BRCA1,NFKB1,MSL3,AEBP2,PDS5A,TAF1,CNOT2,CNOT3,UBR2,TCF3,KMT5A,NSD1,TMBIM6,ZNF496,GSK3B,TIA1,CBX5,TLE3,CDC6,HCFC1,PDE2A,ZMYND8,CHD4,FOXN3…
GO: Biological Process	GO:0006473	protein acetylation		1.136e-07	0.0007077	1.361e-05	0.0001268	27	223	TRRAP,MCRS1,OGT,KAT5,EP400,ATG7,ARNTL,BRD7,FLCN,KAT2A,RUVBL2,ARID5A,BRD8,BRCA1,MCM3AP,MSL3,TAF1,TCF3,GSK3B,BAZ1A,HCFC1,ATF2,ZNF451,CTBP1,SPHK2,ING4,MRGBP
GO: Biological Process	GO:0006397	mRNA processing		1.209e-07	0.0007533	1.421e-05	0.0001324	48	557	DDX47,ZC3H14,AICDA,RBM10,MBNL1,THOC7,SFSWAP,SCAF8,PRPF18,PCF11,HABP4,SNRNP48,ACIN1,SRSF10,CMTR1,RBM26,BARD1,CPSF4,RNPS1,JMJD6,PPIL3,RPUSD3,PRPF4B,NUP98,EXOSC2,TARDBP,LSM6,TIA1,SRRM2,PCBP2,ECD,HNRNPH1,RBM25,RBM27,METTL16,GEMIN5,CHTOP,SREK1,YTHDC1,FIP1L1,PRPF39,THOC1,RBBP6,ELAVL1,SRPK3,DBR1,PAN3,CPSF7
GO: Biological Process	GO:1902115	regulation of organelle assembly		1.594e-07	0.0009927	1.838e-05	0.0001712	28	241	MEF2C,STX18,TBC1D14,PIP4K2B,IFT20,CDK5RAP2,CNOT1,PLK4,STAG2,TBC1D9B,SDCCAG8,ENTR1,KAT2A,SPICE1,BRCA1,CNOT2,SYNE1,ARHGEF2,SENP6,MAPK9,MDM1,IFT46,TBC1D10C,TBC1D17,PIKFYVE,TBC1D10A,NPRL3,PAN3
GO: Biological Process	GO:0140014	mitotic nuclear division		1.751e-07	0.001091	1.914e-05	0.0001782	76	1083	PIDD1,SKA2,MDM2,MDM4,TRRAP,MEN1,ANAPC10,MTA3,MKI67,AIF1,ZNRD2,CTC1,CEP63,RGS14,BRD7,TPX2,CHFR,CDK5RAP2,CNOT1,GEN1,PLK4,STAG2,MYBL1,TJP3,TPRA1,WAPL,ATRX,SDCCAG8,STAT5B,SPICE1,JTB,NCAPG,BRCA1,PDS5A,ANAPC16,EME2,CNOT2,CNOT3,CNOT4,TBCE,TCF3,EML4,CAMK2D,MAU2,CDK1,ARHGEF2,CDC6,ORC3,ECD,RCC1,FOXN3,POLA2,MIS12,CNOT7,FBXW5,HRAS,NLE1,PRMT1,MIIP,DONSON,ATF2,PRKCB,PRKDC,EME1,PSMB9,PSMD5,SFI1,PSMG2,DLG1,DNA2,…
GO: Biological Process	GO:1903047	mitotic cell cycle process		1.751e-07	0.001091	1.914e-05	0.0001782	76	1083	PIDD1,SKA2,MDM2,MDM4,TRRAP,MEN1,ANAPC10,MTA3,MKI67,AIF1,ZNRD2,CTC1,CEP63,RGS14,BRD7,TPX2,CHFR,CDK5RAP2,CNOT1,GEN1,PLK4,STAG2,MYBL1,TJP3,TPRA1,WAPL,ATRX,SDCCAG8,STAT5B,SPICE1,JTB,NCAPG,BRCA1,PDS5A,ANAPC16,EME2,CNOT2,CNOT3,CNOT4,TBCE,TCF3,EML4,CAMK2D,MAU2,CDK1,ARHGEF2,CDC6,ORC3,ECD,RCC1,FOXN3,POLA2,MIS12,CNOT7,FBXW5,HRAS,NLE1,PRMT1,MIIP,DONSON,ATF2,PRKCB,PRKDC,EME1,PSMB9,PSMD5,SFI1,PSMG2,DLG1,DNA2,…
GO: Biological Process	GO:0000278	mitotic cell cycle		1.751e-07	0.001091	1.914e-05	0.0001782	76	1083	PIDD1,SKA2,MDM2,MDM4,TRRAP,MEN1,ANAPC10,MTA3,MKI67,AIF1,ZNRD2,CTC1,CEP63,RGS14,BRD7,TPX2,CHFR,CDK5RAP2,CNOT1,GEN1,PLK4,STAG2,MYBL1,TJP3,TPRA1,WAPL,ATRX,SDCCAG8,STAT5B,SPICE1,JTB,NCAPG,BRCA1,PDS5A,ANAPC16,EME2,CNOT2,CNOT3,CNOT4,TBCE,TCF3,EML4,CAMK2D,MAU2,CDK1,ARHGEF2,CDC6,ORC3,ECD,RCC1,FOXN3,POLA2,MIS12,CNOT7,FBXW5,HRAS,NLE1,PRMT1,MIIP,DONSON,ATF2,PRKCB,PRKDC,EME1,PSMB9,PSMD5,SFI1,PSMG2,DLG1,DNA2,…
GO: Biological Process	GO:1901796	regulation of signal transduction by p53 class mediator		1.924e-07	0.001198	2.066e-05	0.0001924	24	187	MDM2,MDM4,RPF2,KAT5,HIPK2,MAPKAPK5,CEP63,BRD7,TPX2,BARD1,TRIM24,BRCA1,TAF1,TBP,KMT5A,CHD3,CHD4,CSNK2A2,PRKAB1,BANP,PAK1IP1,TTC5,DNA2,EHMT1
GO: Biological Process	GO:0042770	signal transduction in response to DNA damage		2.176e-07	0.001356	2.298e-05	0.000214	20	136	PIDD1,MDM2,MDM4,ABRAXAS1,KAT5,HIPK2,CEP63,CNOT1,SP100,ATRX,BRCA1,CNOT2,CNOT3,CNOT4,KMT5A,CDK1,CNOT7,PRMT1,PRKDC,ING4
GO: Biological Process	GO:0032446	protein modification by small protein conjugation		2.222e-07	0.001384	2.307e-05	0.0002148	68	935	CBLL1,RNF181,MDM2,BRAP,ANAPC10,RNF138,OGT,ATG7,RNF135,BIRC2,G2E3,TRIM33,RNF123,UBE2T,CHFR,NEURL4,UBR1,RNF130,BARD1,TRIM24,KLHL20,MALT1,BRCA1,ANAPC16,TAF1,CNOT4,MGRN1,SENP5,UBR2,HECTD4,NUP98,UFL1,TRAF3,MKRN1,SOCS6,TTC3,UBE4A,RNF214,SENP1,UBE2B,UBE2V2,FBXW5,MED11,PPIL2,RCHY1,RNF167,FBXO44,ZNF451,UBE2F,SENP6,PRKDC,MAPK9,RNF111,KCTD9,RAD18,PSMB9,PSMD5,FBXL4,ZMIZ2,RNF10,HDAC6,RBBP6,SMURF1,CENPS,DCUN1D…
GO: Biological Process	GO:0000077	DNA damage checkpoint		3.204e-07	0.001996	3.272e-05	0.0003047	21	152	PIDD1,MDM2,MDM4,ABRAXAS1,CEP63,CNOT1,BRCA1,EME2,CNOT2,CNOT3,CNOT4,CDK1,TP53BP1,FOXN3,CNOT7,PRMT1,DONSON,ATF2,PRKDC,EME1,THOC1
GO: Biological Process	GO:0008380	RNA splicing		4.012e-07	0.002499	4.031e-05	0.0003754	42	476	DDX47,RBM10,MBNL1,THOC7,SFSWAP,SCAF8,PRPF18,PCF11,HABP4,SNRNP48,ACIN1,SRSF10,CPSF4,RNPS1,JMJD6,PPIL3,PRPF4B,ZNF638,NUP98,TMBIM6,TARDBP,LSM6,TIA1,SRRM2,PCBP2,ECD,HNRNPH1,RBM25,CLK1,CLK2,CLK3,METTL16,GEMIN5,SREK1,YTHDC1,FIP1L1,PRPF39,THOC1,ELAVL1,SRPK3,DBR1,CPSF7
GO: Biological Process	GO:1903507	negative regulation of nucleic acid-templated transcription		4.485e-07	0.002794	4.434e-05	0.000413	89	1370	AICDA,RBM10,ETV6,IKZF1,MDM2,MDM4,MEF2C,PHF21A,BAP1,MEN1,BPTF,MTA3,N4BP2L2,SFMBT1,DEAF1,KAT5,MTF2,SCAF8,ZBTB4,HIPK2,CHD8,DEPDC1,ATXN1L,TDP2,SBNO2,TRIM33,ARNTL,BRD7,SMARCA2,FLCN,SUFU,CNOT1,GABPA,SP100,ATRX,TRIM24,RUVBL2,ARID5A,STAT3,BRCA1,NFKB1,MSL3,AEBP2,TAF1,CNOT2,UBR2,TCF3,KMT5A,NSD1,TMBIM6,ZNF496,CBX5,TLE3,HCFC1,PDE2A,ZMYND8,CHD4,FOXN3,UBE2B,SNX6,CNOT7,STRN3,MDFIC,ATF2,NCOR1,NCOR2,ZNF451,CTBP1,…
GO: Biological Process	GO:1902679	negative regulation of RNA biosynthetic process		4.774e-07	0.002974	4.628e-05	0.000431	89	1372	AICDA,RBM10,ETV6,IKZF1,MDM2,MDM4,MEF2C,PHF21A,BAP1,MEN1,BPTF,MTA3,N4BP2L2,SFMBT1,DEAF1,KAT5,MTF2,SCAF8,ZBTB4,HIPK2,CHD8,DEPDC1,ATXN1L,TDP2,SBNO2,TRIM33,ARNTL,BRD7,SMARCA2,FLCN,SUFU,CNOT1,GABPA,SP100,ATRX,TRIM24,RUVBL2,ARID5A,STAT3,BRCA1,NFKB1,MSL3,AEBP2,TAF1,CNOT2,UBR2,TCF3,KMT5A,NSD1,TMBIM6,ZNF496,CBX5,TLE3,HCFC1,PDE2A,ZMYND8,CHD4,FOXN3,UBE2B,SNX6,CNOT7,STRN3,MDFIC,ATF2,NCOR1,NCOR2,ZNF451,CTBP1,…
GO: Biological Process	GO:0018193	peptidyl-amino acid modification		4.829e-07	0.003008	4.628e-05	0.000431	88	1352	MAGT1,MDM2,TRRAP,ZDHHC3,MEN1,MCRS1,HAX1,OGT,KAT5,EP400,ATG7,MTF2,HIPK2,MAPKAPK5,MKNK1,STK16,BRD7,FLCN,EEF1AKMT2,DPY19L3,ATRX,DPH7,KAT2A,MAST2,RUVBL2,ARID5A,STAT3,BRD8,BRCA1,JMJD6,PPIL3,MCM3AP,MSL3,TAF1,SENP5,TCF3,KMT5A,CAMK2D,NUP98,NSD1,ASH2L,GSK3B,BAZ1A,MAP4K1,CDK1,ARHGEF2,HCFC1,AGBL5,TYK2,SENP1,SNX6,CLK1,CLK2,CLK3,CNOT7,PRMT1,PPIL2,MAPKAP1,ATF2,CSNK2A2,ZNF451,SENP6,PRKCB,CTBP1,PRKDC,MAPK7,IKBKB…
GO: Biological Process	GO:0031058	positive regulation of histone modification		4.999e-07	0.003114	4.718e-05	0.0004394	17	106	MEN1,OGT,MTF2,BRD7,KAT2A,RUVBL2,ARID5A,BRCA1,NCOR1,CTBP1,CHTOP,SPHK2,SLK,PHF19,DNMT1,RIF1,PAXBP1
GO: Biological Process	GO:0045786	negative regulation of cell cycle		5.652e-07	0.003521	5.23e-05	0.0004872	53	677	PIDD1,MDM2,MDM4,TRRAP,MEN1,STRADB,STRADA,ABRAXAS1,SIPA1,CEP63,BRD7,CHFR,CDK5RAP2,CNOT1,GEN1,STAG2,TPRA1,WAPL,ATRX,BARD1,KAT2A,BRCA1,EME2,CNOT2,CNOT3,CNOT4,NUDT6,CBX5,CDK1,CDC6,TP53BP1,FOXN3,CNOT7,HRAS,NLE1,PRMT1,MIIP,DONSON,ATF2,RNF167,PRKAB1,PRKDC,EME1,ILK,MDM1,PSMB9,PSMD5,PSMG2,DLG1,DNA2,THOC1,EHMT1,ING4
GO: Biological Process	GO:0000280	nuclear division		5.71e-07	0.003557	5.23e-05	0.0004872	83	1256	PIDD1,SKA2,MDM2,MDM4,TRRAP,MEN1,FANCA,ANAPC10,MTA3,MKI67,AIF1,ZNRD2,CTC1,MSH3,MSH5,CEP63,RGS14,BRD7,TPX2,CHFR,CDK5RAP2,CNOT1,GEN1,PLK4,STAG2,SLX4,MYBL1,TJP3,TPRA1,WAPL,ATRX,SDCCAG8,STAT5B,SPICE1,JTB,NCAPG,BRCA1,PDS5A,ANAPC16,EME2,CNOT2,CNOT3,CNOT4,TBCE,UBR2,TCF3,EML4,CAMK2D,MAU2,CDK1,ARHGEF2,CDC6,ORC3,ECD,RCC1,FOXN3,POLA2,UBE2B,MIS12,CNOT7,FBXW5,HRAS,NLE1,PRMT1,MIIP,DONSON,ATF2,PRKCB,PRKDC,EME1,P…
GO: Biological Process	GO:1905269	positive regulation of chromatin organization		6.47e-07	0.00403	5.84e-05	0.000544	18	120	MEN1,OGT,MTF2,BRD7,KAT2A,RUVBL2,ARID5A,BRCA1,NCOR1,CTBP1,CHTOP,SPHK2,SLK,PHF19,DNMT1,RIF1,PAXBP1,RESF1
GO: Biological Process	GO:0048285	organelle fission		6.608e-07	0.004116	5.881e-05	0.0005477	85	1301	PIDD1,SKA2,MDM2,MDM4,TRRAP,MEN1,FANCA,ANAPC10,MTA3,MKI67,AIF1,ZNRD2,CTC1,MSH3,MSH5,CEP63,RGS14,BRD7,TPX2,CHFR,CDK5RAP2,CNOT1,GEN1,PLK4,STAG2,SLX4,MYBL1,TJP3,TPRA1,WAPL,ATRX,SDCCAG8,STAT5B,SPICE1,JTB,NCAPG,BRCA1,PDS5A,ANAPC16,EME2,CNOT2,CNOT3,CNOT4,TBCE,UBR2,TCF3,EML4,CAMK2D,MAU2,CDK1,ARHGEF2,CDC6,ORC3,ECD,RCC1,FOXN3,POLA2,UBE2B,MIS12,CNOT7,FBXW5,HRAS,NLE1,PRMT1,MIIP,DONSON,ATF2,PRKCB,PRKDC,EME1,P…
GO: Biological Process	GO:0030330	DNA damage response, signal transduction by p53 class mediator		8.576e-07	0.005342	7.449e-05	0.0006938	17	110	PIDD1,MDM2,MDM4,KAT5,HIPK2,CNOT1,SP100,ATRX,BRCA1,CNOT2,CNOT3,CNOT4,KMT5A,CDK1,CNOT7,PRMT1,ING4
GO: Biological Process	GO:0061919	process utilizing autophagic mechanism		8.729e-07	0.005438	7.449e-05	0.0006938	44	525	RGS19,WDR81,TBC1D14,PIP4K2B,DHRSX,HAX1,SUPT20H,KAT5,ATG7,IFT20,RUBCNL,FLCN,GBA,STAT3,PACS2,VPS39,TMBIM6,GSK3B,WDR45,ATP6V0D1,MTMR14,SNX6,PIK3C2B,CLN3,DRAM2,XPA,CSNK2A2,PRKAB1,PGAM5,HDAC6,GOPC,BCL2L11,ATG2B,SMURF1,FIS1,TBC1D17,LGALS8,PIKFYVE,OPTN,EIF4G1,NPRL3,HDAC10,MTDH,NBR1
GO: Biological Process	GO:0006914	autophagy		8.729e-07	0.005438	7.449e-05	0.0006938	44	525	RGS19,WDR81,TBC1D14,PIP4K2B,DHRSX,HAX1,SUPT20H,KAT5,ATG7,IFT20,RUBCNL,FLCN,GBA,STAT3,PACS2,VPS39,TMBIM6,GSK3B,WDR45,ATP6V0D1,MTMR14,SNX6,PIK3C2B,CLN3,DRAM2,XPA,CSNK2A2,PRKAB1,PGAM5,HDAC6,GOPC,BCL2L11,ATG2B,SMURF1,FIS1,TBC1D17,LGALS8,PIKFYVE,OPTN,EIF4G1,NPRL3,HDAC10,MTDH,NBR1
GO: Biological Process	GO:0010564	regulation of cell cycle process		9.698e-07	0.006041	8.164e-05	0.0007604	61	839	AICDA,PIDD1,MDM2,MDM4,MEN1,ANAPC10,MTA3,ABRAXAS1,MKI67,AIF1,CTC1,PKP4,CEP63,BRD7,TPX2,FLCN,CDK5RAP2,CNOT1,GEN1,PLK4,STAG2,TJP3,TPRA1,WAPL,ATRX,SDCCAG8,ENTR1,KAT2A,SPICE1,BRCA1,ANAPC16,TAF1,CNOT2,CNOT3,CNOT4,TCF3,CAMK2D,CBX5,CDK1,CDC6,ECD,RCC1,FOXN3,UBE2B,CNOT7,FBXW5,PRMT1,MIIP,DONSON,CSNK2A2,SENP6,PRKDC,MDM1,PSMB9,PSMD5,SFI1,PSMG2,RAD51C,EIF4G1,EHMT1,CSPP1
GO: Biological Process	GO:0045892	negative regulation of transcription, DNA-templated		1.056e-06	0.006579	8.772e-05	0.000817	85	1316	AICDA,RBM10,ETV6,IKZF1,MDM2,MDM4,MEF2C,PHF21A,BAP1,MEN1,BPTF,MTA3,N4BP2L2,SFMBT1,DEAF1,KAT5,MTF2,SCAF8,ZBTB4,HIPK2,CHD8,DEPDC1,ATXN1L,SBNO2,TRIM33,ARNTL,BRD7,SMARCA2,FLCN,SUFU,CNOT1,GABPA,SP100,ATRX,TRIM24,ARID5A,STAT3,BRCA1,NFKB1,MSL3,AEBP2,TAF1,CNOT2,UBR2,TCF3,KMT5A,NSD1,TMBIM6,ZNF496,CBX5,HCFC1,PDE2A,CHD4,FOXN3,UBE2B,SNX6,CNOT7,STRN3,MDFIC,ATF2,NCOR1,NCOR2,ZNF451,CTBP1,HDAC9,ZNF131,ILF3,GATAD2…
GO: Biological Process	GO:0044774	mitotic DNA integrity checkpoint		1.112e-06	0.006928	9.116e-05	0.000849	17	112	PIDD1,MDM2,MDM4,CNOT1,EME2,CNOT2,CNOT3,CNOT4,CDK1,CDC6,FOXN3,CNOT7,PRMT1,DONSON,ATF2,PRKDC,EME1
GO: Biological Process	GO:0007346	regulation of mitotic cell cycle		1.225e-06	0.00763	9.909e-05	0.000923	54	713	PIDD1,MDM2,MDM4,TRRAP,ANAPC10,MTA3,MKI67,AIF1,CTC1,CEP63,BRD7,TPX2,CHFR,CDK5RAP2,CNOT1,GEN1,PLK4,STAG2,TJP3,TPRA1,ATRX,SDCCAG8,STAT5B,BRCA1,ANAPC16,EME2,CNOT2,CNOT3,CNOT4,TCF3,CAMK2D,CDK1,CDC6,ECD,RCC1,FOXN3,CNOT7,FBXW5,HRAS,NLE1,PRMT1,MIIP,DONSON,ATF2,PRKDC,EME1,PSMB9,PSMD5,SFI1,PSMG2,DLG1,RAD51C,EIF4G1,AATF
GO: Biological Process	GO:0043161	proteasome-mediated ubiquitin-dependent protein catabolic process		1.543e-06	0.009609	0.0001232	0.001147	38	432	MDM2,ANAPC10,OGT,KAT5,ATG7,SGTA,BIRC2,ARNTL,CHFR,UBR1,GBA,KLHL20,FAF2,ANAPC16,TAF1,UBR2,UFL1,GSK3B,CDK1,PCBP2,UBE4A,SENP1,UBE2B,UBE2V2,FBXW5,TMUB2,RCHY1,PPP2R5C,FBXO44,MAPK9,PSMB9,PSMD5,FBXL4,UBXN8,SMURF1,ANKZF1,SHARPIN,RNF122
GO: Biological Process	GO:0016567	protein ubiquitination		1.606e-06	0.01	0.0001266	0.001179	61	852	CBLL1,RNF181,MDM2,BRAP,ANAPC10,RNF138,OGT,ATG7,RNF135,BIRC2,G2E3,TRIM33,RNF123,UBE2T,CHFR,NEURL4,UBR1,RNF130,BARD1,TRIM24,KLHL20,MALT1,BRCA1,ANAPC16,TAF1,CNOT4,MGRN1,UBR2,HECTD4,UFL1,TRAF3,MKRN1,SOCS6,TTC3,UBE4A,RNF214,UBE2B,UBE2V2,FBXW5,MED11,PPIL2,RCHY1,RNF167,FBXO44,PRKDC,MAPK9,RNF111,KCTD9,RAD18,PSMB9,PSMD5,FBXL4,RNF10,HDAC6,RBBP6,SMURF1,CENPS,DCUN1D2,SHARPIN,RNF122,CBX8
GO: Biological Process	GO:0044773	mitotic DNA damage checkpoint		1.672e-06	0.01041	0.0001302	0.001212	16	103	PIDD1,MDM2,MDM4,CNOT1,EME2,CNOT2,CNOT3,CNOT4,CDK1,FOXN3,CNOT7,PRMT1,DONSON,ATF2,PRKDC,EME1
GO: Biological Process	GO:0000122	negative regulation of transcription by RNA polymerase II		1.707e-06	0.01063	0.0001312	0.001222	65	931	RBM10,ETV6,IKZF1,MDM2,MDM4,MEF2C,PHF21A,MEN1,BPTF,MTA3,N4BP2L2,DEAF1,KAT5,MTF2,SCAF8,ZBTB4,HIPK2,CHD8,ATXN1L,TRIM33,SMARCA2,FLCN,SUFU,CNOT1,GABPA,SP100,ATRX,ARID5A,STAT3,NFKB1,AEBP2,TAF1,CNOT2,TCF3,KMT5A,NSD1,TMBIM6,ZNF496,CBX5,HCFC1,PDE2A,CHD4,CNOT7,STRN3,ATF2,NCOR1,NCOR2,ZNF451,CTBP1,HDAC9,ZNF131,GATAD2A,PHF19,DUSP22,DLG1,DNMT1,KDM5A,HIPK3,RIF1,PAXBP1,EHMT1,ELK4,HDAC10,MTDH,CBX8
GO: Biological Process	GO:0006310	DNA recombination		1.957e-06	0.01219	0.0001487	0.001385	30	304	AICDA,MCRS1,RNF138,MSH3,MSH5,CEP63,RAD51AP1,GEN1,SLX4,RUVBL2,BRCA1,MMS19,EME2,UBR2,TCF3,TEP1,TP53BP1,UBE2B,CCR6,WAS,PRKDC,EME1,RAD18,THOC1,RAD51C,RAD52,CENPS,PALB2,RIF1,HDAC10
GO: Biological Process	GO:1901987	regulation of cell cycle phase transition		2.193e-06	0.01366	0.0001646	0.001533	42	508	PIDD1,MDM2,MDM4,MEN1,ANAPC10,MTA3,ABRAXAS1,AIF1,CTC1,CEP63,BRD7,TPX2,CDK5RAP2,CNOT1,GEN1,PLK4,TJP3,TPRA1,SDCCAG8,BRCA1,ANAPC16,TAF1,CNOT2,CNOT3,CNOT4,TCF3,CAMK2D,CDK1,CDC6,ECD,FOXN3,CNOT7,PRMT1,MIIP,DONSON,PRKDC,PSMB9,PSMD5,SFI1,PSMG2,RAD51C,EIF4G1
GO: Biological Process	GO:0045005	DNA-dependent DNA replication maintenance of fidelity		2.29e-06	0.01427	0.0001699	0.001582	10	41	MSH3,GEN1,ATRX,EME2,DONSON,SMARCAL1,EME1,DNA2,THOC1,CENPS
GO: Biological Process	GO:0006261	DNA-dependent DNA replication		2.466e-06	0.01536	0.0001807	0.001683	20	158	AICDA,ATG7,MSH3,GEN1,STAG2,ATRX,EME2,BAZ1A,CDC6,PNKP,ORC3,POLA2,CIZ1,DONSON,POLG,SMARCAL1,EME1,DNA2,THOC1,CENPS
GO: Biological Process	GO:0000729	DNA double-strand break processing		2.563e-06	0.01597	0.0001857	0.001729	8	25	RNF138,KAT5,SLX4,BARD1,BRCA1,UBE2V2,DNA2,RAD52
GO: Biological Process	GO:0051168	nuclear export		2.612e-06	0.01627	0.000187	0.001742	23	201	MDM2,STRADB,STRADA,THOC7,SP100,RBM26,BARD1,MALT1,CPSF4,RNPS1,MCM3AP,SMG6,NUP98,XPO4,GSK3B,EIF4ENIF1,RBM27,UPF2,CHTOP,YTHDC1,FIP1L1,THOC1,SMURF1
GO: Biological Process	GO:1903311	regulation of mRNA metabolic process		2.831e-06	0.01763	0.0002004	0.001866	32	342	ZC3H14,RBM10,MBNL1,SFSWAP,ACIN1,CNOT1,SRSF10,BARD1,CPSF4,RNPS1,JMJD6,NUP98,PUM2,EXOSC2,TARDBP,BRF1,TIA1,RBM25,CNOT7,METTL16,FASTKD3,DHX34,PSMB9,PSMD5,EXOSC5,SREK1,YTHDC1,EIF4G1,ELAVL1,SRPK3,YTHDF3,CPSF7
GO: Biological Process	GO:0043484	regulation of RNA splicing		2.889e-06	0.01799	0.0002022	0.001883	19	146	RBM10,MBNL1,SFSWAP,HABP4,ACIN1,SRSF10,RNPS1,JMJD6,NUP98,TMBIM6,TIA1,HNRNPH1,RBM25,CLK1,CLK2,CLK3,METTL16,SREK1,YTHDC1
GO: Biological Process	GO:0072422	signal transduction involved in DNA damage checkpoint		3.853e-06	0.024	0.0002637	0.002456	13	74	PIDD1,MDM2,MDM4,ABRAXAS1,CNOT1,BRCA1,CNOT2,CNOT3,CNOT4,CDK1,CNOT7,PRMT1,PRKDC
GO: Biological Process	GO:0072401	signal transduction involved in DNA integrity checkpoint		3.853e-06	0.024	0.0002637	0.002456	13	74	PIDD1,MDM2,MDM4,ABRAXAS1,CNOT1,BRCA1,CNOT2,CNOT3,CNOT4,CDK1,CNOT7,PRMT1,PRKDC
GO: Biological Process	GO:0043547	positive regulation of GTPase activity		4.203e-06	0.02618	0.0002846	0.002651	36	416	NET1,GMIP,FAM13B,PICALM,ANKRD27,TBC1D14,PREX1,RIC1,PKP4,DEPDC1,SIPA1,RGS14,ARFGAP2,ARFGAP1,FLCN,TBC1D9B,RAPGEF6,DOCK11,MYO9B,SIPA1L3,GDI1,SNX13,DOCK9,GSK3B,HRAS,DEPDC5,ARHGEF11,PGAM5,TBC1D10C,RAP1GDS1,TBC1D17,PREB,RIC8B,TBC1D10A,ARHGAP12,NPRL3
GO: Biological Process	GO:0072395	signal transduction involved in cell cycle checkpoint		4.5e-06	0.02803	0.0003014	0.002808	13	75	PIDD1,MDM2,MDM4,ABRAXAS1,CNOT1,BRCA1,CNOT2,CNOT3,CNOT4,CDK1,CNOT7,PRMT1,PRKDC
GO: Biological Process	GO:1901990	regulation of mitotic cell cycle phase transition		4.629e-06	0.02883	0.0003067	0.002857	39	470	PIDD1,MDM2,MDM4,ANAPC10,MTA3,AIF1,CTC1,CEP63,BRD7,TPX2,CDK5RAP2,CNOT1,GEN1,PLK4,TJP3,TPRA1,SDCCAG8,BRCA1,ANAPC16,CNOT2,CNOT3,CNOT4,TCF3,CAMK2D,CDK1,CDC6,ECD,FOXN3,CNOT7,PRMT1,MIIP,DONSON,PRKDC,PSMB9,PSMD5,SFI1,PSMG2,RAD51C,EIF4G1
GO: Biological Process	GO:0043414	macromolecule methylation		5.19e-06	0.03233	0.0003403	0.00317	32	352	CBLL1,AICDA,MEN1,OGT,MTF2,TRMT1,NSUN5,NSUN3,TRMT2A,EEF1AKMT2,CMTR1,ATRX,BRCA1,GTPBP3,KMT5A,NSD1,ASH2L,GSK3B,PRMT1,METTL16,PICK1,CHTOP,ILF3,GATAD2A,PHF19,PRDM2,DNMT1,RIF1,PAXBP1,RESF1,EHMT1,PCMTD2
GO: Biological Process	GO:0016482	cytosolic transport		5.304e-06	0.03304	0.0003441	0.003205	20	166	WDR81,ANKRD27,AP1G1,TBC1D14,RIC1,SLC66A2,GAK,SRSF10,KLHL20,STX5,MTMR2,SPAG9,SNX6,TMEM87A,PREPL,TBC1D10C,TBC1D17,PIKFYVE,ARFRP1,TBC1D10A
GO: Biological Process	GO:0010498	proteasomal protein catabolic process		5.728e-06	0.03568	0.0003678	0.003426	40	492	MDM2,ANAPC10,OGT,KAT5,ATG7,SGTA,BIRC2,DDI2,ARNTL,CHFR,UBR1,GBA,KLHL20,FAF2,ANAPC16,TAF1,UBR2,UFL1,GSK3B,CDK1,PCBP2,SOCS6,UBE4A,SENP1,UBE2B,UBE2V2,FBXW5,TMUB2,RCHY1,PPP2R5C,FBXO44,MAPK9,PSMB9,PSMD5,FBXL4,UBXN8,SMURF1,ANKZF1,SHARPIN,RNF122
GO: Biological Process	GO:0051052	regulation of DNA metabolic process		6.25e-06	0.03893	0.0003973	0.0037	34	389	EYA3,MEN1,ABRAXAS1,MCRS1,CTC1,CCT2,MSH3,MAPKAPK5,RAD51AP1,FLCN,SLX4,ATRX,BRCA1,MMS19,SMG6,TCP1,CAMK2D,GSK3B,TP53BP1,PNKP,UBE2B,UBE2V2,CIZ1,USP1,WAS,PRKDC,MAP2K7,RAD18,DNMT1,THOC1,RAD52,RIF1,HDAC10,CBX8
GO: Biological Process	GO:0045930	negative regulation of mitotic cell cycle		7.8e-06	0.04858	0.0004907	0.004571	32	359	PIDD1,MDM2,MDM4,TRRAP,BRD7,CHFR,CDK5RAP2,CNOT1,GEN1,TPRA1,ATRX,BRCA1,EME2,CNOT2,CNOT3,CNOT4,CDK1,CDC6,FOXN3,CNOT7,HRAS,NLE1,PRMT1,MIIP,DONSON,ATF2,PRKDC,EME1,PSMB9,PSMD5,PSMG2,DLG1
GO: Biological Process	GO:1901565	organonitrogen compound catabolic process		8.973e-06	0.05589	0.0005589	0.005206	83	1348	AICDA,WDR81,NUDT9,MDM2,MDM4,BAP1,ANAPC10,USP48,RIC1,OGT,KAT5,ATG7,SGTA,HIPK2,BIRC2,DDI2,DENND3,RNF123,ARNTL,UTP25,NUDT1,CHFR,NT5C2,SUFU,PDXDC1,UBR1,RNF130,USE1,ADAM9,BARD1,GBA,CLPX,TRIM24,KLHL20,STX5,FAF2,ANAPC16,TAF1,CNOT4,ANKS1A,UBR2,UFL1,OGDH,GSK3B,CDK1,PCBP2,PHYKPL,PDE2A,SOCS6,TTC3,UBE4A,SENP1,AP2M1,UBE2B,UBE2V2,CLN3,FBXW5,USP1,TMUB2,RCHY1,XPNPEP1,IDUA,RNF167,PPP2R5C,FBXO44,CSNK2A2,MAPK9,RNF1…
GO: Biological Process	GO:0006913	nucleocytoplasmic transport		9.236e-06	0.05753	0.0005696	0.005306	33	379	MDM2,STRADB,STRADA,THOC7,RGS14,ARNTL,SUFU,SP100,RBM26,BARD1,STAT3,MALT1,CPSF4,RNPS1,MCM3AP,SMG6,NUP98,XPO4,GSK3B,TARDBP,ZNF384,POLA2,EIF4ENIF1,RBM27,MDFIC,GEMIN5,UPF2,IPO13,CHTOP,YTHDC1,FIP1L1,THOC1,SMURF1
GO: Biological Process	GO:0009894	regulation of catabolic process		9.693e-06	0.06038	0.00059	0.005495	68	1042	ZC3H14,RBM10,MDM2,MDM4,TBC1D14,PIP4K2B,DHRSX,HAX1,RIC1,OGT,KAT5,ATG7,IFT20,SGTA,HIPK2,ARNTL,CHFR,FLCN,SUFU,CNOT1,ADAM9,BARD1,GBA,STAT3,STX5,MTMR2,TAF1,SMG6,ANKS1A,NUP98,PUM2,UFL1,EXOSC2,GSK3B,TARDBP,ATP6V0D1,BRF1,ECD,SENP1,SNX6,UBE2V2,CNOT7,METTL16,FASTKD3,RCHY1,DRAM2,XPA,IDUA,NCOR1,CSNK2A2,PRKAB1,MAPK9,DHX34,PSMB9,PSMD5,EXOSC5,BANP,HDAC6,BCL2L11,SMURF1,LDLR,PIKFYVE,OPTN,EIF4G1,NPRL3,ELAVL1,MTDH,…
GO: Biological Process	GO:1902400	intracellular signal transduction involved in G1 DNA damage checkpoint		9.946e-06	0.06195	0.00059	0.005495	11	58	PIDD1,MDM2,MDM4,CNOT1,CNOT2,CNOT3,CNOT4,CDK1,CNOT7,PRMT1,PRKDC
GO: Biological Process	GO:0035825	homologous recombination		9.946e-06	0.06195	0.00059	0.005495	11	58	MSH3,MSH5,CEP63,SLX4,EME2,UBR2,UBE2B,EME1,RAD51C,CENPS,HDAC10
GO: Biological Process	GO:0072431	signal transduction involved in mitotic G1 DNA damage checkpoint		9.946e-06	0.06195	0.00059	0.005495	11	58	PIDD1,MDM2,MDM4,CNOT1,CNOT2,CNOT3,CNOT4,CDK1,CNOT7,PRMT1,PRKDC
GO: Biological Process	GO:0006275	regulation of DNA replication		1.02e-05	0.06356	0.0005997	0.005585	16	118	AICDA,ATG7,CTC1,MSH3,STAG2,WAPL,ATRX,PDS5A,CDK1,CDC6,CIZ1,HRAS,DONSON,SMARCAL1,DNA2,RBBP6
GO: Biological Process	GO:0051169	nuclear transport		1.088e-05	0.06777	0.0006334	0.0059	33	382	MDM2,STRADB,STRADA,THOC7,RGS14,ARNTL,SUFU,SP100,RBM26,BARD1,STAT3,MALT1,CPSF4,RNPS1,MCM3AP,SMG6,NUP98,XPO4,GSK3B,TARDBP,ZNF384,POLA2,EIF4ENIF1,RBM27,MDFIC,GEMIN5,UPF2,IPO13,CHTOP,YTHDC1,FIP1L1,THOC1,SMURF1
GO: Biological Process	GO:0031329	regulation of cellular catabolic process		1.213e-05	0.07558	0.0006998	0.006518	59	869	ZC3H14,RBM10,MDM2,TBC1D14,PIP4K2B,DHRSX,HAX1,RIC1,OGT,KAT5,ATG7,IFT20,SGTA,HIPK2,CHFR,FLCN,SUFU,CNOT1,ADAM9,GBA,STAT3,MTMR2,TAF1,SMG6,ANKS1A,PUM2,UFL1,EXOSC2,GSK3B,TARDBP,ATP6V0D1,BRF1,SENP1,SNX6,UBE2V2,CNOT7,METTL16,FASTKD3,RCHY1,DRAM2,XPA,CSNK2A2,PRKAB1,MAPK9,DHX34,PSMB9,PSMD5,EXOSC5,HDAC6,BCL2L11,SMURF1,LDLR,PIKFYVE,OPTN,EIF4G1,NPRL3,ELAVL1,MTDH,YTHDF3
GO: Biological Process	GO:1902403	signal transduction involved in mitotic DNA integrity checkpoint		1.397e-05	0.08701	0.0007839	0.007301	11	60	PIDD1,MDM2,MDM4,CNOT1,CNOT2,CNOT3,CNOT4,CDK1,CNOT7,PRMT1,PRKDC
GO: Biological Process	GO:1902402	signal transduction involved in mitotic DNA damage checkpoint		1.397e-05	0.08701	0.0007839	0.007301	11	60	PIDD1,MDM2,MDM4,CNOT1,CNOT2,CNOT3,CNOT4,CDK1,CNOT7,PRMT1,PRKDC
GO: Biological Process	GO:0072413	signal transduction involved in mitotic cell cycle checkpoint		1.397e-05	0.08701	0.0007839	0.007301	11	60	PIDD1,MDM2,MDM4,CNOT1,CNOT2,CNOT3,CNOT4,CDK1,CNOT7,PRMT1,PRKDC
GO: Biological Process	GO:2001251	negative regulation of chromosome organization		1.462e-05	0.09104	0.0008129	0.007571	19	163	AICDA,MCRS1,ATG7,MTF2,CTC1,CDK5RAP2,GEN1,SLX4,WAPL,ATRX,BRCA1,SMG6,UBE2B,ZNF451,CTBP1,SPHK2,PSMG2,DNMT1,KDM5A
GO: Biological Process	GO:1901983	regulation of protein acetylation		1.624e-05	0.1012	0.0008947	0.008333	13	84	KAT5,ATG7,ARNTL,BRD7,FLCN,KAT2A,RUVBL2,ARID5A,BRCA1,GSK3B,ZNF451,CTBP1,SPHK2
GO: Biological Process	GO:0050684	regulation of mRNA processing		1.637e-05	0.102	0.0008947	0.008333	18	150	ZC3H14,RBM10,MBNL1,SFSWAP,ACIN1,SRSF10,BARD1,CPSF4,RNPS1,JMJD6,NUP98,TIA1,RBM25,METTL16,SREK1,YTHDC1,SRPK3,CPSF7
GO: Biological Process	GO:0006508	proteolysis		1.875e-05	0.1168	0.001015	0.009458	108	1915	UFSP2,WDR81,PIDD1,TNIP1,MBD6,MDM2,MDM4,TRRAP,PICALM,BAP1,MEN1,ANAPC10,ABRAXAS1,TBC1D14,PIP4K2B,MCRS1,USP48,OGT,KAT5,ATG7,IFT20,SGTA,TASP1,HIPK2,BIRC2,DDI2,RNF123,ARNTL,CHFR,SUFU,UBR1,RNF130,TRADD,ADAM9,BARD1,GBA,KAT2A,CLPX,KLHL20,STAT3,MALT1,FAF2,BRCA1,NFKB1,PACS2,ANAPC16,TAF1,CNOT4,ANKS1A,SENP5,UBR2,NUP98,UFL1,GSK3B,WDR45,ADAMTS6,PCSK7,CDK1,MPND,PCBP2,HCFC1,DNPEP,TRAF3,SOCS6,AGBL5,TTC3,UBE4A,SEN…
GO: Biological Process	GO:0031297	replication fork processing		1.968e-05	0.1226	0.001057	0.009844	8	32	GEN1,ATRX,EME2,SMARCAL1,EME1,DNA2,THOC1,CENPS
GO: Biological Process	GO:0007059	chromosome segregation		2.025e-05	0.1261	0.001078	0.01004	30	342	SKA2,MKI67,MSH5,CEP63,RGS14,CDK5RAP2,GEN1,STAG2,SLX4,WAPL,ATRX,SPICE1,NCAPG,BRCA1,PDS5A,MMS19,EME2,PUM2,MAU2,CDC6,RCC1,UBE2B,MIS12,CSNK2A2,EME1,RAD18,PSMG2,KIF22,RAD51C,CENPS
GO: Biological Process	GO:0000723	telomere maintenance		2.065e-05	0.1286	0.00109	0.01015	19	167	MCRS1,CTC1,CCT2,MAPKAPK5,SLX4,SP100,ATRX,SMG6,TCP1,TEP1,PNKP,POLA2,SMARCAL1,PRKDC,MAP2K7,TELO2,DNA2,RAD51C,RIF1
GO: Biological Process	GO:0032259	methylation		2.204e-05	0.1373	0.001153	0.01074	34	413	CBLL1,AICDA,MEN1,OGT,MTF2,TRMT1,NSUN5,NSUN3,TRMT2A,EEF1AKMT2,CMTR1,ATRX,BRCA1,GTPBP3,KMT5A,NSD1,ASH2L,GSK3B,PRMT1,METTL16,METTL17,PICK1,CHTOP,ILF3,GATAD2A,PHF19,METTL23,PRDM2,DNMT1,RIF1,PAXBP1,RESF1,EHMT1,PCMTD2
GO: Biological Process	GO:0051054	positive regulation of DNA metabolic process		2.377e-05	0.148	0.001234	0.01149	22	214	EYA3,ABRAXAS1,CCT2,MAPKAPK5,SLX4,ATRX,BRCA1,MMS19,TCP1,CAMK2D,GSK3B,TP53BP1,PNKP,UBE2B,UBE2V2,CIZ1,WAS,PRKDC,MAP2K7,RIF1,HDAC10,CBX8
GO: Biological Process	GO:0043968	histone H2A acetylation		2.56e-05	0.1594	0.001318	0.01227	6	17	TRRAP,EP400,RUVBL2,BRD8,MSL3,SPHK2
GO: Biological Process	GO:0036297	interstrand cross-link repair		2.637e-05	0.1643	0.001347	0.01254	10	53	FANCA,FANCE,FANCG,RAD51AP1,UBE2T,SLX4,USP1,XPA,EME1,CENPS
GO: Biological Process	GO:0000209	protein polyubiquitination		2.823e-05	0.1758	0.00143	0.01332	28	314	ANAPC10,BIRC2,G2E3,UBE2T,CHFR,BARD1,KLHL20,BRCA1,TAF1,MGRN1,UBR2,MKRN1,TTC3,UBE4A,UBE2B,UBE2V2,FBXW5,PPIL2,RNF167,FBXO44,RNF111,PSMB9,PSMD5,FBXL4,HDAC6,RBBP6,SMURF1,SHARPIN
GO: Biological Process	GO:0044819	mitotic G1/S transition checkpoint		3.07e-05	0.1912	0.00153	0.01425	11	65	PIDD1,MDM2,MDM4,CNOT1,CNOT2,CNOT3,CNOT4,CDK1,CNOT7,PRMT1,PRKDC
GO: Biological Process	GO:0031571	mitotic G1 DNA damage checkpoint		3.07e-05	0.1912	0.00153	0.01425	11	65	PIDD1,MDM2,MDM4,CNOT1,CNOT2,CNOT3,CNOT4,CDK1,CNOT7,PRMT1,PRKDC
GO: Biological Process	GO:0000726	non-recombinational repair		3.141e-05	0.1957	0.001553	0.01446	14	102	ABRAXAS1,RNF138,KAT5,SLX4,BARD1,BRCA1,TP53BP1,UBE2V2,WAS,PRKDC,PAXX,RAD52,REXO4,RIF1
GO: Biological Process	GO:0022613	ribonucleoprotein complex biogenesis		3.286e-05	0.2047	0.001608	0.01498	39	512	DDX47,MBNL1,MRPL10,NOL10,RPF2,SFSWAP,PRPF18,DHX30,NSUN5,NSUN3,UTP25,DROSHA,EIF3J,CNOT1,SRSF10,RUVBL2,RRP36,UTP20,CNOT2,PUM2,EXOSC2,LSM6,CNOT7,NLE1,METTL16,GEMIN5,MTG2,EXOSC5,YTHDC1,URB1,ERAL1,PAK1IP1,PRPF39,REXO4,EIF2S3,AATF,SRPK3,PAN3,CPSF7
GO: Biological Process	GO:2000058	regulation of ubiquitin-dependent protein catabolic process		3.323e-05	0.207	0.001608	0.01498	18	158	MDM2,OGT,ATG7,SGTA,HIPK2,CHFR,SUFU,GBA,TAF1,ANKS1A,UFL1,GSK3B,SENP1,UBE2V2,RCHY1,CSNK2A2,MAPK9,SMURF1
GO: Biological Process	GO:0010948	negative regulation of cell cycle process		3.331e-05	0.2075	0.001608	0.01498	32	386	PIDD1,MDM2,MDM4,MEN1,ABRAXAS1,BRD7,CDK5RAP2,CNOT1,GEN1,STAG2,TPRA1,WAPL,ATRX,KAT2A,BRCA1,CNOT2,CNOT3,CNOT4,CBX5,CDK1,CDC6,FOXN3,CNOT7,PRMT1,MIIP,DONSON,PRKDC,MDM1,PSMB9,PSMD5,PSMG2,EHMT1
GO: Biological Process	GO:0070646	protein modification by small protein removal		3.52e-05	0.2193	0.001687	0.01571	27	301	TNIP1,MBD6,MDM2,MDM4,TRRAP,BAP1,ABRAXAS1,MCRS1,USP48,OGT,BIRC2,RNF123,BARD1,KAT2A,BRCA1,SENP5,CDK1,HCFC1,TRAF3,SENP1,USP1,SENP6,USP34,PSMB9,PSMD5,TANK,USP40
GO: Biological Process	GO:0044783	G1 DNA damage checkpoint		3.558e-05	0.2217	0.001692	0.01576	11	66	PIDD1,MDM2,MDM4,CNOT1,CNOT2,CNOT3,CNOT4,CDK1,CNOT7,PRMT1,PRKDC
GO: Biological Process	GO:0034622	cellular protein-containing complex assembly		3.829e-05	0.2385	0.001807	0.01683	77	1276	MBNL1,IKZF1,ECSIT,PICALM,ANKRD27,ADD1,RPF2,AIF1,HAX1,BAIAP2,PREX1,SLAIN2,SFSWAP,CTC1,CCT2,MAPKAPK5,PRPF18,DHX30,SMARCA2,CDK5RAP2,NDUFAF6,EIF3J,CNOT1,GAK,SRSF10,ATRX,UNC13D,RUVBL2,FCHO1,SURF1,TAF1,CNOT2,TBCE,TBP,SMG6,VMA21,TCP1,TAF1B,NUP98,PUM2,PSTPIP1,TEP1,GTF2A2,BRF1,PNKP,ORC3,AP2M1,MIS12,CNOT7,NLE1,FASTKD3,COG4,PICK1,WAS,GEMIN5,XPA,SENP6,MAP2K7,MTSS1,DGKQ,PSMD5,YTHDC1,HP1BP3,PSMG2,TELO2,ERAL1,D…
GO: Biological Process	GO:0048193	Golgi vesicle transport		4.025e-05	0.2507	0.001885	0.01756	52	766	ATP9B,MIA2,STX18,AP1G1,TBC1D14,IFT20,CEP162,COPG2,SEC31A,CEP63,ARFGAP2,WDR11,ARFGAP1,CDK5RAP2,IFT122,PLK4,GAK,TBC1D9B,MYO5A,USE1,SDCCAG8,ENTR1,TMEM80,KLHL20,STX5,WDR90,ATL2,GOLGA4,SYNE1,ATP6V0D1,CDK1,VAPB,UBE2B,COG4,PICK1,TRAPPC11,IFT22,PREPL,IFT46,SFI1,TBC1D10C,VPS35L,KLC1,KIF22,HDAC6,GOPC,TBC1D17,PREB,OPTN,ARFRP1,TBC1D10A,PPP6R3
GO: Biological Process	GO:0042147	retrograde transport, endosome to Golgi		4.384e-05	0.2731	0.002038	0.01898	13	92	TBC1D14,RIC1,SLC66A2,STX5,SPAG9,SNX6,TMEM87A,PREPL,TBC1D10C,TBC1D17,PIKFYVE,ARFRP1,TBC1D10A
GO: Biological Process	GO:0031062	positive regulation of histone methylation		4.934e-05	0.3073	0.002276	0.0212	9	46	MEN1,OGT,MTF2,BRCA1,CHTOP,PHF19,DNMT1,RIF1,PAXBP1
GO: Biological Process	GO:0007131	reciprocal meiotic recombination		5.092e-05	0.3172	0.002309	0.0215	10	57	MSH3,MSH5,CEP63,SLX4,EME2,UBR2,UBE2B,EME1,RAD51C,CENPS
GO: Biological Process	GO:0006977	DNA damage response, signal transduction by p53 class mediator resulting in cell cycle arrest		5.092e-05	0.3172	0.002309	0.0215	10	57	PIDD1,MDM2,MDM4,CNOT1,CNOT2,CNOT3,CNOT4,CDK1,CNOT7,PRMT1
GO: Biological Process	GO:0051130	positive regulation of cellular component organization		5.12e-05	0.3189	0.002309	0.0215	80	1351	CBLL1,NET1,IKZF1,PICALM,ANKRD27,ADD1,BAP1,MEN1,STX18,PIP4K2B,HAX1,BAIAP2,PREX1,SLAIN2,FLT3LG,OGT,MTF2,CCT2,MAPKAPK5,FHOD1,BRD7,CDK5RAP2,CNOT1,PLK4,SLX4,ATRX,DOCK11,ADAM9,ENTR1,GBA,UNC13D,KAT2A,GDI1,RUVBL2,ARID5A,BRCA1,CNOT2,GOLGA4,TCP1,SYNE1,CRTC1,GSK3B,PNKP,CFL2,ZMYND8,AP2M1,UBE2B,UBE2V2,HRAS,PICK1,WAS,XPA,NCOR1,PPP3CC,CSNK2A2,CTBP1,IKBKB,MAPK9,MAP2K7,CHTOP,SPHK2,SLK,ILK,PHF19,PIEZO1,MTSS1,MFF,S…
GO: Biological Process	GO:0070925	organelle assembly		5.152e-05	0.3209	0.002309	0.0215	60	934	MEF2C,STX18,RPF2,TBC1D14,PIP4K2B,ATG7,IFT20,CEP162,TMEM175,SPG11,DHX30,CEP63,WDR11,TPX2,CDK5RAP2,IFT122,CNOT1,PLK4,STAG2,TBC1D9B,SDCCAG8,ENTR1,KAT2A,TMEM80,SPICE1,BRCA1,PACS2,WDR90,CNOT2,SYNE1,PUM2,WDR45,ATP6V0D1,CDK1,ARHGEF2,CFL2,RCC1,UBE2B,MIS12,CNOT7,NLE1,IFT22,NCOR1,GORASP2,SENP6,MAPK9,MDM1,IFT46,SFI1,TBC1D10C,ERAL1,HDAC6,ATG2B,SMURF1,CENPS,TBC1D17,PIKFYVE,TBC1D10A,NPRL3,PAN3
GO: Biological Process	GO:0031124	mRNA 3'-end processing		5.394e-05	0.336	0.0024	0.02235	14	107	ZC3H14,THOC7,SCAF8,PRPF18,PCF11,BARD1,CPSF4,RNPS1,EXOSC2,CHTOP,YTHDC1,FIP1L1,THOC1,CPSF7
GO: Biological Process	GO:0002262	myeloid cell homeostasis		5.859e-05	0.365	0.00257	0.02394	19	180	IKZF1,ADD1,BAP1,HIPK2,ACIN1,L3MBTL3,STAT3,STAT5B,JMJD6,TCF3,SENP1,PIK3CD,PKNOX1,PRMT1,NCOR1,INPP5D,IREB2,JAK3,BCL2L11
GO: Biological Process	GO:0032200	telomere organization		5.859e-05	0.365	0.00257	0.02394	19	180	MCRS1,CTC1,CCT2,MAPKAPK5,SLX4,SP100,ATRX,SMG6,TCP1,TEP1,PNKP,POLA2,SMARCAL1,PRKDC,MAP2K7,TELO2,DNA2,RAD51C,RIF1
GO: Biological Process	GO:0043087	regulation of GTPase activity		7.386e-05	0.4601	0.003217	0.02997	37	494	NET1,GMIP,FAM13B,PICALM,ANKRD27,TBC1D14,PREX1,RIC1,FGD2,PKP4,DEPDC1,SIPA1,RGS14,ARFGAP2,ARFGAP1,FLCN,TBC1D9B,RAPGEF6,DOCK11,MYO9B,SIPA1L3,GDI1,SNX13,DOCK9,GSK3B,HRAS,DEPDC5,ARHGEF11,PGAM5,TBC1D10C,RAP1GDS1,TBC1D17,PREB,RIC8B,TBC1D10A,ARHGAP12,NPRL3
GO: Biological Process	GO:0044770	cell cycle phase transition		7.986e-05	0.4975	0.003455	0.03218	46	668	PIDD1,MDM2,MDM4,MEN1,ANAPC10,MTA3,ABRAXAS1,AIF1,CTC1,CEP63,BRD7,TPX2,CDK5RAP2,CNOT1,GEN1,PLK4,TJP3,TPRA1,SDCCAG8,BRCA1,ANAPC16,TAF1,CNOT2,CNOT3,CNOT4,TCF3,CAMK2D,CDK1,CDC6,ORC3,ECD,RCC1,FOXN3,POLA2,CNOT7,PRMT1,MIIP,DONSON,PRKDC,PSMB9,PSMD5,SFI1,PSMG2,RAD51C,OPTN,EIF4G1
GO: Biological Process	GO:0051865	protein autoubiquitination		8.141e-05	0.5071	0.003497	0.03258	11	72	RNF181,MDM2,UBE2T,BRCA1,TAF1,CNOT4,UBE2B,RCHY1,RAD18,RNF10,RNF122
GO: Biological Process	GO:0043984	histone H4-K16 acetylation		8.388e-05	0.5225	0.003579	0.03333	7	29	MCRS1,OGT,ATG7,BRCA1,MSL3,HCFC1,ING4
GO: Biological Process	GO:0090501	RNA phosphodiester bond hydrolysis		8.491e-05	0.5289	0.003598	0.03351	19	185	AICDA,RNASEH2A,PCF11,DROSHA,CNOT1,CPSF4,RRP36,UTP20,CNOT2,SMG6,TMBIM6,EXOSC2,CNOT7,EXOSC5,FIP1L1,RESF1,DBR1,PAN3,CPSF7
GO: Biological Process	GO:0045017	glycerolipid biosynthetic process		9.111e-05	0.5676	0.00381	0.03549	24	267	ACP6,PIP4K2B,PLPP1,DGAT1,LPCAT4,GK,MTMR2,MTMR14,SOCS6,PIK3C2B,PIK3CD,PI4KB,MTMR12,PITPNM1,PLA2G4B,CSNK2A2,SELENOI,INPP5D,DGKQ,PLA2G12A,PCYT2,PIGU,LDLR,PIKFYVE
GO: Biological Process	GO:0006611	protein export from nucleus		9.128e-05	0.5686	0.00381	0.03549	19	186	MDM2,STRADB,STRADA,THOC7,SP100,BARD1,CPSF4,RNPS1,MCM3AP,SMG6,NUP98,XPO4,GSK3B,UPF2,CHTOP,YTHDC1,FIP1L1,THOC1,SMURF1
GO: Biological Process	GO:1901988	negative regulation of cell cycle phase transition		9.176e-05	0.5715	0.00381	0.03549	25	284	PIDD1,MDM2,MDM4,MEN1,ABRAXAS1,BRD7,CDK5RAP2,CNOT1,GEN1,TPRA1,BRCA1,CNOT2,CNOT3,CNOT4,CDK1,CDC6,FOXN3,CNOT7,PRMT1,MIIP,DONSON,PRKDC,PSMB9,PSMD5,PSMG2
GO: Biological Process	GO:0006302	double-strand break repair		9.488e-05	0.591	0.003914	0.03645	23	251	EYA3,ABRAXAS1,RNF138,KAT5,TDP2,RAD51AP1,GEN1,SLX4,BARD1,BRCA1,MMS19,EME2,TP53BP1,UBE2V2,WAS,PRKDC,EME1,PAXX,DNA2,RAD51C,RAD52,PALB2,RIF1
GO: Biological Process	GO:0031057	negative regulation of histone modification		9.795e-05	0.6101	0.004014	0.03739	9	50	ATG7,MTF2,BRCA1,UBE2B,ZNF451,CTBP1,SPHK2,DNMT1,KDM5A
GO: Biological Process	GO:0044087	regulation of cellular component biogenesis		0.0001017	0.6336	0.004141	0.03857	64	1040	IKZF1,ANKRD27,MEF2C,ADD1,STX18,TBC1D14,PIP4K2B,HAX1,BAIAP2,PREX1,NSMAF,SLAIN2,ATG7,IFT20,BIRC2,FHOD1,CDK5RAP2,CNOT1,PLK4,STAG2,SLX4,TBC1D9B,DOCK11,SDCCAG8,ENTR1,GBA,KAT2A,SPICE1,BRCA1,CNOT2,SYNE1,GSK3B,ARHGEF2,HCFC1,ZMYND8,UBE2V2,CLN3,HRAS,PICK1,WAS,XPA,SENP6,IKBKB,MAPK9,SPHK2,SLK,PIEZO1,MDM1,MTSS1,IFT46,NCLN,DUSP22,STAP1,TBC1D10C,DLG1,HDAC6,BCL2L11,TBC1D17,PREB,PIKFYVE,TBC1D10A,EIF4G1,NPRL3,PAN3
GO: Biological Process	GO:0035065	regulation of histone acetylation		0.0001068	0.6656	0.004322	0.04025	10	62	ATG7,BRD7,FLCN,KAT2A,RUVBL2,ARID5A,BRCA1,ZNF451,CTBP1,SPHK2
GO: Biological Process	GO:0044772	mitotic cell cycle phase transition		0.0001244	0.775	0.005	0.04657	43	622	PIDD1,MDM2,MDM4,ANAPC10,MTA3,AIF1,CTC1,CEP63,BRD7,TPX2,CDK5RAP2,CNOT1,GEN1,PLK4,TJP3,TPRA1,SDCCAG8,BRCA1,ANAPC16,CNOT2,CNOT3,CNOT4,TCF3,CAMK2D,CDK1,CDC6,ORC3,ECD,RCC1,FOXN3,POLA2,CNOT7,PRMT1,MIIP,DONSON,PRKDC,PSMB9,PSMD5,SFI1,PSMG2,RAD51C,OPTN,EIF4G1
GO: Biological Process	GO:0046600	negative regulation of centriole replication		0.0001285	0.8002	0.005129	0.04778	4	8	CDK5RAP2,KAT2A,BRCA1,MDM1
GO: Biological Process	GO:0007005	mitochondrion organization		0.0001343	0.8364	0.005299	0.04935	40	566	WDR81,ECSIT,BAP1,FANCG,TOMM40L,HAX1,MPV17,OGT,ATG7,FLCN,NDUFAF6,GABPA,GABPB1,PPRC1,GBA,KAT2A,STAT3,JTB,SURF1,IMMT,NRF1,GSK3B,WDR45,HCFC1,PDE2A,FASTKD3,ATF2,PPP3CC,CSNK2A2,MAPK9,MFF,DNA2,HDAC6,BCL2L11,ATG2B,SMURF1,FIS1,OPTN,EIF4G1,SHARPIN
GO: Biological Process	GO:0032007	negative regulation of TOR signaling		0.0001344	0.8372	0.005299	0.04935	9	52	MAPKAPK5,ARNTL,FLCN,UBR1,ITFG2,UBR2,GSK3B,DEPDC5,NPRL3
GO: Biological Process	GO:0034101	erythrocyte homeostasis		0.0001419	0.8841	0.00556	0.05179	16	146	IKZF1,ADD1,HIPK2,ACIN1,L3MBTL3,STAT3,STAT5B,JMJD6,TCF3,SENP1,PKNOX1,PRMT1,NCOR1,INPP5D,IREB2,JAK3
GO: Biological Process	GO:0008156	negative regulation of DNA replication		0.0001578	0.983	0.006144	0.05723	8	42	ATG7,MSH3,STAG2,WAPL,PDS5A,CDC6,DONSON,SMARCAL1
GO: Biological Process	GO:0000288	nuclear-transcribed mRNA catabolic process, deadenylation-dependent decay		0.0001704	1	0.006565	0.06115	11	78	CNOT1,CNOT2,CNOT3,CNOT4,EXOSC2,LSM6,EDC4,CNOT7,EXOSC5,DCP1B,PAN3
GO: Biological Process	GO:0046599	regulation of centriole replication		0.0001717	1	0.006565	0.06115	6	23	CDK5RAP2,PLK4,KAT2A,SPICE1,BRCA1,MDM1
GO: Biological Process	GO:0016236	macroautophagy		0.0001718	1	0.006565	0.06115	26	313	WDR81,TBC1D14,PIP4K2B,ATG7,IFT20,RUBCNL,GBA,PACS2,WDR45,ATP6V0D1,MTMR14,SNX6,PIK3C2B,CLN3,CSNK2A2,PRKAB1,PGAM5,HDAC6,ATG2B,SMURF1,LGALS8,PIKFYVE,OPTN,NPRL3,HDAC10,NBR1
GO: Biological Process	GO:0048872	homeostasis of number of cells		0.0001901	1	0.00722	0.06725	26	315	IKZF1,MEF2C,ADD1,BAP1,MEN1,FLT3LG,HIPK2,ACIN1,L3MBTL3,DOCK11,STAT3,STAT5B,JMJD6,TCF3,SENP1,PIK3CD,PKNOX1,NLE1,PRMT1,NCOR1,IKBKB,INPP5D,IREB2,JAK3,UBAP2L,BCL2L11
GO: Biological Process	GO:0031060	regulation of histone methylation		0.0001913	1	0.00722	0.06725	11	79	MEN1,OGT,MTF2,ATRX,BRCA1,NSD1,CHTOP,PHF19,DNMT1,RIF1,PAXBP1
GO: Biological Process	GO:0008213	protein alkylation		0.0001946	1	0.00722	0.06725	19	197	MEN1,OGT,MTF2,EEF1AKMT2,ATRX,BRCA1,KMT5A,NSD1,ASH2L,PRMT1,CHTOP,ILF3,PHF19,PRDM2,DNMT1,RIF1,PAXBP1,EHMT1,PCMTD2
GO: Biological Process	GO:0006479	protein methylation		0.0001946	1	0.00722	0.06725	19	197	MEN1,OGT,MTF2,EEF1AKMT2,ATRX,BRCA1,KMT5A,NSD1,ASH2L,PRMT1,CHTOP,ILF3,PHF19,PRDM2,DNMT1,RIF1,PAXBP1,EHMT1,PCMTD2
GO: Biological Process	GO:0030218	erythrocyte differentiation		0.0001947	1	0.00722	0.06725	15	135	IKZF1,ADD1,HIPK2,ACIN1,L3MBTL3,STAT3,STAT5B,JMJD6,TCF3,SENP1,PKNOX1,PRMT1,NCOR1,INPP5D,JAK3
GO: Biological Process	GO:0000377	RNA splicing, via transesterification reactions with bulged adenosine as nucleophile		0.0002008	1	0.007324	0.06822	30	388	RBM10,MBNL1,SFSWAP,PRPF18,PCF11,SNRNP48,ACIN1,SRSF10,CPSF4,RNPS1,JMJD6,PPIL3,PRPF4B,NUP98,LSM6,TIA1,SRRM2,PCBP2,HNRNPH1,RBM25,METTL16,GEMIN5,SREK1,YTHDC1,FIP1L1,PRPF39,ELAVL1,SRPK3,DBR1,CPSF7
GO: Biological Process	GO:0000398	mRNA splicing, via spliceosome		0.0002008	1	0.007324	0.06822	30	388	RBM10,MBNL1,SFSWAP,PRPF18,PCF11,SNRNP48,ACIN1,SRSF10,CPSF4,RNPS1,JMJD6,PPIL3,PRPF4B,NUP98,LSM6,TIA1,SRRM2,PCBP2,HNRNPH1,RBM25,METTL16,GEMIN5,SREK1,YTHDC1,FIP1L1,PRPF39,ELAVL1,SRPK3,DBR1,CPSF7
GO: Biological Process	GO:1901991	negative regulation of mitotic cell cycle phase transition		0.0002011	1	0.007324	0.06822	23	264	PIDD1,MDM2,MDM4,BRD7,CDK5RAP2,CNOT1,GEN1,TPRA1,BRCA1,CNOT2,CNOT3,CNOT4,CDK1,CDC6,FOXN3,CNOT7,PRMT1,MIIP,DONSON,PRKDC,PSMB9,PSMD5,PSMG2
GO: Biological Process	GO:0034504	protein localization to nucleus		0.0002165	1	0.007841	0.07304	25	300	MDM2,RPF2,MCRS1,OGT,CCT2,ARNTL,FLCN,SUFU,SP100,BARD1,STAT3,TCP1,SYNE1,NUP98,GSK3B,TARDBP,CDK1,POLA2,CIZ1,MDFIC,XPA,IPO13,BANP,TOR1AIP2,PIKFYVE
GO: Biological Process	GO:0010824	regulation of centrosome duplication		0.0002216	1	0.007979	0.07432	8	44	CDK5RAP2,GEN1,PLK4,KAT2A,SPICE1,BRCA1,FBXW5,MDM1
GO: Biological Process	GO:0071355	cellular response to interleukin-9		0.0002243	1	0.007983	0.07435	4	9	STAT3,STAT5B,IL9R,JAK3
GO: Biological Process	GO:0038113	interleukin-9-mediated signaling pathway		0.0002243	1	0.007983	0.07435	4	9	STAT3,STAT5B,IL9R,JAK3
GO: Biological Process	GO:0000375	RNA splicing, via transesterification reactions		0.0002293	1	0.008114	0.07558	30	391	RBM10,MBNL1,SFSWAP,PRPF18,PCF11,SNRNP48,ACIN1,SRSF10,CPSF4,RNPS1,JMJD6,PPIL3,PRPF4B,NUP98,LSM6,TIA1,SRRM2,PCBP2,HNRNPH1,RBM25,METTL16,GEMIN5,SREK1,YTHDC1,FIP1L1,PRPF39,ELAVL1,SRPK3,DBR1,CPSF7
GO: Biological Process	GO:0034655	nucleobase-containing compound catabolic process		0.0002351	1	0.008274	0.07706	39	562	ZC3H14,AICDA,RBM10,NUDT9,RNASEH2A,PRPF18,NUDT1,DROSHA,NT5C2,CNOT1,RNPS1,CNOT2,CNOT3,CNOT4,SMG6,PUM2,EXOSC2,TARDBP,LSM6,BRF1,ENTPD6,PDE2A,EDC4,CNOT7,METTL16,FASTKD3,UPF2,DHX34,PSMB9,PSMD5,EXOSC5,NT5M,DNA2,REXO4,DCP1B,EIF4G1,ELAVL1,PAN3,YTHDF3
GO: Biological Process	GO:0050686	negative regulation of mRNA processing		0.000245	1	0.008559	0.07972	7	34	ZC3H14,RBM10,SFSWAP,ACIN1,SRSF10,BARD1,RNPS1
GO: Biological Process	GO:0016579	protein deubiquitination		0.000246	1	0.008559	0.07972	24	285	TNIP1,MBD6,MDM2,MDM4,TRRAP,BAP1,ABRAXAS1,MCRS1,USP48,OGT,BIRC2,RNF123,BARD1,KAT2A,BRCA1,CDK1,HCFC1,TRAF3,USP1,USP34,PSMB9,PSMD5,TANK,USP40
GO: Biological Process	GO:0048024	regulation of mRNA splicing, via spliceosome		0.0002541	1	0.008794	0.08191	13	109	RBM10,MBNL1,SFSWAP,ACIN1,SRSF10,RNPS1,JMJD6,NUP98,TIA1,RBM25,METTL16,SREK1,YTHDC1
GO: Biological Process	GO:0016571	histone methylation		0.0002634	1	0.009066	0.08445	16	154	MEN1,OGT,MTF2,ATRX,BRCA1,KMT5A,NSD1,ASH2L,PRMT1,CHTOP,PHF19,PRDM2,DNMT1,RIF1,PAXBP1,EHMT1
GO: Biological Process	GO:1902806	regulation of cell cycle G1/S phase transition		0.0002773	1	0.00949	0.08839	20	219	PIDD1,MDM2,MDM4,MEN1,AIF1,BRD7,CNOT1,TJP3,TAF1,CNOT2,CNOT3,CNOT4,TCF3,CDK1,CDC6,ECD,CNOT7,PRMT1,PRKDC,EIF4G1
GO: Biological Process	GO:0006886	intracellular protein transport		0.0002929	1	0.009971	0.09288	85	1536	MDM2,ZDHHC3,BAP1,STRADB,STX18,AP1G1,TOMM40L,STRADA,TBC1D14,HAX1,RIC1,MPV17,THOC7,OGT,IFT20,CEP162,SGTA,COPG2,SEC31A,AP3M1,CEP63,ARNTL,WDR11,CDK5RAP2,IFT122,SUFU,PLK4,SP100,TBC1D9B,MYO5A,SDCCAG8,ENTR1,BARD1,TMEM80,GDI1,STAT3,SNX13,CPSF4,STX5,FAF2,RNPS1,MCM3AP,AP3M2,AP1G2,WDR90,SMG6,KIF13B,VPS39,SYNE1,NUP98,XPO4,GSK3B,TARDBP,ATP6V0D1,CDK1,ARHGEF2,POLA2,AP2M1,UBE2B,SNX6,HRAS,PICK1,PMM2,MDFIC,IFT22,U…
GO: Biological Process	GO:1905268	negative regulation of chromatin organization		0.0003	1	0.01016	0.09459	10	70	AICDA,ATG7,MTF2,BRCA1,UBE2B,ZNF451,CTBP1,SPHK2,DNMT1,KDM5A
GO: Biological Process	GO:0006401	RNA catabolic process		0.0003151	1	0.01061	0.09883	31	417	ZC3H14,RBM10,RNASEH2A,PRPF18,DROSHA,CNOT1,RNPS1,CNOT2,CNOT3,CNOT4,SMG6,PUM2,EXOSC2,TARDBP,LSM6,BRF1,EDC4,CNOT7,METTL16,FASTKD3,UPF2,DHX34,PSMB9,PSMD5,EXOSC5,DNA2,DCP1B,EIF4G1,ELAVL1,PAN3,YTHDF3
GO: Biological Process	GO:0071158	positive regulation of cell cycle arrest		0.0003312	1	0.01109	0.1033	11	84	PIDD1,MDM2,MDM4,CNOT1,BRCA1,CNOT2,CNOT3,CNOT4,CDK1,CNOT7,PRMT1
GO: Biological Process	GO:0045739	positive regulation of DNA repair		0.0003375	1	0.01118	0.1041	10	71	EYA3,ABRAXAS1,BRCA1,MMS19,UBE2V2,WAS,PRKDC,RIF1,HDAC10,CBX8
GO: Biological Process	GO:2000756	regulation of peptidyl-lysine acetylation		0.0003375	1	0.01118	0.1041	10	71	ATG7,BRD7,FLCN,KAT2A,RUVBL2,ARID5A,BRCA1,ZNF451,CTBP1,SPHK2
GO: Biological Process	GO:0071104	response to interleukin-9		0.0003625	1	0.01184	0.1103	4	10	STAT3,STAT5B,IL9R,JAK3
GO: Biological Process	GO:0006278	RNA-dependent DNA biosynthetic process		0.0003632	1	0.01184	0.1103	13	113	AICDA,MEN1,MCRS1,CTC1,CCT2,MAPKAPK5,SMG6,TCP1,TEP1,PNKP,MAP2K7,TELO2,RESF1
GO: Biological Process	GO:1903008	organelle disassembly		0.0003632	1	0.01184	0.1103	13	113	HAX1,ATG7,GBA,STX5,WDR45,CDK1,CSNK2A2,KLC1,HDAC6,ATG2B,SMURF1,FIS1,OPTN
GO: Biological Process	GO:0016575	histone deacetylation		0.0003676	1	0.01192	0.1111	11	85	MTA3,MSL3,CAMK2D,NCOR1,CTBP1,HDAC9,SPHK2,HDAC6,KDM5A,ELK4,HDAC10
GO: Biological Process	GO:0006282	regulation of DNA repair		0.0003705	1	0.01196	0.1114	14	128	EYA3,ABRAXAS1,RAD51AP1,BRCA1,MMS19,TP53BP1,UBE2V2,USP1,WAS,PRKDC,RAD52,RIF1,HDAC10,CBX8
GO: Biological Process	GO:0007017	microtubule-based process		0.0003918	1	0.01258	0.1172	63	1071	SKA2,AP1G1,TBC1D14,SLAIN2,IFT20,CEP162,COPG2,SPG11,AP3M1,MADD,CEP63,RGS14,MAP7D1,WDR11,TPX2,CDK5RAP2,IFT122,GEN1,PLK4,STAG2,INVS,TBC1D9B,ATRX,MYO5A,SDCCAG8,ENTR1,KAT2A,TMEM80,SS18,SPICE1,SRRD,BRCA1,AP3M2,WDR90,TBCE,KIF13B,EML4,SYNE1,GSK3B,ATP6V0D1,CDK1,ARHGEF2,RCC1,CHD3,UBE2B,CLN3,FBXW5,CCR6,IFT22,NCOR1,SENP6,SLK,MDM1,IFT46,SFI1,TBC1D10C,DLG1,KLC1,KIF22,HDAC6,RASSF7,TBC1D17,TBC1D10A
GO: Biological Process	GO:0071496	cellular response to external stimulus		0.0004006	1	0.0128	0.1192	28	367	MARS1,MDM2,RYR1,AIF1,BAIAP2,ATG7,SIPA1,HABP4,NUDT1,ITFG2,STK26,GBA,TRIM24,NFKB1,TAF1,GSK3B,WDR45,PDE2A,PIK3C2B,USF1,USF2,PICK1,DEPDC5,CYBB,PIEZO1,IREB2,EIF4G1,NPRL3
GO: Biological Process	GO:0010833	telomere maintenance via telomere lengthening		0.0004073	1	0.01294	0.1206	11	86	MCRS1,CTC1,CCT2,MAPKAPK5,SLX4,SMG6,TCP1,TEP1,PNKP,MAP2K7,TELO2
GO: Biological Process	GO:1905037	autophagosome organization		0.0004104	1	0.01298	0.1209	12	100	TBC1D14,PIP4K2B,ATG7,IFT20,GBA,PACS2,WDR45,PIK3C2B,ATG2B,SMURF1,PIKFYVE,NPRL3
GO: Biological Process	GO:1901985	positive regulation of protein acetylation		0.0004127	1	0.01298	0.1209	8	48	KAT5,ARNTL,BRD7,KAT2A,RUVBL2,ARID5A,BRCA1,SPHK2
GO: Biological Process	GO:0046474	glycerophospholipid biosynthetic process		0.0004679	1	0.01463	0.1363	20	228	ACP6,PIP4K2B,LPCAT4,MTMR2,MTMR14,SOCS6,PIK3C2B,PIK3CD,PI4KB,MTMR12,PITPNM1,PLA2G4B,CSNK2A2,SELENOI,INPP5D,DGKQ,PLA2G12A,PCYT2,PIGU,PIKFYVE
GO: Biological Process	GO:0031929	TOR signaling		0.0004698	1	0.01463	0.1363	14	131	RPS6KB2,MAPKAPK5,ARNTL,FLCN,UBR1,ITFG2,GBA,UBR2,GSK3B,MAPKAP1,DEPDC5,DGKQ,TELO2,NPRL3
GO: Biological Process	GO:0033144	negative regulation of intracellular steroid hormone receptor signaling pathway		0.0005037	1	0.01561	0.1454	7	38	ARNTL,CNOT1,BRCA1,CNOT2,STRN3,NCOR1,NCOR2
GO: Biological Process	GO:0036369	transcription factor catabolic process		0.0005171	1	0.01594	0.1485	3	5	MDM2,TAF1,MAPK9
GO: Biological Process	GO:0043631	RNA polyadenylation		0.0005284	1	0.01621	0.151	9	62	ZC3H14,SCAF8,PRPF18,PCF11,EXOSC2,EXOSC5,YTHDC1,FIP1L1,CPSF7
GO: Biological Process	GO:0043085	positive regulation of catalytic activity		0.0005413	1	0.01653	0.1539	87	1611	NET1,PIDD1,GMIP,FAM13B,PICALM,ANKRD27,MEF2C,MEN1,STRADB,STRADA,TBC1D14,PREX1,RIC1,NSMAF,FGD2,PKP4,DGKD,CCT2,DEPDC1,MSH3,SIPA1,MAPKAPK5,MADD,RGS14,ARFGAP2,PLPP1,ARFGAP1,TPX2,FLCN,SLX4,TRADD,TBC1D9B,RAPGEF6,DOCK11,MYO9B,ADAM9,STK26,SIPA1L3,CLPX,GDI1,STAT3,SNX13,MALT1,JTB,P2RY10,HSCB,TCF3,TCP1,DOCK9,SPAG9,GSK3B,MAP4K1,CDK1,CDC6,PNKP,SENP1,HRAS,PICK1,MAPKAP1,MDFIC,PPP2R5C,DEPDC5,MAPK9,MAP2K7,CHTOP,SL…
GO: Biological Process	GO:0051247	positive regulation of protein metabolic process		0.0005465	1	0.01661	0.1547	99	1882	RPS6KB2,PIDD1,TNIP1,MDM2,PICALM,MEN1,STRADB,STRADA,AIF1,HAX1,FLT3LG,OGT,KAT5,FGD2,ATG7,MTF2,SGTA,HIPK2,BIRC2,DGKD,MAPKAPK5,MADD,HABP4,ARNTL,PLPP1,BRD7,TPX2,CHFR,FLCN,TRADD,ADAM9,STK26,BARD1,GBA,KAT2A,CLPX,RUVBL2,ARID5A,STAT3,STAT5B,MALT1,JTB,STX5,BRCA1,RPUSD3,TAF1,TCF3,CAMK2D,SPAG9,GSK3B,MAP4K1,CDK1,ARHGEF2,CDC6,GUF1,SENP1,UBE2V2,CLN3,HRAS,PRMT1,FASTKD3,PICK1,MAPKAP1,MDFIC,RCHY1,NCOR1,NCOR2,CTBP1…
GO: Biological Process	GO:2000059	negative regulation of ubiquitin-dependent protein catabolic process		0.0005492	1	0.01661	0.1547	8	50	OGT,SGTA,HIPK2,SUFU,TAF1,ANKS1A,SENP1,CSNK2A2
GO: Biological Process	GO:0018105	peptidyl-serine phosphorylation		0.0005691	1	0.01712	0.1595	25	320	HAX1,OGT,HIPK2,MAPKAPK5,MKNK1,MAST2,TAF1,CAMK2D,NSD1,GSK3B,MAP4K1,CDK1,CLK1,MAPKAP1,CSNK2A2,PRKCB,PRKDC,MAPK7,IKBKB,MAPK9,ILK,DGKQ,HDAC6,HIPK3,EIF4G1
GO: Biological Process	GO:2000045	regulation of G1/S transition of mitotic cell cycle		0.0005799	1	0.01737	0.1617	18	198	PIDD1,MDM2,MDM4,AIF1,BRD7,CNOT1,TJP3,CNOT2,CNOT3,CNOT4,TCF3,CDK1,CDC6,ECD,CNOT7,PRMT1,PRKDC,EIF4G1
GO: Biological Process	GO:0006978	DNA damage response, signal transduction by p53 class mediator resulting in transcription of p21 class mediator		0.0005848	1	0.01743	0.1623	5	19	KAT5,HIPK2,SP100,BRCA1,ING4
GO: Biological Process	GO:0007099	centriole replication		0.000594	1	0.01762	0.1641	7	39	CEP63,CDK5RAP2,PLK4,KAT2A,SPICE1,BRCA1,MDM1
GO: Biological Process	GO:0032270	positive regulation of cellular protein metabolic process		0.0006015	1	0.01776	0.1654	94	1774	RPS6KB2,PIDD1,TNIP1,MDM2,PICALM,MEN1,STRADB,STRADA,AIF1,HAX1,FLT3LG,OGT,KAT5,FGD2,ATG7,MTF2,SGTA,HIPK2,BIRC2,DGKD,MAPKAPK5,MADD,HABP4,ARNTL,PLPP1,BRD7,TPX2,CHFR,FLCN,TRADD,ADAM9,STK26,GBA,KAT2A,CLPX,RUVBL2,ARID5A,STAT3,MALT1,JTB,BRCA1,RPUSD3,TAF1,TCF3,CAMK2D,SPAG9,GSK3B,MAP4K1,CDK1,ARHGEF2,CDC6,GUF1,SENP1,UBE2V2,CLN3,HRAS,PRMT1,FASTKD3,PICK1,MAPKAP1,MDFIC,RCHY1,NCOR1,NCOR2,CTBP1,MAPK9,MAP2K7,CHTO…
GO: Biological Process	GO:0006402	mRNA catabolic process		0.0006122	1	0.01799	0.1675	28	377	ZC3H14,RBM10,PRPF18,CNOT1,RNPS1,CNOT2,CNOT3,CNOT4,SMG6,PUM2,EXOSC2,TARDBP,LSM6,BRF1,EDC4,CNOT7,METTL16,FASTKD3,UPF2,DHX34,PSMB9,PSMD5,EXOSC5,DCP1B,EIF4G1,ELAVL1,PAN3,YTHDF3
GO: Biological Process	GO:0006476	protein deacetylation		0.0006417	1	0.01877	0.1748	12	105	MTA3,MSL3,CAMK2D,NCOR1,NCOR2,CTBP1,HDAC9,SPHK2,HDAC6,KDM5A,ELK4,HDAC10
GO: Biological Process	GO:1904356	regulation of telomere maintenance via telomere lengthening		0.0006706	1	0.01952	0.1818	9	64	MCRS1,CTC1,CCT2,MAPKAPK5,SLX4,SMG6,TCP1,PNKP,MAP2K7
GO: Biological Process	GO:0051640	organelle localization		0.0006885	1	0.01995	0.1858	56	945	RABEPK,PICALM,TBC1D14,OGT,IFT20,CEP162,COPG2,SPG11,SEC31A,AP3M1,MADD,CEP63,ARFGAP2,WDR11,FHOD1,CDK5RAP2,IFT122,PLK4,TBC1D9B,MYO5A,SDCCAG8,ENTR1,UNC13D,KAT2A,TMEM80,SPICE1,STX5,STXBP3,AP3M2,WDR90,SYNE1,NUP98,SPAG9,ATP6V0D1,CDK1,ARHGEF2,VAPB,UBE2B,MIS12,SNX6,PIK3CD,CLN3,KXD1,IFT22,SPHK2,IFT46,SFI1,TBC1D10C,DLG1,KIF22,HDAC6,TBC1D17,PREB,TBC1D10A,STARD3NL,PPP6R3
GO: Biological Process	GO:0031668	cellular response to extracellular stimulus		0.0007229	1	0.02085	0.1942	23	289	MARS1,MDM2,RYR1,AIF1,BAIAP2,ATG7,SIPA1,NUDT1,ITFG2,STK26,GBA,TRIM24,TAF1,WDR45,PIK3C2B,USF1,USF2,PICK1,DEPDC5,CYBB,IREB2,EIF4G1,NPRL3
GO: Biological Process	GO:0031123	RNA 3'-end processing		0.0007487	1	0.02149	0.2002	15	153	ZC3H14,THOC7,SCAF8,PRPF18,PCF11,BARD1,CPSF4,RNPS1,EXOSC2,CHTOP,EXOSC5,YTHDC1,FIP1L1,THOC1,CPSF7
GO: Biological Process	GO:0042772	DNA damage response, signal transduction resulting in transcription		0.0007555	1	0.02159	0.2011	5	20	KAT5,HIPK2,SP100,BRCA1,ING4
GO: Biological Process	GO:0051345	positive regulation of hydrolase activity		0.0007702	1	0.02191	0.204	53	886	NET1,PIDD1,GMIP,FAM13B,PICALM,ANKRD27,MEF2C,MEN1,TBC1D14,PREX1,RIC1,PKP4,DEPDC1,MSH3,SIPA1,RGS14,ARFGAP2,ARFGAP1,FLCN,TRADD,TBC1D9B,RAPGEF6,DOCK11,MYO9B,SIPA1L3,CLPX,GDI1,STAT3,SNX13,MALT1,P2RY10,HSCB,DOCK9,GSK3B,SENP1,HRAS,DEPDC5,MAPK9,CHTOP,ARHGEF11,PGAM5,TBC1D10C,TOR1AIP2,RAP1GDS1,TANK,BCL2L11,FIS1,TBC1D17,PREB,RIC8B,TBC1D10A,ARHGAP12,NPRL3
GO: Biological Process	GO:0070507	regulation of microtubule cytoskeleton organization		0.0007774	1	0.02201	0.205	18	203	SKA2,SLAIN2,TPX2,CDK5RAP2,GEN1,PLK4,STAG2,KAT2A,SPICE1,BRCA1,EML4,GSK3B,ARHGEF2,FBXW5,SENP6,MDM1,HDAC6,RASSF7
GO: Biological Process	GO:0000422	autophagy of mitochondrion		0.0008019	1	0.02229	0.2076	10	79	HAX1,ATG7,GBA,WDR45,CSNK2A2,HDAC6,ATG2B,SMURF1,FIS1,OPTN
GO: Biological Process	GO:0061726	mitochondrion disassembly		0.0008019	1	0.02229	0.2076	10	79	HAX1,ATG7,GBA,WDR45,CSNK2A2,HDAC6,ATG2B,SMURF1,FIS1,OPTN
GO: Biological Process	GO:0010826	negative regulation of centrosome duplication		0.000804	1	0.02229	0.2076	4	12	CDK5RAP2,KAT2A,BRCA1,MDM1
GO: Biological Process	GO:1900244	positive regulation of synaptic vesicle endocytosis		0.000804	1	0.02229	0.2076	4	12	PICALM,AP2M1,PPP3CC,MFF
GO: Biological Process	GO:0033119	negative regulation of RNA splicing		0.000805	1	0.02229	0.2076	6	30	RBM10,SFSWAP,ACIN1,SRSF10,RNPS1,TMBIM6
GO: Biological Process	GO:0051972	regulation of telomerase activity		0.0008204	1	0.02261	0.2106	8	53	MEN1,MCRS1,CCT2,MAPKAPK5,SMG6,TCP1,PNKP,MAP2K7
GO: Biological Process	GO:0008654	phospholipid biosynthetic process		0.0008316	1	0.02282	0.2125	22	274	ACP6,PIP4K2B,LPCAT4,MTMR2,MTMR14,SOCS6,PIK3C2B,PIK3CD,PI4KB,MTMR12,PITPNM1,PLA2G4B,CSNK2A2,SELENOI,SPHK2,INPP5D,DGKQ,PLA2G12A,PCYT2,DOLPP1,PIGU,PIKFYVE
GO: Biological Process	GO:0045815	positive regulation of gene expression, epigenetic		0.0008425	1	0.02292	0.2135	9	66	AICDA,ARID1B,KAT2A,TBP,TAF1B,TAF1A,ASH2L,SPHK2,ZMIZ2
GO: Biological Process	GO:0007033	vacuole organization		0.0008425	1	0.02292	0.2135	16	171	TBC1D14,PIP4K2B,ATG7,IFT20,TMEM175,SPG11,GBA,PACS2,WDR45,PIK3C2B,CLN3,IDUA,ATG2B,SMURF1,PIKFYVE,NPRL3
GO: Biological Process	GO:0002520	immune system development		0.0008772	1	0.02376	0.2213	64	1127	ACP6,AICDA,ETV6,IKZF1,PICALM,MEF2C,ADD1,MEN1,FANCA,N4BP2L2,HAX1,PREX1,FLT3LG,IKZF3,ATG7,CTC1,HIPK2,MSH3,ATXN1L,SBNO2,DROSHA,FLCN,ACIN1,L3MBTL3,GABPA,ITFG2,DOCK11,SIPA1L3,KAT2A,STAT3,STAT5B,MALT1,JMJD6,PRRC2C,NFKB1,MCM3AP,TMEM131L,CNOT4,TCF3,ASH2L,GSK3B,TFE3,TP53BP1,CHD2,SENP1,PIK3CD,PKNOX1,PRMT1,CCR6,NCOR1,PRKCB,PRKDC,HDAC9,INPP5D,PSMB9,IREB2,PSMD5,STAP1,JAK3,THOC1,ROGDI,BCL2L11,LGALS8,RIF1
GO: Biological Process	GO:1902749	regulation of cell cycle G2/M phase transition		0.0009123	1	0.02453	0.2285	19	223	MTA3,ABRAXAS1,CTC1,CEP63,TPX2,CDK5RAP2,PLK4,SDCCAG8,BRCA1,CAMK2D,CDK1,CDC6,FOXN3,MIIP,DONSON,PSMB9,PSMD5,SFI1,RAD51C
GO: Biological Process	GO:0018022	peptidyl-lysine methylation		0.0009138	1	0.02453	0.2285	14	140	MEN1,OGT,MTF2,EEF1AKMT2,ATRX,BRCA1,KMT5A,NSD1,ASH2L,PHF19,PRDM2,DNMT1,RIF1,EHMT1
GO: Biological Process	GO:0010389	regulation of G2/M transition of mitotic cell cycle		0.0009216	1	0.02462	0.2293	18	206	MTA3,CTC1,CEP63,TPX2,CDK5RAP2,PLK4,SDCCAG8,BRCA1,CAMK2D,CDK1,CDC6,FOXN3,MIIP,DONSON,PSMB9,PSMD5,SFI1,RAD51C
GO: Biological Process	GO:0034248	regulation of cellular amide metabolic process		0.0009248	1	0.02462	0.2293	36	543	RPS6KB2,PICALM,NSMAF,MAPKAPK5,MKNK1,HABP4,NSUN3,EIF3J,LSM14B,CNOT1,DPH7,STAT3,RPUSD3,EIF2B4,CNOT2,CNOT3,PUM2,TIA1,GUF1,EIF4ENIF1,CNOT7,METTL16,FASTKD3,MTRF1L,GEMIN5,EIF5B,SPHK2,ILF3,MTG2,IREB2,TRNAU1AP,EEF1D,EIF2S3,EIF4G1,ELAVL1,YTHDF3
GO: Biological Process	GO:0098534	centriole assembly		0.0009439	1	0.02502	0.233	7	42	CEP63,CDK5RAP2,PLK4,KAT2A,SPICE1,BRCA1,MDM1
GO: Biological Process	GO:0034968	histone lysine methylation		0.000956	1	0.02523	0.235	13	125	MEN1,OGT,MTF2,ATRX,BRCA1,KMT5A,NSD1,ASH2L,PHF19,PRDM2,DNMT1,RIF1,EHMT1
GO: Biological Process	GO:0032006	regulation of TOR signaling		0.0009737	1	0.02559	0.2384	12	110	MAPKAPK5,ARNTL,FLCN,UBR1,ITFG2,GBA,UBR2,GSK3B,DEPDC5,DGKQ,TELO2,NPRL3
GO: Biological Process	GO:0010606	positive regulation of cytoplasmic mRNA processing body assembly		0.001005	1	0.02608	0.2429	3	6	CNOT1,CNOT2,PAN3
GO: Biological Process	GO:0061734	parkin-mediated stimulation of mitophagy in response to mitochondrial depolarization		0.001005	1	0.02608	0.2429	3	6	HDAC6,SMURF1,OPTN
GO: Biological Process	GO:0010792	DNA double-strand break processing involved in repair via single-strand annealing		0.001005	1	0.02608	0.2429	3	6	RNF138,SLX4,RAD52
GO: Biological Process	GO:0051298	centrosome duplication		0.001049	1	0.0271	0.2524	9	68	CEP63,CDK5RAP2,GEN1,PLK4,KAT2A,SPICE1,BRCA1,FBXW5,MDM1
GO: Biological Process	GO:0006417	regulation of translation		0.001108	1	0.02853	0.2657	33	489	RPS6KB2,MAPKAPK5,MKNK1,HABP4,NSUN3,EIF3J,LSM14B,CNOT1,DPH7,STAT3,RPUSD3,EIF2B4,CNOT2,CNOT3,PUM2,TIA1,GUF1,EIF4ENIF1,CNOT7,METTL16,FASTKD3,MTRF1L,GEMIN5,EIF5B,ILF3,MTG2,IREB2,TRNAU1AP,EEF1D,EIF2S3,EIF4G1,ELAVL1,YTHDF3
GO: Biological Process	GO:0033147	negative regulation of intracellular estrogen receptor signaling pathway		0.001127	1	0.02876	0.2679	4	13	CNOT1,BRCA1,CNOT2,STRN3
GO: Biological Process	GO:1904925	positive regulation of autophagy of mitochondrion in response to mitochondrial depolarization		0.001127	1	0.02876	0.2679	4	13	GBA,HDAC6,SMURF1,OPTN
GO: Biological Process	GO:0010212	response to ionizing radiation		0.001185	1	0.03012	0.2806	15	160	NET1,EYA3,MDM2,MEN1,ABRAXAS1,KAT5,RAD51AP1,BRCA1,TP53BP1,CLK2,HRAS,POLG,PRKDC,TANK,EEF1D
GO: Biological Process	GO:0006378	mRNA polyadenylation		0.00119	1	0.03012	0.2806	8	56	ZC3H14,SCAF8,PRPF18,PCF11,EXOSC2,YTHDC1,FIP1L1,CPSF7
GO: Biological Process	GO:0032434	regulation of proteasomal ubiquitin-dependent protein catabolic process		0.00128	1	0.03228	0.3007	13	129	MDM2,OGT,ATG7,SGTA,CHFR,GBA,TAF1,UFL1,GSK3B,SENP1,UBE2V2,RCHY1,MAPK9
GO: Biological Process	GO:0016445	somatic diversification of immunoglobulins		0.001294	1	0.03231	0.301	9	70	AICDA,MSH3,MCM3AP,TCF3,TP53BP1,CCR6,PRKDC,THOC1,RIF1
GO: Biological Process	GO:0007264	small GTPase mediated signal transduction		0.001297	1	0.03231	0.301	38	594	NET1,RGS19,DOK3,GMIP,FAM13B,BRAP,HEG1,AIF1,BAIAP2,PREX1,OGT,FGD2,SIPA1,MAPKAPK5,MADD,ARFGAP1,FLCN,RAPGEF6,DOCK11,MYO9B,SIPA1L3,GDI1,STK19,P2RY10,CAMK2D,DOCK9,ARHGEF18,KRIT1,ARHGEF39,ARHGEF2,HRAS,MAPKAP1,IFT22,WAS,ARHGEF11,ELMO1,DNMT1,ARHGAP12
GO: Biological Process	GO:0032204	regulation of telomere maintenance		0.001297	1	0.03231	0.301	10	84	MCRS1,CTC1,CCT2,MAPKAPK5,SLX4,ATRX,SMG6,TCP1,PNKP,MAP2K7
GO: Biological Process	GO:0016447	somatic recombination of immunoglobulin gene segments		0.001339	1	0.03309	0.3082	8	57	AICDA,MSH3,TCF3,TP53BP1,CCR6,PRKDC,THOC1,RIF1
GO: Biological Process	GO:0090329	regulation of DNA-dependent DNA replication		0.001339	1	0.03309	0.3082	8	57	AICDA,ATG7,MSH3,STAG2,ATRX,CIZ1,DONSON,SMARCAL1
GO: Biological Process	GO:0046700	heterocycle catabolic process		0.001361	1	0.03329	0.3101	39	616	ZC3H14,AICDA,RBM10,NUDT9,RNASEH2A,PRPF18,NUDT1,DROSHA,NT5C2,CNOT1,RNPS1,CNOT2,CNOT3,CNOT4,SMG6,PUM2,EXOSC2,TARDBP,LSM6,BRF1,ENTPD6,PDE2A,EDC4,CNOT7,METTL16,FASTKD3,UPF2,DHX34,PSMB9,PSMD5,EXOSC5,NT5M,DNA2,REXO4,DCP1B,EIF4G1,ELAVL1,PAN3,YTHDF3
GO: Biological Process	GO:0035066	positive regulation of histone acetylation		0.001363	1	0.03329	0.3101	6	33	BRD7,KAT2A,RUVBL2,ARID5A,BRCA1,SPHK2
GO: Biological Process	GO:0043928	exonucleolytic catabolism of deadenylated mRNA		0.001363	1	0.03329	0.3101	6	33	EXOSC2,LSM6,EDC4,CNOT7,EXOSC5,DCP1B
GO: Biological Process	GO:0044843	cell cycle G1/S phase transition		0.001388	1	0.03369	0.3138	24	322	PIDD1,MDM2,MDM4,MEN1,AIF1,BRD7,CNOT1,TJP3,TAF1,CNOT2,CNOT3,CNOT4,TCF3,CAMK2D,CDK1,CDC6,ORC3,ECD,RCC1,POLA2,CNOT7,PRMT1,PRKDC,EIF4G1
GO: Biological Process	GO:0000226	microtubule cytoskeleton organization		0.00139	1	0.03369	0.3138	50	846	SKA2,AP1G1,TBC1D14,SLAIN2,IFT20,CEP162,CEP63,RGS14,MAP7D1,WDR11,TPX2,CDK5RAP2,IFT122,GEN1,PLK4,STAG2,TBC1D9B,ATRX,SDCCAG8,ENTR1,KAT2A,TMEM80,SS18,SPICE1,BRCA1,WDR90,TBCE,EML4,SYNE1,GSK3B,ATP6V0D1,CDK1,ARHGEF2,RCC1,CHD3,UBE2B,FBXW5,IFT22,NCOR1,SENP6,SLK,MDM1,IFT46,SFI1,TBC1D10C,DLG1,HDAC6,RASSF7,TBC1D17,TBC1D10A
GO: Biological Process	GO:0044270	cellular nitrogen compound catabolic process		0.001402	1	0.03385	0.3153	39	617	ZC3H14,AICDA,RBM10,NUDT9,RNASEH2A,PRPF18,NUDT1,DROSHA,NT5C2,CNOT1,RNPS1,CNOT2,CNOT3,CNOT4,SMG6,PUM2,EXOSC2,TARDBP,LSM6,BRF1,ENTPD6,PDE2A,EDC4,CNOT7,METTL16,FASTKD3,UPF2,DHX34,PSMB9,PSMD5,EXOSC5,NT5M,DNA2,REXO4,DCP1B,EIF4G1,ELAVL1,PAN3,YTHDF3
GO: Biological Process	GO:0051656	establishment of organelle localization		0.001437	1	0.03444	0.3208	48	805	PICALM,TBC1D14,IFT20,CEP162,COPG2,SPG11,SEC31A,AP3M1,MADD,CEP63,ARFGAP2,WDR11,FHOD1,CDK5RAP2,IFT122,PLK4,TBC1D9B,MYO5A,SDCCAG8,ENTR1,UNC13D,TMEM80,SPICE1,STX5,AP3M2,WDR90,SYNE1,ATP6V0D1,CDK1,ARHGEF2,UBE2B,MIS12,SNX6,PIK3CD,CLN3,IFT22,SPHK2,IFT46,SFI1,TBC1D10C,DLG1,KIF22,HDAC6,TBC1D17,PREB,TBC1D10A,STARD3NL,PPP6R3
GO: Biological Process	GO:0035601	protein deacylation		0.001438	1	0.03444	0.3208	12	115	MTA3,MSL3,CAMK2D,NCOR1,NCOR2,CTBP1,HDAC9,SPHK2,HDAC6,KDM5A,ELK4,HDAC10
GO: Biological Process	GO:0106047	polyamine deacetylation		0.001503	1	0.03574	0.3329	2	2	HDAC6,HDAC10
GO: Biological Process	GO:0106048	spermidine deacetylation		0.001503	1	0.03574	0.3329	2	2	HDAC6,HDAC10
GO: Biological Process	GO:0010506	regulation of autophagy		0.001521	1	0.03597	0.335	25	343	TBC1D14,PIP4K2B,DHRSX,HAX1,KAT5,ATG7,IFT20,FLCN,GBA,STAT3,GSK3B,ATP6V0D1,SNX6,DRAM2,XPA,CSNK2A2,PRKAB1,HDAC6,BCL2L11,SMURF1,PIKFYVE,OPTN,EIF4G1,NPRL3,MTDH
GO: Biological Process	GO:1904923	regulation of autophagy of mitochondrion in response to mitochondrial depolarization		0.00153	1	0.03597	0.335	4	14	GBA,HDAC6,SMURF1,OPTN
GO: Biological Process	GO:0046606	negative regulation of centrosome cycle		0.00153	1	0.03597	0.335	4	14	CDK5RAP2,KAT2A,BRCA1,MDM1
GO: Biological Process	GO:0098732	macromolecule deacylation		0.001549	1	0.03599	0.3352	12	116	MTA3,MSL3,CAMK2D,NCOR1,NCOR2,CTBP1,HDAC9,SPHK2,HDAC6,KDM5A,ELK4,HDAC10
GO: Biological Process	GO:0031647	regulation of protein stability		0.00155	1	0.03599	0.3352	23	306	WDR81,MDM2,MDM4,AAK1,DDI2,CCT2,UTP25,CHFR,KAT2A,TRIM24,TAF1,TCF3,TCP1,TARDBP,HCFC1,UBE2B,PRKDC,USP34,IFT46,NCLN,TELO2,HDAC6,USP40
GO: Biological Process	GO:0006890	retrograde vesicle-mediated transport, Golgi to endoplasmic reticulum		0.001554	1	0.03599	0.3352	10	86	ATP9B,STX18,COPG2,ARFGAP2,ARFGAP1,USE1,COG4,PICK1,KLC1,KIF22
GO: Biological Process	GO:0033143	regulation of intracellular steroid hormone receptor signaling pathway		0.001554	1	0.03599	0.3352	10	86	UFSP2,ARNTL,CNOT1,BRCA1,CNOT2,UFL1,STRN3,NCOR1,NCOR2,HDAC6
GO: Biological Process	GO:0065004	protein-DNA complex assembly		0.001572	1	0.03627	0.3378	24	325	IKZF1,CTC1,CCT2,MAPKAPK5,SMARCA2,ATRX,TAF1,TBP,SMG6,TCP1,TAF1B,TEP1,GTF2A2,BRF1,PNKP,ORC3,MIS12,XPA,SENP6,MAP2K7,HP1BP3,TELO2,RAD52,CENPS
GO: Biological Process	GO:0018209	peptidyl-serine modification		0.001583	1	0.03638	0.3388	25	344	HAX1,OGT,HIPK2,MAPKAPK5,MKNK1,MAST2,TAF1,CAMK2D,NSD1,GSK3B,MAP4K1,CDK1,CLK1,MAPKAP1,CSNK2A2,PRKCB,PRKDC,MAPK7,IKBKB,MAPK9,ILK,DGKQ,HDAC6,HIPK3,EIF4G1
GO: Biological Process	GO:0031669	cellular response to nutrient levels		0.001614	1	0.03685	0.3432	20	252	MARS1,MDM2,RYR1,BAIAP2,ATG7,ITFG2,STK26,GBA,TRIM24,TAF1,WDR45,PIK3C2B,USF1,USF2,PICK1,DEPDC5,CYBB,IREB2,EIF4G1,NPRL3
GO: Biological Process	GO:0051650	establishment of vesicle localization		0.001615	1	0.03685	0.3432	37	581	PICALM,TBC1D14,IFT20,CEP162,SPG11,SEC31A,AP3M1,MADD,CEP63,ARFGAP2,WDR11,CDK5RAP2,IFT122,PLK4,TBC1D9B,MYO5A,SDCCAG8,ENTR1,TMEM80,STX5,AP3M2,WDR90,SYNE1,ATP6V0D1,CDK1,UBE2B,CLN3,IFT22,IFT46,SFI1,TBC1D10C,HDAC6,TBC1D17,PREB,TBC1D10A,STARD3NL,PPP6R3
GO: Biological Process	GO:0033365	protein localization to organelle		0.00163	1	0.03707	0.3452	75	1400	MDM2,ZDHHC3,BAP1,TOMM40L,RPF2,TBC1D14,MCRS1,HAX1,MPV17,OGT,IFT20,CEP162,SGTA,CCT2,AP3M1,CEP63,ARNTL,WDR11,FLCN,CDK5RAP2,IFT122,SUFU,PLK4,SP100,GAK,TBC1D9B,WAPL,ATRX,SDCCAG8,ENTR1,BARD1,TMEM80,RUVBL2,STAT3,WDR90,TCP1,SYNE1,NUP98,MAU2,GSK3B,TARDBP,ATP6V0D1,TIA1,CDK1,POLA2,AP2M1,UBE2B,MIS12,CIZ1,HRAS,PICK1,PMM2,MDFIC,IFT22,XPA,PPP3CC,CSNK2A2,IPO13,IFT46,SFI1,MFF,TBC1D10C,BANP,DLG1,TOR1AIP2,HDAC6,BCL…
GO: Biological Process	GO:1902017	regulation of cilium assembly		0.001698	1	0.03843	0.3579	10	87	TBC1D14,IFT20,TBC1D9B,SDCCAG8,ENTR1,SYNE1,IFT46,TBC1D10C,TBC1D17,TBC1D10A
GO: Biological Process	GO:0016926	protein desumoylation		0.001709	1	0.03843	0.3579	3	7	SENP5,SENP1,SENP6
GO: Biological Process	GO:0045002	double-strand break repair via single-strand annealing		0.001709	1	0.03843	0.3579	3	7	RNF138,SLX4,RAD52
GO: Biological Process	GO:0007004	telomere maintenance via telomerase		0.001746	1	0.03898	0.3631	9	73	CTC1,CCT2,MAPKAPK5,SMG6,TCP1,TEP1,PNKP,MAP2K7,TELO2
GO: Biological Process	GO:1905324	telomere-telomerase complex assembly		0.001746	1	0.03898	0.3631	9	73	CTC1,CCT2,MAPKAPK5,SMG6,TCP1,TEP1,PNKP,MAP2K7,TELO2
GO: Biological Process	GO:1900242	regulation of synaptic vesicle endocytosis		0.001826	1	0.04062	0.3784	5	24	PICALM,AP2M1,PPP3CC,DGKQ,MFF
GO: Biological Process	GO:0071824	protein-DNA complex subunit organization		0.001844	1	0.04071	0.3792	26	367	IKZF1,CTC1,CCT2,MAPKAPK5,SMARCA2,ATRX,MCM3AP,TAF1,TBP,SMG6,TCP1,TAF1B,TEP1,GTF2A2,BRF1,PNKP,ORC3,MIS12,XPA,SENP6,MAP2K7,HP1BP3,TELO2,RAD52,CENPS,PBRM1
GO: Biological Process	GO:0080135	regulation of cellular response to stress		0.001845	1	0.04071	0.3792	48	815	EYA3,MDM2,MEN1,ABRAXAS1,OGT,FGD2,ATG7,SGTA,HIPK2,RAD51AP1,ARNTL,STK26,BRCA1,MMS19,KMT5A,CAMK2D,NUP98,SPAG9,TMBIM6,GSK3B,MAP4K1,ARHGEF2,TP53BP1,UBE2V2,HRAS,PRMT1,USP1,MAPKAP1,MDFIC,WAS,NCOR1,PRKDC,MAPK7,MAPK9,MAP2K7,BCLAF1,DUSP22,DLG1,THOC1,RAD52,HDAC6,BCL2L11,HIPK3,RIF1,EIF4G1,HDAC10,NBR1,CBX8
GO: Biological Process	GO:0032436	positive regulation of proteasomal ubiquitin-dependent protein catabolic process		0.001851	1	0.04071	0.3792	10	88	MDM2,ATG7,SGTA,CHFR,GBA,TAF1,GSK3B,UBE2V2,RCHY1,MAPK9
GO: Biological Process	GO:2000060	positive regulation of ubiquitin-dependent protein catabolic process		0.001856	1	0.04071	0.3792	11	103	MDM2,ATG7,SGTA,CHFR,GBA,TAF1,GSK3B,UBE2V2,RCHY1,MAPK9,SMURF1
GO: Biological Process	GO:0051259	protein complex oligomerization		0.001901	1	0.04154	0.387	41	669	ACACA,ACADM,IKZF1,RYR1,STRADA,UXS1,OGT,BIRC2,DGKD,TRADD,GBA,MALT1,STXBP3,JMJD6,MTMR2,ATL2,HSCB,CAMK2D,CRTC1,SPAG9,TP53BP1,RCC1,HRAS,PRMT1,PICK1,TRAPPC11,PRKAB1,KCTD9,ILK,MFF,RAD52,HDAC6,GOPC,BCL2L11,FIS1,OPTN,SHARPIN,HINT3,ELAVL1,NBR1,CPSF7
GO: Biological Process	GO:0019439	aromatic compound catabolic process		0.001923	1	0.04188	0.39	39	628	ZC3H14,AICDA,RBM10,NUDT9,RNASEH2A,PRPF18,NUDT1,DROSHA,NT5C2,CNOT1,RNPS1,CNOT2,CNOT3,CNOT4,SMG6,PUM2,EXOSC2,TARDBP,LSM6,BRF1,ENTPD6,PDE2A,EDC4,CNOT7,METTL16,FASTKD3,UPF2,DHX34,PSMB9,PSMD5,EXOSC5,NT5M,DNA2,REXO4,DCP1B,EIF4G1,ELAVL1,PAN3,YTHDF3
GO: Biological Process	GO:1903423	positive regulation of synaptic vesicle recycling		0.002024	1	0.04393	0.4092	4	15	PICALM,AP2M1,PPP3CC,MFF
GO: Biological Process	GO:0045787	positive regulation of cell cycle		0.002033	1	0.04397	0.4096	29	428	PIDD1,MDM2,MDM4,MTA3,AIF1,FLT3LG,PKP4,CNOT1,GEN1,PLK4,ATRX,STAT5B,BRCA1,CNOT2,CNOT3,CNOT4,TCF3,CAMK2D,CDK1,CDC6,HCFC1,UBE2B,CNOT7,PRMT1,THOC1,RAD51C,BCL2L11,EIF4G1,CSPP1
GO: Biological Process	GO:0006405	RNA export from nucleus		0.002066	1	0.04453	0.4148	13	136	THOC7,RBM26,CPSF4,RNPS1,MCM3AP,SMG6,NUP98,RBM27,UPF2,CHTOP,YTHDC1,FIP1L1,THOC1
GO: Biological Process	GO:0090503	RNA phosphodiester bond hydrolysis, exonucleolytic		0.002089	1	0.04471	0.4164	8	61	AICDA,CNOT1,CNOT2,EXOSC2,CNOT7,EXOSC5,RESF1,PAN3
GO: Biological Process	GO:0046605	regulation of centrosome cycle		0.002089	1	0.04471	0.4164	8	61	CDK5RAP2,GEN1,PLK4,KAT2A,SPICE1,BRCA1,FBXW5,MDM1
GO: Biological Process	GO:0016197	endosomal transport		0.002145	1	0.04576	0.4262	19	240	PICALM,ANKRD27,TBC1D14,RIC1,SLC66A2,ENTR1,STX5,VPS39,SPAG9,SNX6,WAS,TMEM87A,PREPL,TBC1D10C,VPS35L,TBC1D17,PIKFYVE,ARFRP1,TBC1D10A
GO: Biological Process	GO:0000291	nuclear-transcribed mRNA catabolic process, exonucleolytic		0.002176	1	0.04626	0.4309	6	36	EXOSC2,LSM6,EDC4,CNOT7,EXOSC5,DCP1B
GO: Biological Process	GO:1903312	negative regulation of mRNA metabolic process		0.002193	1	0.04639	0.4321	10	90	ZC3H14,RBM10,SFSWAP,ACIN1,SRSF10,BARD1,RNPS1,TARDBP,DHX34,ELAVL1
GO: Biological Process	GO:1902807	negative regulation of cell cycle G1/S phase transition		0.002205	1	0.04639	0.4321	13	137	PIDD1,MDM2,MDM4,MEN1,BRD7,CNOT1,CNOT2,CNOT3,CNOT4,CDK1,CNOT7,PRMT1,PRKDC
GO: Biological Process	GO:2000104	negative regulation of DNA-dependent DNA replication		0.002212	1	0.04639	0.4321	5	25	ATG7,MSH3,STAG2,DONSON,SMARCAL1
GO: Biological Process	GO:0048025	negative regulation of mRNA splicing, via spliceosome		0.002212	1	0.04639	0.4321	5	25	RBM10,SFSWAP,ACIN1,SRSF10,RNPS1
GO: Biological Process	GO:0030097	hemopoiesis		0.00227	1	0.04745	0.4419	57	1018	ACP6,AICDA,ETV6,IKZF1,PICALM,MEF2C,ADD1,MEN1,FANCA,N4BP2L2,HAX1,PREX1,FLT3LG,IKZF3,ATG7,CTC1,HIPK2,ATXN1L,SBNO2,DROSHA,FLCN,ACIN1,L3MBTL3,GABPA,ITFG2,DOCK11,SIPA1L3,KAT2A,STAT3,STAT5B,MALT1,JMJD6,PRRC2C,TMEM131L,CNOT4,TCF3,ASH2L,GSK3B,TFE3,CHD2,SENP1,PIK3CD,PKNOX1,PRMT1,CCR6,NCOR1,PRKCB,PRKDC,HDAC9,INPP5D,PSMB9,IREB2,PSMD5,STAP1,JAK3,ROGDI,LGALS8
GO: Biological Process	GO:1903362	regulation of cellular protein catabolic process		0.002331	1	0.04844	0.4512	20	260	MDM2,RIC1,OGT,ATG7,SGTA,HIPK2,CHFR,SUFU,GBA,TAF1,ANKS1A,UFL1,GSK3B,SENP1,UBE2V2,RCHY1,CSNK2A2,MAPK9,SMURF1,LDLR
GO: Biological Process	GO:0010941	regulation of cell death		0.002333	1	0.04844	0.4512	99	1969	NET1,RBM10,PIDD1,EYA3,MDM2,MDM4,PICALM,MEF2C,MEN1,STRADB,AIF1,HAX1,PREX1,NSMAF,ABCC1,FLT3LG,IKZF3,OGT,FGD2,ATG7,HIPK2,BIRC2,CHD8,G2E3,MADD,CEP63,FLCN,ACIN1,DNAJC5,TRADD,SP100,STK26,BARD1,GBA,TRIM24,KLHL20,STAT3,STAT5B,MALT1,BRCA1,RNPS1,NFKB1,TCP1,CAMK2D,SYNE1,ARHGEF18,UFL1,TMBIM6,GSK3B,KRIT1,TARDBP,TIA1,CDK1,ARHGEF2,PDE2A,TRAF3,SENP1,RBM25,UBE2B,SNX6,UBE2V2,PIK3CD,CLN3,HRAS,NLE1,PICK1,MICAL1,ATF2…
GO: Biological Process	GO:0044403	symbiotic process		0.002353	1	0.04869	0.4535	52	911	CBLL1,AICDA,TNIP1,MDM2,AP1G1,THOC7,OGT,KAT5,ATG7,SGTA,HIPK2,AP3M1,SP100,WAPL,KAT2A,STAT3,CPSF4,PACS2,AP1G2,TAF1,TBP,TCP1,NUP98,CRTC1,TARDBP,GTF2A2,CBX5,CDK1,PCBP2,HCFC1,VAPB,RCC1,AP2M1,CNOT7,USF1,USF2,MDFIC,CTBP1,IKBKB,ILF3,TRIM26,PSMB9,ZYX,ELMO1,DLG1,KLC1,THOC1,TANK,BCL2L11,LDLR,RESF1,EIF4G1
GO: Biological Process	GO:0071826	ribonucleoprotein complex subunit organization		0.002423	1	0.04993	0.4651	22	298	MBNL1,RPF2,SFSWAP,PRPF18,DHX30,EIF3J,CNOT1,SRSF10,RUVBL2,CNOT2,PUM2,CNOT7,NLE1,GEMIN5,YTHDC1,ERAL1,PRPF39,KLC1,EIF2S3,SRPK3,PAN3,CPSF7
GO: Biological Process	GO:0048534	hematopoietic or lymphoid organ development		0.002429	1	0.04993	0.4651	59	1065	ACP6,AICDA,ETV6,IKZF1,PICALM,MEF2C,ADD1,MEN1,FANCA,N4BP2L2,HAX1,PREX1,FLT3LG,IKZF3,ATG7,CTC1,HIPK2,ATXN1L,SBNO2,DROSHA,FLCN,ACIN1,L3MBTL3,GABPA,ITFG2,DOCK11,SIPA1L3,KAT2A,STAT3,STAT5B,MALT1,JMJD6,PRRC2C,NFKB1,TMEM131L,CNOT4,TCF3,ASH2L,GSK3B,TFE3,CHD2,SENP1,PIK3CD,PKNOX1,PRMT1,CCR6,NCOR1,PRKCB,PRKDC,HDAC9,INPP5D,PSMB9,IREB2,PSMD5,STAP1,JAK3,ROGDI,BCL2L11,LGALS8
GO: Cellular Component	GO:0044451	nucleoplasm part		9.482e-27	8.42e-24	8.42e-24	6.203e-23	126	1191	CBLL1,ZC3H14,ACADM,RBM10,MDM2,TRRAP,MEF2C,PHF21A,ADD1,MEN1,FANCA,FANCE,FANCG,MTA3,ABRAXAS1,MKI67,MCRS1,MOCS2,THOC7,OGT,SUPT20H,KAT5,EP400,MTF2,ZBTB4,HIPK2,CHD8,PRPF18,TDP2,PCF11,MED15,RGS14,HABP4,ARNTL,CHFR,ACIN1,SP100,SRSF10,ATRX,BARD1,KAT2A,RUVBL2,KLHL20,CPSF4,BRD8,STK19,RNPS1,SURF2,MSL3,AEBP2,PRPF4B,ZNF638,MMS19,TAF1,TBP,TCF3,NUP98,NSD1,CRTC1,MAU2,ZNF496,ASH2L,TARDBP,GTF2A2,CBX5,SRRM2,HCFC1,TP…
GO: Cellular Component	GO:0016604	nuclear body		9.486e-15	8.424e-12	4.212e-12	3.103e-11	78	799	CBLL1,ZC3H14,ACADM,RBM10,MDM2,MEF2C,ADD1,ABRAXAS1,MKI67,MOCS2,THOC7,EP400,ZBTB4,HIPK2,PRPF18,TDP2,RGS14,HABP4,ARNTL,CHFR,ACIN1,SP100,SRSF10,ATRX,BARD1,KLHL20,STK19,RNPS1,SURF2,PRPF4B,ZNF638,TCF3,NUP98,CRTC1,MAU2,ZNF496,TARDBP,CBX5,SRRM2,TP53BP1,ORC3,RBM25,EIF4ENIF1,RBM27,CLK2,CLK3,CNOT7,S100PBP,TEPSIN,RCHY1,GEMIN5,NCOR2,ZNF451,MAPK7,CHTOP,RNF111,RAD18,GATAD2A,BCLAF1,DGKQ,SREK1,YTHDC1,HP1BP3,FBXL4…
GO: Cellular Component	GO:1902494	catalytic complex		6.414e-12	5.696e-09	1.899e-09	1.399e-08	112	1536	CBLL1,MAGT1,TRRAP,PHF21A,BRAP,MEN1,BPTF,ARID1B,ANAPC10,MTA3,MKLN1,ZER1,MCRS1,OGT,SUPT20H,KAT5,EP400,MTF2,IFT20,CHD8,WDR26,PPP4R3A,DROSHA,BRD7,SMARCA2,UQCRQ,SLX4,UBR1,ZSWIM8,BARD1,KAT2A,RUVBL2,SS18,KLHL20,BRD8,BRCA1,PPIL3,MSL3,AEBP2,PRPF4B,ANAPC16,MMS19,TAF1,EME2,TBP,UBR2,NSD1,OGDH,EXOSC2,ASH2L,GTF2A2,BAZ1A,CBX5,CDK1,SRRM2,HCFC1,CHD3,CHD4,SOCS6,POLA2,HNRNPH1,UBE4A,UBE2B,PIK3C2B,UBE2V2,PIK3CD,FBXW5…
GO: Cellular Component	GO:1990234	transferase complex		1.891e-11	1.679e-08	4.199e-09	3.093e-08	72	821	CBLL1,MAGT1,TRRAP,BRAP,MEN1,ANAPC10,MKLN1,ZER1,MCRS1,OGT,SUPT20H,KAT5,EP400,MTF2,CHD8,WDR26,UBR1,ZSWIM8,BARD1,KAT2A,RUVBL2,KLHL20,BRD8,BRCA1,MSL3,AEBP2,ANAPC16,MMS19,TAF1,TBP,UBR2,NSD1,OGDH,ASH2L,GTF2A2,CBX5,CDK1,HCFC1,SOCS6,POLA2,UBE4A,UBE2B,PIK3C2B,UBE2V2,PIK3CD,FBXW5,MED11,PRMT1,DONSON,RCHY1,POLG,SMARCAL1,XPA,ZZZ3,FBXO44,ZNF451,PRKAB1,DEPDC5,IKBKB,HDAC9,RAD18,PHF19,FBXL4,UBAP2L,DNA2,KDM5A,PHC2…
GO: Cellular Component	GO:1904949	ATPase complex		1.323e-10	1.175e-07	2.35e-08	1.731e-07	22	111	TRRAP,BPTF,ARID1B,MTA3,MCRS1,KAT5,EP400,BRD7,SMARCA2,RUVBL2,SS18,BRD8,BAZ1A,CHD3,CHD4,POLA2,DONSON,BICRA,SMARCAL1,XPA,GATAD2A,PBRM1
GO: Cellular Component	GO:0070603	SWI/SNF superfamily-type complex		5.813e-10	5.162e-07	8.604e-08	6.338e-07	18	79	TRRAP,BPTF,ARID1B,MTA3,MCRS1,KAT5,EP400,BRD7,SMARCA2,RUVBL2,SS18,BRD8,BAZ1A,CHD3,CHD4,BICRA,GATAD2A,PBRM1
GO: Cellular Component	GO:0016607	nuclear speck		9.978e-10	8.86e-07	1.266e-07	9.324e-07	43	406	CBLL1,ZC3H14,ACADM,RBM10,MEF2C,MOCS2,THOC7,EP400,PRPF18,HABP4,ACIN1,SRSF10,BARD1,STK19,RNPS1,SURF2,PRPF4B,ZNF638,TCF3,TARDBP,SRRM2,RBM25,EIF4ENIF1,RBM27,CLK2,CLK3,CNOT7,S100PBP,TEPSIN,RCHY1,CHTOP,GATAD2A,BCLAF1,DGKQ,SREK1,YTHDC1,HP1BP3,FBXL4,TMEM179B,KIF22,THOC1,REXO4,RBBP6
GO: Cellular Component	GO:0000118	histone deacetylase complex		7.737e-09	6.87e-06	8.588e-07	6.327e-06	16	72	TRRAP,PHF21A,MTA3,KAT5,EP400,RUVBL2,BRD8,CBX5,CHD3,CHD4,NCOR1,NCOR2,HDAC9,GATAD2A,HDAC6,HDAC10
GO: Cellular Component	GO:1902562	H4 histone acetyltransferase complex		5.044e-08	4.479e-05	4.976e-06	3.666e-05	12	44	TRRAP,MCRS1,KAT5,EP400,KAT2A,RUVBL2,BRD8,MSL3,HCFC1,ZZZ3,UBAP2L,MRGBP
GO: Cellular Component	GO:0035770	ribonucleoprotein granule		1.684e-07	0.0001495	1.495e-05	0.0001101	27	230	AICDA,MBNL1,HAX1,DHX30,HABP4,ARNTL,CNOT1,GABPB1,BARD1,CNOT2,CNOT3,SYNE1,PUM2,TARDBP,LSM6,TIA1,TIAL1,EDC4,EIF4ENIF1,CNOT7,PITPNM1,UPF2,CHTOP,HELZ,DCP1B,ELAVL1,PAN3
GO: Cellular Component	GO:0036464	cytoplasmic ribonucleoprotein granule		2.274e-07	0.0002019	1.835e-05	0.0001352	26	219	AICDA,MBNL1,HAX1,HABP4,ARNTL,CNOT1,GABPB1,BARD1,CNOT2,CNOT3,SYNE1,PUM2,TARDBP,LSM6,TIA1,TIAL1,EDC4,EIF4ENIF1,CNOT7,PITPNM1,UPF2,CHTOP,HELZ,DCP1B,ELAVL1,PAN3
GO: Cellular Component	GO:0098687	chromosomal region		3.407e-07	0.0003025	2.521e-05	0.0001857	35	362	SKA2,IKZF1,MBD6,MEN1,MKI67,THOC7,CTC1,LRIF1,STAG2,SLX4,SP100,WAPL,ATRX,NCAPG,ZNF276,PDS5A,ANAPC16,SMG6,NUP98,TEP1,CBX5,CDK1,TP53BP1,ORC3,MIS12,PPP2R5C,PRKDC,TELO2,DNA2,DNMT1,KIF22,THOC1,CENPS,RIF1,PBRM1
GO: Cellular Component	GO:0000123	histone acetyltransferase complex		5.662e-07	0.0005028	3.868e-05	0.0002849	15	85	TRRAP,MCRS1,OGT,SUPT20H,KAT5,EP400,KAT2A,RUVBL2,BRD8,MSL3,HCFC1,ZZZ3,UBAP2L,ING4,MRGBP
GO: Cellular Component	GO:0035097	histone methyltransferase complex		2.138e-06	0.001899	0.0001356	0.0009992	15	94	MEN1,MCRS1,MTF2,CHD8,RUVBL2,AEBP2,TAF1,NSD1,ASH2L,CBX5,HCFC1,ZNF451,HDAC9,PHF19,KDM5A
GO: Cellular Component	GO:1902493	acetyltransferase complex		2.452e-06	0.002178	0.0001361	0.001003	15	95	TRRAP,MCRS1,OGT,SUPT20H,KAT5,EP400,KAT2A,RUVBL2,BRD8,MSL3,HCFC1,ZZZ3,UBAP2L,ING4,MRGBP
GO: Cellular Component	GO:0031248	protein acetyltransferase complex		2.452e-06	0.002178	0.0001361	0.001003	15	95	TRRAP,MCRS1,OGT,SUPT20H,KAT5,EP400,KAT2A,RUVBL2,BRD8,MSL3,HCFC1,ZZZ3,UBAP2L,ING4,MRGBP
GO: Cellular Component	GO:0034708	methyltransferase complex		2.821e-06	0.002505	0.0001474	0.001086	17	121	CBLL1,MEN1,MCRS1,MTF2,CHD8,RUVBL2,AEBP2,TAF1,NSD1,ASH2L,CBX5,HCFC1,PRMT1,ZNF451,HDAC9,PHF19,KDM5A
GO: Cellular Component	GO:0035267	NuA4 histone acetyltransferase complex		5.18e-06	0.0046	0.0002421	0.001783	7	20	TRRAP,KAT5,EP400,RUVBL2,BRD8,MSL3,MRGBP
GO: Cellular Component	GO:0043189	H4/H2A histone acetyltransferase complex		5.18e-06	0.0046	0.0002421	0.001783	7	20	TRRAP,KAT5,EP400,RUVBL2,BRD8,MSL3,MRGBP
GO: Cellular Component	GO:0048476	Holliday junction resolvase complex		9.58e-06	0.008507	0.0004253	0.003133	4	5	SLX4,EME2,EME1,RAD51C
GO: Cellular Component	GO:0048475	coated membrane		1.386e-05	0.01231	0.0005596	0.004122	15	109	PICALM,AP1G1,AAK1,COPG2,SEC31A,AP3M1,ARFGAP2,FCHO1,AP3M2,AP1G2,VPS39,AP2M1,PICK1,TEPSIN,NECAP1
GO: Cellular Component	GO:0030117	membrane coat		1.386e-05	0.01231	0.0005596	0.004122	15	109	PICALM,AP1G1,AAK1,COPG2,SEC31A,AP3M1,ARFGAP2,FCHO1,AP3M2,AP1G2,VPS39,AP2M1,PICK1,TEPSIN,NECAP1
GO: Cellular Component	GO:0005667	transcription factor complex		2.202e-05	0.01955	0.0008501	0.006263	36	454	IKZF1,EYA3,ECSIT,TRRAP,HAX1,DEAF1,KAT5,HIPK2,MED15,ARNTL,NFAT5,KAT2A,ARID5A,STAT3,NFYA,MMS19,TAF1,TBP,TCF3,NRF1,TAF1B,TAF1A,TFE3,GTF2A2,BRF1,GTF3C2,TLE3,HIVEP2,MED11,PKNOX1,USF1,GEMIN5,NCOR1,CTBP1,PRKDC,HDAC9
GO: Cellular Component	GO:1905347	endodeoxyribonuclease complex		2.787e-05	0.02475	0.00099	0.007293	4	6	SLX4,EME2,EME1,RAD51C
GO: Cellular Component	GO:0030015	CCR4-NOT core complex		2.787e-05	0.02475	0.00099	0.007293	4	6	CNOT1,CNOT2,CNOT3,CNOT7
GO: Cellular Component	GO:0016605	PML body		3.427e-05	0.03043	0.00117	0.008621	14	104	HIPK2,TDP2,RGS14,ARNTL,CHFR,SP100,ATRX,KLHL20,CBX5,EIF4ENIF1,ZNF451,MAPK7,RNF111,HIPK3
GO: Cellular Component	GO:0000781	chromosome, telomeric region		4.3e-05	0.03818	0.001414	0.01042	18	163	MEN1,THOC7,CTC1,LRIF1,SLX4,SP100,ATRX,SMG6,TEP1,CBX5,CDK1,TP53BP1,ORC3,PRKDC,TELO2,DNA2,THOC1,RIF1
GO: Cellular Component	GO:0000812	Swr1 complex		4.687e-05	0.04162	0.001486	0.01095	5	12	TRRAP,KAT5,EP400,RUVBL2,BRD8
GO: Cellular Component	GO:0030118	clathrin coat		5.363e-05	0.04763	0.001642	0.0121	10	58	PICALM,AP1G1,AAK1,AP3M1,FCHO1,AP3M2,AP1G2,AP2M1,PICK1,NECAP1
GO: Cellular Component	GO:0000151	ubiquitin ligase complex		5.677e-05	0.05041	0.00168	0.01238	26	296	CBLL1,BRAP,ANAPC10,MKLN1,ZER1,WDR26,UBR1,ZSWIM8,BARD1,KLHL20,BRCA1,ANAPC16,UBR2,UBE4A,UBE2B,FBXW5,MED11,RCHY1,FBXO44,DEPDC5,RAD18,FBXL4,PHC2,DCUN1D2,SHARPIN,CBX8
GO: Cellular Component	GO:0030119	AP-type membrane coat adaptor complex		7.561e-05	0.06714	0.002096	0.01544	9	49	PICALM,AP1G1,AP3M1,FCHO1,AP3M2,AP1G2,VPS39,AP2M1,TEPSIN
GO: Cellular Component	GO:0000932	P-body		7.682e-05	0.06822	0.002096	0.01544	12	85	AICDA,HAX1,CNOT1,CNOT2,CNOT3,SYNE1,LSM6,EDC4,EIF4ENIF1,CNOT7,DCP1B,PAN3
GO: Cellular Component	GO:0000784	nuclear chromosome, telomeric region		7.789e-05	0.06917	0.002096	0.01544	15	126	MEN1,THOC7,CTC1,LRIF1,SLX4,SP100,ATRX,CBX5,CDK1,TP53BP1,ORC3,PRKDC,TELO2,DNA2,THOC1
GO: Cellular Component	GO:0098852	lytic vacuole membrane		0.0001029	0.09139	0.002688	0.0198	29	360	WDR81,MAGT1,TM6SF1,AP1G1,TMEM175,SPG11,AP3M1,WDR11,CCZ1,DNAJC5,ITFG2,SLC39A11,GBA,VPS39,SPAG9,ATP6V0D1,AP2M1,CLN3,KXD1,CDIP1,DRAM2,DEPDC5,SPHK2,TMEM179B,GOPC,LDLR,NPRL3,GNB4,STARD3NL
GO: Cellular Component	GO:0005774	vacuolar membrane		0.0001147	0.1019	0.002911	0.02144	32	417	WDR81,MAGT1,TM6SF1,AP1G1,ABCC1,RUBCNL,TMEM175,SPG11,AP3M1,WDR11,CCZ1,DNAJC5,ITFG2,SLC39A11,GBA,MTMR2,VPS39,SPAG9,ATP6V0D1,AP2M1,CLN3,KXD1,CDIP1,DRAM2,DEPDC5,SPHK2,TMEM179B,GOPC,LDLR,NPRL3,GNB4,STARD3NL
GO: Cellular Component	GO:0030131	clathrin adaptor complex		0.0001225	0.1088	0.003021	0.02226	7	31	PICALM,AP1G1,AP3M1,FCHO1,AP3M2,AP1G2,AP2M1
GO: Cellular Component	GO:0015630	microtubule cytoskeleton		0.0001461	0.1297	0.003506	0.02583	78	1368	SKA2,EYA3,AP1G1,NLRC5,BAIAP2,SLAIN2,ATG7,IFT20,CEP162,PKP4,CCT2,CCDC61,PPP4R3A,CEP63,RGS14,MAP7D1,WDR11,TPX2,CDK5RAP2,IFT122,GEN1,NEURL4,PLK4,LRIF1,STAG2,INVS,RAPGEF6,LRRC45,MYO5A,SDCCAG8,ENTR1,KAT2A,MAST2,RUVBL2,SS18,SPICE1,JTB,BRCA1,MMS19,WDR90,TBCE,KIF13B,TCP1,EML4,SYNE1,TAF1A,SPAG9,GSK3B,ATP6V0D1,CDK1,ARHGEF2,CDC6,CHD3,CHD4,AGBL5,CCR6,IFT22,PITPNM1,NCOR1,PRKCB,RAD18,MDM1,IFT46,SFI1,SLMAP,DLG1…
GO: Cellular Component	GO:0005815	microtubule organizing center		0.000153	0.1359	0.003576	0.02634	49	756	EYA3,NLRC5,SLAIN2,IFT20,CEP162,CCDC61,PPP4R3A,CEP63,RGS14,WDR11,TPX2,CDK5RAP2,IFT122,GEN1,NEURL4,PLK4,LRIF1,RAPGEF6,LRRC45,SDCCAG8,ENTR1,KAT2A,RUVBL2,SPICE1,JTB,BRCA1,WDR90,TCP1,SPAG9,GSK3B,ATP6V0D1,CDK1,CHD3,CHD4,IFT22,PITPNM1,PRKCB,RAD18,MDM1,IFT46,SFI1,SLMAP,HDAC6,RBBP6,RASSF7,RIC8B,RESF1,MPHOSPH9,CSPP1
GO: Cellular Component	GO:1990391	DNA repair complex		0.0001723	0.153	0.003924	0.0289	8	43	PHF21A,MSH3,MSH5,SLX4,TP53BP1,XPA,PRKDC,PAXX
GO: Cellular Component	GO:0044450	microtubule organizing center part		0.0002003	0.1779	0.004447	0.03276	40	584	EYA3,NLRC5,SLAIN2,IFT20,CEP162,CCDC61,CEP63,RGS14,CDK5RAP2,GEN1,NEURL4,PLK4,RAPGEF6,LRRC45,SDCCAG8,ENTR1,KAT2A,RUVBL2,SPICE1,JTB,BRCA1,WDR90,TCP1,GSK3B,ATP6V0D1,CDK1,CHD3,CHD4,IFT22,PRKCB,RAD18,MDM1,IFT46,SFI1,HDAC6,RBBP6,RIC8B,RESF1,MPHOSPH9,CSPP1
GO: Cellular Component	GO:0000790	nuclear chromatin		0.0002161	0.1919	0.004681	0.03449	102	1923	ETV6,IKZF1,TRRAP,MEF2C,MEF2D,MEN1,ZNF512B,BPTF,ARID1B,MTA3,MCRS1,IKZF3,DEAF1,KAT5,EP400,ZNF652,ZNF280C,ZBTB4,BIRC2,ZNF317,ZNF414,STK16,RAD51AP1,ARNTL,BRD7,SMARCA2,ZNF512,NFAT5,PLK4,LRIF1,STAG2,SLX4,GABPA,MYBL1,SP100,ATRX,MYNN,KAT2A,TRIM24,RUVBL2,SS18,ARID5A,STAT3,STAT4,STAT5B,BRD8,ZNF276,NFKB1,NFYA,AEBP2,ZNF740,TAF1,EME2,FUBP3,TBP,TCF3,NRF1,TCP1,ZNF496,ASH2L,TFE3,TARDBP,BAZ1A,CBX5,HCFC1,ZNF384,HI…
GO: Cellular Component	GO:0000775	chromosome, centromeric region		0.0002303	0.2045	0.00476	0.03507	19	202	SKA2,IKZF1,MKI67,STAG2,WAPL,ATRX,NCAPG,ZNF276,PDS5A,ANAPC16,NUP98,CBX5,TP53BP1,MIS12,PPP2R5C,DNMT1,KIF22,CENPS,PBRM1
GO: Cellular Component	GO:0005765	lysosomal membrane		0.0002305	0.2047	0.00476	0.03507	28	359	WDR81,MAGT1,TM6SF1,AP1G1,TMEM175,SPG11,AP3M1,WDR11,CCZ1,DNAJC5,ITFG2,GBA,VPS39,SPAG9,ATP6V0D1,AP2M1,CLN3,KXD1,CDIP1,DRAM2,DEPDC5,SPHK2,TMEM179B,GOPC,LDLR,NPRL3,GNB4,STARD3NL
GO: Cellular Component	GO:0005720	nuclear heterochromatin		0.0002411	0.2141	0.004865	0.03584	10	69	IKZF1,BIRC2,PLK4,LRIF1,ATRX,TCP1,CBX5,UBE2B,EME1,RAD18
GO: Cellular Component	GO:0005739	mitochondrion		0.0002625	0.2331	0.005099	0.03756	99	1865	ACP6,ACACA,ACADM,MARS1,ABHD10,COQ8B,MRPL10,WDR81,ECSIT,NUDT9,FANCG,TOMM40L,HAX1,USP48,MPV17,UXS1,OGT,ATG7,CHCHD5,WDR26,DHX30,PCF11,NSUN3,NUDT1,MRPL48,FLCN,DNAJC5,NDUFAF6,UQCRQ,MUTYH,CLPX,STAT3,JTB,TNRC18,BRD8,GK,BRCA1,SURF1,RPUSD3,NFKB1,PACS2,GTPBP3,IMMT,HSCB,TMBIM6,OGDH,GSK3B,HARS2,NUDT6,CDK1,PHYKPL,PDE2A,TRAF3,PNKP,GUF1,AP2M1,CLN3,PI4KB,PYCR2,FASTKD3,METTL17,VARS,MTRF1L,PICK1,MTHFD1L,POLG,ATF2,…
GO: Cellular Component	GO:0097346	INO80-type complex		0.0002641	0.2345	0.005099	0.03756	6	25	TRRAP,MCRS1,KAT5,EP400,RUVBL2,BRD8
GO: Cellular Component	GO:0030014	CCR4-NOT complex		0.0003131	0.278	0.005915	0.04358	5	17	CNOT1,CNOT2,CNOT3,CNOT4,CNOT7
GO: Cellular Component	GO:0030120	vesicle coat		0.0003309	0.2939	0.006123	0.0451	9	59	PICALM,AP1G1,COPG2,SEC31A,ARFGAP2,FCHO1,AP1G2,AP2M1,NECAP1
GO: Cellular Component	GO:0000792	heterochromatin		0.0003522	0.3128	0.006383	0.04703	13	114	IKZF1,BIRC2,PLK4,LRIF1,ATRX,TCP1,CBX5,UBE2B,EME1,RAD18,DNMT1,PHC2,CBX8
GO: Cellular Component	GO:0031519	PcG protein complex		0.0003801	0.3375	0.006574	0.04843	8	48	BAP1,MTF2,AEBP2,CSNK2A2,PHF19,UBAP2L,PHC2,CBX8
GO: Cellular Component	GO:0005814	centriole		0.000383	0.3401	0.006574	0.04843	39	583	EYA3,NLRC5,SLAIN2,IFT20,CEP162,CCDC61,CEP63,RGS14,CDK5RAP2,GEN1,NEURL4,PLK4,RAPGEF6,LRRC45,SDCCAG8,ENTR1,KAT2A,RUVBL2,SPICE1,JTB,BRCA1,WDR90,TCP1,GSK3B,ATP6V0D1,CDK1,CHD3,CHD4,IFT22,PRKCB,RAD18,MDM1,IFT46,SFI1,HDAC6,RBBP6,RIC8B,MPHOSPH9,CSPP1
GO: Cellular Component	GO:0005657	replication fork		0.000385	0.3419	0.006574	0.04843	10	73	TP53BP1,POLA2,UBE2B,DONSON,SMARCAL1,XPA,RAD18,ZMIZ2,DNMT1,RAD51C
GO: Cellular Component	GO:0005802	trans-Golgi network		0.0004075	0.3618	0.006827	0.05029	22	263	RABEPK,ATP9B,AP1G1,RIC1,RELCH,SLC66A2,ARFGAP2,WDR11,SCAMP4,GBA,KLHL20,AP1G2,GOLGA4,PCSK7,YIPF2,CLN3,COG4,PICK1,TEPSIN,PREPL,OPTN,ARFRP1
GO: Cellular Component	GO:0005794	Golgi apparatus		0.0004438	0.3941	0.007298	0.05376	88	1643	RABEPK,B3GNT5,RGS19,SLC35E1,WDR81,PIDD1,ATP9B,TRRAP,ZDHHC3,PICALM,STX18,AP1G1,TBC1D14,BAIAP2,RIC1,RELCH,UXS1,SLC66A2,FGD2,IFT20,ZDHHC16,COPG2,SEC31A,AP3M1,GPR107,ARFGAP2,WDR11,ARFGAP1,CDK5RAP2,PDXDC1,GAK,SCAMP4,MYO5A,SLC39A11,STK26,GBA,GNPTG,GDI1,KLHL20,STX5,AP3M2,AP1G2,GOLGA4,SLC9A8,TCP1,CALU,SYNE1,ZDHHC17,ENTPD6,PCSK7,ARHGEF2,VAPB,PDE2A,YIPF2,CLN3,PI4KB,HRAS,PPIL2,COG4,PICK1,DPP7,MAPKAP1,TRAPPC…
GO: Cellular Component	GO:0005813	centrosome		0.0005135	0.456	0.008291	0.06108	36	532	EYA3,NLRC5,SLAIN2,IFT20,CEP162,CCDC61,CEP63,RGS14,CDK5RAP2,GEN1,PLK4,RAPGEF6,LRRC45,SDCCAG8,ENTR1,KAT2A,RUVBL2,SPICE1,JTB,BRCA1,TCP1,GSK3B,ATP6V0D1,CDK1,CHD3,CHD4,IFT22,PRKCB,RAD18,MDM1,IFT46,SFI1,HDAC6,RBBP6,RIC8B,CSPP1
GO: Cellular Component	GO:0044665	MLL1/2 complex		0.0006233	0.5535	0.009711	0.07154	6	29	MCRS1,CHD8,RUVBL2,TAF1,ASH2L,HCFC1
GO: Cellular Component	GO:0071339	MLL1 complex		0.0006233	0.5535	0.009711	0.07154	6	29	MCRS1,CHD8,RUVBL2,TAF1,ASH2L,HCFC1
GO: Cellular Component	GO:0030125	clathrin vesicle coat		0.0007547	0.6701	0.01155	0.08512	6	30	PICALM,AP1G1,FCHO1,AP1G2,AP2M1,NECAP1
GO: Cellular Component	GO:0000120	RNA polymerase I transcription factor complex		0.0009692	0.8606	0.01459	0.1075	3	6	TBP,TAF1B,TAF1A
GO: Cellular Component	GO:0044437	vacuolar part		0.0009896	0.8788	0.01465	0.1079	37	572	WDR81,MAGT1,TM6SF1,AP1G1,ABCC1,RUBCNL,TMEM175,CCT2,SPG11,AP3M1,WDR11,CCZ1,DNAJC5,ITFG2,SLC39A11,GBA,UNC13D,FAF2,MTMR2,VPS39,SPAG9,ATP6V0D1,AP2M1,CLN3,KXD1,DPP7,CDIP1,DRAM2,IDUA,DEPDC5,SPHK2,TMEM179B,GOPC,LDLR,NPRL3,GNB4,STARD3NL
GO: Cellular Component	GO:0031436	BRCA1-BARD1 complex		0.001466	1	0.02099	0.1546	2	2	BARD1,BRCA1
GO: Cellular Component	GO:0005760	gamma DNA polymerase complex		0.001466	1	0.02099	0.1546	2	2	POLG,DNA2
GO: Cellular Component	GO:0035861	site of double-strand break		0.001555	1	0.02192	0.1615	8	59	RNF138,TP53BP1,WAS,SMARCAL1,ATF2,RAD18,PAXX,RIF1
GO: Cellular Component	GO:0044798	nuclear transcription factor complex		0.001618	1	0.02245	0.1654	19	237	TRRAP,HIPK2,MED15,NFAT5,KAT2A,STAT3,NFYA,MMS19,TAF1,TBP,TCF3,TAF1B,TAF1A,GTF2A2,BRF1,GTF3C2,TLE3,MED11,GEMIN5
GO: Cellular Component	GO:0070531	BRCA1-A complex		0.001649	1	0.02252	0.1659	3	7	ABRAXAS1,BARD1,BRCA1
GO: Cellular Component	GO:0017053	transcriptional repressor complex		0.001691	1	0.02275	0.1676	10	88	MTA3,N4BP2L2,DEPDC1,CBX5,CHD3,CHD4,NCOR1,NCOR2,CTBP1,GATAD2A
GO: Cellular Component	GO:0090734	site of DNA damage		0.001767	1	0.02342	0.1725	9	74	RNF138,CBX5,TP53BP1,WAS,SMARCAL1,ATF2,RAD18,PAXX,RIF1
GO: Cellular Component	GO:0043240	Fanconi anaemia nuclear complex		0.001934	1	0.02526	0.1861	4	15	FANCA,FANCE,FANCG,CENPS
GO: Cellular Component	GO:0090545	CHD-type complex		0.002503	1	0.03102	0.2285	4	16	MTA3,CHD3,CHD4,GATAD2A
GO: Cellular Component	GO:0016581	NuRD complex		0.002503	1	0.03102	0.2285	4	16	MTA3,CHD3,CHD4,GATAD2A
GO: Cellular Component	GO:0005671	Ada2/Gcn5/Ada3 transcription activator complex		0.002503	1	0.03102	0.2285	4	16	KAT2A,HCFC1,ZZZ3,UBAP2L
GO: Cellular Component	GO:0098578	condensed chromatin of inactivated sex chromosome		0.002515	1	0.03102	0.2285	5	26	BIRC2,PLK4,LRIF1,UBE2B,RAD18
GO: Cellular Component	GO:0000323	lytic vacuole		0.002893	1	0.03519	0.2593	43	736	WDR81,MAGT1,TM6SF1,ANKRD27,AP1G1,TMEM175,CCT2,SPG11,AP3M1,WDR11,CCZ1,FLCN,DNAJC5,MYO5A,ITFG2,USE1,SLC39A11,GBA,UNC13D,FAF2,VMA21,VPS39,SPAG9,ATP6V0D1,TIAL1,AP2M1,SNX6,PIK3CD,CLN3,KXD1,DPP7,CDIP1,DRAM2,IDUA,DEPDC5,SPHK2,TMEM179B,GOPC,LDLR,NPRL3,GNB4,STARD3NL,NBR1
GO: Cellular Component	GO:0098577	inactive sex chromosome		0.002993	1	0.03591	0.2645	5	27	BIRC2,PLK4,LRIF1,UBE2B,RAD18
GO: Cellular Component	GO:0044452	nucleolar part		0.003052	1	0.03614	0.2662	17	214	ACACA,NOL10,MBD6,DEAF1,SUPT20H,UTP25,MALT1,RRP36,JMJD6,UTP20,TBP,TAF1B,TAF1A,IP6K1,URB1,EEF1D,MTDH
GO: Cellular Component	GO:0042575	DNA polymerase complex		0.003114	1	0.03639	0.268	6	39	POLA2,DONSON,POLG,SMARCAL1,XPA,DNA2
GO: Cellular Component	GO:0098805	whole membrane		0.003409	1	0.03931	0.2896	88	1760	RABEPK,RGS19,DOK3,WDR81,MAGT1,MDM2,TM6SF1,PICALM,ADD1,AP1G1,TOMM40L,HAX1,USP48,MPV17,ABCC1,FGD2,SGTA,RUBCNL,TMEM175,BIRC2,COPG2,SPG11,SEC31A,AP3M1,ARFGAP2,WDR11,CCZ1,DNAJC5,DGAT1,TRADD,SCAMP4,ITFG2,SLC39A11,GBA,FCHO1,SNX19,CLEC12A,SNX13,GK,STX5,MTMR2,AP1G2,VMA21,VPS39,CAMK2D,SYNE1,SPAG9,ZDHHC17,GSK3B,WDR45,ATP6V0D1,PDE2A,YIPF2,AP2M1,SNX6,CLN3,PI4KB,KXD1,PICK1,CDIP1,TEPSIN,DRAM2,ATF2,NECAP1,PLA2G4…
GO: Cellular Component	GO:0098791	Golgi subcompartment		0.003684	1	0.04194	0.309	26	391	RABEPK,ATP9B,AP1G1,RIC1,RELCH,UXS1,SLC66A2,ARFGAP2,WDR11,SCAMP4,GBA,KLHL20,AP1G2,GOLGA4,PCSK7,YIPF2,CLN3,COG4,PICK1,TEPSIN,TMEM87A,PREPL,PITPNM1,GORASP2,OPTN,ARFRP1
GO: Cellular Component	GO:0090443	FAR/SIN/STRIPAK complex		0.004123	1	0.04634	0.3414	2	3	STRN4,STRN3
GO: Cellular Component	GO:0031984	organelle subcompartment		0.004189	1	0.04649	0.3425	27	415	RABEPK,ATP9B,RYR1,AP1G1,RIC1,RELCH,UXS1,SLC66A2,ARFGAP2,WDR11,SCAMP4,GBA,KLHL20,AP1G2,GOLGA4,PCSK7,YIPF2,CLN3,COG4,PICK1,TEPSIN,TMEM87A,PREPL,PITPNM1,GORASP2,OPTN,ARFRP1
GO: Cellular Component	GO:0005759	mitochondrial matrix		0.004419	1	0.04797	0.3534	30	478	ACP6,ACADM,ABHD10,MRPL10,NUDT9,DHX30,NSUN3,NUDT1,MRPL48,CLPX,BRCA1,RPUSD3,OGDH,HARS2,CDK1,PHYKPL,PDE2A,GUF1,PYCR2,MTRF1L,MTHFD1L,POLG,MTG2,CYP27A1,NT5M,ERAL1,DNA2,DARS2,MRPL4,MRPS10
GO: Cellular Component	GO:0032993	protein-DNA complex		0.00443	1	0.04797	0.3534	17	222	IKZF1,CTC1,NFYA,TBP,TCF3,ORC3,CHD4,POLA2,DONSON,SMARCAL1,XPA,PRKDC,SPHK2,HP1BP3,ZMIZ2,RAD52,KDM5A
GO: Cellular Component	GO:0005764	lysosome		0.004738	1	0.04975	0.3665	42	735	WDR81,MAGT1,TM6SF1,ANKRD27,AP1G1,TMEM175,CCT2,SPG11,AP3M1,WDR11,CCZ1,FLCN,DNAJC5,MYO5A,ITFG2,USE1,GBA,UNC13D,FAF2,VMA21,VPS39,SPAG9,ATP6V0D1,TIAL1,AP2M1,SNX6,PIK3CD,CLN3,KXD1,DPP7,CDIP1,DRAM2,IDUA,DEPDC5,SPHK2,TMEM179B,GOPC,LDLR,NPRL3,GNB4,STARD3NL,NBR1
GO: Cellular Component	GO:0005819	spindle		0.004815	1	0.04975	0.3665	24	359	SKA2,CEP162,PKP4,CEP63,RGS14,MAP7D1,TPX2,CDK5RAP2,STAG2,INVS,KAT2A,SPICE1,JTB,MMS19,EML4,SYNE1,CDK1,ARHGEF2,CDC6,AGBL5,NCOR1,KIF22,RIF1,CSPP1
GO: Cellular Component	GO:0030135	coated vesicle		0.004822	1	0.04975	0.3665	21	300	RGS19,PICALM,AP1G1,HAX1,AAK1,COPG2,SEC31A,GPR107,ARFGAP2,DNAJC5,UNC13D,FCHO1,STX5,AP1G2,VMA21,AP2M1,TEPSIN,IDUA,NECAP1,GOPC,LDLR
GO: Cellular Component	GO:0001741	XY body		0.004874	1	0.04975	0.3665	4	19	BIRC2,PLK4,UBE2B,RAD18
GO: Cellular Component	GO:0016514	SWI/SNF complex		0.004874	1	0.04975	0.3665	4	19	ARID1B,SMARCA2,SS18,BICRA
GO: Cellular Component	GO:0016234	inclusion body		0.004944	1	0.04989	0.3675	9	86	PICALM,STRADB,TDP2,CCZ1,NUP98,ZDHHC17,PICK1,RAD18,HDAC6
Mouse Phenotype	MP:0012431	increased lymphoma incidence		2.74e-08	0.0001302	0.0001276	0.001154	35	259	AICDA,DOK3,IKZF1,MDM2,MDM4,BAP1,ABRAXAS1,IKZF3,KAT5,MSH3,MAPKAPK5,TPX2,CHFR,FLCN,CDK5RAP2,SUFU,MUTYH,NDOR1,BRCA1,TCF3,TP53BP1,CHD2,PKNOX1,POLG,XPA,PRKDC,INPP5D,MTSS1,PSMB9,PRDM2,DNA2,DNMT1,DMTF1,RAD52,BCL2L11
Mouse Phenotype	MP:0008762	embryonic lethality		5.371e-08	0.0002552	0.0001276	0.001154	142	1947	ACACA,B3GNT5,CCDC174,ETV6,SKA2,ECSIT,MDM2,MDM4,TRRAP,MEF2C,BAP1,BRAP,MEN1,BPTF,HEG1,STX18,AP1G1,TBC1D14,PIP4K2B,MCRS1,KAT5,EP400,HIPK2,BIRC2,CHD8,G2E3,PRPF18,GPR107,DHX30,TRIM33,RGS14,DROSHA,TPX2,FLCN,IFT122,SUFU,PLK4,SLX4,GABPA,GABPB1,UBR1,GAK,NDOR1,ATRX,PPRC1,USE1,GART,BARD1,GBA,KAT2A,CLPX,SS18,STAT3,SNX13,JTB,STXBP3,BRCA1,SURF1,MCM3AP,NFYA,AEBP2,PRPF4B,PDS5A,ATL2,CNOT3,TBP,SMG6,UBR2,NRF1,KMT5A…
Mouse Phenotype	MP:0010296	increased hemolymphoid system tumor incidence		2.224e-07	0.001057	0.0003523	0.003186	37	307	AICDA,DOK3,ETV6,IKZF1,MDM2,MDM4,BAP1,ABRAXAS1,IKZF3,KAT5,MSH3,SIPA1,MAPKAPK5,TPX2,CHFR,FLCN,CDK5RAP2,SUFU,MUTYH,NDOR1,BRCA1,TCF3,TP53BP1,CHD2,PKNOX1,POLG,XPA,PRKDC,INPP5D,MTSS1,PSMB9,PRDM2,DNA2,DNMT1,DMTF1,RAD52,BCL2L11
Mouse Phenotype	MP:0002619	abnormal lymphocyte morphology		3.065e-07	0.001456	0.0003641	0.003293	107	1390	ZC3H14,ACACA,AICDA,B3GNT5,ETV6,TNIP1,IKZF1,MAGT1,MDM2,MDM4,PICALM,BAP1,ARID1B,AP1G1,COMMD10,NLRC5,HAX1,RIC1,FLT3LG,IKZF3,OGT,ATG7,TASP1,BIRC2,TDP2,ARNTL,DROSHA,FLCN,SLX4,GABPA,MYBL1,NDOR1,ITFG2,GBA,UNC13D,MAST2,RUVBL2,CRLF2,ARID5A,STAT3,STAT4,STAT5B,MALT1,BRCA1,NFKB1,MCM3AP,ATL2,CNOT4,TCF3,NUP98,UFL1,TARDBP,TIAL1,TP53BP1,TRAF3,HIVEP2,CHD2,CHD4,HNRNPH1,TYK2,PIK3CD,PKNOX1,NLE1,CCR6,USP1,WAS,BAZ2B,P…
Mouse Phenotype	MP:0003945	abnormal lymphocyte physiology		5.787e-07	0.002749	0.0005499	0.004973	85	1040	ACACA,AICDA,B3GNT5,TNIP1,IKZF1,MAGT1,MDM2,MDM4,COMMD10,NLRC5,HAX1,NSMAF,FLT3LG,UXS1,IKZF3,OGT,KAT5,ATG7,BIRC2,BTLA,ARNTL,DROSHA,NFAT5,MYBL1,TRADD,NDOR1,ITFG2,GBA,UNC13D,RUVBL2,CRLF2,STAT3,STAT4,STAT5B,MALT1,BRCA1,NFKB1,MCM3AP,TMEM234,TCF3,NUP98,CRTC1,PSTPIP1,CBX5,MAP4K1,TP53BP1,TRAF3,CHD4,TYK2,PIK3CD,PKNOX1,CCR6,WAS,XPA,ATF2,IFNAR2,UPF2,PRKCB,PRKDC,IKBKB,MAPK9,IL9R,CYBB,SPHK2,BCLAF1,INPP5D,PAXX,M…
Mouse Phenotype	MP:0005016	decreased lymphocyte cell number		7.582e-07	0.003602	0.0005641	0.005101	83	1014	ZC3H14,ACACA,AICDA,B3GNT5,ETV6,TNIP1,IKZF1,MAGT1,MDM2,MDM4,PICALM,ARID1B,AP1G1,COMMD10,NLRC5,HAX1,RIC1,FLT3LG,IKZF3,OGT,ATG7,TASP1,BIRC2,TDP2,ARNTL,DROSHA,FLCN,GABPA,MYBL1,NDOR1,ITFG2,GBA,RUVBL2,CRLF2,ARID5A,STAT3,STAT5B,MALT1,BRCA1,NFKB1,MCM3AP,CNOT4,TCF3,NUP98,UFL1,TIAL1,TP53BP1,TRAF3,HIVEP2,CHD2,CHD4,PIK3CD,PKNOX1,NLE1,CCR6,USP1,WAS,POLG,SMARCAL1,ATF2,IFNAR2,UPF2,PRKAB1,PRKCB,PRKDC,IKBKB,SPHK2…
Mouse Phenotype	MP:0002875	decreased erythrocyte cell number		8.311e-07	0.003949	0.0005641	0.005101	31	246	IKZF1,MDM2,MDM4,PICALM,MTA3,COMMD10,RIC1,MPV17,EP400,SIPA1,CDK5RAP2,DPY19L3,NDOR1,GBA,STAT5B,NFKB1,UFL1,CHD2,EDC4,SENP1,POLG,NCOR1,UPF2,PRKAB1,PRKDC,PIEZO1,IREB2,DNMT1,BCL2L11,ING4,ELK4
Mouse Phenotype	MP:0011100	preweaning lethality, complete penetrance		1.065e-06	0.005061	0.0005686	0.005142	104	1374	UFSP2,COQ8B,WDR81,SKA2,MBD6,MDM4,TRRAP,RYR1,BAP1,BRAP,BPTF,ARID1B,STX18,AP1G1,COMMD10,MCRS1,MOCS2,KAT5,CTC1,TM2D3,PRPF18,GPR107,DHX30,SUFU,L3MBTL3,SLX4,GABPA,GART,CLPX,STAT3,JTB,BRD8,STX5,JMJD6,PRPF4B,ATL2,CNOT4,PRRC2B,TBCE,SMG6,PUM2,MAU2,OGDH,ZNF496,ASH2L,GSK3B,KRIT1,TARDBP,ATP6V0D1,ORC3,ECD,ZMYND8,AASDHPPT,CHD4,EDC4,POLA2,HNRNPH1,RBM25,MED11,PKNOX1,PRMT1,METTL16,MTRF1L,PMM2,MAPKAP1,STRN3,MTHFD1…
Mouse Phenotype	MP:0005018	decreased T cell number		1.077e-06	0.005118	0.0005686	0.005142	62	689	ZC3H14,ACACA,IKZF1,MAGT1,MDM2,MDM4,PICALM,AP1G1,COMMD10,NLRC5,HAX1,FLT3LG,OGT,ATG7,TASP1,TDP2,DROSHA,GABPA,NDOR1,ITFG2,GBA,RUVBL2,CRLF2,ARID5A,STAT3,STAT5B,BRCA1,NFKB1,CNOT4,TCF3,NUP98,TIAL1,TP53BP1,TRAF3,HIVEP2,CHD4,PIK3CD,PKNOX1,NLE1,CCR6,USP1,WAS,POLG,ATF2,UPF2,PRKDC,IKBKB,SPHK2,BCLAF1,INPP5D,PAXX,PSMB9,ELMO1,JAK3,DMTF1,RAD52,BCL2L11,PIKFYVE,SHARPIN,EHMT1,ELAVL1,ELK4
Mouse Phenotype	MP:0008037	abnormal T cell morphology		1.294e-06	0.006149	0.0005959	0.005389	79	962	ZC3H14,ACACA,TNIP1,IKZF1,MAGT1,MDM2,MDM4,PICALM,BAP1,AP1G1,COMMD10,NLRC5,HAX1,FLT3LG,OGT,ATG7,TASP1,TDP2,ARNTL,DROSHA,GABPA,NDOR1,ITFG2,GBA,UNC13D,RUVBL2,CRLF2,ARID5A,STAT3,STAT4,STAT5B,MALT1,BRCA1,NFKB1,CNOT4,TCF3,NUP98,TIAL1,TP53BP1,TRAF3,HIVEP2,CHD2,CHD4,TYK2,PIK3CD,PKNOX1,NLE1,CCR6,USP1,WAS,POLG,XPNPEP1,ATF2,NCOR1,UPF2,PRKAB1,PRKCB,PRKDC,IKBKB,MAPK9,IL9R,SPHK2,BCLAF1,INPP5D,PAXX,PSMB9,ELMO1,J…
Mouse Phenotype	MP:0020174	abnormal IgG level		1.38e-06	0.006555	0.0005959	0.005389	43	413	AICDA,B3GNT5,TNIP1,IKZF1,COMMD10,HAX1,UXS1,IKZF3,ATG7,BTLA,ARNTL,NFAT5,MYBL1,TRADD,ITFG2,GBA,RUVBL2,MALT1,NFKB1,MCM3AP,TMEM234,NUP98,CRTC1,TP53BP1,TRAF3,TYK2,PIK3CD,CCR6,IFNAR2,PRKCB,PRKDC,IKBKB,CYBB,INPP5D,JAK3,TBC1D10C,GABPB2,TANK,HDAC6,BCL2L11,LDLR,RIF1,SHARPIN
Mouse Phenotype	MP:0002459	abnormal B cell physiology		1.766e-06	0.008392	0.0006993	0.006324	59	653	AICDA,B3GNT5,TNIP1,IKZF1,MAGT1,COMMD10,HAX1,FLT3LG,UXS1,IKZF3,KAT5,ATG7,BIRC2,BTLA,ARNTL,NFAT5,MYBL1,TRADD,ITFG2,GBA,RUVBL2,CRLF2,MALT1,NFKB1,MCM3AP,TMEM234,TCF3,NUP98,CRTC1,TP53BP1,TRAF3,TYK2,PIK3CD,PKNOX1,CCR6,WAS,IFNAR2,PRKCB,PRKDC,IKBKB,CYBB,SPHK2,INPP5D,PAXX,MTSS1,PSMB9,ELMO1,JAK3,TBC1D10C,BBX,GABPB2,TANK,HDAC6,BCL2L11,LDLR,RIF1,SHARPIN,ELAVL1,DBR1
Mouse Phenotype	MP:0001545	abnormal hematopoietic system physiology		2.115e-06	0.01005	0.0007729	0.00699	118	1638	MAN2C1,ACACA,AICDA,B3GNT5,DOK3,ETV6,TNIP1,IKZF1,MAGT1,MDM2,MDM4,PICALM,MEF2C,BAP1,FANCA,COMMD10,NLRC5,HAX1,PREX1,NSMAF,PEAR1,ABCC1,FLT3LG,UXS1,IKZF3,OGT,KAT5,EP400,ATG7,CTC1,BIRC2,BTLA,HPS3,SBNO2,ARNTL,DROSHA,NT5C2,NFAT5,MYBL1,TRADD,NDOR1,ITFG2,MYO9B,GBA,UNC13D,RUVBL2,CRLF2,CLEC12A,STAT3,STAT4,STAT5B,MALT1,BRCA1,JMJD6,NFKB1,MCM3AP,TMEM234,TCF3,NUP98,CRTC1,UFL1,PSTPIP1,TARDBP,TIA1,CBX5,MAP4K1,ARHG…
Mouse Phenotype	MP:0002452	abnormal professional antigen presenting cell physiology		3.123e-06	0.01484	0.00106	0.009584	79	984	MAN2C1,AICDA,B3GNT5,DOK3,TNIP1,IKZF1,MAGT1,COMMD10,HAX1,FLT3LG,UXS1,IKZF3,KAT5,ATG7,BIRC2,BTLA,SBNO2,ARNTL,NFAT5,MYBL1,TRADD,ITFG2,MYO9B,GBA,UNC13D,RUVBL2,CRLF2,STAT3,MALT1,JMJD6,NFKB1,MCM3AP,TMEM234,TCF3,NUP98,CRTC1,TARDBP,TIA1,MAP4K1,ARHGEF2,TP53BP1,TRAF3,TYK2,PIK3CD,CLN3,PKNOX1,CCR6,WAS,XPA,IDUA,IFNAR2,PRKCB,PRKDC,IKBKB,MAPK9,CYBB,SPHK2,ILK,INPP5D,PAXX,MTSS1,PSMB9,PGAM5,ELMO1,JAK3,TBC1D10C,BBX…
Mouse Phenotype	MP:0004196	abnormal prenatal growth/weight/body size		4.175e-06	0.01983	0.001322	0.01196	101	1363	ACACA,COQ8B,ETV6,TNIP1,ECSIT,MDM2,MDM4,FAM13B,PICALM,MEF2C,BRWD3,RYR1,BAP1,BRAP,MEN1,FANCA,BPTF,HEG1,STX18,AP1G1,OGT,SUPT20H,KAT5,RNASEH2A,ZDHHC16,TASP1,HIPK2,DGKD,GPR107,DHX30,TRIM33,WDR11,BRD7,SUFU,L3MBTL3,PLK4,GABPA,UBR1,SRSF10,NDOR1,ATRX,BARD1,KAT2A,SS18,STAT3,SNX13,STXBP3,BRCA1,JMJD6,SURF1,PDS5A,TBP,SMG6,UBR2,NUP98,UFL1,KRIT1,GTF2I,TIAL1,TLE3,HCFC1,CHD2,SENP1,EIF4ENIF1,PKNOX1,METTL16,PMM2,MA…
Mouse Phenotype	MP:0000717	abnormal lymphocyte cell number		4.578e-06	0.02175	0.001359	0.01229	97	1297	ZC3H14,ACACA,AICDA,B3GNT5,ETV6,TNIP1,IKZF1,MAGT1,MDM2,MDM4,PICALM,BAP1,ARID1B,AP1G1,COMMD10,NLRC5,HAX1,RIC1,FLT3LG,IKZF3,OGT,ATG7,TASP1,BIRC2,TDP2,ARNTL,DROSHA,FLCN,GABPA,MYBL1,NDOR1,ITFG2,GBA,UNC13D,MAST2,RUVBL2,CRLF2,ARID5A,STAT3,STAT5B,MALT1,BRCA1,NFKB1,MCM3AP,ATL2,CNOT4,TCF3,NUP98,UFL1,TARDBP,TIAL1,TP53BP1,TRAF3,HIVEP2,CHD2,CHD4,HNRNPH1,PIK3CD,PKNOX1,NLE1,CCR6,USP1,WAS,BAZ2B,POLG,SMARCAL1,XPA…
Mouse Phenotype	MP:0002442	abnormal leukocyte physiology		5.474e-06	0.02601	0.00153	0.01383	103	1406	MAN2C1,ACACA,AICDA,B3GNT5,DOK3,TNIP1,IKZF1,MAGT1,MDM2,MDM4,MEF2C,COMMD10,NLRC5,HAX1,PREX1,NSMAF,ABCC1,FLT3LG,UXS1,IKZF3,OGT,KAT5,ATG7,BIRC2,BTLA,SBNO2,ARNTL,DROSHA,NFAT5,MYBL1,TRADD,NDOR1,ITFG2,MYO9B,GBA,UNC13D,RUVBL2,CRLF2,CLEC12A,STAT3,STAT4,STAT5B,MALT1,BRCA1,JMJD6,NFKB1,MCM3AP,TMEM234,TCF3,NUP98,CRTC1,PSTPIP1,TARDBP,TIA1,CBX5,MAP4K1,ARHGEF2,TP53BP1,TRAF3,CHD4,TYK2,PIK3CD,CLN3,PKNOX1,CCR6,WAS,…
Mouse Phenotype	MP:0011182	decreased hematopoietic cell number		6.105e-06	0.02901	0.001611	0.01457	112	1567	ZC3H14,ACACA,AICDA,B3GNT5,ETV6,TNIP1,IKZF1,MAGT1,MDM2,MDM4,PICALM,BAP1,FANCA,ARID1B,MTA3,AP1G1,COMMD10,AIF1,NLRC5,HAX1,RIC1,MPV17,FLT3LG,IKZF3,OGT,EP400,ATG7,CTC1,TASP1,BIRC2,SIPA1,TDP2,ARNTL,DROSHA,FLCN,CDK5RAP2,SUFU,SLX4,GABPA,MYBL1,DPY19L3,NDOR1,ITFG2,MYO9B,GBA,UNC13D,RUVBL2,CRLF2,ARID5A,STAT3,STAT5B,MALT1,BRCA1,NFKB1,MCM3AP,ATL2,CNOT4,TCF3,NUP98,UFL1,TARDBP,TIAL1,TP53BP1,TRAF3,HIVEP2,CHD2,CHD…
Mouse Phenotype	MP:0012765	decreased alpha-beta T cell number		7.289e-06	0.03463	0.001823	0.01648	40	397	ZC3H14,IKZF1,MDM4,PICALM,AP1G1,COMMD10,NLRC5,HAX1,OGT,DROSHA,ITFG2,RUVBL2,ARID5A,STAT3,STAT5B,NFKB1,CNOT4,TCF3,NUP98,TIAL1,TP53BP1,TRAF3,HIVEP2,PIK3CD,CCR6,USP1,UPF2,PRKDC,IKBKB,BCLAF1,INPP5D,PAXX,PSMB9,ELMO1,JAK3,RAD52,SHARPIN,EHMT1,ELAVL1,ELK4
Mouse Phenotype	MP:0001819	abnormal immune cell physiology		8.125e-06	0.0386	0.001873	0.01694	104	1436	MAN2C1,ACACA,AICDA,B3GNT5,DOK3,TNIP1,IKZF1,MAGT1,MDM2,MDM4,MEF2C,COMMD10,NLRC5,HAX1,PREX1,NSMAF,ABCC1,FLT3LG,UXS1,IKZF3,OGT,KAT5,ATG7,BIRC2,BTLA,SBNO2,ARNTL,DROSHA,NFAT5,MYBL1,TRADD,NDOR1,ITFG2,MYO9B,GBA,UNC13D,RUVBL2,CRLF2,CLEC12A,STAT3,STAT4,STAT5B,MALT1,BRCA1,JMJD6,NFKB1,MCM3AP,TMEM234,TCF3,NUP98,CRTC1,PSTPIP1,TARDBP,TIA1,CBX5,MAP4K1,ARHGEF2,TP53BP1,TRAF3,CHD4,TYK2,PIK3CD,CLN3,PKNOX1,CCR6,WAS,…
Mouse Phenotype	MP:0012762	abnormal alpha-beta T cell morphology		8.281e-06	0.03934	0.001873	0.01694	63	749	ZC3H14,TNIP1,IKZF1,MDM2,MDM4,PICALM,BAP1,AP1G1,COMMD10,NLRC5,HAX1,OGT,ATG7,TASP1,TDP2,DROSHA,ITFG2,GBA,UNC13D,RUVBL2,ARID5A,STAT3,STAT4,STAT5B,BRCA1,NFKB1,CNOT4,TCF3,NUP98,TIAL1,TP53BP1,TRAF3,HIVEP2,CHD2,CHD4,PIK3CD,CCR6,USP1,WAS,POLG,XPNPEP1,ATF2,UPF2,PRKAB1,PRKCB,PRKDC,IKBKB,MAPK9,IL9R,BCLAF1,INPP5D,PAXX,PSMB9,ELMO1,JAK3,RAD52,BCL2L11,PBRM1,SHARPIN,EHMT1,ELAVL1,ELK4,NBR1
Mouse Phenotype	MP:0006387	abnormal T cell number		9.943e-06	0.04724	0.002063	0.01866	72	899	ZC3H14,ACACA,TNIP1,IKZF1,MAGT1,MDM2,MDM4,PICALM,BAP1,AP1G1,COMMD10,NLRC5,HAX1,FLT3LG,OGT,ATG7,TASP1,TDP2,ARNTL,DROSHA,GABPA,NDOR1,ITFG2,GBA,UNC13D,RUVBL2,CRLF2,ARID5A,STAT3,STAT5B,BRCA1,NFKB1,CNOT4,TCF3,NUP98,TIAL1,TP53BP1,TRAF3,HIVEP2,CHD2,CHD4,PIK3CD,PKNOX1,NLE1,CCR6,USP1,WAS,POLG,XPNPEP1,ATF2,UPF2,PRKAB1,PRKCB,PRKDC,IKBKB,IL9R,SPHK2,BCLAF1,INPP5D,PAXX,PSMB9,ELMO1,JAK3,DMTF1,RAD52,BCL2L11,LDLR,…
Mouse Phenotype	MP:0008058	abnormal DNA repair		1.113e-05	0.05286	0.002063	0.01866	19	128	ABRAXAS1,KAT5,CTC1,MSH3,CEP63,NUDT1,SLX4,MYBL1,BRCA1,KMT5A,TP53BP1,PNKP,CHD2,UBE2B,XPA,PRKDC,MAP2K7,TELO2,RIF1
Mouse Phenotype	MP:0002435	abnormal effector T cell morphology		1.152e-05	0.05473	0.002063	0.01866	60	709	ZC3H14,TNIP1,IKZF1,MDM4,PICALM,BAP1,AP1G1,COMMD10,NLRC5,HAX1,OGT,ATG7,DROSHA,ITFG2,UNC13D,RUVBL2,CRLF2,ARID5A,STAT3,STAT4,STAT5B,BRCA1,NFKB1,CNOT4,TCF3,NUP98,TIAL1,TP53BP1,TRAF3,HIVEP2,CHD2,CHD4,PIK3CD,PKNOX1,CCR6,USP1,WAS,XPNPEP1,ATF2,UPF2,PRKAB1,PRKCB,PRKDC,IKBKB,MAPK9,IL9R,BCLAF1,INPP5D,PAXX,PSMB9,ELMO1,JAK3,RAD52,BCL2L11,PBRM1,SHARPIN,EHMT1,ELAVL1,ELK4,NBR1
Mouse Phenotype	MP:0005017	decreased B cell number		1.155e-05	0.05485	0.002063	0.01866	46	493	AICDA,B3GNT5,ETV6,TNIP1,IKZF1,MAGT1,MDM2,ARID1B,COMMD10,HAX1,RIC1,FLT3LG,IKZF3,ATG7,BIRC2,ARNTL,FLCN,MYBL1,NDOR1,ITFG2,CRLF2,MALT1,NFKB1,MCM3AP,TCF3,NUP98,TP53BP1,TRAF3,PIK3CD,PKNOX1,CCR6,WAS,POLG,SMARCAL1,PRKCB,PRKDC,IKBKB,SPHK2,INPP5D,PAXX,MTSS1,ELMO1,JAK3,BCL2L11,SHARPIN,ELK4
Mouse Phenotype	MP:0002145	abnormal T cell differentiation		1.168e-05	0.05549	0.002063	0.01866	42	434	IKZF1,MDM2,COMMD10,HAX1,FLT3LG,OGT,TASP1,TDP2,DROSHA,ITFG2,GBA,RUVBL2,STAT3,STAT4,STAT5B,MALT1,BRCA1,NFKB1,TCF3,TP53BP1,TRAF3,HIVEP2,CHD4,TYK2,PIK3CD,PKNOX1,CCR6,WAS,POLG,NCOR1,UPF2,PRKDC,IKBKB,MAPK9,SPHK2,INPP5D,JAK3,BCL2L11,PBRM1,ELAVL1,ELK4,NBR1
Mouse Phenotype	MP:0002421	abnormal cell-mediated immunity		1.173e-05	0.05571	0.002063	0.01866	104	1448	MAN2C1,ACACA,AICDA,B3GNT5,DOK3,TNIP1,IKZF1,MAGT1,MDM2,MDM4,MEF2C,COMMD10,NLRC5,HAX1,PREX1,NSMAF,ABCC1,FLT3LG,UXS1,IKZF3,OGT,KAT5,ATG7,BIRC2,BTLA,SBNO2,ARNTL,DROSHA,NFAT5,MYBL1,TRADD,NDOR1,ITFG2,MYO9B,GBA,UNC13D,RUVBL2,CRLF2,CLEC12A,STAT3,STAT4,STAT5B,MALT1,BRCA1,JMJD6,NFKB1,MCM3AP,TMEM234,TCF3,NUP98,CRTC1,PSTPIP1,TARDBP,TIA1,CBX5,MAP4K1,ARHGEF2,TP53BP1,TRAF3,CHD4,TYK2,PIK3CD,CLN3,PKNOX1,CCR6,WAS,…
Mouse Phenotype	MP:0013662	decreased myeloid cell number		1.28e-05	0.0608	0.002172	0.01964	41	421	ETV6,IKZF1,MDM2,MDM4,PICALM,BAP1,FANCA,MTA3,COMMD10,AIF1,RIC1,MPV17,EP400,SIPA1,CDK5RAP2,SLX4,DPY19L3,NDOR1,GBA,UNC13D,STAT5B,NFKB1,TCF3,UFL1,CHD2,EDC4,SENP1,WAS,POLG,NCOR1,UPF2,PRKAB1,PRKDC,INPP5D,PIEZO1,IREB2,PSPH,DNMT1,BCL2L11,ING4,ELK4
Mouse Phenotype	MP:0008247	abnormal mononuclear cell morphology		1.35e-05	0.06414	0.00218	0.01971	119	1719	ZC3H14,ACACA,AICDA,B3GNT5,DOK3,ETV6,TNIP1,IKZF1,MAGT1,MDM2,MDM4,PICALM,BAP1,ARID1B,AP1G1,COMMD10,NLRC5,HAX1,RIC1,ABCC1,FLT3LG,IKZF3,OGT,ATG7,TASP1,BIRC2,TDP2,SBNO2,ARNTL,NUDT1,DROSHA,FLCN,SLX4,GABPA,MYBL1,NDOR1,ITFG2,GBA,UNC13D,MAST2,RUVBL2,CRLF2,ARID5A,STAT3,STAT4,STAT5B,MALT1,BRCA1,NFKB1,MCM3AP,ATL2,CNOT3,CNOT4,TCF3,NUP98,UFL1,TFE3,TARDBP,TIAL1,TP53BP1,TRAF3,HIVEP2,CHD2,CHD4,HNRNPH1,TYK2,SENP1,…
Mouse Phenotype	MP:0002420	abnormal adaptive immunity		1.38e-05	0.06558	0.00218	0.01971	105	1471	MAN2C1,ACACA,AICDA,B3GNT5,DOK3,TNIP1,IKZF1,MAGT1,MDM2,MDM4,MEF2C,COMMD10,NLRC5,HAX1,PREX1,NSMAF,ABCC1,FLT3LG,UXS1,IKZF3,OGT,KAT5,ATG7,BIRC2,BTLA,SBNO2,ARNTL,DROSHA,NFAT5,MYBL1,TRADD,NDOR1,ITFG2,MYO9B,GBA,UNC13D,RUVBL2,CRLF2,CLEC12A,STAT3,STAT4,STAT5B,MALT1,BRCA1,JMJD6,NFKB1,MCM3AP,TMEM234,TCF3,NUP98,CRTC1,PSTPIP1,TARDBP,TIA1,CBX5,MAP4K1,ARHGEF2,TP53BP1,TRAF3,CHD4,TYK2,PIK3CD,CLN3,PKNOX1,CCR6,WAS,…
Mouse Phenotype	MP:0013292	embryonic lethality prior to organogenesis		1.449e-05	0.06883	0.00218	0.01971	67	827	ACACA,B3GNT5,CCDC174,SKA2,MDM2,MDM4,TRRAP,BAP1,BPTF,STX18,AP1G1,TBC1D14,MCRS1,KAT5,G2E3,PRPF18,TRIM33,RGS14,FLCN,PLK4,PPRC1,GART,BARD1,KAT2A,CLPX,STAT3,JTB,STXBP3,BRCA1,PRPF4B,ATL2,CNOT3,TBP,SMG6,NRF1,KMT5A,ASH2L,KRIT1,TARDBP,ATP6V0D1,CDK1,HCFC1,CHD4,POLA2,AP2M1,PKNOX1,NLE1,PRMT1,METTL16,PMM2,DONSON,POLG,GEMIN5,ILK,ERAL1,ZMIZ2,PAK1IP1,DNMT1,KIF22,THOC1,RAD51C,GNE,RBBP6,PALB2,PIKFYVE,AATF,DBR1
Mouse Phenotype	MP:0012382	abnormal blood cell physiology		1.468e-05	0.06976	0.00218	0.01971	108	1526	MAN2C1,ACACA,AICDA,B3GNT5,DOK3,TNIP1,IKZF1,MAGT1,MDM2,MDM4,PICALM,MEF2C,COMMD10,NLRC5,HAX1,PREX1,NSMAF,PEAR1,ABCC1,FLT3LG,UXS1,IKZF3,OGT,KAT5,ATG7,BIRC2,BTLA,HPS3,SBNO2,ARNTL,DROSHA,NFAT5,MYBL1,TRADD,NDOR1,ITFG2,MYO9B,GBA,UNC13D,RUVBL2,CRLF2,CLEC12A,STAT3,STAT4,STAT5B,MALT1,BRCA1,JMJD6,NFKB1,MCM3AP,TMEM234,TCF3,NUP98,CRTC1,PSTPIP1,TARDBP,TIA1,CBX5,MAP4K1,ARHGEF2,TP53BP1,TRAF3,CHD4,TYK2,PIK3CD,CLN…
Mouse Phenotype	MP:0013293	embryonic lethality prior to tooth bud stage		1.918e-05	0.09114	0.00276	0.02496	73	933	ACACA,B3GNT5,CCDC174,SKA2,MDM2,MDM4,TRRAP,BAP1,BPTF,STX18,AP1G1,TBC1D14,MCRS1,KAT5,G2E3,PRPF18,DHX30,TRIM33,RGS14,FLCN,SUFU,PLK4,PPRC1,GART,BARD1,KAT2A,CLPX,STAT3,JTB,STXBP3,BRCA1,PRPF4B,ATL2,CNOT3,TBP,SMG6,NRF1,KMT5A,ASH2L,KRIT1,TARDBP,ATP6V0D1,CDK1,HCFC1,CHD4,POLA2,AP2M1,MED11,PKNOX1,NLE1,PRMT1,METTL16,PMM2,MAPKAP1,DONSON,POLG,GEMIN5,ILK,PIEZO1,ERAL1,ZMIZ2,PAK1IP1,DNMT1,KIF22,THOC1,RAD51C,GNE,R…
Mouse Phenotype	MP:0000221	decreased leukocyte cell number		1.975e-05	0.09384	0.00276	0.02496	95	1308	ZC3H14,ACACA,AICDA,B3GNT5,ETV6,TNIP1,IKZF1,MAGT1,MDM2,MDM4,PICALM,ARID1B,AP1G1,COMMD10,NLRC5,HAX1,RIC1,FLT3LG,IKZF3,OGT,ATG7,TASP1,BIRC2,TDP2,ARNTL,DROSHA,FLCN,CDK5RAP2,SUFU,SLX4,GABPA,MYBL1,NDOR1,ITFG2,MYO9B,GBA,RUVBL2,CRLF2,ARID5A,STAT3,STAT5B,MALT1,BRCA1,NFKB1,MCM3AP,ATL2,CNOT4,TCF3,NUP98,UFL1,TARDBP,TIAL1,TP53BP1,TRAF3,HIVEP2,CHD2,CHD4,HNRNPH1,CLK1,PIK3CD,PKNOX1,NLE1,CCR6,PYCR2,USP1,WAS,POLG,…
Mouse Phenotype	MP:0001805	decreased IgG level		2.255e-05	0.1071	0.003002	0.02715	29	261	AICDA,IKZF1,COMMD10,HAX1,IKZF3,ARNTL,NFAT5,MYBL1,TRADD,ITFG2,RUVBL2,MALT1,NFKB1,MCM3AP,NUP98,TP53BP1,TRAF3,TYK2,PIK3CD,CCR6,IFNAR2,PRKCB,PRKDC,IKBKB,JAK3,HDAC6,LDLR,RIF1,SHARPIN
Mouse Phenotype	MP:0012763	abnormal alpha-beta T cell number		2.322e-05	0.1103	0.003002	0.02715	52	599	ZC3H14,TNIP1,IKZF1,MDM4,PICALM,BAP1,AP1G1,COMMD10,NLRC5,HAX1,OGT,ATG7,DROSHA,ITFG2,UNC13D,RUVBL2,ARID5A,STAT3,STAT5B,NFKB1,CNOT4,TCF3,NUP98,TIAL1,TP53BP1,TRAF3,HIVEP2,CHD2,CHD4,PIK3CD,CCR6,USP1,XPNPEP1,ATF2,UPF2,PRKAB1,PRKCB,PRKDC,IKBKB,IL9R,BCLAF1,INPP5D,PAXX,PSMB9,ELMO1,JAK3,RAD52,BCL2L11,SHARPIN,EHMT1,ELAVL1,ELK4
Mouse Phenotype	MP:0013152	abnormal organ/body region tumor incidence		2.338e-05	0.1111	0.003002	0.02715	56	662	AICDA,RPS6KB2,DOK3,ETV6,IKZF1,MDM2,MDM4,BAP1,MEN1,ABRAXAS1,IKZF3,KAT5,ATG7,MSH3,MSH5,SIPA1,MAPKAPK5,TRIM33,NUDT1,TPX2,CHFR,SMARCA2,FLCN,CDK5RAP2,SUFU,MUTYH,NDOR1,BARD1,TRIM24,STAT3,BRCA1,TCF3,KRIT1,TP53BP1,CHD2,HRAS,PKNOX1,POLG,XPA,ATF2,PRKDC,MAPK9,MAP2K7,INPP5D,MTSS1,PSMB9,PRDM2,DNA2,DNMT1,DMTF1,RAD52,BCL2L11,KDM5A,PALB2,ELAVL1,MTDH
Mouse Phenotype	MP:0002401	abnormal lymphopoiesis		2.529e-05	0.1201	0.003092	0.02796	55	648	AICDA,ETV6,IKZF1,MDM2,PICALM,COMMD10,HAX1,FLT3LG,IKZF3,OGT,TASP1,TDP2,ARNTL,DROSHA,FLCN,SLX4,ITFG2,GBA,RUVBL2,CRLF2,STAT3,STAT4,STAT5B,MALT1,BRCA1,NFKB1,TCF3,TP53BP1,TRAF3,HIVEP2,CHD4,TYK2,PIK3CD,PKNOX1,CCR6,WAS,POLG,NCOR1,UPF2,PRKDC,IKBKB,MAPK9,SPHK2,INPP5D,PAXX,MTSS1,JAK3,DNMT1,BCL2L11,RIF1,PBRM1,ELAVL1,ELK4,DBR1,NBR1
Mouse Phenotype	MP:0002490	abnormal immunoglobulin level		2.538e-05	0.1206	0.003092	0.02796	48	539	AICDA,B3GNT5,TNIP1,IKZF1,COMMD10,HAX1,FLT3LG,UXS1,IKZF3,ATG7,BTLA,ARNTL,NFAT5,MYBL1,TRADD,ITFG2,GBA,RUVBL2,CRLF2,MALT1,NFKB1,MCM3AP,TMEM234,NUP98,CRTC1,TP53BP1,TRAF3,TYK2,PIK3CD,CCR6,WAS,IFNAR2,PRKCB,PRKDC,IKBKB,CYBB,INPP5D,ELMO1,JAK3,TBC1D10C,BBX,GABPB2,TANK,HDAC6,BCL2L11,LDLR,RIF1,SHARPIN
Mouse Phenotype	MP:0002123	abnormal definitive hematopoiesis		2.78e-05	0.1321	0.003302	0.02986	74	960	AICDA,ETV6,IKZF1,MDM2,MDM4,PICALM,MEF2C,BAP1,COMMD10,HAX1,FLT3LG,IKZF3,OGT,EP400,ATG7,TASP1,SIPA1,TDP2,ARNTL,DROSHA,FLCN,CDK5RAP2,L3MBTL3,SLX4,NDOR1,ITFG2,GBA,RUVBL2,CRLF2,STAT3,STAT4,STAT5B,MALT1,BRCA1,JMJD6,NFKB1,TCF3,TP53BP1,TRAF3,HIVEP2,CHD2,CHD4,TYK2,SENP1,PIK3CD,PKNOX1,NLE1,CCR6,WAS,POLG,ATF2,NCOR1,NCOR2,UPF2,PRKAB1,PRKDC,IKBKB,MAPK9,SPHK2,INPP5D,PAXX,MTSS1,JAK3,DNMT1,RAD52,BCL2L11,KDM5A,RI…
Mouse Phenotype	MP:0002088	abnormal embryonic growth/weight/body size		3.115e-05	0.148	0.003609	0.03264	86	1167	ACACA,COQ8B,ETV6,ECSIT,MDM2,MDM4,FAM13B,PICALM,MEF2C,BRWD3,BAP1,BRAP,MEN1,FANCA,BPTF,HEG1,STX18,AP1G1,SUPT20H,KAT5,RNASEH2A,ZDHHC16,TASP1,HIPK2,GPR107,DHX30,TRIM33,WDR11,SUFU,L3MBTL3,PLK4,UBR1,NDOR1,ATRX,BARD1,KAT2A,SS18,STAT3,SNX13,STXBP3,BRCA1,SURF1,PDS5A,SMG6,UBR2,NUP98,UFL1,KRIT1,GTF2I,TIAL1,TLE3,HCFC1,EIF4ENIF1,PKNOX1,METTL16,PMM2,MAPKAP1,MTHFD1L,POLG,ATF2,NCOR1,CTBP1,MAPK7,MAPK9,SLK,ILK,GAT…
Mouse Phenotype	MP:0014134	abnormal embryo morphology		3.358e-05	0.1595	0.003784	0.03422	109	1573	ACACA,COQ8B,ECSIT,MDM2,MDM4,TRRAP,FAM13B,PICALM,MEF2C,BRWD3,BRAP,MEN1,BPTF,HEG1,STX18,AP1G1,PIP4K2B,DEAF1,SUPT20H,KAT5,EP400,RNASEH2A,ZDHHC16,TASP1,HIPK2,CHD8,TM2D3,PRPF18,GPR107,DHX30,TRIM33,WDR11,FLCN,IFT122,SUFU,L3MBTL3,GEN1,PLK4,INVS,UBR1,NDOR1,ATRX,PPRC1,BARD1,KAT2A,SS18,STAT3,SNX13,STXBP3,BRCA1,SURF1,CNOT3,PRRC2B,UBR2,TCF3,NUP98,NSD1,UFL1,MAU2,KRIT1,GTF2I,TIAL1,TLE3,CDK1,HCFC1,CHD4,EIF4ENIF…
Mouse Phenotype	MP:0008043	abnormal NK cell number		3.424e-05	0.1627	0.003784	0.03422	22	175	IKZF1,COMMD10,FLT3LG,ATG7,STAT5B,NFKB1,TCF3,PIK3CD,NLE1,WAS,BAZ2B,XPA,XPNPEP1,ATF2,IFNAR2,PRKDC,SPHK2,INPP5D,ELMO1,JAK3,RNF10,BCL2L11
Mouse Phenotype	MP:0010273	increased classified tumor incidence		3.585e-05	0.1703	0.003871	0.03501	51	593	AICDA,RPS6KB2,DOK3,ETV6,IKZF1,MDM2,MDM4,BAP1,MEN1,ABRAXAS1,IKZF3,KAT5,DGKD,MSH3,SIPA1,MAPKAPK5,NUDT1,TPX2,CHFR,SMARCA2,FLCN,CDK5RAP2,SUFU,MUTYH,NDOR1,BARD1,TRIM24,STAT3,BRCA1,TCF3,KRIT1,TP53BP1,CHD2,HRAS,PKNOX1,POLG,XPA,ATF2,PRKDC,MAP2K7,INPP5D,MTSS1,PSMB9,PRDM2,DNA2,DNMT1,DMTF1,RAD52,BCL2L11,KDM5A,ELAVL1
Mouse Phenotype	MP:0010274	increased organ/body region tumor incidence		3.7e-05	0.1758	0.003906	0.03532	54	641	AICDA,RPS6KB2,DOK3,ETV6,IKZF1,MDM2,MDM4,BAP1,MEN1,ABRAXAS1,IKZF3,KAT5,MSH3,MSH5,SIPA1,MAPKAPK5,TRIM33,NUDT1,TPX2,CHFR,SMARCA2,FLCN,CDK5RAP2,SUFU,MUTYH,NDOR1,BARD1,TRIM24,STAT3,BRCA1,TCF3,KRIT1,TP53BP1,CHD2,HRAS,PKNOX1,POLG,XPA,ATF2,PRKDC,MAPK9,MAP2K7,INPP5D,MTSS1,PSMB9,PRDM2,DNA2,DNMT1,DMTF1,RAD52,BCL2L11,KDM5A,PALB2,ELAVL1
Mouse Phenotype	MP:0008045	decreased NK cell number		3.797e-05	0.1804	0.003922	0.03546	17	116	IKZF1,COMMD10,FLT3LG,ATG7,STAT5B,NFKB1,TCF3,PIK3CD,NLE1,WAS,ATF2,IFNAR2,PRKDC,SPHK2,INPP5D,ELMO1,JAK3
Mouse Phenotype	MP:0008760	abnormal immunoglobulin heavy chain V(D)J recombination		4.199e-05	0.1995	0.004244	0.03838	6	15	AICDA,IKZF1,COMMD10,TCF3,TP53BP1,PRKDC
Mouse Phenotype	MP:0004939	abnormal B cell morphology		4.389e-05	0.2085	0.004345	0.03929	57	693	ZC3H14,AICDA,B3GNT5,ETV6,TNIP1,IKZF1,MAGT1,MDM2,PICALM,ARID1B,COMMD10,HAX1,RIC1,FLT3LG,IKZF3,ATG7,BIRC2,TDP2,ARNTL,FLCN,MYBL1,NDOR1,ITFG2,MAST2,RUVBL2,CRLF2,MALT1,NFKB1,MCM3AP,TCF3,NUP98,TP53BP1,TRAF3,PIK3CD,PKNOX1,CCR6,WAS,POLG,SMARCAL1,UPF2,PRKCB,PRKDC,IKBKB,SPHK2,BCLAF1,INPP5D,PAXX,MTSS1,ELMO1,JAK3,DNMT1,TANK,BCL2L11,RIF1,SHARPIN,ELK4,DBR1
Mouse Phenotype	MP:0020188	abnormal classified tumor incidence		5.097e-05	0.2422	0.004942	0.0447	51	601	AICDA,RPS6KB2,DOK3,ETV6,IKZF1,MDM2,MDM4,BAP1,MEN1,ABRAXAS1,IKZF3,KAT5,DGKD,MSH3,SIPA1,MAPKAPK5,NUDT1,TPX2,CHFR,SMARCA2,FLCN,CDK5RAP2,SUFU,MUTYH,NDOR1,BARD1,TRIM24,STAT3,BRCA1,TCF3,KRIT1,TP53BP1,CHD2,HRAS,PKNOX1,POLG,XPA,ATF2,PRKDC,MAP2K7,INPP5D,MTSS1,PSMB9,PRDM2,DNA2,DNMT1,DMTF1,RAD52,BCL2L11,KDM5A,ELAVL1
Mouse Phenotype	MP:0010207	abnormal telomere morphology		6.089e-05	0.2893	0.005612	0.05075	9	38	MDM2,MDM4,CTC1,CEP63,SLX4,NDOR1,BRCA1,SMG6,DNA2
Mouse Phenotype	MP:0001586	abnormal erythrocyte cell number		6.099e-05	0.2898	0.005612	0.05075	33	332	IKZF1,MDM2,MDM4,PICALM,MTA3,COMMD10,RIC1,MPV17,EP400,SIPA1,CDK5RAP2,SLX4,DPY19L3,NDOR1,GBA,STAT5B,NFKB1,UFL1,CHD2,EDC4,SENP1,POLG,NCOR1,UPF2,PRKAB1,PRKDC,EME1,PIEZO1,IREB2,DNMT1,BCL2L11,ING4,ELK4
Mouse Phenotype	MP:0002429	abnormal blood cell morphology/development		6.144e-05	0.2919	0.005612	0.05075	83	1137	AICDA,ETV6,TNIP1,IKZF1,MDM2,MDM4,PICALM,MEF2C,ADD1,BAP1,COMMD10,HAX1,MPV17,FLT3LG,IKZF3,OGT,EP400,ATG7,CTC1,TASP1,SIPA1,TDP2,ARNTL,DROSHA,FLCN,CDK5RAP2,NFAT5,L3MBTL3,SLX4,NDOR1,ITFG2,GBA,UNC13D,RUVBL2,CRLF2,STAT3,STAT4,STAT5B,MALT1,BRCA1,JMJD6,NFKB1,TCF3,UFL1,TP53BP1,TRAF3,HIVEP2,CHD2,CHD4,TYK2,SENP1,PIK3CD,PKNOX1,NLE1,CCR6,WAS,POLG,XPA,ATF2,NCOR1,NCOR2,UPF2,PRKAB1,PRKDC,IKBKB,MAPK9,SPHK2,INPP5D,…
Mouse Phenotype	MP:0005068	abnormal NK cell morphology		6.26e-05	0.2974	0.005612	0.05075	22	182	IKZF1,COMMD10,FLT3LG,ATG7,STAT5B,NFKB1,TCF3,PIK3CD,NLE1,WAS,BAZ2B,XPA,XPNPEP1,ATF2,IFNAR2,PRKDC,SPHK2,INPP5D,ELMO1,JAK3,RNF10,BCL2L11
Mouse Phenotype	MP:0008075	decreased CD4-positive, alpha beta T cell number		6.608e-05	0.3139	0.005814	0.05258	32	319	IKZF1,PICALM,AP1G1,COMMD10,HAX1,OGT,ITFG2,RUVBL2,ARID5A,STAT3,STAT5B,NFKB1,TCF3,NUP98,TIAL1,TP53BP1,TRAF3,PIK3CD,CCR6,USP1,UPF2,PRKDC,IKBKB,INPP5D,PAXX,ELMO1,JAK3,RAD52,SHARPIN,EHMT1,ELAVL1,ELK4
Mouse Phenotype	MP:0013693	abnormal hemopoiesis		6.978e-05	0.3315	0.006028	0.05451	74	987	AICDA,ETV6,IKZF1,MDM2,MDM4,PICALM,MEF2C,BAP1,COMMD10,HAX1,FLT3LG,IKZF3,OGT,EP400,ATG7,TASP1,SIPA1,TDP2,ARNTL,DROSHA,FLCN,CDK5RAP2,L3MBTL3,SLX4,NDOR1,ITFG2,GBA,RUVBL2,CRLF2,STAT3,STAT4,STAT5B,MALT1,BRCA1,JMJD6,NFKB1,TCF3,TP53BP1,TRAF3,HIVEP2,CHD2,CHD4,TYK2,SENP1,PIK3CD,PKNOX1,NLE1,CCR6,WAS,POLG,ATF2,NCOR1,NCOR2,UPF2,PRKAB1,PRKDC,IKBKB,MAPK9,SPHK2,INPP5D,PAXX,MTSS1,JAK3,DNMT1,RAD52,BCL2L11,KDM5A,RI…
Mouse Phenotype	MP:0001800	abnormal humoral immune response		7.707e-05	0.3661	0.006538	0.05913	49	579	AICDA,B3GNT5,TNIP1,IKZF1,COMMD10,HAX1,FLT3LG,UXS1,IKZF3,ATG7,BTLA,ARNTL,NFAT5,MYBL1,TRADD,ITFG2,GBA,RUVBL2,CRLF2,MALT1,NFKB1,MCM3AP,TMEM234,NUP98,CRTC1,MAP4K1,TP53BP1,TRAF3,TYK2,PIK3CD,CCR6,WAS,IFNAR2,PRKCB,PRKDC,IKBKB,CYBB,INPP5D,ELMO1,JAK3,TBC1D10C,BBX,GABPB2,TANK,HDAC6,BCL2L11,LDLR,RIF1,SHARPIN
Mouse Phenotype	MP:0005460	abnormal leukopoiesis		8.382e-05	0.3983	0.006987	0.06319	59	742	AICDA,ETV6,IKZF1,MDM2,PICALM,MEF2C,BAP1,COMMD10,HAX1,FLT3LG,IKZF3,OGT,TASP1,TDP2,ARNTL,DROSHA,FLCN,SLX4,NDOR1,ITFG2,GBA,RUVBL2,CRLF2,STAT3,STAT4,STAT5B,MALT1,BRCA1,NFKB1,TCF3,TP53BP1,TRAF3,HIVEP2,CHD4,TYK2,SENP1,PIK3CD,PKNOX1,CCR6,WAS,POLG,NCOR1,UPF2,PRKDC,IKBKB,MAPK9,SPHK2,INPP5D,PAXX,MTSS1,JAK3,DNMT1,BCL2L11,RIF1,PBRM1,ELAVL1,ELK4,DBR1,NBR1
Mouse Phenotype	MP:0000217	abnormal leukocyte cell number		8.605e-05	0.4088	0.007049	0.06374	119	1790	ZC3H14,ACACA,AICDA,B3GNT5,DOK3,ETV6,TNIP1,IKZF1,MAGT1,MDM2,MDM4,PICALM,ANKRD27,MEF2C,BAP1,ARID1B,AP1G1,COMMD10,NLRC5,HAX1,PREX1,RIC1,FLT3LG,IKZF3,OGT,ATG7,TASP1,BIRC2,MSH5,SIPA1,TDP2,ARNTL,DROSHA,FLCN,CDK5RAP2,SUFU,SLX4,GABPA,MYBL1,NDOR1,ITFG2,MYO9B,GBA,UNC13D,MAST2,RUVBL2,CRLF2,ARID5A,STAT3,STAT5B,MALT1,BRCA1,NFKB1,MCM3AP,ATL2,CNOT3,CNOT4,TCF3,NUP98,UFL1,TARDBP,TIA1,TIAL1,TP53BP1,TRAF3,HIVEP2,CH…
Mouse Phenotype	MP:0002432	abnormal CD4-positive, alpha beta T cell morphology		8.842e-05	0.4201	0.007052	0.06377	46	535	TNIP1,IKZF1,MDM4,PICALM,BAP1,AP1G1,COMMD10,HAX1,OGT,ITFG2,RUVBL2,ARID5A,STAT3,STAT4,STAT5B,NFKB1,TCF3,NUP98,TIAL1,TP53BP1,TRAF3,HIVEP2,CHD2,CHD4,PIK3CD,CCR6,USP1,XPNPEP1,UPF2,PRKCB,PRKDC,IKBKB,MAPK9,IL9R,INPP5D,PAXX,ELMO1,JAK3,RAD52,BCL2L11,PBRM1,SHARPIN,EHMT1,ELAVL1,ELK4,NBR1
Mouse Phenotype	MP:0010865	prenatal growth retardation		8.906e-05	0.4231	0.007052	0.06377	62	793	ACACA,COQ8B,ETV6,MDM2,MDM4,PICALM,MEF2C,BRWD3,RYR1,BAP1,MEN1,FANCA,BPTF,HEG1,STX18,AP1G1,SUPT20H,HIPK2,DHX30,TRIM33,WDR11,BRD7,SUFU,SRSF10,NDOR1,ATRX,KAT2A,SS18,STAT3,BRCA1,JMJD6,PDS5A,TBP,SMG6,KRIT1,GTF2I,CHD2,PKNOX1,METTL16,PMM2,MTHFD1L,POLG,XPA,ATF2,MAPK7,MAPK9,CHTOP,SLK,ILK,PIEZO1,IFT46,PSPH,DLG1,PAK1IP1,RBBP6,COQ6,PALB2,PHC2,RIF1,RBM12,EHMT1,ELAVL1
Mouse Phenotype	MP:0011092	embryonic lethality, complete penetrance		9.407e-05	0.4469	0.007324	0.06623	41	459	MDM2,TRRAP,MEN1,MCRS1,CHD8,DHX30,DROSHA,TPX2,FLCN,PLK4,GABPA,GAK,USE1,BARD1,GBA,KAT2A,SS18,BRCA1,MCM3AP,NFYA,AEBP2,CNOT3,KMT5A,TARDBP,GTF2I,TLE3,CDK1,HCFC1,PNKP,CHD4,PKNOX1,PMM2,UPF2,MAP2K7,MTSS1,PCYT2,DNA2,DNMT1,RAD51C,KDM5A,RIF1
Mouse Phenotype	MP:0020000	abnormal response to antigen		9.557e-05	0.4541	0.007324	0.06623	6	17	IKZF1,TRAF3,PIK3CD,PRKCB,IKBKB,JAK3
Mouse Phenotype	MP:0003702	abnormal chromosome morphology		0.0001054	0.5009	0.007951	0.0719	13	80	MDM2,MDM4,FANCA,CTC1,TDP2,CEP63,SLX4,NDOR1,BRCA1,SMG6,DNA2,KIF22,RAD52
Mouse Phenotype	MP:0020002	increased response to antigen		0.0001173	0.5572	0.008706	0.07873	3	3	IKZF1,PIK3CD,IKBKB
Mouse Phenotype	MP:0002458	abnormal B cell number		0.0001226	0.5823	0.008959	0.08102	51	622	ZC3H14,AICDA,B3GNT5,ETV6,TNIP1,IKZF1,MAGT1,MDM2,ARID1B,COMMD10,HAX1,RIC1,FLT3LG,IKZF3,ATG7,BIRC2,ARNTL,FLCN,MYBL1,NDOR1,ITFG2,MAST2,CRLF2,MALT1,NFKB1,MCM3AP,TCF3,NUP98,TP53BP1,TRAF3,PIK3CD,PKNOX1,CCR6,WAS,POLG,SMARCAL1,UPF2,PRKCB,PRKDC,IKBKB,SPHK2,BCLAF1,INPP5D,PAXX,MTSS1,ELMO1,JAK3,TANK,BCL2L11,SHARPIN,ELK4
Mouse Phenotype	MP:0020180	abnormal IgM level		0.0001282	0.6088	0.009225	0.08342	26	245	AICDA,TNIP1,COMMD10,FLT3LG,IKZF3,ITFG2,RUVBL2,MALT1,NFKB1,TRAF3,PIK3CD,CCR6,WAS,PRKCB,PRKDC,IKBKB,INPP5D,ELMO1,JAK3,TBC1D10C,GABPB2,TANK,HDAC6,BCL2L11,LDLR,SHARPIN
Mouse Phenotype	MP:0013657	abnormal blood cell morphology		0.0001376	0.6535	0.009754	0.08821	127	1957	AICDA,ETV6,TNIP1,IKZF1,MDM2,MDM4,TRRAP,PICALM,ANKRD27,MEF2C,ADD1,BAP1,FANCA,STRADB,ARID1B,MTA3,COMMD10,AIF1,HAX1,PREX1,RIC1,MPV17,FLT3LG,IKZF3,OGT,EP400,ATG7,PKP4,AAK1,TASP1,SIPA1,APRT,TDP2,HPS3,GPR107,ARNTL,DROSHA,FLCN,CDK5RAP2,UQCRQ,LSM14B,SUFU,L3MBTL3,SLX4,DPY19L3,NDOR1,ITFG2,GBA,UNC13D,RUVBL2,CRLF2,STAT3,STAT4,STAT5B,MALT1,BRCA1,JMJD6,NFKB1,ATL2,TCF3,UFL1,TARDBP,ATP6V0D1,TIA1,BAZ1A,PCBP2,TP53…
Mouse Phenotype	MP:0002020	increased tumor incidence		0.0001652	0.7847	0.01154	0.1044	58	744	AICDA,RPS6KB2,DOK3,ETV6,IKZF1,MDM2,MDM4,BAP1,MEN1,ABRAXAS1,COMMD10,IKZF3,KAT5,DGKD,MSH3,MSH5,SIPA1,MAPKAPK5,TRIM33,NUDT1,TPX2,CHFR,SMARCA2,FLCN,CDK5RAP2,SUFU,MUTYH,NDOR1,BARD1,TRIM24,STAT3,BRCA1,TCF3,KRIT1,TP53BP1,CHD2,CIZ1,HRAS,PKNOX1,POLG,XPA,ATF2,IFNAR2,PRKDC,MAPK9,MAP2K7,INPP5D,MTSS1,PSMB9,PRDM2,DNA2,DNMT1,DMTF1,RAD52,BCL2L11,KDM5A,PALB2,ELAVL1
Mouse Phenotype	MP:0008079	decreased CD8-positive, alpha-beta T cell number		0.0001862	0.8846	0.01282	0.1159	28	279	ZC3H14,MDM4,PICALM,COMMD10,NLRC5,HAX1,OGT,DROSHA,RUVBL2,STAT5B,NFKB1,CNOT4,TRAF3,HIVEP2,PIK3CD,CCR6,UPF2,PRKDC,IKBKB,BCLAF1,INPP5D,PAXX,PSMB9,ELMO1,JAK3,RAD52,ELAVL1,ELK4
Mouse Phenotype	MP:0000703	abnormal thymus morphology		0.0002156	1	0.0146	0.1321	49	604	IKZF1,MDM2,MDM4,COMMD10,HAX1,OGT,CTC1,TASP1,TDP2,DROSHA,NFAT5,GABPA,NDOR1,GBA,RUVBL2,CRLF2,STAT3,STAT5B,BRCA1,JMJD6,NFKB1,TCF3,ADAMTS6,TP53BP1,TRAF3,HIVEP2,CHD4,PIK3CD,CIZ1,PKNOX1,NLE1,WAS,POLG,XPNPEP1,NCOR1,UPF2,PRKAB1,PRKDC,SPHK2,INPP5D,PAXX,QRICH1,PSPH,JAK3,DMTF1,BCL2L11,PIKFYVE,ELAVL1,ELK4
Mouse Phenotype	MP:0003992	increased mortality induced by ionizing radiation		0.0002182	1	0.0146	0.1321	10	54	MDM2,MDM4,ABRAXAS1,BRCA1,TP53BP1,USP1,XPA,PRKDC,PAXX,RAD52
Mouse Phenotype	MP:0008211	decreased mature B cell number		0.0002363	1	0.0156	0.141	28	283	AICDA,TNIP1,IKZF1,MAGT1,ARID1B,HAX1,RIC1,IKZF3,BIRC2,ARNTL,MALT1,NFKB1,MCM3AP,TCF3,TP53BP1,TRAF3,PIK3CD,WAS,POLG,PRKCB,PRKDC,IKBKB,INPP5D,PAXX,ELMO1,JAK3,BCL2L11,ELK4
Mouse Phenotype	MP:0000715	decreased thymocyte number		0.0002412	1	0.0157	0.142	21	186	IKZF1,MDM2,COMMD10,HAX1,OGT,TASP1,DROSHA,GABPA,NDOR1,STAT3,STAT5B,BRCA1,TCF3,TRAF3,WAS,POLG,PRKDC,INPP5D,JAK3,DMTF1,ELK4
Mouse Phenotype	MP:0005092	decreased double-positive T cell number		0.0002513	1	0.01613	0.1459	22	200	IKZF1,MDM2,COMMD10,HAX1,OGT,TASP1,TDP2,DROSHA,GBA,RUVBL2,BRCA1,NFKB1,TCF3,TRAF3,CHD4,PIK3CD,WAS,POLG,UPF2,PRKDC,BCL2L11,ELAVL1
Mouse Phenotype	MP:0008077	abnormal CD8-positive, alpha-beta T cell number		0.0002766	1	0.01752	0.1584	36	405	ZC3H14,IKZF1,MDM4,PICALM,COMMD10,NLRC5,HAX1,OGT,ATG7,DROSHA,UNC13D,RUVBL2,STAT5B,NFKB1,CNOT4,TCF3,TP53BP1,TRAF3,HIVEP2,CHD4,PIK3CD,CCR6,UPF2,PRKCB,PRKDC,IKBKB,BCLAF1,INPP5D,PAXX,PSMB9,ELMO1,JAK3,RAD52,BCL2L11,ELAVL1,ELK4
Mouse Phenotype	MP:0010094	abnormal chromosome stability		0.0002929	1	0.01831	0.1656	16	124	AICDA,FANCA,FANCG,ABRAXAS1,CTC1,CHFR,SLX4,BARD1,BRCA1,TP53BP1,USP1,RAD18,PAXX,DNA2,PALB2,TBC1D10A
Mouse Phenotype	MP:0008973	decreased erythroid progenitor cell number		0.0003276	1	0.02021	0.1828	12	78	ETV6,IKZF1,PICALM,COMMD10,EP400,STAT5B,UFL1,CHD2,SENP1,PKNOX1,BCL2L11,ELAVL1
Mouse Phenotype	MP:0004720	abnormal platelet morphology		0.0003396	1	0.02069	0.1871	35	394	ETV6,MDM2,MDM4,PICALM,ADD1,BAP1,FANCA,COMMD10,AIF1,HPS3,GPR107,ARNTL,UQCRQ,SLX4,NDOR1,UNC13D,TCF3,UFL1,TARDBP,BAZ1A,PCBP2,CHD2,HNRNPH1,KXD1,WAS,PRKAB1,PRKDC,INPP5D,CYP27A1,IREB2,PSPH,BCL2L11,HIPK3,PBRM1,EHMT1
Mouse Phenotype	MP:0004197	abnormal fetal growth/weight/body size		0.0003457	1	0.02079	0.188	30	319	TNIP1,MDM2,MDM4,PICALM,RYR1,OGT,RNASEH2A,DGKD,BRD7,GABPA,SRSF10,KAT2A,STAT3,JMJD6,SURF1,PDS5A,TBP,CHD2,SENP1,PKNOX1,XPA,CHTOP,ILK,PAXX,PSPH,DLG1,PAK1IP1,PALB2,NPRL3,EHMT1
Mouse Phenotype	MP:0008755	abnormal immunoglobulin V(D)J recombination		0.0003553	1	0.0211	0.1908	6	21	AICDA,IKZF1,COMMD10,TCF3,TP53BP1,PRKDC
Mouse Phenotype	MP:0001658	increased mortality induced by gamma-irradiation		0.0003745	1	0.02196	0.1986	8	38	MDM2,ABRAXAS1,BRCA1,TP53BP1,USP1,PRKDC,PAXX,RAD52
Mouse Phenotype	MP:0002144	abnormal B cell differentiation		0.0003854	1	0.02233	0.202	32	351	AICDA,ETV6,IKZF1,MDM2,PICALM,COMMD10,HAX1,FLT3LG,IKZF3,TDP2,ARNTL,FLCN,RUVBL2,CRLF2,MALT1,NFKB1,TCF3,TP53BP1,TRAF3,PIK3CD,PKNOX1,POLG,PRKDC,IKBKB,INPP5D,PAXX,MTSS1,JAK3,DNMT1,BCL2L11,RIF1,DBR1
Mouse Phenotype	MP:0008073	abnormal CD4-positive, alpha beta T cell number		0.000393	1	0.02237	0.2023	40	475	TNIP1,IKZF1,MDM4,PICALM,BAP1,AP1G1,COMMD10,HAX1,OGT,ITFG2,RUVBL2,ARID5A,STAT3,STAT5B,NFKB1,TCF3,NUP98,TIAL1,TP53BP1,TRAF3,CHD2,PIK3CD,CCR6,USP1,XPNPEP1,UPF2,PRKCB,PRKDC,IKBKB,IL9R,INPP5D,PAXX,ELMO1,JAK3,RAD52,BCL2L11,SHARPIN,EHMT1,ELAVL1,ELK4
Mouse Phenotype	MP:0000352	decreased cell proliferation		0.0003957	1	0.02237	0.2023	63	854	IKZF1,ECSIT,MDM2,MDM4,BPTF,HEG1,OGT,CTC1,TASP1,HIPK2,BTLA,TPX2,NFAT5,DGAT1,GABPA,NDOR1,WAPL,ATRX,KAT2A,CRLF2,STAT3,STAT5B,MALT1,BRCA1,NFKB1,MCM3AP,NFYA,SMG6,NRF1,NUP98,MAU2,TARDBP,GTF2I,CDK1,HCFC1,TP53BP1,PNKP,CHD4,PIK3CD,WAS,SMARCAL1,XPA,ATF2,UPF2,PRKCB,PRKDC,IKBKB,MAPK9,SLK,ILK,BCLAF1,ARHGEF11,JAK3,PAK1IP1,DNMT1,PALB2,PHC2,HIPK3,RIF1,PBRM1,ELAVL1,AATF,MTDH
Mouse Phenotype	MP:0020149	abnormal mortality induced by ionizing radiation		0.0004003	1	0.02237	0.2023	10	58	MDM2,MDM4,ABRAXAS1,BRCA1,TP53BP1,USP1,XPA,PRKDC,PAXX,RAD52
Mouse Phenotype	MP:0009308	increased adenocarcinoma incidence		0.0004473	1	0.02471	0.2235	20	181	DOK3,MDM2,BAP1,MEN1,ABRAXAS1,MSH3,NUDT1,TPX2,MUTYH,BARD1,STAT3,BRCA1,HRAS,XPA,MAP2K7,PRDM2,DNA2,DNMT1,DMTF1,ELAVL1
Mouse Phenotype	MP:0001823	thymus hypoplasia		0.0004672	1	0.02526	0.2284	23	223	IKZF1,MDM2,MDM4,COMMD10,HAX1,NFAT5,CRLF2,JMJD6,NFKB1,TCF3,ADAMTS6,TP53BP1,CHD4,PIK3CD,PKNOX1,NLE1,WAS,UPF2,PRKDC,QRICH1,JAK3,PIKFYVE,ELAVL1
Mouse Phenotype	MP:0002023	increased B cell derived lymphoma incidence		0.0004678	1	0.02526	0.2284	12	81	AICDA,MDM2,MDM4,IKZF3,KAT5,PKNOX1,POLG,INPP5D,MTSS1,PRDM2,DNMT1,BCL2L11
Mouse Phenotype	MP:0013707	abnormal hematopoietic precursor cell morphology		0.0004881	1	0.02605	0.2356	33	371	ETV6,IKZF1,PICALM,BAP1,COMMD10,HAX1,FLT3LG,EP400,ATG7,CTC1,SIPA1,SLX4,NDOR1,STAT5B,TCF3,UFL1,CHD2,TYK2,SENP1,PKNOX1,NLE1,POLG,ATF2,NCOR2,UPF2,PRKAB1,PRKDC,INPP5D,JAK3,DNMT1,BCL2L11,KDM5A,ELAVL1
Mouse Phenotype	MP:0000350	abnormal cell proliferation		0.0004993	1	0.02628	0.2377	93	1390	ACACA,TNIP1,IKZF1,MAGT1,ECSIT,MDM2,MDM4,MEF2C,BPTF,HEG1,IKZF3,OGT,ATG7,CTC1,IFT20,TASP1,HIPK2,BIRC2,BTLA,TPX2,FLCN,CDK5RAP2,NFAT5,DGAT1,GABPA,GAK,NDOR1,WAPL,ATRX,KAT2A,TRIM24,CRLF2,STAT3,STAT4,STAT5B,MALT1,BRCA1,NFKB1,MCM3AP,NFYA,SMG6,TCF3,NRF1,NUP98,MAU2,GSK3B,TARDBP,GTF2I,MAP4K1,CDK1,HCFC1,TP53BP1,PNKP,ORC3,CHD4,PIK3CD,PKNOX1,CCR6,WAS,SMARCAL1,XPA,ATF2,NCOR2,UPF2,PRKAB1,PRKCB,PRKDC,IKBKB,MAPK9,…
Mouse Phenotype	MP:0005380	embryo phenotype		0.0005035	1	0.02628	0.2377	126	1998	ACACA,COQ8B,ETV6,ECSIT,MDM2,MDM4,TRRAP,FAM13B,PICALM,MEF2C,BRWD3,BAP1,BRAP,MEN1,FANCA,BPTF,HEG1,STX18,AP1G1,PIP4K2B,DEAF1,SUPT20H,KAT5,EP400,RNASEH2A,ZDHHC16,TASP1,HIPK2,CHD8,TM2D3,PRPF18,GPR107,DHX30,TRIM33,RGS14,WDR11,TPX2,FLCN,IFT122,SUFU,L3MBTL3,GEN1,PLK4,INVS,UBR1,NDOR1,ATRX,PPRC1,BARD1,KAT2A,SS18,STAT3,SNX13,STXBP3,BRCA1,SURF1,PDS5A,CNOT3,PRRC2B,TBP,SMG6,MGRN1,UBR2,TCF3,KMT5A,NUP98,NSD1,UFL…
Mouse Phenotype	MP:0002460	decreased immunoglobulin level		0.0005229	1	0.027	0.2442	31	342	AICDA,IKZF1,COMMD10,HAX1,IKZF3,ARNTL,NFAT5,MYBL1,TRADD,ITFG2,RUVBL2,CRLF2,MALT1,NFKB1,MCM3AP,NUP98,TP53BP1,TRAF3,TYK2,PIK3CD,CCR6,IFNAR2,PRKCB,PRKDC,IKBKB,ELMO1,JAK3,HDAC6,LDLR,RIF1,SHARPIN
Mouse Phenotype	MP:0020154	impaired humoral immune response		0.000541	1	0.02764	0.2499	8	40	MALT1,NFKB1,TP53BP1,TRAF3,PRKCB,PRKDC,ELMO1,JAK3
Mouse Phenotype	MP:0002019	abnormal tumor incidence		0.0005726	1	0.02894	0.2617	63	866	AICDA,RPS6KB2,DOK3,ETV6,IKZF1,MDM2,MDM4,BAP1,MEN1,ABRAXAS1,COMMD10,PIP4K2B,IKZF3,KAT5,ATG7,DGKD,MSH3,MSH5,SIPA1,MAPKAPK5,TRIM33,NUDT1,TPX2,CHFR,SMARCA2,FLCN,CDK5RAP2,SUFU,MUTYH,NDOR1,BARD1,TRIM24,STAT3,BRCA1,TCF3,KRIT1,CDK1,TP53BP1,CHD2,CIZ1,HRAS,PKNOX1,POLG,XPA,XPNPEP1,ATF2,IFNAR2,PRKDC,MAPK9,MAP2K7,INPP5D,MTSS1,PSMB9,PRDM2,DNA2,DNMT1,DMTF1,RAD52,BCL2L11,KDM5A,PALB2,ELAVL1,MTDH
Mouse Phenotype	MP:0010866	abnormal prenatal body size		0.000582	1	0.02911	0.2632	73	1040	ACACA,COQ8B,TNIP1,ECSIT,MDM2,MDM4,FAM13B,PICALM,BRAP,MEN1,BPTF,STX18,OGT,KAT5,RNASEH2A,ZDHHC16,TASP1,DGKD,GPR107,TRIM33,BRD7,SUFU,L3MBTL3,PLK4,GABPA,UBR1,NDOR1,ATRX,BARD1,KAT2A,STAT3,SNX13,STXBP3,BRCA1,SURF1,PDS5A,UBR2,NUP98,UFL1,KRIT1,GTF2I,TIAL1,TLE3,HCFC1,CHD2,SENP1,EIF4ENIF1,PKNOX1,MAPKAP1,MTHFD1L,POLG,NCOR1,CTBP1,MAPK7,SLK,ILK,GATAD2A,PIEZO1,PAXX,PSPH,ARHGEF11,DLG1,PAK1IP1,THOC1,RAD51C,GOPC,…
Mouse Phenotype	MP:0008083	decreased single-positive T cell number		0.0006038	1	0.02977	0.2692	13	95	IKZF1,MDM4,HAX1,CRLF2,BRCA1,NFKB1,HIVEP2,PKNOX1,WAS,PRKDC,IKBKB,JAK3,ELK4
Mouse Phenotype	MP:0012734	abnormal response to radiation		0.0006078	1	0.02977	0.2692	10	61	MDM2,MDM4,ABRAXAS1,BRCA1,TP53BP1,USP1,XPA,PRKDC,PAXX,RAD52
Mouse Phenotype	MP:0001577	anemia		0.0006179	1	0.02995	0.2709	33	376	ETV6,TNIP1,IKZF1,MDM2,MDM4,PICALM,ADD1,BAP1,COMMD10,MPV17,EP400,SIPA1,CDK5RAP2,NFAT5,L3MBTL3,NDOR1,GBA,UNC13D,STAT5B,TCF3,UFL1,SENP1,PKNOX1,POLG,XPA,ATF2,NCOR1,UPF2,PRKAB1,INPP5D,IREB2,DNMT1,NPRL3
Mouse Phenotype	MP:0001588	abnormal hemoglobin		0.0006721	1	0.03182	0.2878	39	472	TNIP1,IKZF1,MDM2,MDM4,PICALM,ADD1,COMMD10,RIC1,MPV17,CDK5RAP2,UQCRQ,LSM14B,DPY19L3,NDOR1,GBA,STAT5B,NFKB1,ATL2,UFL1,ATP6V0D1,BAZ1A,ZMYND8,CHD2,HNRNPH1,SENP1,POLG,SMARCAL1,PITPNM1,UPF2,PRKAB1,EME1,RAD18,BCLAF1,PIEZO1,IREB2,ELMO1,RNF10,PALB2,NPRL3
Mouse Phenotype	MP:0002461	increased immunoglobulin level		0.0006744	1	0.03182	0.2878	30	332	AICDA,B3GNT5,TNIP1,IKZF1,COMMD10,FLT3LG,UXS1,IKZF3,ATG7,BTLA,ITFG2,GBA,NFKB1,TMEM234,CRTC1,TRAF3,PIK3CD,CCR6,WAS,PRKDC,CYBB,INPP5D,JAK3,TBC1D10C,BBX,GABPB2,TANK,BCL2L11,LDLR,SHARPIN
Mouse Phenotype	MP:0001672	abnormal embryo development		0.0006901	1	0.03182	0.2878	80	1170	ACACA,COQ8B,ETV6,ECSIT,MDM2,MDM4,MEF2C,BRWD3,BAP1,MEN1,FANCA,BPTF,HEG1,STX18,AP1G1,SUPT20H,EP400,HIPK2,CHD8,DHX30,TRIM33,RGS14,WDR11,TPX2,FLCN,IFT122,SUFU,PLK4,INVS,UBR1,NDOR1,ATRX,PPRC1,BARD1,KAT2A,SS18,STAT3,BRCA1,PDS5A,TBP,SMG6,MGRN1,UBR2,KMT5A,NUP98,NSD1,KRIT1,GTF2I,CDK1,PKNOX1,NLE1,PRMT1,METTL16,PMM2,MTHFD1L,POLG,ATF2,CTBP1,MAPK7,MAPK9,RNF111,SLK,ILK,GATAD2A,PIEZO1,IFT46,DNMT1,KIF22,THOC1,RB…
Mouse Phenotype	MP:0005154	increased B cell proliferation		0.0006901	1	0.03182	0.2878	11	73	TNIP1,MAGT1,IKZF3,BTLA,NFKB1,TCF3,PKNOX1,IKBKB,INPP5D,GABPB2,TANK
Mouse Phenotype	MP:0004201	fetal growth retardation		0.0006902	1	0.03182	0.2878	15	121	PICALM,RYR1,BRD7,SRSF10,STAT3,JMJD6,PDS5A,TBP,CHD2,XPA,CHTOP,PSPH,DLG1,PAK1IP1,PALB2
Mouse Phenotype	MP:0013659	abnormal erythroid lineage cell morphology		0.0006966	1	0.03182	0.2878	70	994	ETV6,TNIP1,IKZF1,MDM2,MDM4,TRRAP,PICALM,ADD1,BAP1,FANCA,STRADB,MTA3,COMMD10,RIC1,MPV17,EP400,PKP4,AAK1,SIPA1,APRT,TDP2,CDK5RAP2,UQCRQ,LSM14B,SUFU,SLX4,DPY19L3,NDOR1,GBA,STAT5B,JMJD6,NFKB1,ATL2,UFL1,ATP6V0D1,BAZ1A,PCBP2,ZMYND8,CHD2,EDC4,HNRNPH1,SENP1,PKNOX1,POLG,SMARCAL1,PITPNM1,NCOR1,NCOR2,UPF2,PRKAB1,PRKDC,EME1,RAD18,BCLAF1,INPP5D,PIEZO1,IREB2,ARHGEF11,ELMO1,JAK3,RNF10,DNMT1,BCL2L11,LDLR,PALB2,N…
Mouse Phenotype	MP:0008866	chromosomal instability		0.000753	1	0.03392	0.3067	15	122	AICDA,FANCA,FANCG,ABRAXAS1,CTC1,CHFR,SLX4,BARD1,BRCA1,TP53BP1,USP1,RAD18,PAXX,DNA2,PALB2
Mouse Phenotype	MP:0000694	spleen hypoplasia		0.000758	1	0.03392	0.3067	17	148	MDM2,MDM4,HAX1,FLT3LG,NFAT5,INVS,MYBL1,TRAF3,CHD4,PIK3CD,NLE1,PRKDC,CHTOP,PSPH,JAK3,PIKFYVE,ELAVL1
Mouse Phenotype	MP:0002444	abnormal T cell physiology		0.0007639	1	0.03392	0.3067	50	655	ACACA,IKZF1,MDM2,MDM4,COMMD10,NLRC5,NSMAF,FLT3LG,IKZF3,OGT,BIRC2,BTLA,DROSHA,NFAT5,NDOR1,UNC13D,CRLF2,STAT3,STAT4,STAT5B,MALT1,BRCA1,NFKB1,TCF3,NUP98,PSTPIP1,CBX5,MAP4K1,TRAF3,CHD4,TYK2,PIK3CD,PKNOX1,CCR6,WAS,IFNAR2,UPF2,PRKDC,MAPK9,IL9R,SPHK2,BCLAF1,INPP5D,JAK3,TBC1D10C,DLG1,DMTF1,BCL2L11,PBRM1,ELAVL1
Mouse Phenotype	MP:0004030	induced chromosome breakage		0.000779	1	0.03427	0.3099	6	24	AICDA,FANCA,FANCG,SLX4,TP53BP1,USP1
Mouse Phenotype	MP:0005010	abnormal CD8-positive, alpha beta T cell morphology		0.0008135	1	0.03546	0.3207	36	429	ZC3H14,IKZF1,MDM4,PICALM,COMMD10,NLRC5,HAX1,OGT,ATG7,DROSHA,UNC13D,RUVBL2,STAT5B,NFKB1,CNOT4,TCF3,TP53BP1,TRAF3,HIVEP2,CHD4,PIK3CD,CCR6,UPF2,PRKCB,PRKDC,IKBKB,BCLAF1,INPP5D,PAXX,PSMB9,ELMO1,JAK3,RAD52,BCL2L11,ELAVL1,ELK4
Mouse Phenotype	MP:0008935	decreased mean platelet volume		0.0008296	1	0.03583	0.3241	7	33	ADD1,GPR107,UQCRQ,TARDBP,CHD2,CYP27A1,IREB2
Mouse Phenotype	MP:0002723	abnormal immune serum protein physiology		0.000865	1	0.03662	0.3312	75	1090	AICDA,B3GNT5,TNIP1,IKZF1,COMMD10,NLRC5,HAX1,FLT3LG,UXS1,IKZF3,ATG7,BIRC2,BTLA,ARNTL,DROSHA,NFAT5,MYBL1,TRADD,NDOR1,ITFG2,GBA,UNC13D,RUVBL2,CRLF2,CLEC12A,ARID5A,STAT3,STAT4,STAT5B,MALT1,NFKB1,MCM3AP,TMEM234,NUP98,CRTC1,GSK3B,MAP4K1,ARHGEF2,TP53BP1,TRAF3,TYK2,SENP1,PIK3CD,CCR6,WAS,ATF2,IFNAR2,PRKAB1,PRKCB,PRKDC,IKBKB,MAPK9,CYBB,SPHK2,INPP5D,PGAM5,ELMO1,JAK3,TBC1D10C,BBX,GABPB2,DLG1,TANK,HDAC6,BCL2L…
Mouse Phenotype	MP:0002166	altered tumor susceptibility		0.0008667	1	0.03662	0.3312	63	880	AICDA,RPS6KB2,DOK3,ETV6,IKZF1,MDM2,MDM4,BAP1,MEN1,ABRAXAS1,COMMD10,PIP4K2B,IKZF3,KAT5,ATG7,DGKD,MSH3,MSH5,SIPA1,MAPKAPK5,TRIM33,NUDT1,TPX2,CHFR,SMARCA2,FLCN,CDK5RAP2,SUFU,MUTYH,NDOR1,BARD1,TRIM24,STAT3,BRCA1,TCF3,KRIT1,CDK1,TP53BP1,CHD2,CIZ1,HRAS,PKNOX1,POLG,XPA,XPNPEP1,ATF2,IFNAR2,PRKDC,MAPK9,MAP2K7,INPP5D,MTSS1,PSMB9,PRDM2,DNA2,DNMT1,DMTF1,RAD52,BCL2L11,KDM5A,PALB2,ELAVL1,MTDH
Mouse Phenotype	MP:0004028	chromosome breakage		0.000871	1	0.03662	0.3312	11	75	AICDA,FANCA,FANCG,ABRAXAS1,CHFR,SLX4,BARD1,BRCA1,TP53BP1,USP1,PALB2
Mouse Phenotype	MP:0005562	decreased mean corpuscular hemoglobin		0.0008982	1	0.03743	0.3385	13	99	PICALM,ADD1,COMMD10,UQCRQ,LSM14B,STAT5B,ATP6V0D1,BAZ1A,ZMYND8,PRKAB1,EME1,IREB2,NPRL3
Mouse Phenotype	MP:0000322	increased granulocyte number		0.0009303	1	0.03844	0.3476	31	354	TNIP1,IKZF1,ANKRD27,MEF2C,BAP1,COMMD10,PREX1,FLT3LG,IKZF3,ATG7,SIPA1,ARNTL,DROSHA,UNC13D,STAT3,STAT5B,NFKB1,TIA1,EDC4,PIK3CD,CIZ1,WAS,PRKDC,CYBB,INPP5D,JAK3,BCL2L11,KDM5A,LDLR,PIKFYVE,ELAVL1
Mouse Phenotype	MP:0001698	decreased embryo size		0.0009579	1	0.03923	0.3548	49	645	ACACA,ECSIT,MDM2,MDM4,PICALM,BRAP,MEN1,BPTF,RNASEH2A,ZDHHC16,TASP1,GPR107,TRIM33,PLK4,UBR1,NDOR1,ATRX,BARD1,KAT2A,STAT3,SNX13,STXBP3,BRCA1,SURF1,UBR2,NUP98,UFL1,GTF2I,TIAL1,TLE3,HCFC1,PKNOX1,MTHFD1L,POLG,NCOR1,CTBP1,MAPK7,SLK,GATAD2A,PAXX,ARHGEF11,DLG1,THOC1,RAD51C,RBBP6,PALB2,PIKFYVE,EHMT1,AATF
Mouse Phenotype	MP:0011091	prenatal lethality, complete penetrance		0.000986	1	0.04004	0.3621	34	402	MBNL1,ETV6,MDM2,MDM4,COMMD10,UXS1,OGT,EP400,MTF2,IFT20,FLCN,NFAT5,GABPA,WAPL,BRCA1,SMG6,MGRN1,TARDBP,TIAL1,SENP1,UBE2B,USF1,USF2,PMM2,MAPKAP1,PPOX,NCOR2,SENP6,IKBKB,PAXX,TRNAU1AP,PHC2,ARFRP1,DBR1
Mouse Phenotype	MP:0001697	abnormal embryo size		0.00103	1	0.04133	0.3738	63	886	ACACA,COQ8B,ECSIT,MDM2,MDM4,FAM13B,PICALM,BRAP,MEN1,BPTF,STX18,KAT5,RNASEH2A,ZDHHC16,TASP1,GPR107,TRIM33,SUFU,L3MBTL3,PLK4,UBR1,NDOR1,ATRX,BARD1,KAT2A,STAT3,SNX13,STXBP3,BRCA1,SURF1,UBR2,NUP98,UFL1,KRIT1,GTF2I,TIAL1,TLE3,HCFC1,EIF4ENIF1,PKNOX1,MAPKAP1,MTHFD1L,POLG,NCOR1,CTBP1,MAPK7,SLK,ILK,GATAD2A,PIEZO1,PAXX,PSPH,ARHGEF11,DLG1,THOC1,RAD51C,GOPC,RBBP6,COQ6,PALB2,PIKFYVE,EHMT1,AATF
Mouse Phenotype	MP:0003364	increased insulinoma incidence		0.001035	1	0.04133	0.3738	3	5	RPS6KB2,MEN1,KDM5A
Mouse Phenotype	MP:0010288	increased gland tumor incidence		0.001073	1	0.04232	0.3827	27	296	AICDA,RPS6KB2,ETV6,IKZF1,MDM2,BAP1,MEN1,MSH5,TRIM33,SMARCA2,CDK5RAP2,MUTYH,BARD1,STAT3,BRCA1,TCF3,TP53BP1,CHD2,HRAS,PRKDC,MAP2K7,PRDM2,DMTF1,RAD52,BCL2L11,KDM5A,PALB2
Mouse Phenotype	MP:0003111	abnormal cell nucleus morphology		0.001081	1	0.04232	0.3827	20	194	MDM2,MDM4,FANCA,ABRAXAS1,CTC1,TDP2,CEP63,TPX2,CDK5RAP2,SLX4,NDOR1,TRIM24,BRCA1,SMG6,SYNE1,CDK1,TP53BP1,DNA2,KIF22,RAD52
Mouse Phenotype	MP:0000219	increased neutrophil cell number		0.001087	1	0.04232	0.3827	23	237	TNIP1,ANKRD27,MEF2C,BAP1,COMMD10,PREX1,FLT3LG,IKZF3,ATG7,ARNTL,UNC13D,STAT3,STAT5B,TIA1,PIK3CD,CIZ1,WAS,PRKDC,CYBB,INPP5D,JAK3,KDM5A,LDLR
Mouse Phenotype	MP:0002586	abnormal platelet volume		0.001191	1	0.04566	0.4129	13	102	ADD1,BAP1,GPR107,UQCRQ,TARDBP,BAZ1A,CHD2,HNRNPH1,PRKAB1,CYP27A1,IREB2,PBRM1,EHMT1
Mouse Phenotype	MP:0002861	abnormal tail bud morphology		0.001201	1	0.04566	0.4129	7	35	BRWD3,BRCA1,KRIT1,MED11,COQ6,PALB2,PHC2
Mouse Phenotype	MP:0010169	decreased CD4-positive, CD25-positive, alpha-beta regulatory T cell number		0.001201	1	0.04566	0.4129	7	35	IKZF1,STAT5B,NFKB1,TIAL1,USP1,ELMO1,EHMT1
Mouse Phenotype	MP:0002027	increased lung adenocarcinoma incidence		0.001215	1	0.0458	0.4142	11	78	DOK3,MEN1,ABRAXAS1,NUDT1,TPX2,MUTYH,XPA,MAP2K7,PRDM2,DNA2,DMTF1
Mouse Phenotype	MP:0003155	abnormal telomere length		0.001228	1	0.04592	0.4153	6	26	MDM2,MDM4,CTC1,NDOR1,BRCA1,DNA2
Mouse Phenotype	MP:0003077	abnormal cell cycle		0.001276	1	0.04736	0.4283	29	330	MDM2,MDM4,BRAP,COMMD10,HIPK2,TDP2,CEP63,TPX2,CHFR,CDK5RAP2,IFT122,PLK4,GABPA,NDOR1,WAPL,BRCA1,NFYA,PDS5A,KMT5A,CDK1,TP53BP1,CHD2,CHD4,TYK2,ILK,TELO2,DNA2,KDM5A,RIF1
Mouse Phenotype	MP:0002408	abnormal double-positive T cell morphology		0.001287	1	0.0474	0.4286	23	240	IKZF1,MDM2,COMMD10,HAX1,OGT,TASP1,TDP2,DROSHA,GBA,RUVBL2,BRCA1,NFKB1,TCF3,TRAF3,CHD4,PIK3CD,CCR6,WAS,POLG,UPF2,PRKDC,BCL2L11,ELAVL1
Pathway	1270433	Chromatin organization	BioSystems: REACTOME	2.654e-09	4.995e-06	2.498e-06	2.028e-05	35	279	TRRAP,PHF21A,ARID1B,MTA3,MCRS1,OGT,SUPT20H,KAT5,EP400,SMARCA2,KAT2A,RUVBL2,BRD8,JMJD6,NFKB1,MSL3,AEBP2,KMT5A,NSD1,ASH2L,HCFC1,CHD3,CHD4,PRMT1,ATF2,NCOR1,NCOR2,ZZZ3,GATAD2A,KDM5A,PBRM1,EHMT1,ING4,MRGBP,HDAC10
Pathway	1270434	Chromatin modifying enzymes	BioSystems: REACTOME	2.654e-09	4.995e-06	2.498e-06	2.028e-05	35	279	TRRAP,PHF21A,ARID1B,MTA3,MCRS1,OGT,SUPT20H,KAT5,EP400,SMARCA2,KAT2A,RUVBL2,BRD8,JMJD6,NFKB1,MSL3,AEBP2,KMT5A,NSD1,ASH2L,HCFC1,CHD3,CHD4,PRMT1,ATF2,NCOR1,NCOR2,ZZZ3,GATAD2A,KDM5A,PBRM1,EHMT1,ING4,MRGBP,HDAC10
Pathway	1383076	Regulation of TP53 Activity	BioSystems: REACTOME	8.195e-09	1.542e-05	5.141e-06	4.173e-05	25	162	MDM2,MDM4,PIP4K2B,KAT5,HIPK2,MAPKAPK5,BRD7,TPX2,BARD1,BRCA1,TAF1,TBP,KMT5A,CDK1,CHD3,CHD4,MAPKAP1,PPP2R5C,CSNK2A2,PRKAB1,GATAD2A,BANP,TTC5,DNA2,EHMT1
Pathway	1309106	Resolution of D-loop Structures through Holliday Junction Intermediates	BioSystems: REACTOME	7.712e-08	0.0001451	3.182e-05	0.0002583	11	35	KAT5,RAD51AP1,GEN1,SLX4,BARD1,BRCA1,EME2,EME1,DNA2,RAD51C,PALB2
Pathway	1270350	DNA Repair	BioSystems: REACTOME	8.453e-08	0.0001591	3.182e-05	0.0002583	35	319	EYA3,BAP1,FANCA,FANCE,FANCG,ABRAXAS1,MCRS1,KAT5,MSH3,TDP2,RAD51AP1,UBE2T,GEN1,SLX4,MUTYH,BARD1,BRCA1,EME2,TP53BP1,PNKP,UBE2B,UBE2V2,USP1,RCHY1,XPA,PRKDC,RNF111,EME1,RAD18,DNA2,RAD51C,RAD52,CENPS,PALB2,RIF1
Pathway	1309105	Resolution of D-Loop Structures	BioSystems: REACTOME	1.07e-07	0.0002014	3.357e-05	0.0002725	11	36	KAT5,RAD51AP1,GEN1,SLX4,BARD1,BRCA1,EME2,EME1,DNA2,RAD51C,PALB2
Pathway	377262	Fanconi anemia pathway	BioSystems: KEGG	2.146e-07	0.0004038	5.769e-05	0.0004683	13	55	FANCA,FANCE,FANCG,UBE2T,SLX4,BRCA1,EME2,USP1,EME1,TELO2,RAD51C,CENPS,PALB2
Pathway	1269712	Deadenylation-dependent mRNA decay	BioSystems: REACTOME	2.374e-06	0.004467	0.0005584	0.004533	12	57	CNOT1,CNOT2,CNOT3,CNOT4,EXOSC2,LSM6,EDC4,CNOT7,EXOSC5,DCP1B,EIF4G1,PAN3
Pathway	1268839	Mitochondrial biogenesis	BioSystems: REACTOME	8.778e-06	0.01652	0.00156	0.01266	11	54	MEF2C,MEF2D,GABPA,GABPB1,PPRC1,NRF1,CRTC1,HCFC1,ATF2,NCOR1,PRKAB1
Pathway	1269654	Transcriptional Regulation by TP53	BioSystems: REACTOME	9.482e-06	0.01785	0.00156	0.01266	34	374	PIDD1,MDM2,MDM4,PIP4K2B,KAT5,HIPK2,MAPKAPK5,BRD7,TPX2,CNOT1,BARD1,BRCA1,SURF1,TAF1,CNOT2,CNOT3,CNOT4,TBP,KMT5A,CDK1,CHD3,CHD4,CNOT7,PRMT1,MAPKAP1,ATF2,PPP2R5C,CSNK2A2,PRKAB1,GATAD2A,BANP,TTC5,DNA2,EHMT1
Pathway	M13863	MAPKinase Signaling Pathway	MSigDB C2 BIOCARTA (v6.0)	9.896e-06	0.01862	0.00156	0.01266	14	87	RPS6KB2,MEF2C,MEF2D,MAPKAPK5,MKNK1,TRADD,NFKB1,MAP4K1,HRAS,ATF2,MAPK7,IKBKB,MAPK9,MAP2K7
Pathway	1268841	Transcriptional activation of mitochondrial biogenesis	BioSystems: REACTOME	9.946e-06	0.01872	0.00156	0.01266	10	45	MEF2C,MEF2D,GABPA,GABPB1,PPRC1,NRF1,CRTC1,HCFC1,ATF2,NCOR1
Pathway	1309095	DNA Double-Strand Break Repair	BioSystems: REACTOME	1.715e-05	0.03228	0.002483	0.02016	20	169	EYA3,BAP1,ABRAXAS1,KAT5,TDP2,RAD51AP1,GEN1,SLX4,BARD1,BRCA1,EME2,TP53BP1,UBE2V2,PRKDC,EME1,DNA2,RAD51C,RAD52,PALB2,RIF1
Pathway	1268838	Organelle biogenesis and maintenance	BioSystems: REACTOME	2.352e-05	0.04426	0.003133	0.02543	31	341	MRPL10,MEF2C,MEF2D,IFT20,CEP162,CCT2,CEP63,MRPL48,CDK5RAP2,IFT122,PLK4,GABPA,GABPB1,PPRC1,SDCCAG8,NRF1,TCP1,CRTC1,CDK1,HCFC1,MTRF1L,IFT22,ATF2,NCOR1,PRKAB1,IFT46,SFI1,ERAL1,HDAC6,MRPL4,MRPS10
Pathway	1309121	Fanconi Anemia Pathway	BioSystems: REACTOME	2.497e-05	0.04699	0.003133	0.02543	9	40	FANCA,FANCE,FANCG,UBE2T,SLX4,EME2,USP1,EME1,CENPS
Pathway	1269713	Deadenylation of mRNA	BioSystems: REACTOME	4.461e-05	0.08395	0.005247	0.04259	7	25	CNOT1,CNOT2,CNOT3,CNOT4,CNOT7,EIF4G1,PAN3
Pathway	137997	Signaling events mediated by HDAC Class I	BioSystems: Pathway Interaction Database	6.337e-05	0.1193	0.007016	0.05695	11	66	STAT3,NFKB1,CHD3,CHD4,NCOR1,NCOR2,HDAC9,GATAD2A,HDAC6,SMURF1,HDAC10
Pathway	658418	Viral carcinogenesis	BioSystems: KEGG	6.932e-05	0.1305	0.007248	0.05884	21	201	MDM2,TRADD,SP100,KAT2A,STAT3,STAT5B,NFKB1,TBP,GTF2A2,ATP6V0D1,CDK1,TRAF3,CHD4,PIK3CD,HRAS,ATF2,HDAC9,JAK3,DLG1,HDAC6,HDAC10
Pathway	1309107	Resolution of D-loop Structures through Synthesis-Dependent Strand Annealing (SDSA)	BioSystems: REACTOME	7.678e-05	0.1445	0.007605	0.06174	7	27	KAT5,RAD51AP1,BARD1,BRCA1,DNA2,RAD51C,PALB2
Pathway	1383080	Regulation of TP53 Activity through Phosphorylation	BioSystems: REACTOME	9.354e-05	0.176	0.00864	0.07013	13	93	MDM2,MDM4,KAT5,HIPK2,MAPKAPK5,TPX2,BARD1,BRCA1,TAF1,TBP,CSNK2A2,PRKAB1,DNA2
Pathway	1309102	HDR through Homologous Recombination (HRR)	BioSystems: REACTOME	9.64e-05	0.1814	0.00864	0.07013	11	69	KAT5,RAD51AP1,GEN1,SLX4,BARD1,BRCA1,EME2,EME1,DNA2,RAD51C,PALB2
Pathway	83052	Phosphatidylinositol signaling system	BioSystems: KEGG	0.0001449	0.2727	0.01239	0.1006	13	97	PIP4K2B,DGKD,MTMR2,MTMR14,PIK3C2B,PIK3CD,PI4KB,PRKCB,PPIP5K1,INPP5D,DGKQ,IP6K1,PIKFYVE
Pathway	117291	RNA degradation	BioSystems: KEGG	0.0002635	0.496	0.02156	0.175	11	77	CNOT1,CNOT2,CNOT3,CNOT4,EXOSC2,LSM6,EDC4,CNOT7,EXOSC5,DCP1B,PAN3
Pathway	M8066	IL22 Soluble Receptor Signaling Pathway	MSigDB C2 BIOCARTA (v6.0)	0.0003271	0.6156	0.02561	0.2079	5	16	STAT3,STAT4,STAT5B,TYK2,JAK3
Pathway	1309100	HDR through Homologous Recombination (HR) or Single Strand Annealing (SSA)	BioSystems: REACTOME	0.0003525	0.6633	0.02561	0.2079	15	134	ABRAXAS1,KAT5,RAD51AP1,GEN1,SLX4,BARD1,BRCA1,EME2,TP53BP1,UBE2V2,EME1,DNA2,RAD51C,RAD52,PALB2
Pathway	1269649	Gene Expression	BioSystems: REACTOME	0.0003538	0.6659	0.02561	0.2079	103	1844	DDX47,MARS1,PIDD1,MDM2,MDM4,MEN1,MTA3,PIP4K2B,THOC7,KAT5,MTF2,HIPK2,TRMT1,ZNF317,MAPKAPK5,PCF11,MED15,TRIM33,SNRNP48,UTP25,DROSHA,BRD7,TPX2,EIF3J,CNOT1,MYBL1,SRSF10,BARD1,KAT2A,CPSF4,KRBA1,BRCA1,RRP36,RNPS1,SURF1,EIF2B4,AEBP2,UTP20,ZNF740,TAF1,GTPBP3,CNOT2,CNOT3,CNOT4,TBP,SMG6,KMT5A,TAF1B,TAF1A,NUP98,ZNF496,EXOSC2,GSK3B,GTF2A2,HARS2,LSM6,BRF1,GTF3C2,CDK1,SRRM2,PCBP2,CHD3,CHD4,EDC4,HNRNPH1,CNOT7,P…
Pathway	137916	Regulation of retinoblastoma protein	BioSystems: Pathway Interaction Database	0.0003882	0.7305	0.02706	0.2196	9	56	MDM2,MEF2C,TAF1,TBP,ATF2,CTBP1,MAPK9,DNMT1,AATF
Pathway	M2499	CARM1 and Regulation of the Estrogen Receptor	MSigDB C2 BIOCARTA (v6.0)	0.0004385	0.8253	0.02846	0.231	7	35	MEF2C,BRCA1,TBP,NCOR2,HDAC9,HDAC6,HDAC10
Pathway	138012	Signaling mediated by p38-alpha and p38-beta	BioSystems: Pathway Interaction Database	0.0004385	0.8253	0.02846	0.231	7	35	MEF2C,MAPKAPK5,MKNK1,GDI1,USF1,ATF2,ELK4
Pathway	1309099	Homology Directed Repair	BioSystems: REACTOME	0.0005642	1	0.03509	0.2848	15	140	ABRAXAS1,KAT5,RAD51AP1,GEN1,SLX4,BARD1,BRCA1,EME2,TP53BP1,UBE2V2,EME1,DNA2,RAD51C,RAD52,PALB2
Pathway	138067	p53 pathway	BioSystems: Pathway Interaction Database	0.0005779	1	0.03509	0.2848	9	59	MDM2,MDM4,KAT5,HIPK2,KMT5A,GSK3B,RCHY1,MAPK9,TTC5
Pathway	1269660	RNA Polymerase I Transcription Initiation	BioSystems: REACTOME	0.0006331	1	0.03561	0.2891	8	48	MTA3,KAT2A,TBP,TAF1B,TAF1A,CHD3,CHD4,GATAD2A
Pathway	P00047	PDGF signaling pathway	PantherDB	0.0006418	1	0.03561	0.2891	14	127	RPS6KB2,MKNK1,GABPA,STAT3,STAT4,STAT5B,GSK3B,PIK3CD,HRAS,USF2,MAPK7,JAK3,ARHGAP12,ELK4
Pathway	1269877	Membrane Trafficking	BioSystems: REACTOME	0.0006434	1	0.03561	0.2891	42	614	RABEPK,PICALM,ANKRD27,TRAPPC13,MIA2,STX18,AP1G1,TBC1D14,RIC1,AAK1,COPG2,SEC31A,DENND3,MADD,ARFGAP2,CCZ1,ARFGAP1,GAK,MYO5A,USE1,GDI1,FCHO1,STX5,STXBP3,AP1G2,GOLGA4,KIF13B,AP2M1,COG4,TRAPPC11,NECAP1,PRKAB1,TBC1D10C,KLC1,KIF22,LDLR,TBC1D17,PREB,OPTN,ARFRP1,TBC1D10A,PPP6R3
Pathway	1270435	HATs acetylate histones	BioSystems: REACTOME	0.0007055	1	0.03703	0.3006	15	143	TRRAP,MCRS1,OGT,SUPT20H,KAT5,EP400,KAT2A,RUVBL2,BRD8,MSL3,HCFC1,ATF2,ZZZ3,ING4,MRGBP
Pathway	1269830	Cohesin Loading onto Chromatin	BioSystems: REACTOME	0.0007082	1	0.03703	0.3006	4	11	STAG2,WAPL,PDS5A,MAU2
Pathway	1269448	NRAGE signals death through JNK	BioSystems: REACTOME	0.0008377	1	0.04155	0.3373	9	62	NET1,PREX1,FGD2,ARHGEF18,ARHGEF39,ARHGEF2,ARHGEF11,BCL2L11,AATF
Pathway	138027	Regulation of Androgen receptor activity	BioSystems: Pathway Interaction Database	0.0008389	1	0.04155	0.3373	8	50	MDM2,KAT5,SMARCA2,TRIM24,GSK3B,SENP1,RCHY1,ZMIZ2
Pathway	P00006	Apoptosis signaling pathway	PantherDB	0.0008636	1	0.04168	0.3383	12	102	BIRC2,MADD,TRADD,NFKB1,TMBIM6,PIK3CD,ATF2,PRKCB,IKBKB,MAPK9,MAP2K7,BCL2L11
Pathway	1269741	Cell Cycle	BioSystems: REACTOME	0.0008875	1	0.04176	0.339	42	624	SKA2,MDM2,MDM4,ANAPC10,ABRAXAS1,KAT5,MSH5,CEP63,TPX2,CDK5RAP2,PLK4,STAG2,WAPL,SDCCAG8,BARD1,RUVBL2,NCAPG,BRCA1,PDS5A,ANAPC16,KMT5A,SYNE1,NUP98,MAU2,CDK1,CDC6,TP53BP1,ORC3,POLA2,MIS12,UBE2V2,GORASP2,PPP2R5C,CSNK2A2,PRKCB,PSMB9,PSMD5,SFI1,DNA2,RAD51C,CENPS,OPTN
Pathway	PW:0000209	JAK-STAT signaling	Pathway Ontology	0.0009352	1	0.04191	0.3402	6	29	STAT3,STAT4,STAT5B,SOCS6,TYK2,JAK3
Pathway	137959	BARD1 signaling events	BioSystems: Pathway Interaction Database	0.0009352	1	0.04191	0.3402	6	29	FANCA,FANCE,FANCG,BARD1,BRCA1,PRKDC
Pathway	1383082	Regulation of TP53 Activity through Methylation	BioSystems: REACTOME	0.001015	1	0.04363	0.3542	5	20	MDM2,MDM4,KMT5A,TTC5,EHMT1
Pathway	M862	p38 MAPK Signaling Pathway	MSigDB C2 BIOCARTA (v6.0)	0.00102	1	0.04363	0.3542	7	40	MEF2C,MEF2D,MAPKAPK5,MKNK1,TRADD,HRAS,ATF2
Pathway	138061	CD40/CD40L signaling	BioSystems: Pathway Interaction Database	0.001129	1	0.04724	0.3834	6	30	BIRC2,TDP2,NFKB1,TRAF3,MAPK9,JAK3
Pathway	1496831	Mitophagy - animal	BioSystems: KEGG	0.001185	1	0.04756	0.3861	9	65	TFE3,HRAS,CSNK2A2,MAPK9,PGAM5,FIS1,TBC1D17,OPTN,NBR1
Pathway	83046	Homologous recombination	BioSystems: KEGG	0.001188	1	0.04756	0.3861	7	41	ABRAXAS1,BARD1,BRCA1,EME1,RAD51C,RAD52,PALB2

## Sheet: Toppgene_GO_DE_WT_only
Category	ID	Name	Source	p-value	q-value Bonferroni	q-value FDR B&H	q-value FDR B&Y	Hit Count in Query List	Hit Count in Genome	Hit in Query List
GO: Molecular Function	GO:0019900	kinase binding		7.941e-06	0.009592	0.007217	0.05538	52	926	ABL1,ESR1,TMEM173,ACVRL1,PIK3IP1,KIDINS220,STRADA,PKD1,JAKMIP1,TRIB2,CIB1,FNTA,POLA1,PIK3R3,XBP1,HDAC7,PPP2R5A,PIK3R6,MTCP1,PKIB,PRKCD,PRKCE,IRS2,ATP1A1,PRLR,SREBF1,ITGB2,NOD2,AURKA,NEFH,PTPN1,PER3,PTPRJ,NFATC1,ARHGEF7,DBF4,MAPRE2,MVP,GCN1,DVL2,NR4A3,PRC1,TESK1,PRR7,TGFB1,TGIF1,MIDN,LIPE,SPRED1,HCLS1,TP53,INKA1
GO: Molecular Function	GO:0015631	tubulin binding		1.521e-05	0.01837	0.007217	0.05538	28	388	ABL1,STRBP,SAXO2,KIF3B,NDRG1,SUN2,JAKMIP1,CNN3,VBP1,SPEF1,FNTA,BIRC5,CEP57,BCAS3,CKAP5,NUF2,NEFH,KIF19,MAPRE2,KLC1,KNL1,PRC1,KATNA1,TERF1,ECT2,OGG1,RGS2,SMC3
GO: Molecular Function	GO:0008017	microtubule binding		1.792e-05	0.02165	0.007217	0.05538	23	288	ABL1,STRBP,SAXO2,KIF3B,NDRG1,SUN2,JAKMIP1,CNN3,SPEF1,FNTA,BIRC5,CEP57,CKAP5,NUF2,NEFH,KIF19,MAPRE2,KNL1,PRC1,KATNA1,TERF1,ECT2,OGG1
GO: Molecular Function	GO:0016772	transferase activity, transferring phosphorus-containing groups		3.601e-05	0.0435	0.0105	0.08058	85	1859	PI4K2B,ABL1,RPS6KA5,MATK,TSC1,AK9,ACVRL1,PFKP,HNRNPA2B1,ADCY3,PGM1,PIK3IP1,ADORA2A,KIDINS220,SERINC1,STRADA,PKD1,PIP5KL1,HRAS,UAP1L1,IQGAP3,TRIB2,CIB1,POLA1,POLD2,PIK3R3,HIPK2,AIDA,POLR3F,VAC14,CRLS1,PPP2R5A,PPP2R5D,PIK3R6,MTCP1,NEK8,PKIB,PRKCD,PRKCE,IRS2,PRLR,MVK,NUP50,RASSF2,NADK2,STK26,RIOK3,PGM2L1,BCR,PRAG1,ZEB2,ITPKB,NOD2,AURKA,PTPN1,FBXO4,PTPRJ,DBF4,DMPK,MVP,GCN1,FOXK1,KALRN,CAMK2A,ADCK1,MK…
GO: Molecular Function	GO:0016301	kinase activity		4.346e-05	0.0525	0.0105	0.08058	76	1621	PI4K2B,ABL1,RPS6KA5,MATK,TSC1,AK9,ACVRL1,PFKP,ADCY3,PGM1,PIK3IP1,ADORA2A,KIDINS220,STRADA,PKD1,PIP5KL1,HRAS,IQGAP3,TRIB2,CIB1,PIK3R3,HIPK2,AIDA,VAC14,PPP2R5A,PPP2R5D,PIK3R6,MTCP1,NEK8,PKIB,PRKCD,PRKCE,IRS2,PRLR,MVK,NUP50,RASSF2,NADK2,STK26,RIOK3,PGM2L1,BCR,PRAG1,ZEB2,ITPKB,NOD2,AURKA,PTPN1,PTPRJ,DBF4,DMPK,MVP,GCN1,FOXK1,KALRN,CAMK2A,ADCK1,MKNK2,DVL2,TLR9,PIP5K1C,ECT2,TESK1,RGS2,RGS3,NUAK2,TGFB1,L…
GO: Molecular Function	GO:0019901	protein kinase binding		8.009e-05	0.09675	0.01613	0.1238	45	832	ABL1,ESR1,TMEM173,ACVRL1,KIDINS220,STRADA,PKD1,TRIB2,CIB1,FNTA,POLA1,XBP1,HDAC7,MTCP1,PKIB,PRKCD,PRKCE,IRS2,ATP1A1,PRLR,SREBF1,ITGB2,NOD2,AURKA,NEFH,PTPN1,PTPRJ,NFATC1,ARHGEF7,DBF4,MAPRE2,MVP,GCN1,DVL2,NR4A3,PRC1,TESK1,PRR7,TGFB1,TGIF1,LIPE,SPRED1,HCLS1,TP53,INKA1
GO: Molecular Function	GO:0016773	phosphotransferase activity, alcohol group as acceptor		0.0001732	0.2093	0.02989	0.2294	67	1444	PI4K2B,ABL1,RPS6KA5,MATK,TSC1,ACVRL1,PFKP,ADCY3,ADORA2A,KIDINS220,STRADA,PKD1,PIP5KL1,HRAS,IQGAP3,TRIB2,CIB1,PIK3R3,HIPK2,AIDA,PPP2R5A,PPP2R5D,PIK3R6,MTCP1,NEK8,PKIB,PRKCD,PRKCE,PRLR,MVK,RASSF2,NADK2,STK26,RIOK3,PGM2L1,BCR,PRAG1,ZEB2,ITPKB,NOD2,AURKA,PTPN1,PTPRJ,DBF4,DMPK,MVP,GCN1,FOXK1,KALRN,CAMK2A,ADCK1,MKNK2,DVL2,TLR9,PIP5K1C,ECT2,TESK1,RGS2,RGS3,NUAK2,TGFB1,LIMK1,MIDN,SPRED1,TNK2,TNF,INKA1
GO: Molecular Function	GO:0032559	adenyl ribonucleotide binding		0.0002969	0.3587	0.03959	0.3038	70	1555	PI4K2B,AARS1,ABL1,RPS6KA5,MATK,SPO11,CHD1,AK9,TMEM173,ACVRL1,PFKP,ADCY3,UBE2D2,KIF3B,ATP8A1,UBE2G1,UBE2G2,CLCN5,CLCN7,STRADA,PIP5KL1,HFM1,TRIB2,MTHFD1L,HIPK2,APRT,ABCG1,NLRP10,NEK8,MYO1F,PRKCD,PRKCE,DHX32,ATP1A1,MVK,ACSL5,ATP5F1B,NADK2,STK26,PSMC2,PSMC6,RIOK3,DARS1,SMC5,BCR,PRAG1,ITPKB,NOD2,AURKA,KIF19,UBE2S,ITM2C,DMPK,DDX24,TAP1,KALRN,DYNC2H1,CAMK2A,ADCK1,MKNK2,KATNA1,PIP5K1C,TESK1,NUAK2,LIMK1,S…
GO: Molecular Function	GO:0030554	adenyl nucleotide binding		0.0003626	0.4381	0.03959	0.3038	70	1566	PI4K2B,AARS1,ABL1,RPS6KA5,MATK,SPO11,CHD1,AK9,TMEM173,ACVRL1,PFKP,ADCY3,UBE2D2,KIF3B,ATP8A1,UBE2G1,UBE2G2,CLCN5,CLCN7,STRADA,PIP5KL1,HFM1,TRIB2,MTHFD1L,HIPK2,APRT,ABCG1,NLRP10,NEK8,MYO1F,PRKCD,PRKCE,DHX32,ATP1A1,MVK,ACSL5,ATP5F1B,NADK2,STK26,PSMC2,PSMC6,RIOK3,DARS1,SMC5,BCR,PRAG1,ITPKB,NOD2,AURKA,KIF19,UBE2S,ITM2C,DMPK,DDX24,TAP1,KALRN,DYNC2H1,CAMK2A,ADCK1,MKNK2,KATNA1,PIP5K1C,TESK1,NUAK2,LIMK1,S…
GO: Molecular Function	GO:0005524	ATP binding		0.0003791	0.4579	0.03959	0.3038	67	1485	PI4K2B,AARS1,ABL1,RPS6KA5,MATK,SPO11,CHD1,AK9,ACVRL1,PFKP,ADCY3,UBE2D2,KIF3B,ATP8A1,UBE2G1,UBE2G2,CLCN5,CLCN7,STRADA,PIP5KL1,HFM1,TRIB2,MTHFD1L,HIPK2,ABCG1,NLRP10,NEK8,MYO1F,PRKCD,PRKCE,DHX32,ATP1A1,MVK,ACSL5,ATP5F1B,NADK2,STK26,PSMC2,PSMC6,RIOK3,DARS1,SMC5,BCR,PRAG1,ITPKB,NOD2,AURKA,KIF19,UBE2S,ITM2C,DMPK,DDX24,TAP1,KALRN,DYNC2H1,CAMK2A,ADCK1,MKNK2,KATNA1,PIP5K1C,TESK1,NUAK2,LIMK1,SMC3,TNK2,MMAB…
GO: Molecular Function	GO:0016818	hydrolase activity, acting on acid anhydrides, in phosphorus-containing anhydrides		0.0003933	0.4751	0.03959	0.3038	67	1487	TRPM2,DNAJC27,TSC1,CHD1,ACYP1,CHML,RSU1,KIF3B,ATP8A1,HRAS,HFM1,DCTPP1,IQGAP3,CNN3,RASAL1,PCYOX1,FNIP2,PLXNA3,RRAS2,DENND1A,ABCG1,NLRP10,MYO1F,DHX32,ATP1A1,ARHGAP18,RAB21,ATP5F1B,ATP5PB,NUP50,ATP5PF,BCAS3,PSMC2,PSMC6,RGS9,PLXND1,BCR,BNIP2,TBC1D4,RAB24,GNG12,GBP5,ARHGEF7,KIF19,MAPRE2,DDX24,TAP1,KLC1,CPEB2,RAP1GDS1,GOPC,KALRN,DYNC2H1,DVL2,RDX,DYNLT3,TLR9,KATNA1,ECT2,RGS2,RGS3,NUDT4,SMC3,ENTPD5,TNK2,…
GO: Molecular Function	GO:0016817	hydrolase activity, acting on acid anhydrides		0.0003933	0.4751	0.03959	0.3038	67	1487	TRPM2,DNAJC27,TSC1,CHD1,ACYP1,CHML,RSU1,KIF3B,ATP8A1,HRAS,HFM1,DCTPP1,IQGAP3,CNN3,RASAL1,PCYOX1,FNIP2,PLXNA3,RRAS2,DENND1A,ABCG1,NLRP10,MYO1F,DHX32,ATP1A1,ARHGAP18,RAB21,ATP5F1B,ATP5PB,NUP50,ATP5PF,BCAS3,PSMC2,PSMC6,RGS9,PLXND1,BCR,BNIP2,TBC1D4,RAB24,GNG12,GBP5,ARHGEF7,KIF19,MAPRE2,DDX24,TAP1,KLC1,CPEB2,RAP1GDS1,GOPC,KALRN,DYNC2H1,DVL2,RDX,DYNLT3,TLR9,KATNA1,ECT2,RGS2,RGS3,NUDT4,SMC3,ENTPD5,TNK2,…
GO: Molecular Function	GO:0017076	purine nucleotide binding		0.0004833	0.5838	0.04491	0.3447	83	1951	PI4K2B,AARS1,ABL1,RPS6KA5,MATK,SPO11,DNAJC27,CHD1,AK9,TMEM173,ACVRL1,PFKP,CHML,ADCY3,UBE2D2,KIF3B,ATP8A1,UBE2G1,UBE2G2,CLCN5,CLCN7,STRADA,PIP5KL1,HRAS,HFM1,RRAS2,TRIB2,POLA1,MTHFD1L,HIPK2,APRT,ABCG1,NLRP10,NEK8,MYO1F,PRKCD,PRKCE,DHX32,ATP1A1,RAB21,MVK,ACSL5,ATP5F1B,NADK2,STK26,PSMC2,PSMC6,RIOK3,DARS1,SMC5,BCR,PRAG1,ARL5A,ITPKB,NOD2,AURKA,RAB24,GBP5,ARHGEF7,KIF19,UBE2S,ITM2C,DMPK,DDX24,TAP1,KALRN,…
GO: Biological Process	GO:0045321	leukocyte activation		5.001e-08	0.000318	0.000318	0.002969	75	1386	ABL1,TRPM2,TSC1,PFDN1,TMEM173,PGM1,ADORA2A,ATP8A1,NDRG1,HPS1,ZC3H12D,BIN2,SELL,KCNAB2,XBP1,ID2,POU2F2,APRT,HDAC7,LY6D,ZBTB32,PIK3R6,PLEKHO2,SLPI,MYO1F,ULBP1,PRKCD,PRKCE,FTL,IRS2,PRLR,TMEM63A,IRF2BP2,TNFSF9,INPP5D,ACTR10,PSMB1,PSMB7,SRF,PSMC2,IRF1,TNFRSF18,PSMD13,BCR,ITGB2,STAT5B,ITPKB,NOD2,BLOC1S6,NEU1,RAB24,PTPRJ,NFATC1,MVP,DTX1,NR4A3,HS1BP3,ZMIZ1,TLR9,COTL1,COMMD3,PRR7,TGFB1,TIGIT,CD36,CD37,PAF…
GO: Biological Process	GO:0051091	positive regulation of DNA-binding transcription factor activity		3.112e-07	0.001979	0.0006838	0.006383	41	608	ABL1,RPS6KA5,SHISA5,ESR1,SAV1,TMEM173,CIB1,LITAF,HIPK2,HDAC7,PPM1A,PPARGC1B,PRKCE,TRAF3IP2,RASSF2,PSMB1,PSMB7,SRF,PSMC2,PSMC6,IRF1,RIOK3,PSMD4,PSMD13,ITGB2,NOD2,BUD31,TRIM8,TRAPPC9,CAMK2A,DVL2,CRTC1,TLR9,ECT2,TGFB1,GTF2A2,CD36,TNF,PSMD14,HCLS1,LRRFIP2
GO: Biological Process	GO:0001775	cell activation		3.226e-07	0.002051	0.0006838	0.006383	79	1559	ABL1,TRPM2,TSC1,PFDN1,TMEM173,ACVRL1,PGM1,ADORA2A,ATP8A1,NDRG1,HPS1,ZC3H12D,BIN2,SELL,KCNAB2,XBP1,ID2,POU2F2,APRT,HDAC7,LY6D,ZBTB32,PIK3R6,PLEKHO2,SLPI,MYO1F,ULBP1,PRKCD,PRKCE,FTL,IRS2,PRLR,TMEM63A,IRF2BP2,TNFSF9,INPP5D,ACTR10,PSMB1,PSMB7,SRF,PSMC2,IRF1,TNFRSF18,PSMD13,BCR,ITGB2,STAT5B,ITPKB,ITPR2,NOD2,BLOC1S6,NEU1,RAB24,PTPRJ,NFATC1,MVP,DTX1,NR4A3,HS1BP3,ZMIZ1,TLR9,PIP5K1C,COTL1,COMMD3,PRR7,TGFB…
GO: Biological Process	GO:0031146	SCF-dependent proteasomal ubiquitin-dependent protein catabolic process		5.323e-07	0.003385	0.0008463	0.0079	14	96	FBXL22,FBXL18,CUL4A,CUL2,FBXW4,PSMB1,PSMB7,PSMC2,PSMC6,PSMD4,PSMD13,FBXO9,FBXO4,PSMD14
GO: Biological Process	GO:0051130	positive regulation of cellular component organization		7.399e-07	0.004705	0.000941	0.008785	70	1351	ABL1,RPS6KA5,ESR1,SERPINF1,TSC1,HNRNPA2B1,AP2M1,KIDINS220,ATP8A1,HRAS,FLRT1,ANAPC5,SDC1,RASAL1,CREB3L2,FNIP2,CUL4A,PLXNA3,ANKFY1,CIB1,CARMIL1,BMF,XBP1,FUZ,BIRC5,PPP2R5D,PKIB,PRKCD,PRKCE,RAB21,CCP110,BCAS3,DLGAP5,SREBF1,SRF,PSMC2,PSMC6,PLXND1,SMC5,NPHP4,ZEB2,ARID5A,AURKA,NEU1,FBXO4,PTPRJ,GBP5,ARHGEF7,HPS4,SGO2,DMD,MAPRE2,NEDD4L,KALRN,L1CAM,DVL2,CRTC1,COLGALT1,TERF1,TESK1,RGS2,TGFB1,LIMK1,SH3GLB1,L…
GO: Biological Process	GO:0051090	regulation of DNA-binding transcription factor activity		1.658e-06	0.01054	0.001757	0.01641	46	768	ABL1,RPS6KA5,SHISA5,ESR1,SAV1,TMEM173,PKD1,SPOP,TRIB2,CIB1,LITAF,HIPK2,ID2,HDAC7,PPM1A,PPARGC1B,PRKCE,TRAF3IP2,RASSF2,PSMB1,PSMB7,SRF,PSMC2,PSMC6,IRF1,RIOK3,PSMD4,PSMD13,ITGB2,NOD2,BUD31,TRIM8,TRAPPC9,CAMK2A,DVL2,CRTC1,TLR9,ECT2,TGFB1,GTF2A2,SIGIRR,CD36,TNF,PSMD14,HCLS1,LRRFIP2
GO: Biological Process	GO:0140014	mitotic nuclear division		2.61e-06	0.0166	0.001844	0.01722	58	1083	ABL1,ESR1,JADE1,KIF3B,FBXL18,SUN2,ZC3H12D,PKD1,HRAS,ANAPC5,ANAPC7,IQGAP3,CUL4A,CUL2,CIB1,POLA1,ID2,BIRC5,SYF2,LARP7,PPP6C,INTS13,ZNF830,CEP57,CCP110,DIS3L2,PPP2R2D,PSMB1,DLGAP5,PSMB7,CKAP5,PSMC2,PSMC6,PSMD4,NUF2,PSMD13,SMC5,STAT5B,AURKA,NFATC1,NFE2L1,DBF4,TIPIN,UBE2S,CAMK2A,RDX,DYNLT3,PRC1,TERF1,ECT2,REEP3,TGFB1,SMC3,CNEP1R1,ZFYVE26,TNF,PSMD14,TP53
GO: Biological Process	GO:1903047	mitotic cell cycle process		2.61e-06	0.0166	0.001844	0.01722	58	1083	ABL1,ESR1,JADE1,KIF3B,FBXL18,SUN2,ZC3H12D,PKD1,HRAS,ANAPC5,ANAPC7,IQGAP3,CUL4A,CUL2,CIB1,POLA1,ID2,BIRC5,SYF2,LARP7,PPP6C,INTS13,ZNF830,CEP57,CCP110,DIS3L2,PPP2R2D,PSMB1,DLGAP5,PSMB7,CKAP5,PSMC2,PSMC6,PSMD4,NUF2,PSMD13,SMC5,STAT5B,AURKA,NFATC1,NFE2L1,DBF4,TIPIN,UBE2S,CAMK2A,RDX,DYNLT3,PRC1,TERF1,ECT2,REEP3,TGFB1,SMC3,CNEP1R1,ZFYVE26,TNF,PSMD14,TP53
GO: Biological Process	GO:0000278	mitotic cell cycle		2.61e-06	0.0166	0.001844	0.01722	58	1083	ABL1,ESR1,JADE1,KIF3B,FBXL18,SUN2,ZC3H12D,PKD1,HRAS,ANAPC5,ANAPC7,IQGAP3,CUL4A,CUL2,CIB1,POLA1,ID2,BIRC5,SYF2,LARP7,PPP6C,INTS13,ZNF830,CEP57,CCP110,DIS3L2,PPP2R2D,PSMB1,DLGAP5,PSMB7,CKAP5,PSMC2,PSMC6,PSMD4,NUF2,PSMD13,SMC5,STAT5B,AURKA,NFATC1,NFE2L1,DBF4,TIPIN,UBE2S,CAMK2A,RDX,DYNLT3,PRC1,TERF1,ECT2,REEP3,TGFB1,SMC3,CNEP1R1,ZFYVE26,TNF,PSMD14,TP53
GO: Biological Process	GO:0030097	hemopoiesis		3.717e-06	0.02363	0.002363	0.02206	55	1018	ACP6,ABL1,TRPM2,TSC1,CUL4A,FLI1,ZFAT,CIB1,KCNAB2,HIPK2,XBP1,ID2,POU2F2,HDAC7,TIPARP,LY6D,PPARGC1B,ZBTB32,PIK3R6,HES5,IRF2BP2,TNFSF9,RASSF2,INPP5D,PSMB1,PSMB7,SRF,PSMC2,PSMC6,IRF1,PSMD4,TNFRSF18,PSMD13,BCR,STAT5B,ITPKB,PTPRJ,NFATC1,ARHGEF7,NFE2L1,TCEA1,DTX1,MKNK2,NR4A3,HS1BP3,ZMIZ1,TLR9,PRR7,TGFB1,TNF,LYL1,PSMD14,CLCF1,HCLS1,TP53
GO: Biological Process	GO:0002274	myeloid leukocyte activation		6.068e-06	0.03859	0.003508	0.03275	41	684	TRPM2,TMEM173,PGM1,ATP8A1,NDRG1,BIN2,SELL,KCNAB2,APRT,PLEKHO2,SLPI,MYO1F,ULBP1,PRKCD,PRKCE,FTL,TMEM63A,TNFSF9,ACTR10,PSMB1,PSMB7,PSMC2,PSMD13,BCR,ITGB2,NEU1,RAB24,PTPRJ,MVP,NR4A3,TLR9,COTL1,COMMD3,TGFB1,CD36,CD37,PAFAH1B2,TNF,TNFRSF1B,RAB37,PSMD14
GO: Biological Process	GO:0000280	nuclear division		7.889e-06	0.05017	0.004181	0.03902	63	1256	ABL1,ESR1,SPO11,JADE1,KIF3B,FBXL18,SUN2,ZC3H12D,PKD1,HRAS,TERB1,HFM1,ANAPC5,ANAPC7,IQGAP3,CUL4A,CUL2,CIB1,POLA1,ID2,BIRC5,SYF2,LARP7,PPP6C,INTS13,ZNF830,CEP57,CCP110,DIS3L2,PPP2R2D,PSMB1,DLGAP5,PSMB7,CKAP5,PSMC2,PSMC6,PSMD4,NUF2,PSMD13,SMC5,STAT5B,AURKA,RSPH1,NFATC1,NFE2L1,DBF4,TIPIN,UBE2S,SGO2,CAMK2A,RDX,DYNLT3,PRC1,TERF1,ECT2,REEP3,TGFB1,SMC3,CNEP1R1,ZFYVE26,TNF,PSMD14,TP53
GO: Biological Process	GO:0002831	regulation of response to biotic stimulus		1.046e-05	0.0665	0.004203	0.03923	35	556	RPS6KA5,ESR1,TMEM173,UBE2D2,HRAS,POLR3F,NLRP10,PIK3R6,MYO1F,ULBP1,PRKCD,PRKCE,TRAF3IP2,PSMB1,PSMB7,PSMC2,PSMC6,IRF1,RIOK3,PSMD4,PSMD13,ITGB2,STAT5B,NOD2,PTPN1,GBP5,TAP1,TLR9,NMI,SIGIRR,CD36,CD37,TNF,PSMD14,LRRFIP2
GO: Biological Process	GO:0061418	regulation of transcription from RNA polymerase II promoter in response to hypoxia		1.076e-05	0.0684	0.004203	0.03923	11	77	CUL2,PSMB1,PSMB7,PSMC2,PSMC6,PSMD4,PSMD13,ELOC,HIF3A,PSMD14,TP53
GO: Biological Process	GO:0043312	neutrophil degranulation		1.11e-05	0.0706	0.004203	0.03923	32	488	TRPM2,TMEM173,PGM1,ATP8A1,BIN2,SELL,KCNAB2,APRT,PLEKHO2,SLPI,MYO1F,PRKCD,FTL,TMEM63A,ACTR10,PSMB1,PSMB7,PSMC2,PSMD13,BCR,ITGB2,NEU1,RAB24,PTPRJ,MVP,COTL1,COMMD3,CD36,PAFAH1B2,TNFRSF1B,RAB37,PSMD14
GO: Biological Process	GO:0000209	protein polyubiquitination		1.2e-05	0.0763	0.004203	0.03923	24	314	UBE2D2,FBXL22,FBXL18,UBE2G1,UBE2G2,ANAPC5,ANAPC7,FBXW4,PSMB1,PSMB7,PSMC2,PSMC6,PSMD4,PSMD13,NOD2,FBXO9,FBXO4,NFE2L1,UBE2S,MARCHF1,NEDD4L,NMI,RNF146,PSMD14
GO: Biological Process	GO:0007049	cell cycle		1.212e-05	0.07709	0.004203	0.03923	88	1971	ABL1,ESR1,CD2AP,SPO11,TSC1,JADE1,KIF3B,FBXL18,STRADA,SUN2,ZC3H12D,PKD1,HRAS,TERB1,HFM1,ANAPC5,ANAPC7,IQGAP3,CUL4A,CUL2,CIB1,FNTA,POLA1,POLD2,HIPK2,ID2,BIRC5,BRCC3,SYF2,PPM1A,LARP7,PPP6C,INTS13,PRKCD,PRKCE,ZNF830,CEP57,CCP110,DIS3L2,PPP2R2D,RASSF2,PSMB1,DLGAP5,PSMB7,CKAP5,PSMC2,PSMC6,IRF1,PSMD4,NUF2,PSMD13,SMC5,BCR,STAT5B,AURKA,BNIP2,FBXO4,RSPH1,NFATC1,APEX2,CDC123,NFE2L1,DBF4,TIPIN,DHCR24,UBE2S,S…
GO: Biological Process	GO:0048285	organelle fission		1.228e-05	0.07809	0.004203	0.03923	64	1301	ABL1,ESR1,SPO11,JADE1,KIF3B,FBXL18,SUN2,ZC3H12D,PKD1,HRAS,TERB1,HFM1,ANAPC5,ANAPC7,IQGAP3,CUL4A,CUL2,CIB1,POLA1,ID2,BIRC5,SYF2,LARP7,PPP6C,INTS13,ZNF830,CEP57,CCP110,DIS3L2,PPP2R2D,PSMB1,DLGAP5,PSMB7,CKAP5,PSMC2,PSMC6,PSMD4,NUF2,PSMD13,SMC5,STAT5B,AURKA,RSPH1,NFATC1,NFE2L1,DBF4,TIPIN,UBE2S,SGO2,CAMK2A,RDX,DYNLT3,PRC1,TERF1,ECT2,REEP3,MTFR1L,TGFB1,SMC3,CNEP1R1,ZFYVE26,TNF,PSMD14,TP53
GO: Biological Process	GO:0002283	neutrophil activation involved in immune response		1.256e-05	0.07985	0.004203	0.03923	32	491	TRPM2,TMEM173,PGM1,ATP8A1,BIN2,SELL,KCNAB2,APRT,PLEKHO2,SLPI,MYO1F,PRKCD,FTL,TMEM63A,ACTR10,PSMB1,PSMB7,PSMC2,PSMD13,BCR,ITGB2,NEU1,RAB24,PTPRJ,MVP,COTL1,COMMD3,CD36,PAFAH1B2,TNFRSF1B,RAB37,PSMD14
GO: Biological Process	GO:0048534	hematopoietic or lymphoid organ development		1.37e-05	0.08714	0.004357	0.04067	55	1065	ACP6,ABL1,TRPM2,TSC1,CUL4A,FLI1,ZFAT,CIB1,KCNAB2,HIPK2,XBP1,ID2,POU2F2,HDAC7,TIPARP,LY6D,PPARGC1B,ZBTB32,PIK3R6,HES5,IRF2BP2,TNFSF9,RASSF2,INPP5D,PSMB1,PSMB7,SRF,PSMC2,PSMC6,IRF1,PSMD4,TNFRSF18,PSMD13,BCR,STAT5B,ITPKB,PTPRJ,NFATC1,ARHGEF7,NFE2L1,TCEA1,DTX1,MKNK2,NR4A3,HS1BP3,ZMIZ1,TLR9,PRR7,TGFB1,TNF,LYL1,PSMD14,CLCF1,HCLS1,TP53
GO: Biological Process	GO:0045088	regulation of innate immune response		1.668e-05	0.1061	0.004998	0.04666	31	475	RPS6KA5,ESR1,TMEM173,UBE2D2,HRAS,POLR3F,PIK3R6,MYO1F,ULBP1,PRKCD,PRKCE,PSMB1,PSMB7,PSMC2,PSMC6,IRF1,RIOK3,PSMD4,PSMD13,ITGB2,STAT5B,NOD2,PTPN1,GBP5,TAP1,TLR9,NMI,CD36,TNF,PSMD14,LRRFIP2
GO: Biological Process	GO:0090087	regulation of peptide transport		1.788e-05	0.1137	0.004998	0.04666	47	867	ABL1,CD2AP,TRPM2,DNAJC27,ADORA2A,UBE2G2,HRAS,CIB1,ICA1,XBP1,BIRC5,PPM1A,ABCG1,NLRP10,PRKCD,PRKCE,IRS2,GABBR1,BCAS3,SREBF1,ITGB2,ARID5A,ITPR2,NOD2,PTPN1,IL1R2,ARHGEF7,HPS4,CACNA1E,GOPC,RHBDF2,KALRN,TLR9,PIP5K1C,ECT2,TGFB1,MIDN,SH3GLB1,LMAN1,CD36,TNF,TNFRSF1B,CLCF1,PCK2,HCLS1,TP53,LRRFIP2
GO: Biological Process	GO:0044770	cell cycle phase transition		1.864e-05	0.1185	0.004998	0.04666	39	668	JADE1,FBXL18,ZC3H12D,PKD1,ANAPC5,ANAPC7,IQGAP3,CUL4A,CUL2,POLA1,ID2,BIRC5,BRCC3,SYF2,LARP7,PPP6C,ZNF830,CEP57,CCP110,PPP2R2D,PSMB1,DLGAP5,PSMB7,CKAP5,PSMC2,PSMC6,PSMD4,PSMD13,AURKA,NFATC1,DBF4,TIPIN,UBE2S,CAMK2A,RDX,TERF1,TGFB1,PSMD14,TP53
GO: Biological Process	GO:0042119	neutrophil activation		1.951e-05	0.1241	0.004998	0.04666	32	502	TRPM2,TMEM173,PGM1,ATP8A1,BIN2,SELL,KCNAB2,APRT,PLEKHO2,SLPI,MYO1F,PRKCD,FTL,TMEM63A,ACTR10,PSMB1,PSMB7,PSMC2,PSMD13,BCR,ITGB2,NEU1,RAB24,PTPRJ,MVP,COTL1,COMMD3,CD36,PAFAH1B2,TNFRSF1B,RAB37,PSMD14
GO: Biological Process	GO:0031145	anaphase-promoting complex-dependent catabolic process		1.984e-05	0.1261	0.004998	0.04666	11	82	ANAPC5,ANAPC7,PSMB1,PSMB7,PSMC2,PSMC6,PSMD4,PSMD13,AURKA,UBE2S,PSMD14
GO: Biological Process	GO:0044772	mitotic cell cycle phase transition		2.044e-05	0.13	0.004998	0.04666	37	622	JADE1,FBXL18,ZC3H12D,PKD1,ANAPC5,ANAPC7,IQGAP3,CUL4A,CUL2,POLA1,ID2,BIRC5,SYF2,LARP7,PPP6C,ZNF830,CEP57,CCP110,PPP2R2D,PSMB1,DLGAP5,PSMB7,CKAP5,PSMC2,PSMC6,PSMD4,PSMD13,AURKA,NFATC1,DBF4,UBE2S,CAMK2A,RDX,TERF1,TGFB1,PSMD14,TP53
GO: Biological Process	GO:0051254	positive regulation of RNA metabolic process		2.167e-05	0.1378	0.005001	0.04668	82	1829	ABL1,RPS6KA5,ESR1,ETV4,TMEM173,JADE1,ACVRL1,HMX2,PHB,GLMP,ZC3H12D,PKD1,HRAS,TRA2A,FTO,SETD3,CREB3L2,FLI1,ZFAT,LITAF,HIPK2,XBP1,ID2,POU2F2,ELOF1,PPM1A,DNAJC2,HABP4,PPARGC1B,PPP2R5D,SCAP,PUS1,SMARCE1,ZNF76,SSBP4,HES5,RAI1,IRF2BP2,KDM3A,SOX12,EAF2,BCAS3,DLGAP5,SREBF1,SRF,PSMC2,PSMC6,IRF1,PLXND1,ZEB2,ARID5A,STAT4,STAT5B,NOD2,BCL2L12,NFATC1,NFIA,NFE2L1,BHLHA15,BUD31,GCN1,FOXK1,TCEA1,ELOC,DTX1,DVL2,CRT…
GO: Biological Process	GO:0022402	cell cycle process		2.237e-05	0.1423	0.005001	0.04668	75	1632	ABL1,ESR1,SPO11,JADE1,KIF3B,FBXL18,STRADA,SUN2,ZC3H12D,PKD1,HRAS,TERB1,HFM1,ANAPC5,ANAPC7,IQGAP3,CUL4A,CUL2,CIB1,POLA1,POLD2,ID2,BIRC5,BRCC3,SYF2,PPM1A,LARP7,PPP6C,INTS13,PRKCE,ZNF830,CEP57,CCP110,DIS3L2,PPP2R2D,PSMB1,DLGAP5,PSMB7,CKAP5,PSMC2,PSMC6,IRF1,PSMD4,NUF2,PSMD13,SMC5,STAT5B,AURKA,BNIP2,RSPH1,NFATC1,CDC123,NFE2L1,DBF4,TIPIN,DHCR24,UBE2S,SGO2,MAPRE2,KNL1,CAMK2A,RDX,DYNLT3,PRC1,TERF1,ECT2,R…
GO: Biological Process	GO:0002446	neutrophil mediated immunity		2.281e-05	0.145	0.005001	0.04668	32	506	TRPM2,TMEM173,PGM1,ATP8A1,BIN2,SELL,KCNAB2,APRT,PLEKHO2,SLPI,MYO1F,PRKCD,FTL,TMEM63A,ACTR10,PSMB1,PSMB7,PSMC2,PSMD13,BCR,ITGB2,NEU1,RAB24,PTPRJ,MVP,COTL1,COMMD3,CD36,PAFAH1B2,TNFRSF1B,RAB37,PSMD14
GO: Biological Process	GO:0036230	granulocyte activation		2.464e-05	0.1567	0.005222	0.04875	32	508	TRPM2,TMEM173,PGM1,ATP8A1,BIN2,SELL,KCNAB2,APRT,PLEKHO2,SLPI,MYO1F,PRKCD,FTL,TMEM63A,ACTR10,PSMB1,PSMB7,PSMC2,PSMD13,BCR,ITGB2,NEU1,RAB24,PTPRJ,MVP,COTL1,COMMD3,CD36,PAFAH1B2,TNFRSF1B,RAB37,PSMD14
GO: Biological Process	GO:0002275	myeloid cell activation involved in immune response		2.63e-05	0.1672	0.005394	0.05035	34	557	TRPM2,TMEM173,PGM1,ATP8A1,BIN2,SELL,KCNAB2,APRT,PLEKHO2,SLPI,MYO1F,PRKCD,PRKCE,FTL,TMEM63A,ACTR10,PSMB1,PSMB7,PSMC2,PSMD13,BCR,ITGB2,NEU1,RAB24,PTPRJ,MVP,NR4A3,COTL1,COMMD3,CD36,PAFAH1B2,TNFRSF1B,RAB37,PSMD14
GO: Biological Process	GO:0002366	leukocyte activation involved in immune response		2.973e-05	0.189	0.005908	0.05515	41	732	ABL1,TRPM2,TSC1,TMEM173,PGM1,ATP8A1,BIN2,SELL,KCNAB2,XBP1,APRT,PLEKHO2,SLPI,MYO1F,PRKCD,PRKCE,FTL,TMEM63A,ACTR10,PSMB1,PSMB7,PSMC2,IRF1,PSMD13,BCR,ITGB2,NEU1,RAB24,PTPRJ,MVP,NR4A3,COTL1,COMMD3,TGFB1,CD36,PAFAH1B2,TNFRSF1B,RAB37,PSMD14,CLCF1,TP53
GO: Biological Process	GO:0045944	positive regulation of transcription by RNA polymerase II		3.211e-05	0.2042	0.006188	0.05776	63	1315	ABL1,RPS6KA5,ESR1,ETV4,TMEM173,ACVRL1,GLMP,PKD1,HRAS,SETD3,CREB3L2,FLI1,ZFAT,LITAF,HIPK2,XBP1,POU2F2,PPARGC1B,PPP2R5D,SCAP,PUS1,ZNF76,SSBP4,HES5,RAI1,IRF2BP2,KDM3A,SOX12,EAF2,BCAS3,DLGAP5,SREBF1,SRF,PSMC2,PSMC6,IRF1,PLXND1,ZEB2,ARID5A,STAT4,STAT5B,NOD2,BCL2L12,NFATC1,NFIA,NFE2L1,BHLHA15,GCN1,TCEA1,ELOC,CRTC1,NR4A3,EBF1,HIF3A,ZMIZ1,TLR9,TGFB1,GTF2A2,ELF4,ELK1,TNF,HCLS1,TP53
GO: Biological Process	GO:0002263	cell activation involved in immune response		3.364e-05	0.2139	0.006188	0.05776	41	736	ABL1,TRPM2,TSC1,TMEM173,PGM1,ATP8A1,BIN2,SELL,KCNAB2,XBP1,APRT,PLEKHO2,SLPI,MYO1F,PRKCD,PRKCE,FTL,TMEM63A,ACTR10,PSMB1,PSMB7,PSMC2,IRF1,PSMD13,BCR,ITGB2,NEU1,RAB24,PTPRJ,MVP,NR4A3,COTL1,COMMD3,TGFB1,CD36,PAFAH1B2,TNFRSF1B,RAB37,PSMD14,CLCF1,TP53
GO: Biological Process	GO:0051092	positive regulation of NF-kappaB transcription factor activity		3.406e-05	0.2166	0.006188	0.05776	31	493	ABL1,RPS6KA5,SHISA5,ESR1,CIB1,LITAF,HDAC7,PPM1A,PRKCE,TRAF3IP2,RASSF2,PSMB1,PSMB7,PSMC2,PSMC6,IRF1,RIOK3,PSMD4,PSMD13,ITGB2,NOD2,TRIM8,TRAPPC9,CAMK2A,TLR9,ECT2,TGFB1,CD36,TNF,PSMD14,LRRFIP2
GO: Biological Process	GO:0030098	lymphocyte differentiation		3.865e-05	0.2458	0.006826	0.06372	27	404	ABL1,TSC1,XBP1,ID2,POU2F2,HDAC7,LY6D,PIK3R6,IRF2BP2,TNFSF9,INPP5D,SRF,IRF1,TNFRSF18,STAT5B,ITPKB,PTPRJ,NFATC1,DTX1,HS1BP3,ZMIZ1,TLR9,PRR7,TGFB1,LYL1,CLCF1,TP53
GO: Biological Process	GO:0043299	leukocyte degranulation		4.19e-05	0.2665	0.007201	0.06722	33	546	TRPM2,TMEM173,PGM1,ATP8A1,BIN2,SELL,KCNAB2,APRT,PLEKHO2,SLPI,MYO1F,PRKCD,FTL,TMEM63A,ACTR10,PSMB1,PSMB7,PSMC2,PSMD13,BCR,ITGB2,NEU1,RAB24,PTPRJ,MVP,NR4A3,COTL1,COMMD3,CD36,PAFAH1B2,TNFRSF1B,RAB37,PSMD14
GO: Biological Process	GO:0016050	vesicle organization		4.762e-05	0.3028	0.007968	0.07438	79	1784	PI4K2B,ABL1,REPS1,VPS45,TRAPPC5,CD2AP,TRPM2,TMEM173,PGM1,ADORA2A,ESYT2,AP2M1,ATP8A1,CLCN5,CLN3,HPS1,HRAS,BIN2,ACKR2,SDC1,SELL,HSPG2,ANKFY1,CARMIL1,KCNAB2,APRT,DENND1A,SCRN2,HABP4,PPP6C,LRP10,PLEKHO2,SLPI,MYO1F,PRKCD,PRKCE,FTL,RAB21,ATP5F1B,TMEM63A,ENDOD1,ACTR10,PSMB1,PSMB7,PSMC2,PSMD13,BCR,ITGB2,ZEB2,PTPN1,SEC24D,BLOC1S6,NEU1,TBC1D4,RAB24,PTPRJ,HPS4,ZPBP2,EXOC7,MVP,TAP1,TRAPPC9,KNL1,NPC1,NEDD4L,C…
GO: Biological Process	GO:0002479	antigen processing and presentation of exogenous peptide antigen via MHC class I, TAP-dependent		4.97e-05	0.316	0.008104	0.07565	10	75	PSMB1,PSMB7,PSMC2,PSMC6,PSMD4,PSMD13,ITGB5,TAP1,CD36,PSMD14
GO: Biological Process	GO:0140352	export from cell		5.173e-05	0.329	0.008133	0.07592	77	1731	ABL1,VPS45,CD2AP,TRPM2,TMEM173,PGM1,ADORA2A,ATP8A1,HPS1,BIN2,SDC1,SELL,ICA1,KCNAB2,XBP1,BIRC5,POU2F2,APRT,SCRN2,HABP4,ABCG1,NLRP10,PLEKHO2,SLPI,MYO1F,PRKCD,PRKCE,FTL,IRS2,ATP1A1,RAB21,GABBR1,TMEM63A,TRAF3IP2,ENDOD1,ACTR10,PSMB1,PSMB7,SREBF1,PSMC2,RGS9,PSMD13,BCR,ITGB2,ARID5A,ITPR2,NOD2,BLOC1S6,NEU1,RAB24,PTPRJ,GBP5,IL1R2,ARHGEF7,EXOC7,MVP,CACNA1E,RHBDF2,KALRN,CAMK2A,NR4A3,TLR9,PIP5K1C,COTL1,COMMD…
GO: Biological Process	GO:0043618	regulation of transcription from RNA polymerase II promoter in response to stress		5.244e-05	0.3335	0.008133	0.07592	13	124	CUL2,PSMB1,PSMB7,PSMC2,PSMC6,PSMD4,PSMD13,GCN1,ELOC,HIF3A,CD36,PSMD14,TP53
GO: Biological Process	GO:0019637	organophosphate metabolic process		5.656e-05	0.3597	0.008564	0.07995	58	1203	PI4K2B,ACP6,AK9,PFKP,ADCY3,PGM1,PIK3IP1,SERINC1,CLN3,PIP5KL1,UQCRFS1,DCTPP1,COX4I1,TECR,PIK3R3,COX6C,COX7A2,APRT,PLCD3,REXO2,VAC14,CRLS1,PIK3R6,PRKCD,MVK,ACSL5,ATP5F1B,ATP5PB,NUP50,ATP5PF,PLPP5,INPP5D,NADK2,PGM2L1,NDUFB3,NDUFS5,ITPKB,NOD2,NDUFA12,NFE2L1,FAM126A,FOXK1,PLA2G7,PIGS,GPAT3,PIP5K1C,OGG1,TGFB1,MFSD2A,MTMR4,MIDN,NUDT4,SH3GLB1,MTMR14,ENTPD5,HADHA,PDZD3,TP53
GO: Biological Process	GO:0032940	secretion by cell		6.173e-05	0.3926	0.009036	0.08435	75	1683	ABL1,VPS45,CD2AP,TRPM2,TMEM173,PGM1,ADORA2A,ATP8A1,HPS1,BIN2,SDC1,SELL,ICA1,KCNAB2,XBP1,BIRC5,POU2F2,APRT,SCRN2,HABP4,ABCG1,NLRP10,PLEKHO2,SLPI,MYO1F,PRKCD,PRKCE,FTL,IRS2,RAB21,GABBR1,TMEM63A,TRAF3IP2,ENDOD1,ACTR10,PSMB1,PSMB7,SREBF1,PSMC2,PSMD13,BCR,ITGB2,ARID5A,ITPR2,NOD2,BLOC1S6,NEU1,RAB24,PTPRJ,GBP5,IL1R2,ARHGEF7,EXOC7,MVP,CACNA1E,RHBDF2,KALRN,CAMK2A,NR4A3,TLR9,PIP5K1C,COTL1,COMMD3,TGFB1,MIDN…
GO: Biological Process	GO:0030258	lipid modification		6.253e-05	0.3976	0.009036	0.08435	22	304	PI4K2B,PIK3IP1,PIP5KL1,PIK3R3,ABCG1,PPP2R5A,PIK3R6,IRS2,ACSL5,PLPP5,INPP5D,NOD2,HIBCH,FAM126A,PLA2G7,NR4A3,PIP5K1C,TGFB1,MTMR4,SH3GLB1,CD36,HADHA
GO: Biological Process	GO:0002520	immune system development		6.445e-05	0.4099	0.009108	0.08502	55	1127	ACP6,ABL1,TRPM2,TSC1,CUL4A,FLI1,ZFAT,CIB1,KCNAB2,HIPK2,XBP1,ID2,POU2F2,HDAC7,TIPARP,LY6D,PPARGC1B,ZBTB32,PIK3R6,HES5,IRF2BP2,TNFSF9,RASSF2,INPP5D,PSMB1,PSMB7,SRF,PSMC2,PSMC6,IRF1,PSMD4,TNFRSF18,PSMD13,BCR,STAT5B,ITPKB,PTPRJ,NFATC1,ARHGEF7,NFE2L1,TCEA1,DTX1,MKNK2,NR4A3,HS1BP3,ZMIZ1,TLR9,PRR7,TGFB1,TNF,LYL1,PSMD14,CLCF1,HCLS1,TP53
GO: Biological Process	GO:0045089	positive regulation of innate immune response		7.176e-05	0.4563	0.009725	0.09078	26	396	RPS6KA5,ESR1,TMEM173,UBE2D2,HRAS,POLR3F,ULBP1,PRKCD,PRKCE,PSMB1,PSMB7,PSMC2,PSMC6,IRF1,RIOK3,PSMD4,PSMD13,ITGB2,STAT5B,NOD2,GBP5,TLR9,CD36,TNF,PSMD14,LRRFIP2
GO: Biological Process	GO:0002833	positive regulation of response to biotic stimulus		7.187e-05	0.4571	0.009725	0.09078	27	419	RPS6KA5,ESR1,TMEM173,UBE2D2,HRAS,POLR3F,NLRP10,ULBP1,PRKCD,PRKCE,PSMB1,PSMB7,PSMC2,PSMC6,IRF1,RIOK3,PSMD4,PSMD13,ITGB2,STAT5B,NOD2,GBP5,TLR9,CD36,TNF,PSMD14,LRRFIP2
GO: Biological Process	GO:0007346	regulation of mitotic cell cycle		7.724e-05	0.4911	0.01023	0.09552	39	713	ABL1,ESR1,JADE1,ZC3H12D,PKD1,HRAS,ANAPC5,ANAPC7,CUL4A,ID2,BIRC5,SYF2,LARP7,INTS13,ZNF830,CEP57,CCP110,PSMB1,DLGAP5,PSMB7,CKAP5,PSMC2,PSMC6,PSMD4,PSMD13,SMC5,STAT5B,AURKA,NFE2L1,DBF4,TIPIN,RDX,DYNLT3,TERF1,TGFB1,SMC3,TNF,PSMD14,TP53
GO: Biological Process	GO:0002758	innate immune response-activating signal transduction		8.336e-05	0.5301	0.01082	0.101	22	310	RPS6KA5,ESR1,TMEM173,UBE2D2,HRAS,PRKCD,PRKCE,PSMB1,PSMB7,PSMC2,PSMC6,IRF1,RIOK3,PSMD4,PSMD13,ITGB2,NOD2,TLR9,CD36,TNF,PSMD14,LRRFIP2
GO: Biological Process	GO:0042590	antigen processing and presentation of exogenous peptide antigen via MHC class I		8.697e-05	0.553	0.01097	0.1024	10	80	PSMB1,PSMB7,PSMC2,PSMC6,PSMD4,PSMD13,ITGB5,TAP1,CD36,PSMD14
GO: Biological Process	GO:0002444	myeloid leukocyte mediated immunity		8.957e-05	0.5696	0.01097	0.1024	33	568	TRPM2,TMEM173,PGM1,ATP8A1,BIN2,SELL,KCNAB2,APRT,PLEKHO2,SLPI,MYO1F,PRKCD,FTL,TMEM63A,ACTR10,PSMB1,PSMB7,PSMC2,PSMD13,BCR,ITGB2,NEU1,RAB24,PTPRJ,MVP,NR4A3,COTL1,COMMD3,CD36,PAFAH1B2,TNFRSF1B,RAB37,PSMD14
GO: Biological Process	GO:0030183	B cell differentiation		9.137e-05	0.581	0.01097	0.1024	14	149	ABL1,XBP1,ID2,POU2F2,HDAC7,IRF2BP2,INPP5D,STAT5B,PTPRJ,NFATC1,TLR9,LYL1,CLCF1,TP53
GO: Biological Process	GO:0043620	regulation of DNA-templated transcription in response to stress		9.268e-05	0.5894	0.01097	0.1024	13	131	CUL2,PSMB1,PSMB7,PSMC2,PSMC6,PSMD4,PSMD13,GCN1,ELOC,HIF3A,CD36,PSMD14,TP53
GO: Biological Process	GO:1903508	positive regulation of nucleic acid-templated transcription		9.729e-05	0.6186	0.01097	0.1024	76	1736	ABL1,RPS6KA5,ESR1,ETV4,TMEM173,JADE1,ACVRL1,PHB,GLMP,PKD1,HRAS,SETD3,CREB3L2,FLI1,ZFAT,LITAF,HIPK2,XBP1,ID2,POU2F2,ELOF1,PPM1A,DNAJC2,PPARGC1B,PPP2R5D,SCAP,PUS1,SMARCE1,ZNF76,SSBP4,HES5,RAI1,IRF2BP2,KDM3A,SOX12,EAF2,BCAS3,DLGAP5,SREBF1,SRF,PSMC2,PSMC6,IRF1,PLXND1,ZEB2,ARID5A,STAT4,STAT5B,NOD2,BCL2L12,NFATC1,NFIA,NFE2L1,BHLHA15,BUD31,GCN1,FOXK1,TCEA1,ELOC,DTX1,DVL2,CRTC1,NR4A3,EBF1,HIF3A,ZMIZ1,TLR…
GO: Biological Process	GO:1902680	positive regulation of RNA biosynthetic process		9.908e-05	0.6301	0.01097	0.1024	76	1737	ABL1,RPS6KA5,ESR1,ETV4,TMEM173,JADE1,ACVRL1,PHB,GLMP,PKD1,HRAS,SETD3,CREB3L2,FLI1,ZFAT,LITAF,HIPK2,XBP1,ID2,POU2F2,ELOF1,PPM1A,DNAJC2,PPARGC1B,PPP2R5D,SCAP,PUS1,SMARCE1,ZNF76,SSBP4,HES5,RAI1,IRF2BP2,KDM3A,SOX12,EAF2,BCAS3,DLGAP5,SREBF1,SRF,PSMC2,PSMC6,IRF1,PLXND1,ZEB2,ARID5A,STAT4,STAT5B,NOD2,BCL2L12,NFATC1,NFIA,NFE2L1,BHLHA15,BUD31,GCN1,FOXK1,TCEA1,ELOC,DTX1,DVL2,CRTC1,NR4A3,EBF1,HIF3A,ZMIZ1,TLR…
GO: Biological Process	GO:0043900	regulation of multi-organism process		9.981e-05	0.6347	0.01097	0.1024	43	825	RPS6KA5,ESR1,CHD1,TMEM173,UBE2D2,HRAS,CIB1,POLR3F,NLRP10,PIK3R6,INTS13,SLPI,MYO1F,ULBP1,PRKCD,PRKCE,TRAF3IP2,PSMB1,PSMB7,PSMC2,PSMC6,IRF1,RIOK3,PSMD4,PSMD13,ITGB2,STAT5B,NOD2,AURKA,PTPN1,GBP5,TRIM8,EXOC7,TAP1,TLR9,NMI,SMC3,SIGIRR,CD36,CD37,TNF,PSMD14,LRRFIP2
GO: Biological Process	GO:0051223	regulation of protein transport		9.981e-05	0.6347	0.01097	0.1024	43	825	ABL1,CD2AP,TRPM2,DNAJC27,ADORA2A,UBE2G2,HRAS,CIB1,ICA1,XBP1,BIRC5,PPM1A,ABCG1,NLRP10,PRKCD,PRKCE,IRS2,BCAS3,SREBF1,ITGB2,ARID5A,ITPR2,NOD2,PTPN1,IL1R2,HPS4,CACNA1E,GOPC,RHBDF2,TLR9,PIP5K1C,ECT2,TGFB1,MIDN,SH3GLB1,LMAN1,CD36,TNF,TNFRSF1B,PCK2,HCLS1,TP53,LRRFIP2
GO: Biological Process	GO:1903827	regulation of cellular protein localization		0.0001005	0.6391	0.01097	0.1024	35	621	CD2AP,DNAJC27,AP2M1,UBE2G2,HRAS,CIB1,KCNAB2,XBP1,PPM1A,PPP2R5A,PRKCD,PRKCE,BCAS3,SREBF1,ITGB2,PTPN1,FBXO4,HPS4,TRIM8,NEDD4L,GOPC,KALRN,CAMK2A,RDX,PIP5K1C,TERF1,ECT2,SHISA7,TGFB1,SH3GLB1,LMAN1,CD36,TNF,HCLS1,TP53
GO: Biological Process	GO:0046486	glycerolipid metabolic process		0.0001018	0.6471	0.01097	0.1024	29	475	PI4K2B,ACP6,ESR1,PIK3IP1,SERINC1,PIP5KL1,PIK3R3,VAC14,CRLS1,PIK3R6,ACSL5,INPP5D,SREBF1,NOD2,FAM126A,PLA2G7,PIGS,GPAT3,PIP5K1C,TGFB1,MFSD2A,MTMR4,LIPE,SH3GLB1,MTMR14,CNEP1R1,CD36,HADHA,PCK2
GO: Biological Process	GO:0051348	negative regulation of transferase activity		0.0001102	0.7006	0.01168	0.109	22	316	ABL1,PIK3IP1,ADORA2A,TRIB2,CIB1,AIDA,PPP2R5A,PKIB,PRKCD,IRS2,PTPN1,PTPRJ,MVP,TERF1,TESK1,RGS2,RGS3,LIMK1,MIDN,SPRED1,TP53,INKA1
GO: Biological Process	GO:0002474	antigen processing and presentation of peptide antigen via MHC class I		0.0001157	0.7357	0.01206	0.1126	11	99	PSMB1,PSMB7,PSMC2,PSMC6,PSMD4,PSMD13,ITGB5,SEC24D,TAP1,CD36,PSMD14
GO: Biological Process	GO:2000249	regulation of actin cytoskeleton reorganization		0.0001184	0.7532	0.01215	0.1134	7	40	ABL1,CD2AP,TRPM2,HRAS,BCAS3,TGFB1,HCLS1
GO: Biological Process	GO:0046903	secretion		0.0001207	0.7674	0.01218	0.1137	79	1835	ABL1,VPS45,CD2AP,TRPM2,TMEM173,PGM1,ADORA2A,ATP8A1,HPS1,BIN2,SDC1,SELL,ICA1,KCNAB2,XBP1,BIRC5,POU2F2,APRT,SCRN2,NCOR2,HABP4,ABCG1,NLRP10,PLEKHO2,SLPI,MYO1F,PRKCD,PRKCE,FTL,IRS2,RAB21,PRLR,GABBR1,TMEM63A,TRAF3IP2,ATP5PF,ENDOD1,ACTR10,PSMB1,PSMB7,SREBF1,PSMC2,PSMD13,BCR,ITGB2,ARID5A,STAT5B,ITPR2,NOD2,BLOC1S6,NEU1,RAB24,PTPRJ,GBP5,IL1R2,ARHGEF7,EXOC7,MVP,CACNA1E,RHBDF2,KALRN,CAMK2A,NR4A3,TLR9,PIP5K1…
GO: Biological Process	GO:0051726	regulation of cell cycle		0.0001265	0.8044	0.01257	0.1173	60	1295	ABL1,ESR1,TSC1,JADE1,KIF3B,FBXL18,STRADA,ZC3H12D,PKD1,HRAS,ANAPC5,ANAPC7,CUL4A,FNTA,HIPK2,ID2,BIRC5,BRCC3,SYF2,PPM1A,LARP7,INTS13,PRKCE,ZNF830,CEP57,CCP110,PSMB1,DLGAP5,PSMB7,CKAP5,PSMC2,PSMC6,IRF1,PSMD4,PSMD13,SMC5,BCR,STAT5B,AURKA,FBXO4,CDC123,NFE2L1,DBF4,TIPIN,DHCR24,SGO2,RDX,NR4A3,DYNLT3,PRC1,TERF1,ECT2,TGFB1,SH3GLB1,SMC3,PES1,ZFYVE26,TNF,PSMD14,TP53
GO: Biological Process	GO:0060218	hematopoietic stem cell differentiation		0.0001318	0.838	0.01278	0.1193	10	84	ABL1,PSMB1,PSMB7,SRF,PSMC2,PSMC6,PSMD4,PSMD13,PSMD14,TP53
GO: Biological Process	GO:0031347	regulation of defense response		0.0001326	0.8433	0.01278	0.1193	44	862	RPS6KA5,ESR1,SERPINF1,TMEM173,ADORA2A,UBE2D2,HRAS,POLR3F,NLRP10,PIK3R6,MYO1F,ULBP1,PRKCD,PRKCE,MVK,TRAF3IP2,PSMB1,PSMB7,PSMC2,PSMC6,IRF1,RIOK3,PSMD4,PSMD13,BCR,ITGB2,DDT,STAT5B,NOD2,PTPN1,GBP5,IL1R2,NFE2L1,TAP1,PLA2G7,TLR9,NMI,CD36,CD37,TNF,TNFRSF1B,PSMD14,CLCF1,LRRFIP2
GO: Biological Process	GO:0032880	regulation of protein localization		0.0001378	0.8766	0.01294	0.1208	56	1188	ABL1,CD2AP,TRPM2,DNAJC27,ADORA2A,AP2M1,UBE2G2,HRAS,CIB1,ICA1,KCNAB2,XBP1,BIRC5,PPM1A,ABCG1,PPP2R5A,NLRP10,PRKCD,PRKCE,IRS2,BCAS3,SREBF1,ITGB2,ARID5A,ITPR2,NOD2,PTPN1,FBXO4,IL1R2,HPS4,TRIM8,TMEM231,CACNA1E,NEDD4L,GOPC,RHBDF2,KALRN,CAMK2A,RDX,TLR9,PIP5K1C,TERF1,ECT2,TESK1,SHISA7,TGFB1,MIDN,SH3GLB1,LMAN1,CD36,TNF,TNFRSF1B,PCK2,HCLS1,TP53,LRRFIP2
GO: Biological Process	GO:0048002	antigen processing and presentation of peptide antigen		0.0001399	0.8898	0.01294	0.1208	16	194	AP2M1,KIF3B,ACTR10,PSMB1,PSMB7,PSMC2,PSMC6,PSMD4,PSMD13,ITGB5,SEC24D,MARCHF1,TAP1,KLC1,CD36,PSMD14
GO: Biological Process	GO:0033157	regulation of intracellular protein transport		0.0001404	0.8926	0.01294	0.1208	19	256	DNAJC27,UBE2G2,HRAS,CIB1,XBP1,PPM1A,PRKCD,BCAS3,SREBF1,ITGB2,PTPN1,HPS4,ECT2,TGFB1,SH3GLB1,LMAN1,CD36,HCLS1,TP53
GO: Biological Process	GO:0006629	lipid metabolic process		0.0001457	0.9266	0.01316	0.1229	66	1471	PI4K2B,ACP6,ESR1,B4GALT5,PIK3IP1,ESYT2,SERINC1,CLN3,PIP5KL1,OSBPL9,SDC1,HSPG2,TECR,MPDU1,PIK3R3,XBP1,ID2,TIPARP,PLCD3,NCOR2,VAC14,CRLS1,ABCG1,PPP2R5A,SCAP,PIK3R6,LRP10,SDC3,PRKCD,PRKCE,IRS2,ATP1A1,PRLR,MVK,ACSL5,ATP5F1B,PLPP5,INPP5D,SREBF1,STAT5B,NOD2,NEU1,HIBCH,NFE2L1,DHCR24,FAM126A,NPC1,PLA2G7,PIGS,GPAT3,NR4A3,PIP5K1C,TGFB1,MFSD2A,MTMR4,LIPE,SH3GLB1,MTMR14,CNEP1R1,CD36,PAFAH1B2,ALG3,TNF,NAA40,H…
GO: Biological Process	GO:0080134	regulation of response to stress		0.000147	0.9345	0.01316	0.1229	73	1672	ABL1,RPS6KA5,ESR1,SERPINF1,TRPM2,TSC1,TMEM173,ADORA2A,UBE2D2,UBE2G2,HRAS,SPOP,FH,CUL4A,HIPK2,XBP1,BRCC3,AIDA,DNAJC2,POLR3F,NLRP10,PIK3R6,MYO1F,ULBP1,PRKCD,PRKCE,FUT8,MVK,NSMCE4A,TRAF3IP2,NUP50,RASSF2,STK26,PSMB1,PSMB7,PSMC2,PSMC6,IRF1,RIOK3,PSMD4,PSMD13,BCR,ITGB2,ZEB2,DDT,STAT5B,NOD2,PTPN1,BCL2L12,FBXO4,PTPRJ,GBP5,IL1R2,NFE2L1,TAP1,PLA2G7,CAMK2A,DVL2,NR4A3,TLR9,OGG1,THBD,NMI,CD36,RNF146,CD37,SPRE…
GO: Biological Process	GO:0019220	regulation of phosphate metabolic process		0.0001492	0.9491	0.01318	0.123	84	1994	ABL1,RPS6KA5,ESR1,DNAJC27,TSC1,ACVRL1,ADCY3,PHB,PIK3IP1,ADORA2A,KIDINS220,STRADA,CLN3,PKD1,PIP5KL1,HRAS,BCAR3,IQGAP3,FNIP2,TRIB2,CIB1,PIK3R3,COX7A2,HIPK2,XBP1,AIDA,PPARGC1B,VAC14,PPP2R5A,PPP2R5D,PIK3R6,MTCP1,PKIB,PRKCD,PRKCE,IRS2,HES5,PRLR,NUP50,PPP2R2D,RASSF2,STK26,IRF1,TNFRSF18,ITGB2,ZEB2,DDT,ITPKB,NOD2,PTPN1,BNIP2,PTPRJ,DBF4,DMD,DMPK,MVP,GCN1,KNL1,DOK1,RCAN1,L1CAM,DVL2,GPATCH2,TLR9,ECE1,ECT2,T…
GO: Biological Process	GO:0051174	regulation of phosphorus metabolic process		0.0001517	0.965	0.01322	0.1234	84	1995	ABL1,RPS6KA5,ESR1,DNAJC27,TSC1,ACVRL1,ADCY3,PHB,PIK3IP1,ADORA2A,KIDINS220,STRADA,CLN3,PKD1,PIP5KL1,HRAS,BCAR3,IQGAP3,FNIP2,TRIB2,CIB1,PIK3R3,COX7A2,HIPK2,XBP1,AIDA,PPARGC1B,VAC14,PPP2R5A,PPP2R5D,PIK3R6,MTCP1,PKIB,PRKCD,PRKCE,IRS2,HES5,PRLR,NUP50,PPP2R2D,RASSF2,STK26,IRF1,TNFRSF18,ITGB2,ZEB2,DDT,ITPKB,NOD2,PTPN1,BNIP2,PTPRJ,DBF4,DMD,DMPK,MVP,GCN1,KNL1,DOK1,RCAN1,L1CAM,DVL2,GPATCH2,TLR9,ECE1,ECT2,T…
GO: Biological Process	GO:0045893	positive regulation of transcription, DNA-templated		0.0001577	1	0.01349	0.126	72	1647	ABL1,RPS6KA5,ESR1,ETV4,TMEM173,ACVRL1,PHB,GLMP,PKD1,HRAS,SETD3,CREB3L2,FLI1,ZFAT,LITAF,HIPK2,XBP1,ID2,POU2F2,ELOF1,PPM1A,DNAJC2,PPARGC1B,PPP2R5D,SCAP,PUS1,ZNF76,SSBP4,HES5,RAI1,IRF2BP2,KDM3A,SOX12,EAF2,BCAS3,DLGAP5,SREBF1,SRF,PSMC2,PSMC6,IRF1,PLXND1,ZEB2,ARID5A,STAT4,STAT5B,NOD2,BCL2L12,NFATC1,NFIA,NFE2L1,BHLHA15,GCN1,FOXK1,TCEA1,ELOC,DVL2,CRTC1,NR4A3,EBF1,HIF3A,ZMIZ1,TLR9,TGFB1,GTF2A2,ELF4,ELK1,…
GO: Biological Process	GO:0006906	vesicle fusion		0.0001591	1	0.01349	0.126	49	1003	VPS45,TRPM2,TMEM173,PGM1,ADORA2A,ATP8A1,BIN2,SDC1,SELL,ANKFY1,KCNAB2,APRT,SCRN2,HABP4,PLEKHO2,SLPI,MYO1F,PRKCD,PRKCE,FTL,RAB21,TMEM63A,ENDOD1,ACTR10,PSMB1,PSMB7,PSMC2,PSMD13,BCR,ITGB2,BLOC1S6,NEU1,TBC1D4,RAB24,PTPRJ,EXOC7,MVP,TAP1,CAMK2A,NR4A3,PIP5K1C,COTL1,COMMD3,TGFB1,CD36,PAFAH1B2,TNFRSF1B,RAB37,PSMD14
GO: Biological Process	GO:0046649	lymphocyte activation		0.0001661	1	0.01362	0.1272	42	818	ABL1,TSC1,PFDN1,ADORA2A,HPS1,ZC3H12D,XBP1,ID2,POU2F2,HDAC7,LY6D,ZBTB32,PIK3R6,ULBP1,PRKCD,IRS2,PRLR,IRF2BP2,TNFSF9,INPP5D,SRF,IRF1,TNFRSF18,ITGB2,STAT5B,ITPKB,NOD2,BLOC1S6,PTPRJ,NFATC1,DTX1,HS1BP3,ZMIZ1,TLR9,PRR7,TGFB1,TIGIT,ELF4,TNFRSF1B,LYL1,CLCF1,TP53
GO: Biological Process	GO:0002478	antigen processing and presentation of exogenous peptide antigen		0.0001663	1	0.01362	0.1272	15	177	AP2M1,KIF3B,ACTR10,PSMB1,PSMB7,PSMC2,PSMC6,PSMD4,PSMD13,ITGB5,SEC24D,TAP1,KLC1,CD36,PSMD14
GO: Biological Process	GO:0002244	hematopoietic progenitor cell differentiation		0.0001671	1	0.01362	0.1272	16	197	ACP6,ABL1,ZFAT,KCNAB2,HES5,PSMB1,PSMB7,SRF,PSMC2,PSMC6,PSMD4,PSMD13,ARHGEF7,TGFB1,PSMD14,TP53
GO: Biological Process	GO:0070201	regulation of establishment of protein localization		0.00018	1	0.01404	0.1311	44	874	ABL1,CD2AP,TRPM2,DNAJC27,ADORA2A,UBE2G2,HRAS,CIB1,ICA1,XBP1,BIRC5,PPM1A,ABCG1,NLRP10,PRKCD,PRKCE,IRS2,BCAS3,SREBF1,ITGB2,ARID5A,ITPR2,NOD2,PTPN1,IL1R2,HPS4,CACNA1E,GOPC,RHBDF2,TLR9,PIP5K1C,TERF1,ECT2,TGFB1,MIDN,SH3GLB1,LMAN1,CD36,TNF,TNFRSF1B,PCK2,HCLS1,TP53,LRRFIP2
GO: Biological Process	GO:1903799	negative regulation of production of miRNAs involved in gene silencing by miRNA		0.0001811	1	0.01404	0.1311	4	11	ESR1,NCOR2,TGFB1,TP53
GO: Biological Process	GO:0090174	organelle membrane fusion		0.0001831	1	0.01404	0.1311	49	1009	VPS45,TRPM2,TMEM173,PGM1,ADORA2A,ATP8A1,BIN2,SDC1,SELL,ANKFY1,KCNAB2,APRT,SCRN2,HABP4,PLEKHO2,SLPI,MYO1F,PRKCD,PRKCE,FTL,RAB21,TMEM63A,ENDOD1,ACTR10,PSMB1,PSMB7,PSMC2,PSMD13,BCR,ITGB2,BLOC1S6,NEU1,TBC1D4,RAB24,PTPRJ,EXOC7,MVP,TAP1,CAMK2A,NR4A3,PIP5K1C,COTL1,COMMD3,TGFB1,CD36,PAFAH1B2,TNFRSF1B,RAB37,PSMD14
GO: Biological Process	GO:0055085	transmembrane transport		0.0001836	1	0.01404	0.1311	78	1830	SLC29A3,ABL1,ESR1,TRPM2,TSC1,PHB,ATP8A1,CLCN5,CLCN7,PKD1,SFXN2,UQCRFS1,PCYOX1,COX4I1,COX6C,KCNAB2,COX7A2,MFSD4A,SLC3A2,SLC7A1,MRPL18,ABCG1,CACNA2D4,SLC9A5,SLC30A5,PKD2L2,PRKCD,PRKCE,IRS2,ATP1A1,ACSL5,ATP5F1B,TMEM63A,ATP5PB,ATP5PF,PSMB1,PSMB7,FXYD5,PSMC2,PSMC6,PSMD4,RGS9,PSMD13,NDUFB3,BCR,SLC66A1,NDUFS5,ITPR2,NDUFA12,BHLHA15,TMC8,DMD,TAP1,SLC23A1,CACNA1E,NEDD4L,GOPC,INAFM1,SLC35C2,HNRNPA3,NR4A3,TL…
GO: Biological Process	GO:0010498	proteasomal protein catabolic process		0.0001856	1	0.01404	0.1311	29	492	CD2AP,FBXL22,FBXL18,UBE2G1,UBE2G2,PKD1,SPOP,ANAPC5,ANAPC7,CUL4A,CUL2,TRIB2,FBXW4,XBP1,PSMB1,PSMB7,PSMC2,PSMC6,PSMD4,PSMD13,AURKA,UBXN4,FBXO9,FBXO4,NFE2L1,UBE2S,NEDD4L,HECTD3,PSMD14
GO: Biological Process	GO:0002521	leukocyte differentiation		0.0001874	1	0.01404	0.1311	33	591	ABL1,TRPM2,TSC1,CUL4A,XBP1,ID2,POU2F2,HDAC7,LY6D,PPARGC1B,PIK3R6,IRF2BP2,TNFSF9,RASSF2,INPP5D,SRF,IRF1,TNFRSF18,STAT5B,ITPKB,PTPRJ,NFATC1,DTX1,HS1BP3,ZMIZ1,TLR9,PRR7,TGFB1,TNF,LYL1,CLCF1,HCLS1,TP53
GO: Biological Process	GO:0010565	regulation of cellular ketone metabolic process		0.0001877	1	0.01404	0.1311	16	199	FH,NCOR2,SCAP,PRKCE,IRS2,ACSL5,PSMB1,PSMB7,SREBF1,PSMC2,PSMC6,PSMD4,PSMD13,NFE2L1,NR4A3,PSMD14
GO: Biological Process	GO:1901990	regulation of mitotic cell cycle phase transition		0.0002004	1	0.01482	0.1383	28	470	JADE1,ZC3H12D,PKD1,ANAPC5,ANAPC7,CUL4A,ID2,BIRC5,SYF2,LARP7,ZNF830,CEP57,CCP110,PSMB1,DLGAP5,PSMB7,CKAP5,PSMC2,PSMC6,PSMD4,PSMD13,AURKA,DBF4,RDX,TERF1,TGFB1,PSMD14,TP53
GO: Biological Process	GO:0002218	activation of innate immune response		0.0002045	1	0.01485	0.1386	22	330	RPS6KA5,ESR1,TMEM173,UBE2D2,HRAS,PRKCD,PRKCE,PSMB1,PSMB7,PSMC2,PSMC6,IRF1,RIOK3,PSMD4,PSMD13,ITGB2,NOD2,TLR9,CD36,TNF,PSMD14,LRRFIP2
GO: Biological Process	GO:0007264	small GTPase mediated signal transduction		0.0002056	1	0.01485	0.1386	33	594	ABL1,CD2AP,DNAJC27,CHML,RSU1,HRAS,BCAR3,IQGAP3,RASAL1,RRAS2,PLEKHG2,DENND1A,IRS2,ARHGAP18,RAB21,CYTH4,BCR,PRAG1,ITPKB,BNIP2,RAB24,GPR174,ARHGEF7,DHCR24,MAPRE2,DOK1,KALRN,RDX,ECT2,LIMK1,TNK2,RAB37,TP53
GO: Biological Process	GO:0006644	phospholipid metabolic process		0.0002079	1	0.01485	0.1386	27	447	PI4K2B,ACP6,PIK3IP1,SERINC1,CLN3,PIP5KL1,PIK3R3,VAC14,CRLS1,PIK3R6,PRKCD,MVK,ACSL5,PLPP5,INPP5D,NOD2,FAM126A,PLA2G7,PIGS,GPAT3,PIP5K1C,TGFB1,MFSD2A,MTMR4,SH3GLB1,MTMR14,HADHA
GO: Biological Process	GO:0042325	regulation of phosphorylation		0.000216	1	0.01526	0.1425	76	1781	ABL1,RPS6KA5,ESR1,DNAJC27,TSC1,ACVRL1,ADCY3,PHB,PIK3IP1,ADORA2A,KIDINS220,STRADA,CLN3,PKD1,PIP5KL1,HRAS,BCAR3,IQGAP3,FNIP2,TRIB2,CIB1,PIK3R3,COX7A2,HIPK2,XBP1,AIDA,PPARGC1B,VAC14,PPP2R5A,PPP2R5D,PIK3R6,MTCP1,PKIB,PRKCD,PRKCE,IRS2,HES5,PRLR,NUP50,RASSF2,STK26,IRF1,TNFRSF18,ITGB2,ZEB2,DDT,ITPKB,NOD2,PTPN1,BNIP2,PTPRJ,DBF4,DMD,MVP,GCN1,DOK1,L1CAM,DVL2,TLR9,ECE1,ECT2,TESK1,RGS2,RGS3,TGFB1,MIDN,SH3GLB…
GO: Biological Process	GO:0030155	regulation of cell adhesion		0.0002246	1	0.01569	0.1465	40	777	ABL1,TSC1,ACVRL1,RSU1,ADORA2A,ZC3H12D,PKD1,PLXNA3,CIB1,CARMIL1,XBP1,PIK3R6,MYO1F,PRKCD,PRKCE,PRLR,ATP5F1B,TNFSF9,BCAS3,SRF,FXYD5,IRF1,TNFRSF18,PLXND1,ITGB2,STAT5B,ITPKB,NOD2,PTPRJ,ARHGEF7,DMD,DTX1,L1CAM,RDX,NR4A3,ZMIZ1,TGFB1,TIGIT,CD36,TNF
GO: Biological Process	GO:0045931	positive regulation of mitotic cell cycle		0.0002542	1	0.01738	0.1623	15	184	ABL1,ANAPC5,CUL4A,BIRC5,LARP7,DLGAP5,SMC5,STAT5B,AURKA,DBF4,RDX,DYNLT3,TERF1,TGFB1,TNF
GO: Biological Process	GO:0019884	antigen processing and presentation of exogenous antigen		0.0002542	1	0.01738	0.1623	15	184	AP2M1,KIF3B,ACTR10,PSMB1,PSMB7,PSMC2,PSMC6,PSMD4,PSMD13,ITGB5,SEC24D,TAP1,KLC1,CD36,PSMD14
GO: Biological Process	GO:0032621	interleukin-18 production		0.0002655	1	0.01796	0.1677	4	12	NOD2,GBP5,TLR9,TNF
GO: Biological Process	GO:1902750	negative regulation of cell cycle G2/M phase transition		0.000273	1	0.01815	0.1694	11	109	BRCC3,SYF2,ZNF830,PSMB1,PSMB7,PSMC2,PSMC6,PSMD4,PSMD13,AURKA,PSMD14
GO: Biological Process	GO:0002443	leukocyte mediated immunity		0.000274	1	0.01815	0.1694	45	918	TRPM2,TMEM173,PGM1,ATP8A1,BIN2,SELL,KCNAB2,POU2F2,APRT,PIK3R6,PLEKHO2,SLPI,MYO1F,ULBP1,PRKCD,FTL,TMEM63A,INPP5D,ACTR10,PSMB1,PSMB7,PSMC2,PSMD13,BCR,ITGB2,ARID5A,STAT5B,NOD2,NEU1,RAB24,PTPRJ,MVP,TAP1,NR4A3,TLR9,COTL1,COMMD3,TGFB1,CD36,PAFAH1B2,TNF,TNFRSF1B,RAB37,PSMD14,CLCF1
GO: Biological Process	GO:0010564	regulation of cell cycle process		0.0002835	1	0.01858	0.1735	42	839	ESR1,JADE1,KIF3B,ZC3H12D,PKD1,ANAPC5,ANAPC7,CUL4A,ID2,BIRC5,BRCC3,SYF2,LARP7,PRKCE,ZNF830,CEP57,CCP110,PSMB1,DLGAP5,PSMB7,CKAP5,PSMC2,PSMC6,PSMD4,PSMD13,SMC5,AURKA,NFE2L1,DBF4,TIPIN,SGO2,RDX,PRC1,TERF1,ECT2,TGFB1,SH3GLB1,SMC3,ZFYVE26,TNF,PSMD14,TP53
GO: Biological Process	GO:0043161	proteasome-mediated ubiquitin-dependent protein catabolic process		0.0002864	1	0.01858	0.1735	26	432	CD2AP,FBXL22,FBXL18,UBE2G1,UBE2G2,SPOP,ANAPC5,ANAPC7,CUL4A,CUL2,TRIB2,FBXW4,PSMB1,PSMB7,PSMC2,PSMC6,PSMD4,PSMD13,AURKA,UBXN4,FBXO9,FBXO4,UBE2S,NEDD4L,HECTD3,PSMD14
GO: Biological Process	GO:0048284	organelle fusion		0.0003082	1	0.0198	0.1848	49	1032	VPS45,TRPM2,TMEM173,PGM1,ADORA2A,ATP8A1,BIN2,SDC1,SELL,ANKFY1,KCNAB2,APRT,SCRN2,HABP4,PLEKHO2,SLPI,MYO1F,PRKCD,PRKCE,FTL,RAB21,TMEM63A,ENDOD1,ACTR10,PSMB1,PSMB7,PSMC2,PSMD13,BCR,ITGB2,BLOC1S6,NEU1,TBC1D4,RAB24,PTPRJ,EXOC7,MVP,TAP1,CAMK2A,NR4A3,PIP5K1C,COTL1,COMMD3,TGFB1,CD36,PAFAH1B2,TNFRSF1B,RAB37,PSMD14
GO: Biological Process	GO:0045840	positive regulation of mitotic nuclear division		0.0003151	1	0.0199	0.1858	8	61	ANAPC5,BIRC5,DLGAP5,SMC5,AURKA,TERF1,TGFB1,TNF
GO: Biological Process	GO:1901987	regulation of cell cycle phase transition		0.0003161	1	0.0199	0.1858	29	508	JADE1,ZC3H12D,PKD1,ANAPC5,ANAPC7,CUL4A,ID2,BIRC5,BRCC3,SYF2,LARP7,ZNF830,CEP57,CCP110,PSMB1,DLGAP5,PSMB7,CKAP5,PSMC2,PSMC6,PSMD4,PSMD13,AURKA,DBF4,RDX,TERF1,TGFB1,PSMD14,TP53
GO: Biological Process	GO:0043153	entrainment of circadian clock by photoperiod		0.0003198	1	0.01994	0.1861	5	22	NR2F6,ID2,PER3,CRTC1,TP53
GO: Biological Process	GO:0006887	exocytosis		0.0003295	1	0.01995	0.1863	46	953	VPS45,TRPM2,TMEM173,PGM1,ADORA2A,ATP8A1,BIN2,SDC1,SELL,KCNAB2,APRT,SCRN2,HABP4,PLEKHO2,SLPI,MYO1F,PRKCD,PRKCE,FTL,RAB21,TMEM63A,ENDOD1,ACTR10,PSMB1,PSMB7,PSMC2,PSMD13,BCR,ITGB2,BLOC1S6,NEU1,RAB24,PTPRJ,EXOC7,MVP,CAMK2A,NR4A3,PIP5K1C,COTL1,COMMD3,TGFB1,CD36,PAFAH1B2,TNFRSF1B,RAB37,PSMD14
GO: Biological Process	GO:0099500	vesicle fusion to plasma membrane		0.0003295	1	0.01995	0.1863	46	953	VPS45,TRPM2,TMEM173,PGM1,ADORA2A,ATP8A1,BIN2,SDC1,SELL,KCNAB2,APRT,SCRN2,HABP4,PLEKHO2,SLPI,MYO1F,PRKCD,PRKCE,FTL,RAB21,TMEM63A,ENDOD1,ACTR10,PSMB1,PSMB7,PSMC2,PSMD13,BCR,ITGB2,BLOC1S6,NEU1,RAB24,PTPRJ,EXOC7,MVP,CAMK2A,NR4A3,PIP5K1C,COTL1,COMMD3,TGFB1,CD36,PAFAH1B2,TNFRSF1B,RAB37,PSMD14
GO: Biological Process	GO:0140029	exocytic process		0.0003295	1	0.01995	0.1863	46	953	VPS45,TRPM2,TMEM173,PGM1,ADORA2A,ATP8A1,BIN2,SDC1,SELL,KCNAB2,APRT,SCRN2,HABP4,PLEKHO2,SLPI,MYO1F,PRKCD,PRKCE,FTL,RAB21,TMEM63A,ENDOD1,ACTR10,PSMB1,PSMB7,PSMC2,PSMD13,BCR,ITGB2,BLOC1S6,NEU1,RAB24,PTPRJ,EXOC7,MVP,CAMK2A,NR4A3,PIP5K1C,COTL1,COMMD3,TGFB1,CD36,PAFAH1B2,TNFRSF1B,RAB37,PSMD14
GO: Biological Process	GO:0009628	response to abiotic stimulus		0.0003535	1	0.02121	0.198	61	1375	NR2F6,STRBP,SERPINF1,TRPM2,TSC1,ACVRL1,NDRG1,CLCN7,PKD1,HRAS,CUL2,FNTA,POLA1,BMF,HIPK2,XBP1,ID2,SLU7,BRCC3,DNAJC2,HABP4,VAC14,CACNA2D4,SCAP,PKD2L2,PRKCE,ATP1A1,NUP50,PSMB1,PSMB7,SRF,PSMC2,PSMC6,IRF1,PSMD4,PSMD13,NPHP4,ITPR2,PER3,FBXO4,NFE2L1,TIPIN,DMD,CPEB2,CACNA1E,ELOC,NEDD4L,KALRN,CAMK2A,CRTC1,HIF3A,ECE1,ECT2,OGG1,TGFB1,THBD,CD36,ELK1,TNF,PSMD14,TP53
GO: Biological Process	GO:0051785	positive regulation of nuclear division		0.0003597	1	0.02138	0.1995	9	78	ANAPC5,BIRC5,DLGAP5,SMC5,AURKA,SGO2,TERF1,TGFB1,TNF
GO: Biological Process	GO:0043902	positive regulation of multi-organism process		0.0004171	1	0.02434	0.2272	31	567	RPS6KA5,ESR1,CHD1,TMEM173,UBE2D2,HRAS,CIB1,POLR3F,NLRP10,ULBP1,PRKCD,PRKCE,PSMB1,PSMB7,PSMC2,PSMC6,IRF1,RIOK3,PSMD4,PSMD13,ITGB2,STAT5B,NOD2,AURKA,GBP5,TLR9,SMC3,CD36,TNF,PSMD14,LRRFIP2
GO: Biological Process	GO:0019882	antigen processing and presentation		0.0004172	1	0.02434	0.2272	17	235	AP2M1,KIF3B,ACTR10,PSMB1,PSMB7,PSMC2,PSMC6,PSMD4,PSMD13,ITGB5,NOD2,SEC24D,MARCHF1,TAP1,KLC1,CD36,PSMD14
GO: Biological Process	GO:0030029	actin filament-based process		0.0004269	1	0.02468	0.2304	41	829	ABL1,CD2AP,TRPM2,TSC1,PFDN1,CLN3,SUN2,HRAS,SETD3,CNN3,CARMIL1,PLEKHG2,PPARGC1B,MYO1F,PRKCD,PRKCE,ATP1A1,ARHGAP18,MYBPC1,BCAS3,SRF,BCR,NPHP4,ITGB5,PTPN1,ARHGEF7,DMD,RAP1GDS1,NEDD4L,RDX,PIP5K1C,ECT2,TESK1,COTL1,KPTN,NUAK2,TGFB1,LIMK1,TNF,TNNI2,HCLS1
GO: Biological Process	GO:0010972	negative regulation of G2/M transition of mitotic cell cycle		0.0004694	1	0.02689	0.251	10	98	SYF2,ZNF830,PSMB1,PSMB7,PSMC2,PSMC6,PSMD4,PSMD13,AURKA,PSMD14
GO: Biological Process	GO:0048863	stem cell differentiation		0.000477	1	0.02708	0.2528	19	282	FAM172A,ABL1,ESR1,ETV4,SEMA6B,SEMA4B,EPOP,HES5,KDM3A,PSMB1,PSMB7,SRF,PSMC2,PSMC6,PSMD4,PSMD13,ZEB2,PSMD14,TP53
GO: Biological Process	GO:0006521	regulation of cellular amino acid metabolic process		0.0004891	1	0.02752	0.2569	8	65	FH,PSMB1,PSMB7,PSMC2,PSMC6,PSMD4,PSMD13,PSMD14
GO: Biological Process	GO:0045899	positive regulation of RNA polymerase II transcriptional preinitiation complex assembly		0.0005131	1	0.02851	0.2662	4	14	ESR1,PSMC2,PSMC6,TP53
GO: Biological Process	GO:0045055	regulated exocytosis		0.0005169	1	0.02851	0.2662	41	837	TRPM2,TMEM173,PGM1,ADORA2A,ATP8A1,BIN2,SELL,KCNAB2,APRT,HABP4,PLEKHO2,SLPI,MYO1F,PRKCD,PRKCE,FTL,TMEM63A,ENDOD1,ACTR10,PSMB1,PSMB7,PSMC2,PSMD13,BCR,ITGB2,BLOC1S6,NEU1,RAB24,PTPRJ,MVP,CAMK2A,NR4A3,PIP5K1C,COTL1,COMMD3,TGFB1,CD36,PAFAH1B2,TNFRSF1B,RAB37,PSMD14
GO: Biological Process	GO:0033673	negative regulation of kinase activity		0.0005201	1	0.02851	0.2662	19	284	ABL1,PIK3IP1,ADORA2A,TRIB2,CIB1,AIDA,PPP2R5A,PKIB,PRKCD,IRS2,PTPN1,PTPRJ,MVP,TESK1,RGS2,RGS3,MIDN,SPRED1,INKA1
GO: Biological Process	GO:0043632	modification-dependent macromolecule catabolic process		0.0005669	1	0.03018	0.2818	34	655	CD2AP,UBE2D2,FBXL22,FBXL18,UBE2G1,UBE2G2,SPOP,ANAPC5,ANAPC7,PCYOX1,CUL4A,CUL2,TRIB2,FBXW4,HIPK2,XBP1,DIS3L2,PSMB1,PSMB7,PSMC2,PSMC6,PSMD4,PSMD13,RNF43,AURKA,UBXN4,FBXO9,FBXO4,UBE2S,ELOC,NEDD4L,HECTD3,RNF146,PSMD14
GO: Biological Process	GO:0019221	cytokine-mediated signaling pathway		0.0005673	1	0.03018	0.2818	40	814	RPS6KA5,HNRNPA2B1,ACKR2,SDC1,CIB1,BIRC5,IFIT2,PRKCD,IRS2,SNRPA1,PRLR,IL9R,TNFSF9,INPP5D,PSMB1,PSMB7,PSMC2,PSMC6,IRF1,PSMD4,TNFRSF18,PSMD13,ITGB2,STAT4,STAT5B,NOD2,PTPN1,IL1R2,TRIM8,DOK1,CAMK2A,TGFB1,NMI,SIGIRR,CD36,TNF,TNFRSF1B,PSMD14,CLCF1,TP53
GO: Biological Process	GO:0007265	Ras protein signal transduction		0.000573	1	0.03018	0.2818	27	477	ABL1,DNAJC27,RSU1,HRAS,IQGAP3,RASAL1,RRAS2,PLEKHG2,DENND1A,IRS2,RAB21,CYTH4,BCR,PRAG1,ITPKB,RAB24,GPR174,ARHGEF7,DHCR24,MAPRE2,DOK1,KALRN,RDX,ECT2,LIMK1,RAB37,TP53
GO: Biological Process	GO:0051338	regulation of transferase activity		0.0005742	1	0.03018	0.2818	50	1089	ABL1,TSC1,HNRNPA2B1,ADCY3,PIK3IP1,ADORA2A,KIDINS220,SERINC1,STRADA,PKD1,HRAS,IQGAP3,TRIB2,CIB1,PIK3R3,AIDA,VAC14,PPP2R5A,PPP2R5D,PIK3R6,MTCP1,PKIB,PRKCD,IRS2,PRLR,RASSF2,STK26,ZEB2,NOD2,PTPN1,PTPRJ,DBF4,UBE2S,MVP,GCN1,DVL2,TLR9,TERF1,ECT2,TESK1,RGS2,RGS3,TGFB1,LIMK1,MIDN,SH3GLB1,SPRED1,TNF,TP53,INKA1
GO: Biological Process	GO:0044255	cellular lipid metabolic process		0.0005743	1	0.03018	0.2818	51	1117	PI4K2B,ACP6,ESR1,B4GALT5,PIK3IP1,ESYT2,SERINC1,CLN3,PIP5KL1,SDC1,HSPG2,TECR,MPDU1,PIK3R3,XBP1,VAC14,CRLS1,ABCG1,PPP2R5A,SCAP,PIK3R6,SDC3,PRKCD,IRS2,MVK,ACSL5,PLPP5,INPP5D,SREBF1,NOD2,NEU1,HIBCH,NFE2L1,FAM126A,PLA2G7,PIGS,GPAT3,NR4A3,PIP5K1C,TGFB1,MFSD2A,MTMR4,LIPE,SH3GLB1,MTMR14,CNEP1R1,CD36,ALG3,TNF,HADHA,PCK2
GO: Biological Process	GO:0046854	phosphatidylinositol phosphorylation		0.000597	1	0.03084	0.2879	10	101	PI4K2B,PIK3IP1,PIP5KL1,PIK3R3,PIK3R6,NOD2,FAM126A,PIP5K1C,TGFB1,SH3GLB1
GO: Biological Process	GO:0070498	interleukin-1-mediated signaling pathway		0.000597	1	0.03084	0.2879	10	101	RPS6KA5,PSMB1,PSMB7,PSMC2,PSMC6,PSMD4,PSMD13,NOD2,IL1R2,PSMD14
GO: Biological Process	GO:0060261	positive regulation of transcription initiation from RNA polymerase II promoter		0.0006014	1	0.03084	0.2879	5	25	ESR1,SRF,PSMC2,PSMC6,TP53
GO: Biological Process	GO:0019216	regulation of lipid metabolic process		0.0006468	1	0.03275	0.3057	26	456	ESR1,PIK3IP1,PIK3R3,ID2,NCOR2,ABCG1,PPP2R5A,SCAP,PIK3R6,PRKCD,PRKCE,IRS2,ATP1A1,MVK,ACSL5,SREBF1,STAT5B,NOD2,NFE2L1,NR4A3,TGFB1,MTMR4,SH3GLB1,CNEP1R1,CD36,TNF
GO: Biological Process	GO:0051168	nuclear export		0.0006489	1	0.03275	0.3057	15	201	DNAJC27,TSC1,HNRNPA2B1,STRADA,PKD1,THOC7,SLU7,PPM1A,NUP50,PHAX,XPO6,FRAT1,TGFB1,EIF5A,TP53
GO: Biological Process	GO:0045017	glycerolipid biosynthetic process		0.0006609	1	0.03309	0.3089	18	267	PI4K2B,ACP6,PIK3R3,VAC14,CRLS1,PIK3R6,ACSL5,INPP5D,SREBF1,PIGS,GPAT3,PIP5K1C,MFSD2A,MTMR4,SH3GLB1,MTMR14,CNEP1R1,PCK2
GO: Biological Process	GO:0044092	negative regulation of molecular function		0.0006898	1	0.03412	0.3185	59	1354	ABL1,ESR1,SERPINF1,TSC1,ADCY3,PIK3IP1,ADORA2A,TLE5,CLN3,PKD1,HRAS,SPOP,CNN3,FNIP2,TRIB2,CIB1,ID2,BIRC5,AIDA,IFIT2,LARP7,HABP4,PPP2R5A,SLPI,PKIB,PRKCD,PRKCE,IRS2,GABBR1,BCAS3,NOD2,AURKA,PTPN1,BCL2L12,PTPRJ,DHCR24,TMC8,MVP,KNL1,CPEB2,NEDD4L,GOPC,GPATCH2,RDX,TLR9,TERF1,TESK1,RGS2,RGS3,LIMK1,MIDN,SIGIRR,SPRED1,TNK2,TNF,PDZD3,TP53,INKA1,FCMR
GO: Biological Process	GO:0051222	positive regulation of protein transport		0.0006922	1	0.03412	0.3185	27	483	ABL1,CD2AP,TRPM2,ADORA2A,HRAS,CIB1,XBP1,PPM1A,ABCG1,NLRP10,PRKCD,PRKCE,IRS2,BCAS3,ITGB2,ARID5A,NOD2,HPS4,ECT2,TGFB1,SH3GLB1,CD36,TNF,PCK2,HCLS1,TP53,LRRFIP2
GO: Biological Process	GO:0046834	lipid phosphorylation		0.0007178	1	0.03504	0.3271	11	122	PI4K2B,PIK3IP1,PIP5KL1,PIK3R3,PPP2R5A,PIK3R6,NOD2,FAM126A,PIP5K1C,TGFB1,SH3GLB1
GO: Biological Process	GO:0030036	actin cytoskeleton organization		0.0007223	1	0.03504	0.3271	36	717	ABL1,CD2AP,TRPM2,TSC1,PFDN1,CLN3,HRAS,SETD3,CNN3,CARMIL1,PLEKHG2,PPARGC1B,MYO1F,PRKCD,PRKCE,ARHGAP18,MYBPC1,BCAS3,SRF,BCR,NPHP4,ITGB5,PTPN1,ARHGEF7,RAP1GDS1,RDX,PIP5K1C,ECT2,TESK1,COTL1,KPTN,NUAK2,TGFB1,LIMK1,TNF,HCLS1
GO: Biological Process	GO:0009648	photoperiodism		0.0007274	1	0.03504	0.3271	5	26	NR2F6,ID2,PER3,CRTC1,TP53
GO: Biological Process	GO:1903792	negative regulation of anion transport		0.0007502	1	0.03587	0.3348	6	39	IRS2,GABBR1,ATP5PF,GOPC,RGS2,TNF
GO: Biological Process	GO:0042594	response to starvation		0.000756	1	0.03588	0.3349	15	204	BMF,XBP1,WIPI2,BCAS3,STK26,SREBF1,BHLHA15,GCN1,FOXK1,WIPI1,KPTN,NUAK2,SH3GLB1,PCK2,TP53
GO: Biological Process	GO:0002252	immune effector process		0.0007793	1	0.03657	0.3413	58	1332	ABL1,TRPM2,TSC1,TMEM173,PGM1,PHB,ATP8A1,BIN2,SELL,KCNAB2,XBP1,POU2F2,APRT,IFIT2,POLR3F,PIK3R6,PLEKHO2,SLPI,MYO1F,ULBP1,PRKCD,PRKCE,FTL,TMEM63A,TRAF3IP2,INPP5D,ACTR10,PSMB1,PSMB7,PSMC2,IRF1,RIOK3,PSMD13,BCR,ITGB2,ARID5A,STAT5B,NOD2,NEU1,RAB24,PTPRJ,MVP,TAP1,NR4A3,TLR9,COTL1,COMMD3,TGFB1,LIMK1,CD36,CD37,PAFAH1B2,TNF,TNFRSF1B,RAB37,PSMD14,CLCF1,TP53
GO: Biological Process	GO:0006886	intracellular protein transport		0.0007903	1	0.03657	0.3413	65	1536	RPL36A,VPS45,DNAJC27,TSC1,CHML,HNRNPA2B1,AP2M1,AP3S1,UBE2D2,KIF3B,UBE2G2,STRADA,PKD1,HRAS,SNX15,THOC7,ZDHHC18,CIB1,XBP1,FUZ,SLU7,HID1,AP3M1,PPM1A,NEK8,PRKCD,RAB21,CEP57,NUP50,CCP110,BCAS3,SREBF1,CKAP5,SRP9,SSR3,BCR,NPHP4,ITGB2,ARL5A,PTPN1,SEC24D,TBC1D4,RAB24,RSPH1,XPO6,HPS4,IMMP1L,TMEM231,CFAP410,KLC1,FRAT1,IFT57,DYNC2H1,ECT2,TGFB1,SH3GLB1,LMAN1,CD36,CEP83,EIF5A,SEC63,RAB37,NAGPA,HCLS1,TP53
GO: Biological Process	GO:1903706	regulation of hemopoiesis		0.0007918	1	0.03657	0.3413	29	538	ABL1,CUL4A,CIB1,XBP1,ID2,PPARGC1B,PIK3R6,HES5,TNFSF9,RASSF2,INPP5D,PSMB1,PSMB7,PSMC2,PSMC6,IRF1,PSMD4,TNFRSF18,PSMD13,STAT5B,ITPKB,DTX1,NR4A3,ZMIZ1,TLR9,TGFB1,TNF,PSMD14,HCLS1
GO: Biological Process	GO:0036294	cellular response to decreased oxygen levels		0.0008071	1	0.03657	0.3413	16	227	TSC1,NDRG1,CUL2,HIPK2,PRKCE,PSMB1,PSMB7,PSMC2,PSMC6,PSMD4,PSMD13,CPEB2,ELOC,HIF3A,PSMD14,TP53
GO: Biological Process	GO:0009896	positive regulation of catabolic process		0.0008084	1	0.03657	0.3413	26	463	TSC1,TMEM173,ZC3H12D,FTO,CUL4A,TRIB2,XBP1,TIPARP,PRKCD,PRKCE,IRS2,ACSL5,PSMC2,PSMC6,NOD2,AURKA,PTPN1,TRIM8,NEDD4L,RDX,TLR9,SH3GLB1,PAFAH1B2,ENTPD5,TNF,TNFRSF1B
GO: Biological Process	GO:0019941	modification-dependent protein catabolic process		0.0008247	1	0.03657	0.3413	33	643	CD2AP,UBE2D2,FBXL22,FBXL18,UBE2G1,UBE2G2,SPOP,ANAPC5,ANAPC7,PCYOX1,CUL4A,CUL2,TRIB2,FBXW4,HIPK2,XBP1,PSMB1,PSMB7,PSMC2,PSMC6,PSMD4,PSMD13,RNF43,AURKA,UBXN4,FBXO9,FBXO4,UBE2S,ELOC,NEDD4L,HECTD3,RNF146,PSMD14
GO: Biological Process	GO:0060854	branching involved in lymph vessel morphogenesis		0.000829	1	0.03657	0.3413	2	2	PKD1,NFATC1
GO: Biological Process	GO:0072564	blood microparticle formation		0.000829	1	0.03657	0.3413	2	2	CD36,TNF
GO: Biological Process	GO:2000334	positive regulation of blood microparticle formation		0.000829	1	0.03657	0.3413	2	2	CD36,TNF
GO: Biological Process	GO:2000332	regulation of blood microparticle formation		0.000829	1	0.03657	0.3413	2	2	CD36,TNF
GO: Biological Process	GO:0006650	glycerophospholipid metabolic process		0.0008338	1	0.03657	0.3413	22	366	PI4K2B,ACP6,PIK3IP1,SERINC1,PIP5KL1,PIK3R3,VAC14,CRLS1,PIK3R6,INPP5D,NOD2,FAM126A,PLA2G7,PIGS,GPAT3,PIP5K1C,TGFB1,MFSD2A,MTMR4,SH3GLB1,MTMR14,HADHA
GO: Biological Process	GO:0009057	macromolecule catabolic process		0.0008534	1	0.03705	0.3459	62	1453	RPL36A,CD2AP,SPO11,PGM1,PHB,AP2M1,UBE2D2,FBXL22,FBXL18,UBE2G1,UBE2G2,CLN3,ZC3H12D,PKD1,SPOP,FTO,ANAPC5,ANAPC7,SDC1,PCYOX1,CUL4A,CUL2,HSPG2,TRIB2,POLA1,FBXW4,HIPK2,XBP1,TIPARP,IGF2BP2,NCAN,SDC3,PRKCD,DIS3L2,PSMB1,NAGLU,PSMB7,PSMC2,PSMC6,PGM2L1,PSMD4,PSMD13,RNF43,MYEF2,AURKA,PTPN1,UBXN4,FBXO9,FBXO4,NFE2L1,UBE2S,ELOC,NEDD4L,HECTD3,RDX,TGFB1,SH3GLB1,DCP1B,RNF146,TNF,TNFRSF1B,PSMD14
GO: Biological Process	GO:0050730	regulation of peptidyl-tyrosine phosphorylation		0.0008566	1	0.03705	0.3459	19	296	ABL1,PRKCD,PRKCE,HES5,IRF1,TNFRSF18,ITGB2,NOD2,PTPN1,PTPRJ,MVP,DVL2,TGFB1,CD36,TNK2,TNF,CLCF1,HCLS1,TP53
GO: Biological Process	GO:0089718	amino acid import across plasma membrane		0.0008721	1	0.03713	0.3466	5	27	SLC3A2,SLC7A1,PRKCD,RGS2,TNF
GO: Biological Process	GO:0048585	negative regulation of response to stimulus		0.0008743	1	0.03713	0.3466	78	1928	ABL1,ESR1,CD2AP,SERPINF1,TSC1,JADE1,ADCY3,PHB,PIK3IP1,ADORA2A,UBE2G2,TLE5,RASAL1,FNIP2,SEMA6B,PLXNA3,SEMA4B,CIB1,LITAF,BMF,HIPK2,XBP1,FUZ,AIDA,HDAC7,PPM1A,NCOR2,PRKCD,GABBR1,MVK,RASSF2,INPP5D,PSMB1,PSMB7,PSMC2,PSMC6,IRF1,RIOK3,PSMD4,RGS9,PSMD13,BCR,NPHP4,RNF43,DDT,NOD2,PTPN1,BCL2L12,PTPRJ,NFATC1,IL1R2,ARHGEF7,DMD,TAP1,DOK1,RCAN1,DVL2,NR4A3,TLR9,OGG1,RGS2,RGS3,KPTN,TGFB1,TGIF1,THBD,MTMR4,NMI,SH3GL…
GO: Biological Process	GO:0051301	cell division		0.0008802	1	0.03713	0.3466	36	725	CD2AP,KIF3B,ANAPC5,ANAPC7,CIB1,BIRC5,BRCC3,INTS13,PRKCE,ZNF830,CCP110,DIS3L2,PPP2R2D,CKAP5,NUF2,SMC5,RNF43,AURKA,NFATC1,CDC123,TIPIN,UBE2S,SGO2,MAPRE2,KNL1,DYNLT3,PRC1,KATNA1,TERF1,ECT2,REEP3,TGFB1,SH3GLB1,SMC3,ZFYVE26,TP53
GO: Biological Process	GO:1903960	negative regulation of anion transmembrane transport		0.0008918	1	0.03713	0.3466	4	16	IRS2,GOPC,RGS2,TNF
GO: Biological Process	GO:1900271	regulation of long-term synaptic potentiation		0.0008933	1	0.03713	0.3466	7	55	ABL1,PAIP2,ADORA2A,NRGN,KALRN,CRTC1,SHISA7
GO: Biological Process	GO:0006611	protein export from nucleus		0.0008934	1	0.03713	0.3466	14	186	DNAJC27,TSC1,HNRNPA2B1,STRADA,PKD1,THOC7,SLU7,PPM1A,NUP50,XPO6,FRAT1,TGFB1,EIF5A,TP53
GO: Biological Process	GO:0007010	cytoskeleton organization		0.0009193	1	0.03796	0.3544	69	1663	ABL1,CD2AP,TRPM2,SAXO2,TSC1,PFDN1,KIF3B,CLN3,SUN2,PKD1,HRAS,SETD3,CNN3,PLXNA3,SPEF1,CIB1,CARMIL1,CNTNAP1,FUZ,BIRC5,VPS54,PLEKHG2,PPARGC1B,INTS13,NEK8,MYO1F,PRKCD,PRKCE,ARHGAP18,CEP57,MYBPC1,CCP110,BCAS3,CKAP5,SRF,NUF2,BCR,NPHP4,ITGB5,AURKA,NEFH,PTPN1,BNIP2,RSPH1,ARHGEF7,KIF19,DMD,TMEM231,MAPRE2,CFAP410,RAP1GDS1,IFT57,DYNC2H1,RDX,PRC1,KATNA1,PIP5K1C,TERF1,ECT2,TESK1,COTL1,KPTN,NUAK2,TGFB1,LIMK1,SM…
GO: Biological Process	GO:0010638	positive regulation of organelle organization		0.0009532	1	0.03911	0.365	34	675	ABL1,RPS6KA5,TSC1,HNRNPA2B1,HRAS,ANAPC5,SDC1,PLXNA3,CARMIL1,BMF,XBP1,FUZ,BIRC5,PKIB,PRKCE,CCP110,BCAS3,DLGAP5,SREBF1,SMC5,ARID5A,AURKA,FBXO4,HPS4,SGO2,TERF1,TESK1,TGFB1,LIMK1,SH3GLB1,LMAN1,TNF,HCLS1,TP53
GO: Biological Process	GO:0043087	regulation of GTPase activity		0.0009677	1	0.03928	0.3667	27	494	TSC1,CHML,RSU1,HRAS,IQGAP3,RASAL1,PLXNA3,DENND1A,ARHGAP18,NUP50,BCAS3,RGS9,PLXND1,BCR,BNIP2,TBC1D4,ARHGEF7,MAPRE2,CPEB2,RAP1GDS1,KALRN,DVL2,RDX,ECT2,RGS2,RGS3,TNK2
GO: Biological Process	GO:0002790	peptide secretion		0.0009699	1	0.03928	0.3667	36	729	ABL1,CD2AP,TRPM2,ADORA2A,HPS1,ICA1,XBP1,BIRC5,POU2F2,ABCG1,NLRP10,PRKCE,IRS2,GABBR1,TRAF3IP2,SREBF1,ARID5A,ITPR2,NOD2,BLOC1S6,GBP5,IL1R2,ARHGEF7,CACNA1E,RHBDF2,KALRN,TLR9,TGFB1,MIDN,CD36,TNF,TNFRSF1B,NAGPA,CLCF1,PCK2,LRRFIP2
GO: Biological Process	GO:0034097	response to cytokine		0.0009761	1	0.03929	0.3667	56	1287	RPS6KA5,TMEM173,PFKP,HNRNPA2B1,PHB,UBE2G2,TLE5,ACKR2,SDC1,CIB1,FNTA,XBP1,BIRC5,IFIT2,PRKCD,IRS2,SNRPA1,PRLR,ATP5F1B,IL9R,KDM3A,TNFSF9,INPP5D,PSMB1,PSMB7,SRF,PSMC2,PSMC6,IRF1,PSMD4,TNFRSF18,PSMD13,ITGB2,STAT4,STAT5B,NOD2,NEFH,PTPN1,GBP5,IL1R2,TRIM8,DOK1,CAMK2A,DTX1,AFF3,CASP6,TGFB1,NMI,SIGIRR,CD36,TNF,TNFRSF1B,PSMD14,CLCF1,HCLS1,TP53
GO: Biological Process	GO:0032101	regulation of response to external stimulus		0.0009942	1	0.0397	0.3706	53	1202	RPS6KA5,ESR1,SERPINF1,TMEM173,ADORA2A,UBE2D2,HRAS,SELL,SEMA6B,PLXNA3,SEMA4B,FNTA,POLR3F,NLRP10,PIK3R6,MYO1F,ULBP1,PRKCD,PRKCE,MVK,TRAF3IP2,PSMB1,PSMB7,PSMC2,PSMC6,IRF1,RIOK3,PSMD4,PSMD13,BCR,ITGB2,DDT,STAT5B,NOD2,PTPN1,PTPRJ,GBP5,IL1R2,NFE2L1,TAP1,PLA2G7,TLR9,TGFB1,THBD,NMI,SIGIRR,CD36,CD37,TNF,TNFRSF1B,PSMD14,CLCF1,LRRFIP2
GO: Biological Process	GO:0018108	peptidyl-tyrosine phosphorylation		0.0009989	1	0.0397	0.3706	24	420	ABI3,ABL1,MATK,HIPK2,PRKCD,PRKCE,HES5,PRLR,IRF1,TNFRSF18,ITGB2,NOD2,PTPN1,PTPRJ,MVP,DVL2,TESK1,TGFB1,CD36,TNK2,TNF,CLCF1,HCLS1,TP53
GO: Biological Process	GO:0010941	regulation of cell death		0.001025	1	0.03997	0.3731	79	1969	AARS1,ABL1,ESR1,SERPINF1,TRPM2,SAV1,TSC1,PHB,ADORA2A,NDRG1,TLE5,CLN3,PIP5KL1,HRAS,SPOP,SELL,RRAS2,CIB1,FNTA,BMF,HIPK2,XBP1,BIRC5,PLEKHG2,IFIT2,HDAC7,UFM1,PRKCD,PRKCE,ZNF830,IRS2,PRLR,ACSL5,TMEM219,TNFSF9,RASSF2,C3orf38,INPP5D,STK26,IRF1,TNFRSF18,ITGB2,STAT5B,ITPKB,NOD2,AURKA,PTPN1,BCL2L12,BNIP2,ARHGEF7,DHCR24,TMC8,ITM2C,NPC1,KALRN,IFT57,CAMK2A,CASP6,NR4A3,HS1BP3,TERF1,ECT2,OGG1,CALHM2,PRR7,NUAK2,…
GO: Biological Process	GO:0033238	regulation of cellular amine metabolic process		0.001032	1	0.03997	0.3731	9	90	FH,PSMB1,PSMB7,PSMC2,PSMC6,PSMD4,PSMD13,ITGB2,PSMD14
GO: Biological Process	GO:0009649	entrainment of circadian clock		0.001037	1	0.03997	0.3731	5	28	NR2F6,ID2,PER3,CRTC1,TP53
GO: Biological Process	GO:0090312	positive regulation of protein deacetylation		0.001037	1	0.03997	0.3731	5	28	FNTA,NCOR2,SREBF1,TGFB1,TP53
GO: Biological Process	GO:1900273	positive regulation of long-term synaptic potentiation		0.001037	1	0.03997	0.3731	5	28	ADORA2A,NRGN,KALRN,CRTC1,SHISA7
GO: Biological Process	GO:0006865	amino acid transport		0.001046	1	0.04006	0.374	13	168	ADORA2A,CLN3,SFXN2,SLC3A2,SLC7A1,PRKCD,GABBR1,SLC66A1,NFE2L1,SLC7A6,RGS2,SLC7A5,TNF
GO: Biological Process	GO:1902036	regulation of hematopoietic stem cell differentiation		0.001069	1	0.04047	0.3778	8	73	ABL1,PSMB1,PSMB7,PSMC2,PSMC6,PSMD4,PSMD13,PSMD14
GO: Biological Process	GO:0031329	regulation of cellular catabolic process		0.001069	1	0.04047	0.3778	41	869	ABL1,TSC1,TMEM173,UBE2G2,ZC3H12D,PKD1,FTO,TRIB2,BMF,HIPK2,XBP1,DRAM2,IGF2BP2,PRKCD,IRS2,ACSL5,PSMB1,PSMB7,SREBF1,PSMC2,PSMC6,PSMD4,PSMD13,MYEF2,NOD2,AURKA,PTPN1,NFE2L1,TRIM8,EXOC7,FOXK1,NPC1,RDX,TLR9,SH3GLB1,PAFAH1B2,ENTPD5,TNF,TNFRSF1B,PSMD14,TP53
GO: Biological Process	GO:0051247	positive regulation of protein metabolic process		0.001076	1	0.04047	0.3778	76	1882	ABL1,RPS6KA5,ESR1,DNAJC27,ACVRL1,ADCY3,PHB,ADORA2A,KIDINS220,STRADA,CLN3,PKD1,HRAS,BCAR3,IQGAP3,FNIP2,CUL4A,TRIB2,CIB1,FNTA,PIK3R3,HIPK2,XBP1,FUZ,TIPARP,NCOR2,HABP4,ABCG1,PPP2R5A,PPP2R5D,SCAP,PIK3R6,MTCP1,PRKCD,PRKCE,HES5,PRLR,RASSF2,STK26,SREBF1,PSMC2,PSMC6,IRF1,TNFRSF18,ZEB2,ARID5A,DDT,STAT5B,NOD2,AURKA,PTPN1,BNIP2,FBXO4,PTPRJ,CDC123,DBF4,UBE2S,NEDD4L,IFT57,DVL2,RDX,TLR9,ECT2,PRR7,TGFB1,NMI,CNE…
GO: Biological Process	GO:0018212	peptidyl-tyrosine modification		0.001101	1	0.04106	0.3833	24	423	ABI3,ABL1,MATK,HIPK2,PRKCD,PRKCE,HES5,PRLR,IRF1,TNFRSF18,ITGB2,NOD2,PTPN1,PTPRJ,MVP,DVL2,TESK1,TGFB1,CD36,TNK2,TNF,CLCF1,HCLS1,TP53
GO: Biological Process	GO:0042326	negative regulation of phosphorylation		0.001104	1	0.04106	0.3833	28	524	ABL1,PHB,PIK3IP1,ADORA2A,PIP5KL1,TRIB2,CIB1,XBP1,AIDA,PPP2R5A,PPP2R5D,PKIB,PRKCD,IRS2,RASSF2,IRF1,PTPN1,PTPRJ,DMD,MVP,DOK1,TESK1,RGS2,RGS3,TGFB1,MIDN,SPRED1,INKA1
GO: Biological Process	GO:1901532	regulation of hematopoietic progenitor cell differentiation		0.001117	1	0.0413	0.3856	9	91	ABL1,HES5,PSMB1,PSMB7,PSMC2,PSMC6,PSMD4,PSMD13,PSMD14
GO: Biological Process	GO:0060965	negative regulation of gene silencing by miRNA		0.00114	1	0.04191	0.3912	4	17	ESR1,NCOR2,TGFB1,TP53
GO: Biological Process	GO:1905330	regulation of morphogenesis of an epithelium		0.001154	1	0.04219	0.3938	14	191	ABL1,ESR1,AP2M1,BTBD7,PSMB1,PSMB7,PSMC2,PSMC6,PSMD4,PSMD13,DVL2,TGFB1,TNF,PSMD14
GO: Biological Process	GO:0031349	positive regulation of defense response		0.001176	1	0.04273	0.3989	29	552	RPS6KA5,ESR1,TMEM173,UBE2D2,HRAS,POLR3F,NLRP10,ULBP1,PRKCD,PRKCE,PSMB1,PSMB7,PSMC2,PSMC6,IRF1,RIOK3,PSMD4,PSMD13,ITGB2,DDT,STAT5B,NOD2,GBP5,PLA2G7,TLR9,CD36,TNF,PSMD14,LRRFIP2
GO: Biological Process	GO:0009894	regulation of catabolic process		0.001209	1	0.04366	0.4076	47	1042	ABL1,TSC1,TMEM173,PHB,UBE2G2,ZC3H12D,PKD1,FTO,CUL4A,TRIB2,BMF,HIPK2,XBP1,DRAM2,TIPARP,IGF2BP2,PRKCD,PRKCE,IRS2,ACSL5,NUP50,PSMB1,PSMB7,SREBF1,PSMC2,PSMC6,PSMD4,PSMD13,MYEF2,NOD2,AURKA,PTPN1,NFE2L1,TRIM8,EXOC7,FOXK1,NPC1,NEDD4L,RDX,TLR9,SH3GLB1,PAFAH1B2,ENTPD5,TNF,TNFRSF1B,PSMD14,TP53
GO: Biological Process	GO:0090316	positive regulation of intracellular protein transport		0.00123	1	0.04405	0.4112	13	171	HRAS,CIB1,XBP1,PPM1A,PRKCD,BCAS3,ITGB2,HPS4,ECT2,TGFB1,SH3GLB1,HCLS1,TP53
GO: Biological Process	GO:0046034	ATP metabolic process		0.001233	1	0.04405	0.4112	20	329	AK9,PFKP,PGM1,UQCRFS1,COX4I1,COX6C,COX7A2,BEND3,ATP5F1B,ATP5PB,NUP50,ATP5PF,PGM2L1,NDUFB3,NDUFS5,NDUFA12,FOXK1,TGFB1,ENTPD5,TP53
GO: Biological Process	GO:0010720	positive regulation of cell development		0.001252	1	0.04447	0.4151	34	686	ABL1,SERPINF1,KIDINS220,RASAL1,CREB3L2,PLXNA3,CIB1,CARMIL1,ID2,PPP2R5D,RAB21,SRF,PLXND1,ZEB2,AURKA,NEU1,BNIP2,ARHGEF7,DMD,NEDD4L,KALRN,L1CAM,DVL2,CASP6,CRTC1,ECT2,RGS2,TGFB1,TGIF1,LIMK1,SH3GLB1,TNF,TNFRSF1B,CLCF1
GO: Biological Process	GO:0042149	cellular response to glucose starvation		0.001274	1	0.04481	0.4183	6	43	XBP1,BHLHA15,KPTN,NUAK2,SH3GLB1,TP53
GO: Biological Process	GO:2001252	positive regulation of chromosome organization		0.001275	1	0.04481	0.4183	14	193	RPS6KA5,HNRNPA2B1,ANAPC5,XBP1,PKIB,DLGAP5,SREBF1,SMC5,ARID5A,FBXO4,SGO2,TERF1,TGFB1,TP53
GO: Biological Process	GO:0001932	regulation of protein phosphorylation		0.001283	1	0.04482	0.4184	67	1625	ABL1,RPS6KA5,ESR1,DNAJC27,TSC1,ACVRL1,ADCY3,PHB,ADORA2A,KIDINS220,STRADA,CLN3,PKD1,PIP5KL1,HRAS,BCAR3,IQGAP3,FNIP2,TRIB2,CIB1,PIK3R3,HIPK2,XBP1,AIDA,PPP2R5A,PPP2R5D,PIK3R6,MTCP1,PKIB,PRKCD,PRKCE,HES5,PRLR,RASSF2,STK26,IRF1,TNFRSF18,ITGB2,ZEB2,DDT,ITPKB,NOD2,PTPN1,BNIP2,PTPRJ,DBF4,DMD,MVP,GCN1,DOK1,L1CAM,DVL2,TLR9,ECE1,ECT2,TESK1,RGS2,RGS3,TGFB1,CD36,SPRED1,TNK2,TNF,CLCF1,HCLS1,TP53,INKA1
GO: Biological Process	GO:0045787	positive regulation of cell cycle		0.00129	1	0.04482	0.4184	24	428	ABL1,KIF3B,PKD1,ANAPC5,CUL4A,FNTA,ID2,BIRC5,LARP7,PRKCE,DLGAP5,SMC5,STAT5B,AURKA,DBF4,SGO2,RDX,NR4A3,DYNLT3,TERF1,ECT2,TGFB1,TNF,TP53
GO: Biological Process	GO:0006913	nucleocytoplasmic transport		0.001308	1	0.04519	0.4219	22	379	DNAJC27,TSC1,HNRNPA2B1,STRADA,PKD1,THOC7,XBP1,SLU7,PPM1A,PRKCD,SNRPE,SNRPF,NUP50,PHAX,XPO6,FRAT1,ECT2,TGFB1,CD36,EIF5A,HCLS1,TP53
GO: Biological Process	GO:0060071	Wnt signaling pathway, planar cell polarity pathway		0.001333	1	0.04546	0.4243	10	112	ABL1,AP2M1,PSMB1,PSMB7,PSMC2,PSMC6,PSMD4,PSMD13,DVL2,PSMD14
GO: Biological Process	GO:0032446	protein modification by small protein conjugation		0.001339	1	0.04546	0.4243	43	935	ABL1,UBE2D2,FBXL22,FBXL18,UBE2G1,UBE2G2,SPOP,ANAPC5,ANAPC7,CUL4A,CUL2,TRIB2,FBXW4,UFM1,PRKCE,NUP50,DCAF8,PSMB1,PSMB7,PSMC2,PSMC6,PSMD4,PSMD13,RNF43,NOD2,FBXO9,FBXO4,NFE2L1,RNF141,TRIM8,UBE2S,MARCHF1,ELOC,NEDD4L,HECTD3,DTX1,HIF3A,ZMIZ1,PRR7,LIMK1,NMI,RNF146,PSMD14
GO: Biological Process	GO:0016567	protein ubiquitination		0.001343	1	0.04546	0.4243	40	852	ABL1,UBE2D2,FBXL22,FBXL18,UBE2G1,UBE2G2,SPOP,ANAPC5,ANAPC7,CUL4A,CUL2,TRIB2,FBXW4,PRKCE,DCAF8,PSMB1,PSMB7,PSMC2,PSMC6,PSMD4,PSMD13,RNF43,NOD2,FBXO9,FBXO4,NFE2L1,RNF141,TRIM8,UBE2S,MARCHF1,ELOC,NEDD4L,HECTD3,DTX1,HIF3A,PRR7,LIMK1,NMI,RNF146,PSMD14
GO: Biological Process	GO:0071456	cellular response to hypoxia		0.001348	1	0.04546	0.4243	15	216	NDRG1,CUL2,HIPK2,PRKCE,PSMB1,PSMB7,PSMC2,PSMC6,PSMD4,PSMD13,CPEB2,ELOC,HIF3A,PSMD14,TP53
GO: Biological Process	GO:0031346	positive regulation of cell projection organization		0.001355	1	0.04546	0.4243	26	480	SERPINF1,KIDINS220,HRAS,RASAL1,CREB3L2,PLXNA3,CARMIL1,FUZ,PPP2R5D,RAB21,CCP110,BCAS3,SRF,PLXND1,ZEB2,NEU1,ARHGEF7,DMD,NEDD4L,KALRN,L1CAM,DVL2,CRTC1,RGS2,LIMK1,SH3GLB1
GO: Biological Process	GO:0000165	MAPK cascade		0.001358	1	0.04546	0.4243	47	1048	ABL1,ESR1,DNAJC27,PHB,KIDINS220,STRADA,HRAS,IQGAP3,RASAL1,TRIB2,CIB1,HIPK2,XBP1,AIDA,PIK3R6,PRKCD,PRKCE,IRS2,RASSF2,STK26,PSMB1,PSMB7,PSMC2,PSMC6,PSMD4,PSMD13,ZEB2,DDT,ITPKB,NOD2,PTPN1,BNIP2,PTPRJ,DMD,DOK1,L1CAM,DVL2,TLR9,ECE1,RGS2,RGS3,TGFB1,CD36,SPRED1,TNF,PSMD14,CLCF1
GO: Biological Process	GO:0001736	establishment of planar polarity		0.001374	1	0.04576	0.4272	11	132	ABL1,AP2M1,FUZ,PSMB1,PSMB7,PSMC2,PSMC6,PSMD4,PSMD13,DVL2,PSMD14
GO: Biological Process	GO:0006511	ubiquitin-dependent protein catabolic process		0.001391	1	0.04586	0.4281	32	637	CD2AP,UBE2D2,FBXL22,FBXL18,UBE2G1,UBE2G2,SPOP,ANAPC5,ANAPC7,CUL4A,CUL2,TRIB2,FBXW4,HIPK2,XBP1,PSMB1,PSMB7,PSMC2,PSMC6,PSMD4,PSMD13,RNF43,AURKA,UBXN4,FBXO9,FBXO4,UBE2S,ELOC,NEDD4L,HECTD3,RNF146,PSMD14
GO: Biological Process	GO:0032984	protein-containing complex disassembly		0.001416	1	0.04586	0.4281	24	431	MRPL51,MRPL35,MRPL57,AP2M1,CLN3,SPEF1,CIB1,CARMIL1,MRPL18,MRPS9,SMARCE1,WIPI2,CKAP5,KIF19,MRPL49,KLC1,NPC1,FRAT1,DVL2,RDX,MRPS18C,CD36,EIF5A,TNF
GO: Biological Process	GO:0034330	cell junction organization		0.001417	1	0.04586	0.4281	19	309	ABL1,TSC1,ACVRL1,CNTNAP1,HDAC7,BCAS3,SRF,BCR,NPHP4,PTPRJ,ARHGEF7,AJM1,MAPRE2,NEDD4L,RDX,PIP5K1C,ECT2,TGFB1,TNF
GO: Biological Process	GO:0002791	regulation of peptide secretion		0.001417	1	0.04586	0.4281	30	585	ABL1,CD2AP,TRPM2,ADORA2A,ICA1,XBP1,BIRC5,ABCG1,NLRP10,PRKCE,IRS2,GABBR1,SREBF1,ARID5A,ITPR2,NOD2,IL1R2,ARHGEF7,CACNA1E,RHBDF2,KALRN,TLR9,TGFB1,MIDN,CD36,TNF,TNFRSF1B,CLCF1,PCK2,LRRFIP2
GO: Biological Process	GO:0061025	membrane fusion		0.001418	1	0.04586	0.4281	49	1107	VPS45,TRPM2,TMEM173,PGM1,ADORA2A,ATP8A1,BIN2,SDC1,SELL,ANKFY1,KCNAB2,APRT,SCRN2,HABP4,PLEKHO2,SLPI,MYO1F,PRKCD,PRKCE,FTL,RAB21,TMEM63A,ENDOD1,ACTR10,PSMB1,PSMB7,PSMC2,PSMD13,BCR,ITGB2,BLOC1S6,NEU1,TBC1D4,RAB24,PTPRJ,EXOC7,MVP,TAP1,CAMK2A,NR4A3,PIP5K1C,COTL1,COMMD3,TGFB1,CD36,PAFAH1B2,TNFRSF1B,RAB37,PSMD14
GO: Biological Process	GO:0002223	stimulatory C-type lectin receptor signaling pathway		0.001426	1	0.04586	0.4281	10	113	RPS6KA5,HRAS,PRKCD,PSMB1,PSMB7,PSMC2,PSMC6,PSMD4,PSMD13,PSMD14
GO: Biological Process	GO:0045898	regulation of RNA polymerase II transcriptional preinitiation complex assembly		0.001433	1	0.04586	0.4281	4	18	ESR1,PSMC2,PSMC6,TP53
GO: Biological Process	GO:0032891	negative regulation of organic acid transport		0.001435	1	0.04586	0.4281	5	30	IRS2,GABBR1,ATP5PF,RGS2,TNF
GO: Biological Process	GO:0051169	nuclear transport		0.001445	1	0.04595	0.4289	22	382	DNAJC27,TSC1,HNRNPA2B1,STRADA,PKD1,THOC7,XBP1,SLU7,PPM1A,PRKCD,SNRPE,SNRPF,NUP50,PHAX,XPO6,FRAT1,ECT2,TGFB1,CD36,EIF5A,HCLS1,TP53
GO: Biological Process	GO:0007164	establishment of tissue polarity		0.001461	1	0.04622	0.4315	11	133	ABL1,AP2M1,FUZ,PSMB1,PSMB7,PSMC2,PSMC6,PSMD4,PSMD13,DVL2,PSMD14
GO: Biological Process	GO:0038061	NIK/NF-kappaB signaling		0.001477	1	0.0464	0.4331	14	196	LITAF,HDAC7,PPM1A,RASSF2,PSMB1,PSMB7,PSMC2,PSMC6,PSMD4,PSMD13,NOD2,TLR9,TNF,PSMD14
GO: Biological Process	GO:0071901	negative regulation of protein serine/threonine kinase activity		0.001516	1	0.0464	0.4331	12	154	ABL1,CIB1,AIDA,PKIB,PRKCD,PTPN1,PTPRJ,TESK1,RGS2,RGS3,SPRED1,INKA1
GO: Biological Process	GO:0035567	non-canonical Wnt signaling pathway		0.001516	1	0.0464	0.4331	12	154	ABL1,AP2M1,PSMB1,PSMB7,PSMC2,PSMC6,PSMD4,PSMD13,NFATC1,CAMK2A,DVL2,PSMD14
GO: Biological Process	GO:0045834	positive regulation of lipid metabolic process		0.001516	1	0.0464	0.4331	13	175	ABCG1,PRKCD,PRKCE,IRS2,ACSL5,SREBF1,NOD2,NR4A3,TGFB1,SH3GLB1,CNEP1R1,CD36,TNF
GO: Biological Process	GO:0045930	negative regulation of mitotic cell cycle		0.001518	1	0.0464	0.4331	21	359	ABL1,ESR1,JADE1,ZC3H12D,HRAS,BIRC5,SYF2,ZNF830,PSMB1,PSMB7,PSMC2,PSMC6,PSMD4,PSMD13,AURKA,TIPIN,TERF1,TGFB1,TNF,PSMD14,TP53
GO: Biological Process	GO:0023057	negative regulation of signaling		0.00152	1	0.0464	0.4331	67	1636	ABL1,ESR1,CD2AP,TSC1,JADE1,ADCY3,PHB,PIK3IP1,TLE5,RASAL1,FNIP2,CIB1,LITAF,BMF,HIPK2,XBP1,FUZ,AIDA,HDAC7,PPM1A,NCOR2,PRKCD,GABBR1,RASSF2,INPP5D,PSMB1,PSMB7,SREBF1,SRF,PSMC2,PSMC6,IRF1,RIOK3,PSMD4,RGS9,PSMD13,NPHP4,RNF43,NOD2,PTPN1,BCL2L12,PTPRJ,NFATC1,IL1R2,ARHGEF7,DMD,MVP,DOK1,RCAN1,KALRN,DVL2,TLR9,RGS2,RGS3,KPTN,TGFB1,TGIF1,MTMR4,MIDN,SH3GLB1,SIGIRR,SPRED1,TNF,PSMD14,PDZD3,TP53,FCMR
GO: Biological Process	GO:0062012	regulation of small molecule metabolic process		0.001522	1	0.0464	0.4331	26	484	FH,NCOR2,ABCG1,SCAP,PRKCE,IRS2,MVK,ACSL5,NUP50,PSMB1,PSMB7,SREBF1,PSMC2,PSMC6,PSMD4,PSMD13,NFE2L1,FOXK1,NR4A3,TGFB1,MIDN,ENTPD5,TNF,PSMD14,PDZD3,TP53
GO: Biological Process	GO:0090175	regulation of establishment of planar polarity		0.001525	1	0.0464	0.4331	10	114	ABL1,AP2M1,PSMB1,PSMB7,PSMC2,PSMC6,PSMD4,PSMD13,DVL2,PSMD14
GO: Biological Process	GO:0007160	cell-matrix adhesion		0.001578	1	0.04755	0.4439	16	242	ABL1,TSC1,ACVRL1,PKD1,CIB1,SNED1,BCAS3,SRF,BCR,ITGB2,ITGB5,PTPRJ,ARHGEF7,DMD,L1CAM,CD36
GO: Biological Process	GO:0002699	positive regulation of immune effector process		0.001578	1	0.04755	0.4439	16	242	PHB,XBP1,ULBP1,IRF1,ITGB2,ARID5A,STAT5B,NOD2,PTPRJ,NR4A3,TLR9,TGFB1,CD36,CD37,TNF,CLCF1
GO: Biological Process	GO:0030178	negative regulation of Wnt signaling pathway		0.001616	1	0.04842	0.452	15	220	JADE1,TLE5,FUZ,AIDA,PSMB1,PSMB7,PSMC2,PSMC6,PSMD4,PSMD13,NPHP4,RNF43,NFATC1,DVL2,PSMD14
GO: Biological Process	GO:0090407	organophosphate biosynthetic process		0.001622	1	0.04842	0.452	36	751	PI4K2B,ACP6,AK9,ADCY3,SERINC1,UQCRFS1,COX4I1,TECR,PIK3R3,COX6C,COX7A2,APRT,PLCD3,VAC14,CRLS1,PIK3R6,MVK,ACSL5,ATP5F1B,ATP5PB,ATP5PF,INPP5D,NADK2,NDUFB3,NDUFS5,ITPKB,NDUFA12,PIGS,GPAT3,PIP5K1C,TGFB1,MFSD2A,MTMR4,SH3GLB1,MTMR14,PDZD3
GO: Biological Process	GO:0032816	positive regulation of natural killer cell activation		0.001672	1	0.04928	0.46	5	31	HPS1,ULBP1,IRF1,STAT5B,BLOC1S6
GO: Biological Process	GO:0043090	amino acid import		0.001672	1	0.04928	0.46	5	31	SLC3A2,SLC7A1,PRKCD,RGS2,TNF
GO: Biological Process	GO:0048087	positive regulation of developmental pigmentation		0.001683	1	0.04928	0.46	3	9	ZEB2,BLOC1S6,HPS4
GO: Biological Process	GO:0035726	common myeloid progenitor cell proliferation		0.001683	1	0.04928	0.46	3	9	ITPKB,FBXO4,NR4A3
GO: Biological Process	GO:0046488	phosphatidylinositol metabolic process		0.001689	1	0.04928	0.46	15	221	PI4K2B,PIK3IP1,PIP5KL1,PIK3R3,VAC14,PIK3R6,INPP5D,NOD2,FAM126A,PIGS,PIP5K1C,TGFB1,MTMR4,SH3GLB1,MTMR14
GO: Biological Process	GO:0023014	signal transduction by protein phosphorylation		0.001707	1	0.04957	0.4627	47	1060	ABL1,ESR1,DNAJC27,PHB,KIDINS220,STRADA,HRAS,IQGAP3,RASAL1,TRIB2,CIB1,HIPK2,XBP1,AIDA,PIK3R6,PRKCD,PRKCE,IRS2,RASSF2,STK26,PSMB1,PSMB7,PSMC2,PSMC6,PSMD4,PSMD13,ZEB2,DDT,ITPKB,NOD2,PTPN1,BNIP2,PTPRJ,DMD,DOK1,L1CAM,DVL2,TLR9,ECE1,RGS2,RGS3,TGFB1,CD36,SPRED1,TNF,PSMD14,CLCF1
GO: Biological Process	GO:0071453	cellular response to oxygen levels		0.001716	1	0.04961	0.4631	16	244	TSC1,NDRG1,CUL2,HIPK2,PRKCE,PSMB1,PSMB7,PSMC2,PSMC6,PSMD4,PSMD13,CPEB2,ELOC,HIF3A,PSMD14,TP53
GO: Biological Process	GO:0045936	negative regulation of phosphate metabolic process		0.001737	1	0.04998	0.4666	32	646	ABL1,PHB,PIK3IP1,ADORA2A,PIP5KL1,TRIB2,CIB1,XBP1,AIDA,PPP2R5A,PPP2R5D,PKIB,PRKCD,IRS2,RASSF2,IRF1,PTPN1,PTPRJ,DMD,MVP,KNL1,DOK1,GPATCH2,TESK1,RGS2,RGS3,TGFB1,MIDN,SPRED1,TNF,PDZD3,INKA1
GO: Cellular Component	GO:0044437	vacuolar part		9.048e-07	0.0007374	0.0007374	0.005369	38	572	SLC29A3,TRPM2,TMEM173,GLMP,AP2M1,ATP8A1,CLCN5,CLCN7,CLN3,MYLPF,SDC1,HSPG2,ANKFY1,LITAF,DRAM2,AP3M1,VAC14,NCAN,SDC3,PRKCD,FTL,TMEM63A,ACTR10,NAGLU,SLC66A1,NEU1,ITM2C,MARCHF1,NPC1,WIPI1,GOPC,TLR9,ECE1,KPTN,THBD,SH3GLB1,ZFYVE26,RAB37
GO: Cellular Component	GO:0005774	vacuolar membrane		2.671e-06	0.002177	0.0007493	0.005456	30	417	SLC29A3,TRPM2,TMEM173,GLMP,AP2M1,ATP8A1,CLCN5,CLCN7,CLN3,MYLPF,ANKFY1,LITAF,DRAM2,AP3M1,VAC14,TMEM63A,SLC66A1,NEU1,ITM2C,MARCHF1,NPC1,WIPI1,GOPC,TLR9,ECE1,KPTN,THBD,SH3GLB1,ZFYVE26,RAB37
GO: Cellular Component	GO:0005739	mitochondrion		2.758e-06	0.002248	0.0007493	0.005456	86	1865	ACP6,AARS1,ABL1,ESR1,MRPL51,DNAJC27,LRRC59,TMEM173,MRPL35,PHB,MRPL57,AP2M1,CLN3,SFXN2,UQCRFS1,FH,DCTPP1,MICOS10,MTHFD1L,CWC15,COX4I1,BMF,COX6C,COX7A2,C6orf136,REXO2,PPARGC1B,MRPL18,CRLS1,ABCG1,PPP6C,MTCP1,SLC25A39,MRPS9,PUS1,PRKCD,PRKCE,DHX32,CMC4,GABBR1,ACSL5,RAI1,ATP5F1B,S1PR4,ATP5PB,ATP5PF,DCAF8,NADK2,TMEM126B,DLGAP5,NDUFB3,NDUFS5,NOD2,NEFH,RAB24,NDUFA12,HIBCH,APEX2,TMEM65,IMMP1L,DMPK,MRPL49,T…
GO: Cellular Component	GO:0044433	cytoplasmic vesicle part		9.595e-06	0.00782	0.001955	0.01423	72	1528	SLC29A3,VPS45,TRAPPC5,TRPM2,TMEM173,PGM1,AP2M1,AP3S1,ATP8A1,NDRG1,CLCN5,SUN2,PKD1,OSBPL9,SNX15,BIN2,FLRT1,SELL,ANKFY1,LITAF,ICA1,KCNAB2,VPS54,APRT,AP3M1,DENND1A,C16orf70,VAC14,SCAP,SLC30A5,PLEKHO2,SLPI,PRKCD,FTL,RAB21,PRLR,TMEM63A,ACTR10,PSMB1,PSMB7,SREBF1,PSMC2,PSMD13,ITGB2,ITPR2,SEC24D,NEU1,RAB24,PTPRJ,MARCHF1,MVP,TAP1,NPC1,WIPI1,GOPC,NRGN,CAMK2A,SCAMP2,TLR9,ECE1,PIP5K1C,COTL1,COMMD3,TGFB1,MTMR…
GO: Cellular Component	GO:0005794	Golgi apparatus		1.843e-05	0.01502	0.003003	0.02187	75	1643	CCDC91,PI4K2B,SLC29A3,VPS45,TRAPPC5,ESR1,SELENOH,TMEM173,RTN1,ADCY3,B4GALT5,ADORA2A,AP3S1,ATP8A1,CLCN5,CLN3,PKD1,HRAS,OSBPL9,SDC1,HSPG2,ZDHHC18,SLC66A2,CIB1,LITAF,ICA1,DRAM2,VPS54,HID1,AP3M1,C16orf70,PACS1,VAC14,ABCG1,SCAP,SLC30A5,PPP6C,NCAN,SDC3,PRKCE,ATP1A1,FUT8,RAB21,CEP57,CYTH4,RASSF2,STK26,SREBF1,ARL5A,NOD2,SEC24D,GBP5,DHCR24,TMC8,ITM2C,MARCHF1,TRAPPC9,NPC1,WIPI1,NEDD4L,GOPC,IFT57,DYNC2H1,SL…
GO: Cellular Component	GO:0005765	lysosomal membrane		3.107e-05	0.02532	0.003694	0.0269	25	359	SLC29A3,TRPM2,GLMP,AP2M1,ATP8A1,CLCN5,CLCN7,CLN3,MYLPF,ANKFY1,LITAF,DRAM2,AP3M1,TMEM63A,SLC66A1,NEU1,ITM2C,MARCHF1,NPC1,GOPC,TLR9,ECE1,KPTN,ZFYVE26,RAB37
GO: Cellular Component	GO:0098852	lytic vacuole membrane		3.252e-05	0.02651	0.003694	0.0269	25	360	SLC29A3,TRPM2,GLMP,AP2M1,ATP8A1,CLCN5,CLCN7,CLN3,MYLPF,ANKFY1,LITAF,DRAM2,AP3M1,TMEM63A,SLC66A1,NEU1,ITM2C,MARCHF1,NPC1,GOPC,TLR9,ECE1,KPTN,ZFYVE26,RAB37
GO: Cellular Component	GO:0016604	nuclear body		3.626e-05	0.02955	0.003694	0.0269	43	799	ABL1,KLHDC2,JADE1,HNRNPA2B1,SPOP,FTO,FLI1,THOC7,CWC15,CARMIL1,HIPK2,SLU7,SYF2,NCOR2,HABP4,ZNF830,ARHGAP18,SNRPA1,SH3BGRL3,NSMCE4A,EAF2,LUC7L3,PHAX,SMC5,NFATC1,DBF4,TRIM8,SGO2,KNL1,DTX1,MKNK2,AFF3,DVL2,GPATCH2,CRTC1,HIF3A,ZMIZ1,TERF1,OGG1,LIMK1,GTF2E2,ELF4,TP53
GO: Cellular Component	GO:0101002	ficolin-1-rich granule		4.609e-05	0.03757	0.003757	0.02735	13	124	PGM1,BIN2,PLEKHO2,ACTR10,PSMB1,PSMB7,PSMC2,PSMD13,MVP,COTL1,COMMD3,PAFAH1B2,PSMD14
GO: Cellular Component	GO:1904813	ficolin-1-rich granule lumen		4.609e-05	0.03757	0.003757	0.02735	13	124	PGM1,BIN2,PLEKHO2,ACTR10,PSMB1,PSMB7,PSMC2,PSMD13,MVP,COTL1,COMMD3,PAFAH1B2,PSMD14
GO: Cellular Component	GO:0044451	nucleoplasm part		0.0001063	0.08667	0.006902	0.05026	56	1191	ABL1,KLHDC2,JADE1,HNRNPA2B1,FANCE,SPOP,FTO,FLI1,THOC7,POLA1,CWC15,POLD2,CARMIL1,HIPK2,SLU7,SYF2,HDAC7,BAHD1,ELOF1,NCOR2,HABP4,PPARGC1B,EPOP,ZNF830,ARHGAP18,SNRPA1,SH3BGRL3,NSMCE4A,EAF2,LUC7L3,PHAX,SMC5,SAP30,NFATC1,DBF4,TIPIN,TRIM8,SGO2,KNL1,TCEA1,ELOC,DTX1,MKNK2,AFF3,DVL2,GPATCH2,CRTC1,HIF3A,ZMIZ1,TERF1,OGG1,GTF2A2,LIMK1,GTF2E2,ELF4,TP53
GO: Cellular Component	GO:0031967	organelle envelope		0.0001161	0.09462	0.006902	0.05026	59	1279	ABL1,KLHDC2,SHISA5,MRPL51,LRRC59,AK9,TMEM173,MRPL35,PHB,MRPL57,SUN2,TERB1,SFXN2,NOC4L,ACKR2,UQCRFS1,MICOS10,POLA1,COX4I1,BMF,COX6C,COX7A2,DNAJC2,REXO2,MRPL18,CRLS1,SLC25A39,MRPS9,CMC4,GABBR1,ACSL5,ATP5F1B,ATP5PB,NUP50,ATP5PF,DPY19L3,TMEM126B,SREBF1,NDUFB3,RNF43,NDUFS5,UBXN4,BNIP2,NDUFA12,APEX2,TMEM65,TMC8,IMMP1L,DMPK,MRPL49,MVP,NPC1,NRGN,MRPS18C,ATP5MD,SH3GLB1,CNEP1R1,EIF5A,HADHA
GO: Cellular Component	GO:1902494	catalytic complex		0.0001179	0.09605	0.006902	0.05026	68	1536	SAXO2,JADE1,ACVRL1,PFKP,CHML,HNRNPA2B1,UBE2D2,FBXL22,FBXL18,SPOP,UQCRFS1,ANAPC5,ANAPC7,CUL4A,CUL2,FNTA,POLA1,CWC15,POLD2,PIK3R3,FBXW4,SLU7,BRCC3,SYF2,HDAC7,POLR3F,NCOR2,VAC14,PPP2R5A,PPP2R5D,PIK3R6,EPOP,SMARCE1,SNRPA1,SNRPE,SNRPF,NSMCE4A,DIS3L2,DCAF8,PPP2R2D,PSMB1,PSMB7,PSMC2,PSMC6,PSMD4,PSMD13,SMC5,NDUFB3,SAP30,NDUFS5,FBXO9,NDUFA12,FBXO4,GNG12,RSPH1,BUD31,UBE2S,TCEA1,ELOC,DYNC2H1,PIGS,HNRNPA3,DY…
GO: Cellular Component	GO:0031975	envelope		0.0001186	0.09663	0.006902	0.05026	59	1280	ABL1,KLHDC2,SHISA5,MRPL51,LRRC59,AK9,TMEM173,MRPL35,PHB,MRPL57,SUN2,TERB1,SFXN2,NOC4L,ACKR2,UQCRFS1,MICOS10,POLA1,COX4I1,BMF,COX6C,COX7A2,DNAJC2,REXO2,MRPL18,CRLS1,SLC25A39,MRPS9,CMC4,GABBR1,ACSL5,ATP5F1B,ATP5PB,NUP50,ATP5PF,DPY19L3,TMEM126B,SREBF1,NDUFB3,RNF43,NDUFS5,UBXN4,BNIP2,NDUFA12,APEX2,TMEM65,TMC8,IMMP1L,DMPK,MRPL49,MVP,NPC1,NRGN,MRPS18C,ATP5MD,SH3GLB1,CNEP1R1,EIF5A,HADHA
GO: Cellular Component	GO:0071007	U2-type catalytic step 2 spliceosome		0.0001582	0.1289	0.008594	0.06257	6	30	CWC15,SYF2,SNRPA1,SNRPE,SNRPF,BUD31
GO: Cellular Component	GO:0098798	mitochondrial protein complex		0.0002485	0.2025	0.01266	0.09216	19	271	MRPL51,MRPL35,MRPL57,UQCRFS1,MICOS10,COX4I1,MRPL18,MRPS9,ATP5F1B,ATP5PB,ATP5PF,NDUFB3,NDUFS5,NDUFA12,IMMP1L,MRPL49,MRPS18C,ATP5MD,HADHA
GO: Cellular Component	GO:0098805	whole membrane		0.000282	0.2298	0.01294	0.09419	74	1760	SLC29A3,VPS45,TRPM2,TMEM173,ADCY3,PHB,GLMP,AP2M1,ATP8A1,NDRG1,CLCN5,CLCN7,CLN3,SUN2,PKD1,OSBPL9,MYLPF,SELL,ANKFY1,LITAF,ICA1,BMF,KCNAB2,DRAM2,AP3M1,DENND1A,C16orf70,VAC14,SCAP,SLC30A5,ATP1A1,RAB21,WIPI2,GABBR1,ACSL5,ATP5F1B,TMEM63A,INPP5D,SREBF1,ITGB2,SLC66A1,ITPR2,SEC24D,NEU1,RAB24,PTPRJ,ITM2C,DMD,DMPK,MARCHF1,TAP1,NPC1,WIPI1,GOPC,NRGN,CAMK2A,L1CAM,SCAMP2,TLR9,ECE1,PIP5K1C,KPTN,THBD,MTMR4,LIPE,S…
GO: Cellular Component	GO:0044431	Golgi apparatus part		0.0002931	0.2389	0.01294	0.09419	48	1015	CCDC91,PI4K2B,VPS45,TRAPPC5,RTN1,B4GALT5,ADORA2A,AP3S1,ATP8A1,CLCN5,CLN3,PKD1,HRAS,SDC1,HSPG2,SLC66A2,LITAF,ICA1,VPS54,HID1,C16orf70,VAC14,ABCG1,SCAP,PPP6C,NCAN,SDC3,PRKCE,FUT8,RAB21,CYTH4,STK26,SREBF1,ARL5A,SEC24D,GBP5,DHCR24,MARCHF1,TRAPPC9,WIPI1,GOPC,SLC35C2,SCAMP2,TLR9,TGFB1,SH3GLB1,LMAN1,NAGPA
GO: Cellular Component	GO:0005838	proteasome regulatory particle		0.0003016	0.2458	0.01294	0.09419	5	22	PSMC2,PSMC6,PSMD4,PSMD13,PSMD14
GO: Cellular Component	GO:0019866	organelle inner membrane		0.0003728	0.3039	0.01519	0.1106	32	596	MRPL51,MRPL35,PHB,MRPL57,SUN2,TERB1,SFXN2,UQCRFS1,MICOS10,COX4I1,COX6C,COX7A2,MRPL18,CRLS1,SLC25A39,MRPS9,ACSL5,ATP5F1B,ATP5PB,ATP5PF,DPY19L3,TMEM126B,NDUFB3,NDUFS5,NDUFA12,APEX2,TMEM65,IMMP1L,MRPL49,MRPS18C,ATP5MD,HADHA
GO: Cellular Component	GO:0005764	lysosome		0.0004619	0.3764	0.01755	0.1278	37	735	SLC29A3,TRPM2,GLMP,AP2M1,ATP8A1,CLCN5,CLCN7,CLN3,HPS1,MYLPF,SDC1,PCYOX1,HSPG2,ANKFY1,LITAF,DRAM2,AP3M1,NCAN,SDC3,PRKCD,FTL,TMEM63A,ACTR10,NAGLU,SLC66A1,NEU1,HPS4,ITM2C,MARCHF1,NPC1,GOPC,NR4A3,TLR9,ECE1,KPTN,ZFYVE26,RAB37
GO: Cellular Component	GO:0000323	lytic vacuole		0.0004738	0.3861	0.01755	0.1278	37	736	SLC29A3,TRPM2,GLMP,AP2M1,ATP8A1,CLCN5,CLCN7,CLN3,HPS1,MYLPF,SDC1,PCYOX1,HSPG2,ANKFY1,LITAF,DRAM2,AP3M1,NCAN,SDC3,PRKCD,FTL,TMEM63A,ACTR10,NAGLU,SLC66A1,NEU1,HPS4,ITM2C,MARCHF1,NPC1,GOPC,NR4A3,TLR9,ECE1,KPTN,ZFYVE26,RAB37
GO: Cellular Component	GO:0022624	proteasome accessory complex		0.0005676	0.4626	0.02011	0.1464	5	25	PSMC2,PSMC6,PSMD4,PSMD13,PSMD14
GO: Cellular Component	GO:0005743	mitochondrial inner membrane		0.0005954	0.4852	0.02022	0.1472	29	535	MRPL51,MRPL35,PHB,MRPL57,SFXN2,UQCRFS1,MICOS10,COX4I1,COX6C,COX7A2,MRPL18,CRLS1,SLC25A39,MRPS9,ACSL5,ATP5F1B,ATP5PB,ATP5PF,TMEM126B,NDUFB3,NDUFS5,NDUFA12,APEX2,TMEM65,IMMP1L,MRPL49,MRPS18C,ATP5MD,HADHA
GO: Cellular Component	GO:0071013	catalytic step 2 spliceosome		0.0007384	0.6018	0.02351	0.1712	9	87	HNRNPA2B1,CWC15,SLU7,SYF2,SNRPA1,SNRPE,SNRPF,BUD31,HNRNPA3
GO: Cellular Component	GO:0005681	spliceosomal complex		0.000791	0.6446	0.02351	0.1712	14	186	HNRNPA2B1,CWC15,RNPC3,SLU7,SYF2,ZNF830,SNRPA1,SNRPE,SNRPF,LUC7L3,MYEF2,BUD31,HNRNPA3,RBM41
GO: Cellular Component	GO:1990184	amino acid transport complex		0.0008077	0.6583	0.02351	0.1712	2	2	SLC3A2,SLC7A5
GO: Cellular Component	GO:0031085	BLOC-3 complex		0.0008077	0.6583	0.02351	0.1712	2	2	HPS1,HPS4
GO: Cellular Component	GO:0044429	mitochondrial part		0.0009441	0.7695	0.02653	0.1932	48	1071	ACP6,MRPL51,LRRC59,TMEM173,MRPL35,PHB,MRPL57,SFXN2,UQCRFS1,FH,MICOS10,MTHFD1L,COX4I1,BMF,COX6C,COX7A2,REXO2,MRPL18,CRLS1,SLC25A39,MRPS9,PUS1,CMC4,GABBR1,ACSL5,ATP5F1B,ATP5PB,ATP5PF,NADK2,TMEM126B,NDUFB3,NDUFS5,NDUFA12,HIBCH,APEX2,TMEM65,IMMP1L,DMPK,MRPL49,NRGN,MRPS18C,ATP5MD,TDRD7,SH3GLB1,HADHA,MMAB,PCK2,TP53
GO: Cellular Component	GO:0035579	specific granule membrane		0.001022	0.8333	0.02778	0.2022	9	91	TRPM2,ATP8A1,KCNAB2,TMEM63A,ITGB2,PTPRJ,CD36,TNFRSF1B,RAB37
GO: Cellular Component	GO:0030141	secretory granule		0.001165	0.9495	0.03063	0.223	41	884	TRPM2,TMEM173,PGM1,AP2M1,ATP8A1,BIN2,SELL,ICA1,BMF,KCNAB2,APRT,SLC30A5,PLEKHO2,SLPI,PRKCD,FTL,TMEM63A,ACTR10,PSMB1,PSMB7,PSMC2,PSMD13,ITGB2,ITPR2,NEU1,RAB24,PTPRJ,HPS4,ZPBP2,MVP,KNL1,ECE1,COTL1,COMMD3,TGFB1,CD36,PAFAH1B2,TNF,TNFRSF1B,RAB37,PSMD14
GO: Cellular Component	GO:0000974	Prp19 complex		0.001289	1	0.03282	0.239	9	94	HNRNPA2B1,CWC15,SLU7,SYF2,SNRPA1,SNRPE,SNRPF,BUD31,HNRNPA3
GO: Cellular Component	GO:0098800	inner mitochondrial membrane protein complex		0.00149	1	0.03681	0.268	11	135	UQCRFS1,MICOS10,COX4I1,ATP5F1B,ATP5PB,ATP5PF,NDUFB3,NDUFS5,NDUFA12,IMMP1L,ATP5MD
Mouse Phenotype	MP:0002442	abnormal leukocyte physiology		3.637e-06	0.01769	0.004837	0.04385	84	1406	SLC29A3,ABL1,RPS6KA5,ESR1,CD2AP,TRPM2,PFDN1,TMEM173,FKBP11,CLCN7,FCGRT,CLN3,HPS1,ZC3H12D,SDC1,SELL,FLI1,SEMA4B,RRAS2,ZFAT,LITAF,ICA1,BMF,XBP1,ID2,BIRC5,POU2F2,VPS54,SLC3A2,ABCG1,NLRP10,ZBTB32,PIK3R6,LACC1,SLPI,MYO1F,PRKCD,PRKCE,IL9R,TRAF3IP2,TMEM219,TNFSF9,INPP5D,IRF1,TNFRSF18,BCR,ITGB2,STAT4,STAT5B,ITPKB,NOD2,BLOC1S6,GPR174,PTPRCAP,PTPRJ,GBP5,NFATC1,MARCHF1,TAP1,NPC1,DOK1,RHBDF2,RCAN1,GPR34,DTX1…
Mouse Phenotype	MP:0003945	abnormal lymphocyte physiology		3.686e-06	0.01793	0.004837	0.04385	67	1040	ABL1,RPS6KA5,ESR1,CD2AP,PFDN1,TMEM173,FKBP11,FCGRT,HPS1,ZC3H12D,SDC1,SELL,FLI1,SEMA4B,RRAS2,ZFAT,ICA1,BMF,XBP1,ID2,BIRC5,POU2F2,SLC3A2,NLRP10,ZBTB32,SLPI,PRKCD,PRKCE,IL9R,TRAF3IP2,TMEM219,TNFSF9,INPP5D,IRF1,TNFRSF18,ITGB2,STAT4,STAT5B,ITPKB,NOD2,BLOC1S6,GPR174,PTPRCAP,PTPRJ,NFATC1,MARCHF1,TAP1,DOK1,RHBDF2,RCAN1,DTX1,CRTC1,EBF1,TLR9,PIP5K1C,RGS2,TGFB1,MTMR4,TIGIT,CD36,CD37,ELF4,TNF,TNFRSF1B,HCLS1,…
Mouse Phenotype	MP:0001819	abnormal immune cell physiology		4.544e-06	0.0221	0.004837	0.04385	85	1436	SLC29A3,ABL1,RPS6KA5,ESR1,CD2AP,TRPM2,PFDN1,TMEM173,FKBP11,CLCN7,FCGRT,CLN3,HPS1,ZC3H12D,SDC1,SELL,FLI1,SEMA4B,RRAS2,ZFAT,LITAF,ICA1,BMF,XBP1,ID2,BIRC5,POU2F2,VPS54,SLC3A2,ABCG1,NLRP10,ZBTB32,PIK3R6,LACC1,SLPI,MYO1F,PRKCD,PRKCE,IL9R,TRAF3IP2,TMEM219,TNFSF9,INPP5D,IRF1,TNFRSF18,BCR,ITGB2,STAT4,STAT5B,ITPKB,NOD2,BLOC1S6,GPR174,PTPRCAP,PTPRJ,GBP5,NFATC1,MARCHF1,TAP1,NPC1,DOK1,RHBDF2,RCAN1,GPR34,DTX1…
Mouse Phenotype	MP:0002421	abnormal cell-mediated immunity		6.33e-06	0.03079	0.004837	0.04385	85	1448	SLC29A3,ABL1,RPS6KA5,ESR1,CD2AP,TRPM2,PFDN1,TMEM173,FKBP11,CLCN7,FCGRT,CLN3,HPS1,ZC3H12D,SDC1,SELL,FLI1,SEMA4B,RRAS2,ZFAT,LITAF,ICA1,BMF,XBP1,ID2,BIRC5,POU2F2,VPS54,SLC3A2,ABCG1,NLRP10,ZBTB32,PIK3R6,LACC1,SLPI,MYO1F,PRKCD,PRKCE,IL9R,TRAF3IP2,TMEM219,TNFSF9,INPP5D,IRF1,TNFRSF18,BCR,ITGB2,STAT4,STAT5B,ITPKB,NOD2,BLOC1S6,GPR174,PTPRCAP,PTPRJ,GBP5,NFATC1,MARCHF1,TAP1,NPC1,DOK1,RHBDF2,RCAN1,GPR34,DTX1…
Mouse Phenotype	MP:0002420	abnormal adaptive immunity		6.455e-06	0.0314	0.004837	0.04385	86	1471	SLC29A3,ABL1,RPS6KA5,ESR1,CD2AP,TRPM2,PFDN1,TMEM173,FKBP11,CLCN7,FCGRT,CLN3,HPS1,ZC3H12D,SDC1,SELL,FLI1,SEMA4B,RRAS2,ZFAT,LITAF,ICA1,BMF,XBP1,ID2,BIRC5,POU2F2,VPS54,SLC3A2,ABCG1,NLRP10,ZBTB32,PIK3R6,LACC1,SLPI,MYO1F,PRKCD,PRKCE,IL9R,TRAF3IP2,TMEM219,TNFSF9,INPP5D,IRF1,TNFRSF18,BCR,ITGB2,STAT4,STAT5B,ITPKB,NOD2,BLOC1S6,GPR174,PTPRCAP,PTPRJ,GBP5,NFATC1,MARCHF1,TAP1,NPC1,DOK1,RHBDF2,RCAN1,GPR34,DTX1…
Mouse Phenotype	MP:0008195	abnormal professional antigen presenting cell morphology		7.04e-06	0.03424	0.004837	0.04385	52	750	SLC29A3,ESR1,TRPM2,PFDN1,GLMP,CLCN7,CLN3,FLI1,HSPG2,RRAS2,TRIB2,LITAF,BMF,POU2F2,SLC3A2,NCOR2,PPARGC1B,ABCG1,NLRP10,LACC1,PRKCD,PRKCE,TRAF3IP2,RASSF2,INPP5D,NAGLU,SRF,IRF1,ITGB2,NOD2,NEU1,PTPRJ,NFATC1,DMD,MARCHF1,TRAPPC9,NPC1,DOK1,DTX1,EBF1,TLR9,PIP5K1C,OGG1,ANKH,TGFB1,CD36,RNF146,ENTPD5,TNF,TNFRSF1B,TP53,FCMR
Mouse Phenotype	MP:0003009	abnormal cytokine secretion		7.971e-06	0.03877	0.004837	0.04385	47	654	RPS6KA5,TRPM2,ADORA2A,ZC3H12D,SDC1,ZFAT,LITAF,IFIT2,ABCG1,NLRP10,ZBTB32,LACC1,SLPI,PRKCD,PRKCE,TRAF3IP2,TMEM219,INPP5D,IRF1,TNFRSF18,ITGB2,STAT4,STAT5B,NOD2,PTPRJ,GBP5,NFATC1,DMD,MARCHF1,NPC1,RHBDF2,RCAN1,GPR34,DTX1,EBF1,TLR9,PIP5K1C,TGFB1,THBD,TIGIT,SIGIRR,CD36,SPRED1,TNF,TNFRSF1B,SLC29A1,FCMR
Mouse Phenotype	MP:0012382	abnormal blood cell physiology		8.478e-06	0.04124	0.004837	0.04385	88	1526	SLC29A3,ABL1,RPS6KA5,ESR1,CD2AP,TRPM2,PFDN1,TMEM173,FKBP11,ADORA2A,CLCN7,FCGRT,CLN3,HPS1,ZC3H12D,SDC1,SELL,FLI1,SEMA4B,RRAS2,ZFAT,LITAF,ICA1,BMF,XBP1,ID2,BIRC5,POU2F2,VPS54,SLC3A2,ABCG1,NLRP10,ZBTB32,PIK3R6,LACC1,SLPI,MYO1F,PRKCD,PRKCE,IL9R,TRAF3IP2,TMEM219,TNFSF9,INPP5D,IRF1,TNFRSF18,BCR,ITGB2,STAT4,STAT5B,ITPKB,NOD2,BLOC1S6,GPR174,PTPRCAP,PTPRJ,GBP5,NFATC1,HPS4,MARCHF1,TAP1,NPC1,DOK1,RHBDF2,RCA…
Mouse Phenotype	MP:0013140	excessive vocalization		8.949e-06	0.04353	0.004837	0.04385	4	5	TSC1,JAKMIP1,CKAP5,SLC7A5
Mouse Phenotype	MP:0001545	abnormal hematopoietic system physiology		1.463e-05	0.07116	0.007116	0.06452	92	1638	SLC29A3,ABL1,RPS6KA5,MATK,ESR1,CD2AP,TRPM2,PFDN1,TMEM173,FKBP11,ADORA2A,CLCN7,FCGRT,CLN3,HPS1,ZC3H12D,SDC1,SELL,FLI1,SEMA4B,RRAS2,ZFAT,LITAF,ICA1,BMF,XBP1,ID2,BIRC5,POU2F2,VPS54,SLC3A2,ABCG1,NLRP10,ZBTB32,PIK3R6,LACC1,SLPI,MYO1F,PRKCD,PRKCE,IL9R,TRAF3IP2,TMEM219,TNFSF9,INPP5D,IRF1,TNFRSF18,BCR,ITGB2,STAT4,STAT5B,ITPKB,NOD2,BLOC1S6,GPR174,PTPRCAP,PTPRJ,GBP5,NFATC1,APEX2,HPS4,MARCHF1,TAP1,NPC1,DOK1…
Mouse Phenotype	MP:0002723	abnormal immune serum protein physiology		1.773e-05	0.08624	0.00784	0.07109	67	1090	RPS6KA5,ESR1,TRPM2,TMEM173,FKBP11,ADORA2A,FCGRT,ZC3H12D,SDC1,FLI1,SEMA4B,ZFAT,LITAF,BMF,XBP1,POU2F2,IFIT2,SLC3A2,ABCG1,NLRP10,ZBTB32,LACC1,SLPI,PRKCD,PRKCE,TRAF3IP2,TMEM219,INPP5D,IRF1,TNFRSF18,ITGB2,ARID5A,STAT4,STAT5B,ITPKB,NOD2,PTPRJ,GBP5,NFATC1,DMD,MARCHF1,NPC1,DOK1,RHBDF2,RCAN1,HECTD3,GPR34,DTX1,CRTC1,EBF1,TLR9,PIP5K1C,TGFB1,TGIF1,THBD,MTMR4,TIGIT,SIGIRR,CD36,RNF146,CD37,SPRED1,TNF,TNFRSF1B,…
Mouse Phenotype	MP:0008642	decreased circulating interleukin-1 beta level		3.132e-05	0.1523	0.01269	0.1151	6	18	IFIT2,LACC1,PRKCE,GBP5,HECTD3,TNF
Mouse Phenotype	MP:0002452	abnormal professional antigen presenting cell physiology		3.497e-05	0.1701	0.01308	0.1186	61	984	SLC29A3,ABL1,ESR1,TRPM2,PFDN1,TMEM173,FKBP11,CLCN7,FCGRT,CLN3,HPS1,SDC1,SELL,FLI1,SEMA4B,RRAS2,LITAF,BMF,XBP1,ID2,POU2F2,VPS54,SLC3A2,ABCG1,NLRP10,LACC1,SLPI,PRKCD,PRKCE,TRAF3IP2,TMEM219,INPP5D,IRF1,ITGB2,ITPKB,NOD2,PTPRCAP,PTPRJ,NFATC1,MARCHF1,TAP1,NPC1,DOK1,RHBDF2,RCAN1,DTX1,CRTC1,EBF1,TLR9,MFSD2A,MTMR4,TIGIT,SIGIRR,CD36,CD37,ELF4,TNF,TNFRSF1B,HCLS1,TP53,FCMR
Mouse Phenotype	MP:0008469	abnormal protein level		7.153e-05	0.3479	0.0243	0.2203	72	1250	RPS6KA5,ESR1,CD2AP,TRPM2,DNAJC27,TMEM173,ADCY3,GLMP,CLCN5,CLCN7,FCGRT,HPS1,PKD1,HRAS,SNX15,EIF4E3,FTO,SETD3,SELL,FNTA,IFIT2,ELOF1,NCOR2,LRIG1,LACC1,SLPI,PRKCE,ACSL5,TMEM219,INPP5D,PSMC2,IRF1,BCR,ITGB2,ARID5A,STAT4,STAT5B,NOD2,SEC24D,NEU1,BNIP2,GBP5,NFE2L1,TRIM8,DMD,NPC1,RHBDF2,RCAN1,HECTD3,DTX1,AFF3,GPAT3,RDX,TLR9,ATP5MD,ANKH,KPTN,TGFB1,TGIF1,THBD,LMAN1,CD36,RNF146,PES1,ENTPD5,ZNF561,TNF,HADHA,TN…
Mouse Phenotype	MP:0002459	abnormal B cell physiology		7.493e-05	0.3644	0.0243	0.2203	44	653	ABL1,ESR1,PFDN1,TMEM173,FKBP11,FCGRT,SDC1,FLI1,SEMA4B,RRAS2,BMF,XBP1,POU2F2,SLC3A2,NLRP10,SLPI,PRKCD,TRAF3IP2,TMEM219,INPP5D,IRF1,ITGB2,ITPKB,NOD2,PTPRCAP,PTPRJ,NFATC1,MARCHF1,DOK1,RHBDF2,RCAN1,DTX1,CRTC1,EBF1,TLR9,MTMR4,CD36,CD37,ELF4,TNF,TNFRSF1B,HCLS1,TP53,FCMR
Mouse Phenotype	MP:0008247	abnormal mononuclear cell morphology		0.0001576	0.7667	0.04575	0.4148	91	1719	SLC29A3,ABL1,ESR1,TRPM2,PFDN1,TMEM173,GLMP,CLCN7,HPS1,ZC3H12D,BIN2,SELL,CUL4A,FLI1,HSPG2,RRAS2,TRIB2,ZFAT,LITAF,RNPC3,BMF,XBP1,ID2,BIRC5,POU2F2,BAHD1,SLC3A2,POLR3F,NCOR2,PPARGC1B,CRLS1,ABCG1,PIK3R6,LACC1,NEK8,PRKCD,PRKCE,FTL,ARHGAP18,IL9R,TRAF3IP2,RASSF2,INPP5D,NAGLU,SRF,IRF1,BCR,ITGB2,ARID5A,STAT4,STAT5B,ITPKB,NOD2,NEU1,GPR174,PTPRJ,NFATC1,APEX2,SCAPER,TRIM8,DMD,MARCHF1,TAP1,TRAPPC9,NPC1,DOK1,RC…
Mouse Phenotype	MP:0008248	abnormal mononuclear phagocyte morphology		0.0001599	0.7777	0.04575	0.4148	44	675	SLC29A3,ESR1,TRPM2,GLMP,CLCN7,HPS1,SELL,CUL4A,FLI1,HSPG2,TRIB2,LITAF,RNPC3,SLC3A2,NCOR2,PPARGC1B,CRLS1,ABCG1,LACC1,FTL,TRAF3IP2,RASSF2,INPP5D,NAGLU,BCR,ITGB2,STAT5B,NOD2,NEU1,NFATC1,DMD,NPC1,DOK1,EBF1,ATP5MD,OGG1,ANKH,TGFB1,CD36,RNF146,ENTPD5,TNF,TNFRSF1B,TP53
Pathway	137925	Aurora A signaling	BioSystems: Pathway Interaction Database	5.932e-06	0.01149	0.01149	0.09361	8	31	BIRC5,PPP2R5D,DLGAP5,CKAP5,AURKA,ARHGEF7,TDRD7,TP53
Pathway	1270418	Oxygen-dependent proline hydroxylation of Hypoxia-inducible Factor Alpha	BioSystems: REACTOME	1.653e-05	0.03201	0.01601	0.1304	11	69	UBE2D2,CUL2,PSMB1,PSMB7,PSMC2,PSMC6,PSMD4,PSMD13,ELOC,HIF3A,PSMD14
Pathway	1269826	Separation of Sister Chromatids	BioSystems: REACTOME	5.61e-05	0.1087	0.02349	0.1914	17	170	ANAPC5,ANAPC7,BIRC5,PPP2R5A,PPP2R5D,PSMB1,PSMB7,CKAP5,PSMC2,PSMC6,PSMD4,NUF2,PSMD13,SGO2,KNL1,SMC3,PSMD14
Pathway	1270415	Cellular response to hypoxia	BioSystems: REACTOME	6.064e-05	0.1175	0.02349	0.1914	11	79	UBE2D2,CUL2,PSMB1,PSMB7,PSMC2,PSMC6,PSMD4,PSMD13,ELOC,HIF3A,PSMD14
Pathway	1270416	Regulation of Hypoxia-inducible Factor (HIF) by oxygen	BioSystems: REACTOME	6.064e-05	0.1175	0.02349	0.1914	11	79	UBE2D2,CUL2,PSMB1,PSMB7,PSMC2,PSMC6,PSMD4,PSMD13,ELOC,HIF3A,PSMD14
Pathway	1269596	Degradation of beta-catenin by the destruction complex	BioSystems: REACTOME	0.0001196	0.2316	0.02821	0.2298	11	85	TLE5,PPP2R5A,PPP2R5D,PSMB1,PSMB7,PSMC2,PSMC6,PSMD4,PSMD13,FRAT1,PSMD14
Pathway	1457807	FBXL7 down-regulates AURKA during mitotic entry and in early mitosis	BioSystems: REACTOME	0.0001208	0.2339	0.02821	0.2298	9	58	FBXL18,PSMB1,PSMB7,PSMC2,PSMC6,PSMD4,PSMD13,AURKA,PSMD14
Pathway	1269825	Mitotic Anaphase	BioSystems: REACTOME	0.0001225	0.2373	0.02821	0.2298	17	181	ANAPC5,ANAPC7,BIRC5,PPP2R5A,PPP2R5D,PSMB1,PSMB7,CKAP5,PSMC2,PSMC6,PSMD4,NUF2,PSMD13,SGO2,KNL1,SMC3,PSMD14
Pathway	1269823	Mitotic Metaphase and Anaphase	BioSystems: REACTOME	0.0001311	0.2539	0.02821	0.2298	17	182	ANAPC5,ANAPC7,BIRC5,PPP2R5A,PPP2R5D,PSMB1,PSMB7,CKAP5,PSMC2,PSMC6,PSMD4,NUF2,PSMD13,SGO2,KNL1,SMC3,PSMD14
Pathway	1269290	Regulation of RAS by GAPs	BioSystems: REACTOME	0.0001502	0.2909	0.02909	0.237	10	73	HRAS,RASAL1,PSMB1,PSMB7,PSMC2,PSMC6,PSMD4,PSMD13,SPRED1,PSMD14
Pathway	1269851	APC/C:Cdh1 mediated degradation of Cdc20 and other APC/C:Cdh1 targeted proteins in late mitosis/early G1	BioSystems: REACTOME	0.0001888	0.3657	0.03289	0.2679	10	75	ANAPC5,ANAPC7,PSMB1,PSMB7,PSMC2,PSMC6,PSMD4,PSMD13,AURKA,PSMD14
Pathway	989139	AMPK signaling pathway	BioSystems: KEGG	0.0002037	0.3946	0.03289	0.2679	13	121	TSC1,PFKP,STRADA,CREB3L2,PIK3R3,PPP2R5A,PPP2R5D,IRS2,PPP2R2D,SREBF1,LIPE,CD36,PCK2
Pathway	1272486	Insulin resistance	BioSystems: KEGG	0.0002376	0.4603	0.0354	0.2884	12	107	CREB3L2,PIK3R3,PPARGC1B,PRKCD,PRKCE,IRS2,SREBF1,PTPN1,TBC1D4,CD36,TNF,PCK2
Pathway	1269460	NGF signalling via TRKA from the plasma membrane	BioSystems: REACTOME	0.0002937	0.5689	0.03895	0.3173	27	390	RPS6KA5,ADCY3,PHB,ADORA2A,AP2M1,KIDINS220,HRAS,RASAL1,PIK3R3,PPP2R5A,PPP2R5D,PRKCD,PRKCE,IRS2,PSMB1,PSMB7,PSMC2,PSMC6,PSMD4,PSMD13,ITPR2,CAMK2A,PIP5K1C,SPRED1,ELK1,PSMD14,TP53
Pathway	547492	superpathway of inositol phosphate compounds	BioSystems: BIOCYC	0.0003315	0.6421	0.03895	0.3173	9	66	PI4K2B,PIP5KL1,PIK3R3,PLCD3,PIK3R6,INPP5D,ITPKB,PIP5K1C,MTMR14
Pathway	1269852	Autodegradation of Cdh1 by Cdh1:APC/C	BioSystems: REACTOME	0.0003315	0.6421	0.03895	0.3173	9	66	ANAPC5,ANAPC7,PSMB1,PSMB7,PSMC2,PSMC6,PSMD4,PSMD13,PSMD14
Pathway	1269192	Class I MHC mediated antigen processing & presentation	BioSystems: REACTOME	0.000386	0.7477	0.03895	0.3173	26	376	UBE2D2,FBXL22,FBXL18,UBE2G1,UBE2G2,ANAPC5,ANAPC7,CUL2,FBXW4,PSMB1,PSMB7,PSMC2,PSMC6,PSMD4,PSMD13,ITGB5,SEC24D,FBXO9,FBXO4,UBE2S,TAP1,ELOC,NEDD4L,HECTD3,CD36,PSMD14
Pathway	373901	HTLV-I infection	BioSystems: KEGG	0.0003913	0.7579	0.03895	0.3173	20	256	ADCY3,HRAS,ANAPC5,ANAPC7,RRAS2,POLD2,PIK3R3,XBP1,VAC14,SRF,ITGB2,STAT5B,NFATC1,IL1R2,DVL2,CRTC1,TGFB1,ELK1,TNF,TP53
Pathway	138071	PDGFR-beta signaling pathway	BioSystems: Pathway Interaction Database	0.0003987	0.7723	0.03895	0.3173	8	54	ABL1,HRAS,SNX15,PRKCD,STAT5B,PTPN1,PTPRJ,DOK1
Pathway	1269443	Signalling by NGF	BioSystems: REACTOME	0.0004022	0.779	0.03895	0.3173	31	483	RPS6KA5,ADCY3,PHB,ADORA2A,AP2M1,KIDINS220,HRAS,RASAL1,PIK3R3,PLEKHG2,PPP2R5A,PPP2R5D,PRKCD,PRKCE,IRS2,PSMB1,PSMB7,PSMC2,PSMC6,PSMD4,PSMD13,ITPR2,ARHGEF7,KALRN,CAMK2A,PIP5K1C,ECT2,SPRED1,ELK1,PSMD14,TP53
Pathway	1269747	Autodegradation of the E3 ubiquitin ligase COP1	BioSystems: REACTOME	0.0004532	0.8778	0.0418	0.3405	8	55	PSMB1,PSMB7,PSMC2,PSMC6,PSMD4,PSMD13,PSMD14,TP53
Pathway	1269849	APC/C:Cdc20 mediated degradation of Securin	BioSystems: REACTOME	0.0005177	1	0.04531	0.3691	9	70	ANAPC5,ANAPC7,PSMB1,PSMB7,PSMC2,PSMC6,PSMD4,PSMD13,PSMD14
Pathway	1269098	Vif-mediated degradation of APOBEC3G	BioSystems: REACTOME	0.0005802	1	0.04531	0.3691	8	57	PSMB1,PSMB7,PSMC2,PSMC6,PSMD4,PSMD13,ELOC,PSMD14
Pathway	1269304	CLEC7A (Dectin-1) signaling	BioSystems: REACTOME	0.0006526	1	0.04531	0.3691	11	103	UBE2D2,PRKCD,PSMB1,PSMB7,PSMC2,PSMC6,PSMD4,PSMD13,ITPR2,NFATC1,PSMD14
Pathway	1269746	Stabilization of p53	BioSystems: REACTOME	0.0006537	1	0.04531	0.3691	8	58	PSMB1,PSMB7,PSMC2,PSMC6,PSMD4,PSMD13,PSMD14,TP53
Pathway	1269606	Degradation of AXIN	BioSystems: REACTOME	0.0006537	1	0.04531	0.3691	8	58	PSMB1,PSMB7,PSMC2,PSMC6,PSMD4,PSMD13,RNF146,PSMD14
Pathway	413400	Inositol phosphate metabolism, PI=> PIP2 => Ins(1,4,5)P3 => Ins(1,3,4,5)P4	BioSystems: KEGG	0.0006761	1	0.04531	0.3691	5	22	PI4K2B,PIP5KL1,PLCD3,ITPKB,PIP5K1C
Pathway	P00060	Ubiquitin proteasome pathway	PantherDB	0.0006784	1	0.04531	0.3691	7	45	UBE2D2,UBE2G1,UBE2G2,PSMD4,PSMD13,UBE2S,PSMD14
Pathway	83040	Proteasome	BioSystems: KEGG	0.0006784	1	0.04531	0.3691	7	45	PSMB1,PSMB7,PSMC2,PSMC6,PSMD4,PSMD13,PSMD14
Pathway	1269636	Hedgehog 'off' state	BioSystems: REACTOME	0.0007084	1	0.04574	0.3726	11	104	ADCY3,FUZ,PSMB1,PSMB7,PSMC2,PSMC6,PSMD4,PSMD13,IFT57,DYNC2H1,PSMD14
Pathway	1269838	APC/C-mediated degradation of cell cycle proteins	BioSystems: REACTOME	0.0007642	1	0.04626	0.3768	10	89	ANAPC5,ANAPC7,PSMB1,PSMB7,PSMC2,PSMC6,PSMD4,PSMD13,AURKA,PSMD14
Pathway	1269837	Regulation of mitotic cell cycle	BioSystems: REACTOME	0.0007642	1	0.04626	0.3768	10	89	ANAPC5,ANAPC7,PSMB1,PSMB7,PSMC2,PSMC6,PSMD4,PSMD13,AURKA,PSMD14
Pathway	1269329	TNFR2 non-canonical NF-kB pathway	BioSystems: REACTOME	0.0008318	1	0.04882	0.3977	11	106	TNFSF9,PSMB1,PSMB7,PSMC2,PSMC6,PSMD4,TNFRSF18,PSMD13,TNF,TNFRSF1B,PSMD14
Pathway	1269846	Cdc20:Phospho-APC/C mediated degradation of Cyclin A	BioSystems: REACTOME	0.0008631	1	0.04889	0.3983	9	75	ANAPC5,ANAPC7,PSMB1,PSMB7,PSMC2,PSMC6,PSMD4,PSMD13,PSMD14
Pathway	1269193	Antigen processing: Ubiquitination & Proteasome degradation	BioSystems: REACTOME	0.000899	1	0.04889	0.3983	22	314	UBE2D2,FBXL22,FBXL18,UBE2G1,UBE2G2,ANAPC5,ANAPC7,CUL2,FBXW4,PSMB1,PSMB7,PSMC2,PSMC6,PSMD4,PSMD13,FBXO9,FBXO4,UBE2S,ELOC,NEDD4L,HECTD3,PSMD14
Pathway	1269605	Degradation of DVL	BioSystems: REACTOME	0.0009203	1	0.04889	0.3983	8	61	PSMB1,PSMB7,PSMC2,PSMC6,PSMD4,PSMD13,DVL2,PSMD14
Pathway	1269845	APC:Cdc20 mediated degradation of cell cycle proteins prior to satisfation of the cell cycle checkpoint	BioSystems: REACTOME	0.0009507	1	0.04889	0.3983	9	76	ANAPC5,ANAPC7,PSMB1,PSMB7,PSMC2,PSMC6,PSMD4,PSMD13,PSMD14
Pathway	83098	Parkinson's disease	BioSystems: KEGG	0.0009591	1	0.04889	0.3983	13	142	ADORA2A,UBE2G1,UBE2G2,UQCRFS1,COX4I1,COX6C,COX7A2,ATP5F1B,ATP5PB,ATP5PF,NDUFB3,NDUFS5,NDUFA12

## Sheet: Toppgene_GO_DE_HuRko_only
Category	ID	Name	Source	p-value	q-value Bonferroni	q-value FDR B&H	q-value FDR B&Y	Hit Count in Query List	Hit Count in Genome	Hit in Query List
GO: Biological Process	GO:0006839	mitochondrial transport		1.712e-06	0.009482	0.009482	0.0872	22	274	TOMM40L,TIMM17A,PRKAG2,HSPD1,TOMM7,COX5B,CPT1A,BLOC1S2,CHCHD4,PPP3CC,MPC1,ATP5ME,STAT3,TIMM8A,BNIP3L,UBE2J2,STARD3,MCUB,SFN,SLC25A18,SLC25A16,TIMM10
GO: Biological Process	GO:1990542	mitochondrial transmembrane transport		4.386e-06	0.02428	0.01214	0.1117	12	95	TOMM40L,TIMM17A,PRKAG2,HSPD1,TOMM7,COX5B,CPT1A,CHCHD4,MPC1,ATP5ME,MCUB,SLC25A18
GO: Cellular Component	GO:0005739	mitochondrion		4.178e-07	0.0003113	0.0002697	0.001939	81	1865	MTG1,DDAH2,MICOS13,MFHAS1,MRM1,ABHD6,MRPL27,ELAC2,ADSL,TOMM40L,PIN4,ATXN3,TIMM17A,SECISBP2,GMPPB,HSPA2,MTCH1,HSPA5,HSPA9,SDHC,SDHD,HSPD1,C15orf62,HSPE1,TOMM7,PTGES2,ACAD9,COX5B,COX6B1,COX10,IDE,IDH1,CPOX,CPT1A,BLOC1S2,ARMCX3,SLC3A1,NDUFA11,CRY2,CHCHD4,PPP3CC,FAM72A,TXNRD3,MRPS6,MPC1,CTSB,SOD1,OMA1,ATP5ME,IBA57,NDUFA1,NDUFB4,MMADHC,STAT3,FBXL4,TIMM8A,JTB,BNIP3L,SQSTM1,SLC27A1,STARD3,QDPR,MCUB,SFN,…
GO: Cellular Component	GO:0005740	mitochondrial envelope		7.239e-07	0.0005393	0.0002697	0.001939	44	800	MTG1,MICOS13,ABHD6,MRPL27,TOMM40L,ATXN3,TIMM17A,MTCH1,SDHC,SDHD,HSPD1,TOMM7,ACAD9,COX5B,COX6B1,COX10,CPOX,CPT1A,ARMCX3,SLC3A1,NDUFA11,CHCHD4,MRPS6,MPC1,SOD1,OMA1,ATP5ME,NDUFA1,NDUFB4,STAT3,FBXL4,TIMM8A,BNIP3L,SLC27A1,MCUB,SLC25A18,MRPL21,DTYMK,SRGAP2,SLC25A16,PDIA3,TRAP1,TIMM10,MRPL46
GO: Cellular Component	GO:0005743	mitochondrial inner membrane		1.661e-06	0.001237	0.0004124	0.002966	33	535	MTG1,MICOS13,MRPL27,TIMM17A,MTCH1,SDHC,SDHD,HSPD1,ACAD9,COX5B,COX6B1,COX10,CPOX,CPT1A,SLC3A1,NDUFA11,MRPS6,MPC1,OMA1,ATP5ME,NDUFA1,NDUFB4,STAT3,TIMM8A,SLC27A1,MCUB,SLC25A18,MRPL21,SRGAP2,SLC25A16,TRAP1,TIMM10,MRPL46
GO: Cellular Component	GO:0019866	organelle inner membrane		2.442e-06	0.001819	0.0004355	0.003132	35	596	MTG1,MICOS13,MRPL27,TIMM17A,MTCH1,SDHC,SDHD,HSPD1,TMEM201,ACAD9,COX5B,COX6B1,COX10,CPOX,CPT1A,SLC3A1,NDUFA11,MRPS6,MPC1,OMA1,ATP5ME,NDUFA1,NDUFB4,STAT3,TIMM8A,SLC27A1,MCUB,SLC25A18,MRPL21,SRGAP2,SLC25A16,TRAP1,TMEM120A,TIMM10,MRPL46
GO: Cellular Component	GO:0044429	mitochondrial part		2.923e-06	0.002178	0.0004355	0.003132	52	1071	MTG1,MICOS13,MRM1,ABHD6,MRPL27,ELAC2,TOMM40L,PIN4,ATXN3,TIMM17A,MTCH1,HSPA9,SDHC,SDHD,HSPD1,HSPE1,TOMM7,ACAD9,COX5B,COX6B1,COX10,CPOX,CPT1A,ARMCX3,SLC3A1,NDUFA11,CHCHD4,MRPS6,MPC1,SOD1,OMA1,ATP5ME,IBA57,NDUFA1,NDUFB4,STAT3,FBXL4,TIMM8A,BNIP3L,SLC27A1,MCUB,SLC25A18,MRPL21,DTYMK,SRGAP2,SLC25A16,PDIA3,TRAP1,TRNT1,TIMM10,MECR,MRPL46
GO: Cellular Component	GO:0031966	mitochondrial membrane		1.4e-05	0.01043	0.001738	0.0125	39	756	MTG1,MICOS13,ABHD6,MRPL27,TOMM40L,ATXN3,TIMM17A,MTCH1,SDHC,SDHD,HSPD1,TOMM7,ACAD9,COX5B,COX6B1,COX10,CPOX,CPT1A,ARMCX3,SLC3A1,NDUFA11,MRPS6,MPC1,OMA1,ATP5ME,NDUFA1,NDUFB4,STAT3,TIMM8A,BNIP3L,SLC27A1,MCUB,SLC25A18,MRPL21,SRGAP2,SLC25A16,TRAP1,TIMM10,MRPL46
GO: Cellular Component	GO:0005758	mitochondrial intermembrane space		4.732e-05	0.03526	0.004999	0.03595	10	85	COX6B1,CPOX,CHCHD4,SOD1,FBXL4,TIMM8A,DTYMK,PDIA3,TRAP1,TIMM10
GO: Cellular Component	GO:1902494	catalytic complex		5.368e-05	0.03999	0.004999	0.03595	63	1536	KCTD13,PFKFB1,PCGF3,CACTIN,SINHCAF,AGO4,GAR1,KCTD5,DERL3,KMT2A,FBXO33,HCFC2,MAD2L2,PRKAG2,ANAPC13,SDHC,SDHD,ARMC8,FBXO48,SPATA6,DERL1,BICRA,POLR2J,POLR2K,MUS81,FBXL15,IDE,NDUFA11,PPP1R10,PPP2CB,PPP2R5B,PPP3CC,DCAF10,GNA13,DCAF4,BRPF3,HDAC4,MYO6,GAS8,NDUFA1,PSME1,PSME2,NDUFB4,FBXL4,UBE2J2,FBXO10,CRCP,SQSTM1,AEBP2,SF3A3,GNAL,TADA2A,TAF4B,GNAZ,GNG7,TUSC3,RANBP9,GTF2F1,KLHL25,SF3B1,SUDS3,PPP1R15B,WDR…
GO: Cellular Component	GO:0031967	organelle envelope		9.124e-05	0.06797	0.006936	0.04988	54	1279	MTG1,MICOS13,ABHD6,MRPL27,TOMM40L,ATXN3,TIMM17A,MTCH1,SDHC,SDHD,HSPD1,TOMM7,TMEM201,ACAD9,COX5B,COX6B1,COX10,CPOX,APOE,CPT1A,ARMCX3,SLC3A1,NDUFA11,CHCHD4,TRIB3,MRPS6,MPC1,SOD1,SCAI,OMA1,ATP5ME,GHDC,MYO6,TMEM170A,NDUFA1,NDUFB4,NXT2,STAT3,FBXL4,TIMM8A,BNIP3L,SLC27A1,GNAZ,MCUB,SLC25A18,MRPL21,DTYMK,SRGAP2,SLC25A16,PDIA3,TRAP1,TMEM120A,TIMM10,MRPL46
GO: Cellular Component	GO:0031975	envelope		9.31e-05	0.06936	0.006936	0.04988	54	1280	MTG1,MICOS13,ABHD6,MRPL27,TOMM40L,ATXN3,TIMM17A,MTCH1,SDHC,SDHD,HSPD1,TOMM7,TMEM201,ACAD9,COX5B,COX6B1,COX10,CPOX,APOE,CPT1A,ARMCX3,SLC3A1,NDUFA11,CHCHD4,TRIB3,MRPS6,MPC1,SOD1,SCAI,OMA1,ATP5ME,GHDC,MYO6,TMEM170A,NDUFA1,NDUFB4,NXT2,STAT3,FBXL4,TIMM8A,BNIP3L,SLC27A1,GNAZ,MCUB,SLC25A18,MRPL21,DTYMK,SRGAP2,SLC25A16,PDIA3,TRAP1,TMEM120A,TIMM10,MRPL46
GO: Cellular Component	GO:0031970	organelle envelope lumen		0.000146	0.1088	0.009889	0.07112	10	97	COX6B1,CPOX,CHCHD4,SOD1,FBXL4,TIMM8A,DTYMK,PDIA3,TRAP1,TIMM10
GO: Cellular Component	GO:0044451	nucleoplasm part		0.0001921	0.1431	0.01192	0.08574	50	1191	KCTD13,CENPB,MBD1,MEF2C,CACTIN,SINHCAF,AGO4,SATB1,GAR1,KMT2A,LSM11,HCFC2,DUSP11,POLR2J,POLR2K,APBB1,PHF7,FAS,SARNP,PRPF18,AKAP8L,CRY2,PPP1R10,PRCC,SSU72,CPSF3,BRPF3,HDAC4,ATR,MYO6,CDK19,NBN,C12orf57,FBXL4,BNIP3L,SQSTM1,AEBP2,SF3A3,CDT1,TADA2A,TAF4B,THAP1,GTF2F1,SF3B1,SUDS3,SUPT16H,CHEK2,RP9,CDC25C,NBR1
GO: Cellular Component	GO:0005785	signal recognition particle receptor complex		0.0002861	0.2131	0.01639	0.1179	3	6	DERL3,DERL1,RP9
GO: Cellular Component	GO:0044455	mitochondrial membrane part		0.000358	0.2667	0.01859	0.1337	16	241	MICOS13,TOMM40L,TIMM17A,SDHC,SDHD,HSPD1,TOMM7,CPT1A,ARMCX3,NDUFA11,MPC1,ATP5ME,NDUFA1,NDUFB4,MCUB,TIMM10
GO: Cellular Component	GO:0005764	lysosome		0.0003897	0.2903	0.01859	0.1337	34	735	HEXB,MFHAS1,PDPK1,ABHD6,VAMP3,RPTOR,BRI3,PTGES2,ATP6V1G1,APOE,SLC48A1,BLOC1S2,MARCHF3,FUCA1,CTSB,CTSV,CTSS,SOD1,NAAA,MYO6,SIDT1,RRAGC,BORCS5,SQSTM1,STARD3,LAMTOR1,RAB27A,MARCHF8,ARL8A,RNASE6,AP5B1,CD68,WDR41,NBR1
GO: Cellular Component	GO:0000323	lytic vacuole		0.0003993	0.2975	0.01859	0.1337	34	736	HEXB,MFHAS1,PDPK1,ABHD6,VAMP3,RPTOR,BRI3,PTGES2,ATP6V1G1,APOE,SLC48A1,BLOC1S2,MARCHF3,FUCA1,CTSB,CTSV,CTSS,SOD1,NAAA,MYO6,SIDT1,RRAGC,BORCS5,SQSTM1,STARD3,LAMTOR1,RAB27A,MARCHF8,ARL8A,RNASE6,AP5B1,CD68,WDR41,NBR1
GO: Cellular Component	GO:0000151	ubiquitin ligase complex		0.0004552	0.3391	0.0189	0.1359	18	296	KCTD13,PCGF3,KCTD5,DERL3,FBXO33,MAD2L2,ANAPC13,ARMC8,FBXO48,DERL1,FBXL15,DCAF10,DCAF4,FBXL4,UBE2J2,FBXO10,RANBP9,KLHL25
GO: Cellular Component	GO:0098798	mitochondrial protein complex		0.0004567	0.3403	0.0189	0.1359	17	271	MTG1,MICOS13,MRPL27,TOMM40L,TIMM17A,SDHC,SDHD,TOMM7,NDUFA11,MRPS6,ATP5ME,NDUFA1,NDUFB4,MCUB,MRPL21,TIMM10,MRPL46
GO: Cellular Component	GO:0030684	preribosome		0.0008168	0.6085	0.03203	0.2303	8	80	NOL10,PIN4,RSL1D1,PWP2,UTP3,RRP15,FCF1,MRTO4
