# Supplementary material for: The RNA-binding protein HuR is required for maintenance of the germinal centre response
Source: Nat Commun. 2021 Nov 12;12:6556. doi: 10.1038/s41467-021-26908-2 (PMC8590059; doi:10.1038/s41467-021-26908-2)
Supplement: Supplementary file 7 — Supplementary Data 4 [file 41467_2021_26908_MOESM7_ESM.xlsx]

## Sheet: Cell cycle - Normalised counts
ensembl_gene_id	DZ_WT1	DZ_WT2	DZ_WT3	DZ_KO1	DZ_KO2	DZ_KO3	LZ_WT1	LZ_WT2	LZ_WT3	LZ_KO1	LZ_KO2	LZ_KO3	Mean_DZ_WT	Mean_LZ_KO	Mean_LZ_WT	Mean_LZ_KO	external_gene_name
ENSMUSG00000000028	1776.07	1614.38	3006.96	1575.36	1276.19	2263.6	1623.33	1874.3	2414.71	1081.57	1725.16	1481.76	2132.47	1705.05	1970.78	1429.5	Cdc45
ENSMUSG00000000184	255.457	443.353	280.43	150.759	233.186	140.456	655.697	1445.5	632.41	288.207	877.733	256.014	326.414	174.801	911.204	473.984	Ccnd2
ENSMUSG00000000751	7612.82	4759.39	12705.9	8310.62	4630.49	11771.8	6024.4	4784.14	8834.09	4322.27	4741.82	5837.45	8359.35	8237.63	6547.54	4967.18	Rpa1
ENSMUSG00000000759	2930.53	3193.15	3550.26	2936.38	2851.5	3019.1	2615.68	3620.28	2784.12	1908.33	3648.83	1870.77	3224.65	2935.66	3006.7	2475.98	Tubgcp3
ENSMUSG00000001056	1149.91	1110.51	1714.92	1237.15	1064.79	1565.85	1175.64	1442.17	1540.43	840.921	1425.08	1014.82	1325.11	1289.26	1386.08	1093.61	Nhp2
ENSMUSG00000001100	709.833	612.988	1103.12	763.93	587.946	1007.56	667.639	732.356	911.586	461.491	699.337	580.34	808.649	786.478	770.527	580.389	Poldip2
ENSMUSG00000001151	3811.62	4204.34	6245.4	3953.54	3886.53	5497.78	3173.03	4445.76	4567.87	2180.39	4220.36	2890.93	4753.79	4445.95	4062.22	3097.23	Pcnt
ENSMUSG00000001403	2475.81	3755.62	4528.06	2036.77	2753.56	3161.46	1470.31	2833.07	2362.62	810.147	2156.53	1198.98	3586.49	2650.59	2222	1388.55	Ube2c
ENSMUSG00000001525	27139	24484	49342.6	26216.9	21079.4	40453.9	26629.3	30516.3	42538	15569.2	24648	22905.9	33655.2	29250.1	33227.8	21041.1	Tubb5
ENSMUSG00000002068	787.178	944.89	1294.46	866.592	927.068	1209.43	712.67	1086.63	1029.66	456.349	961.243	607.246	1008.84	1001.03	942.985	674.946	Ccne1
ENSMUSG00000002102	4763.29	4201.83	6787.28	4537.96	3567.64	5487.82	3336.33	3738.39	4176.82	2188	3386.94	2522.84	5250.8	4531.14	3750.51	2699.26	Psmc3
ENSMUSG00000002297	2176.66	2584.46	3895.16	1866.75	1975.39	2835.12	1480.24	2232.53	2327.33	951.147	1981.78	1377.32	2885.43	2225.75	2013.37	1436.75	Dbf4
ENSMUSG00000002870	10064.9	7269.77	17407.7	10959.7	7055	16087.2	7921.59	7267.9	12037.5	5562.41	7050.22	7784.82	11580.8	11367.3	9075.65	6799.15	Mcm2
ENSMUSG00000002997	33.3441	27.196	45.9922	50.5221	36.7245	59.1422	22.5534	23.3659	27.3317	20.3324	29.1006	22.6938	35.5107	48.7965	24.417	24.0422	Prkar2b
ENSMUSG00000003031	1225.09	731.434	1518	1506.61	801.676	1584.38	1123.17	851.801	1222.76	879.843	921.81	882.194	1158.17	1297.55	1065.91	894.616	Cdkn1b
ENSMUSG00000003226	4733.09	4267.88	10162.1	5025.28	4038.46	9156.91	3870.12	4432.78	7300.49	2780.58	4399.77	4830.87	6387.68	6073.55	5201.13	4003.74	Ranbp2
ENSMUSG00000003779	3953.23	5247.66	6908.42	3601.46	4260.69	5341.4	2256.48	3804.78	3464.55	1458.61	3397.67	2062.62	5369.77	4401.18	3175.27	2306.3	Kif20a
ENSMUSG00000003868	2143.28	1974.32	3046.4	2072.55	1701.51	2500.15	1728.42	2022.43	2158.48	1137.04	1837.98	1307.79	2388	2091.4	1969.78	1427.6	Ruvbl2
ENSMUSG00000004455	4679.17	3042.23	9271.71	4543.81	2632.88	7641.2	3495.28	2886.62	6085.02	2476.35	2825.28	3970.6	5664.37	4939.29	4155.64	3090.74	Ppp1cc
ENSMUSG00000005233	412.126	509.031	1085.4	328.907	362.055	735.164	334.556	524.888	774.139	144.419	313.015	307.778	668.854	475.376	544.529	255.068	Spc25
ENSMUSG00000005410	12952.5	12658.4	22222.9	13541.4	11794.4	19717.9	10026.3	12446.5	15113.8	6371.13	10926.2	8845.37	15944.6	15017.9	12528.9	8714.23	Mcm5
ENSMUSG00000005469	1459.9	975.888	2509.84	1523.76	907.782	2223.26	1324.41	1124.56	2000.48	733.917	860.896	1020.99	1648.54	1551.6	1483.15	871.934	Prkaca
ENSMUSG00000005625	4139.48	3621.79	5117.58	4074.02	3176.79	4274.57	2886.3	3207.77	3135.09	2069.99	3178.14	2070.81	4292.95	3841.79	3076.39	2439.65	Psmd4
ENSMUSG00000005779	2398.08	1806.78	3278.67	2462.08	1653.23	2856.85	1908.63	1826.62	2292.69	1345.83	1779.34	1488.94	2494.51	2324.05	2009.31	1538.04	Psmb4
ENSMUSG00000006398	3415.16	4625.35	5677.56	3061.97	3695.92	4320.19	1641.95	2824.73	2398.28	933.821	2219.35	1256.23	4572.69	3692.69	2288.32	1469.8	Cdc20
ENSMUSG00000006585	2662.9	2680.69	3537.34	3204.09	2874.65	3612.25	2121.36	2712.63	2475.85	1449.22	2560.09	1557.79	2960.31	3230.33	2436.61	1855.7	Cdt1
ENSMUSG00000006678	2225.45	1766.76	5427.92	2100.15	1485.93	4347.27	1357.19	1368.62	2908.34	900.91	1255.07	1778.08	3140.04	2644.44	1878.05	1311.35	Pola1
ENSMUSG00000006715	1181.19	1120.11	2009.75	1092.23	923.087	1577.2	936.079	1127.55	1399.34	586.514	975.992	807.519	1437.02	1197.5	1154.32	790.008	Gmnn
ENSMUSG00000006728	3862.2	2957.85	5937.96	4341.01	2962.92	5664.27	3757.47	3655.29	5075.6	2674.09	3593.73	3326.84	4252.67	4322.73	4162.79	3198.22	Cdk4
ENSMUSG00000006998	3757.97	2473.01	6485.15	3967.05	2326.64	5810.13	2995.7	2504.13	4542.08	2140.65	2471.99	2989.28	4238.71	4034.61	3347.3	2533.97	Psmd2
ENSMUSG00000007080	3635.53	5325.8	5801.72	3450.58	4505.03	4673.39	3295.52	6132.33	4620.64	1957.5	5032.07	2527.81	4921.02	4209.67	4682.83	3172.46	Pole
ENSMUSG00000007564	7090.79	4909.71	10896.8	6952.32	4290.21	9067.41	5398.85	4748.4	7289.44	3395.68	4125.87	4222.63	7632.42	6769.98	5812.23	3914.73	Ppp2r1a
ENSMUSG00000007589	1605.57	1347.64	2494.05	1625.08	1215.64	2142.39	1509.56	1609.45	2060.22	1007.41	1483.8	1266.29	1815.75	1661.04	1726.41	1252.5	Tinf2
ENSMUSG00000009013	5545.57	4211.16	7154.18	5206.81	3523.84	5700.81	4249.5	4099	4816.61	2782.75	3708.16	2904.97	5636.97	4810.49	4388.37	3131.96	Dynll1
ENSMUSG00000009630	1265.83	892.727	2131.34	1312.33	824.851	1875.3	943.745	845.44	1396.11	586.558	725.909	799.173	1429.96	1337.49	1061.77	703.88	Ppp2cb
ENSMUSG00000012483	529.342	286.672	823.453	454.765	219.494	600.399	363.521	250.07	496.845	278.344	264.519	350.378	4617.66	3548.5	3717.29	2409.64	Rpa3
ENSMUSG00000014355	3639.53	2672.12	6560.88	3980.06	2604.29	6089.16	3047.42	2842.03	4826.58	2215.93	2854.92	3232.4	487.522	478.186	375.161	327.497	Anapc1
ENSMUSG00000014769	4996.46	2929.75	6970.71	4861.54	2540.57	5756.25	3670.33	2733.75	4498.93	2520.1	2593.07	2845.02	1155.23	1108.92	1064.72	770.904	Psmb1
ENSMUSG00000014859	5560.35	5146.09	7948.43	6930.4	5716.38	8407.91	4969.04	5841.6	6240.82	3433.8	5576.7	3971.98	543.209	503.453	452.889	343.605	E2f4
ENSMUSG00000015120	5514.81	3674.82	8037.93	5607.38	3330.07	6936.25	4785.3	4050.41	6127.92	3396.22	3971.26	4005.56	211.412	171.286	211.49	68.8234	Ube2i
ENSMUSG00000015671	2447.9	1439.55	3860.05	2384.41	1249.69	3191.04	1845.4	1378.5	2556.7	1230.34	1269.66	1569.92	1194.05	1005.64	1121.86	772.642	Psma2
ENSMUSG00000016477	758.689	710.82	1323	803.931	671.279	1189.78	807.032	960.442	1236.45	563.944	927.17	795.768	1022.68	825.132	608.087	337.421	E2f3
ENSMUSG00000017146	1836.84	1601.84	3370.14	1696.72	1318.7	2642.02	1532.29	1697.36	2470.05	1067.69	1633.88	1585.16	2.17563	11.8156	3.37603	6.68998	Brca1
ENSMUSG00000017221	3762.42	2958.92	5721	4193.05	2938.89	5411.09	3403.61	3400.09	4547.09	2342.42	3232.65	2882.19	3547.23	3599.45	3271.18	2519.87	Psmd3
ENSMUSG00000017291	2486.94	1441.45	4379.39	2528.25	1306	3778.49	2106.27	1550.72	3258.75	1382.26	1405.9	1969.66	2314.27	2559.42	1805.83	1538.85	Taok1
ENSMUSG00000017428	3076	2111.44	5012.79	3138.77	1920.17	4341.13	2675.89	2333.16	3831.34	1590.57	1915.9	2097.49	12287.6	10804.3	9310.42	6433.28	Psmd11
ENSMUSG00000017499	1717.39	2040.91	3074.12	1668.51	1767.14	2534.72	1375.1	2075.74	2162.59	887.36	1850.47	1285.3	9.93492	2.66406	11.7808	14.0552	Cdc6
ENSMUSG00000017716	2584.88	2759.89	4277.34	2192.16	2085.99	3078.62	1717.21	2328.95	2496.58	978.396	1833.14	1310.09	1322.13	1140.76	1117.41	885.001	Birc5
ENSMUSG00000017843	4270.94	2671.19	7236.93	4572.41	2548.67	6575.48	3047.43	2421.02	4536.85	2225.27	2442.26	3051.18	1421.83	1349.74	1136.31	887.424	Ppp2r5c
ENSMUSG00000017861	1854.9	2161.13	3365.47	1919.6	1993.23	2955.88	2160.84	3197.92	3444.6	1301.75	2661.43	1911.2	1304	1004.57	1062.79	586.059	Mybl2
ENSMUSG00000018102	140.513	138.032	115.288	221.144	193.609	153.99	37.9881	47.4019	27.3845	45.9781	79.2579	30.5261	4089.71	3673.23	2037.08	1323.81	H2bc4
ENSMUSG00000018286	2492.92	2737.4	3093.69	2283.54	2234.73	2405.07	1878.92	2620.73	2048.64	1111.65	2142.03	1116.32	608.988	573.769	368.898	314.251	Psmb6
ENSMUSG00000018412	3549.97	2744.33	5257.86	3755.04	2587.11	4720.08	3211.2	3153.29	4178.7	2077.67	2818.48	2490.08	0.929827	4.03001	0.209653	0.400165	Kansl1
ENSMUSG00000018707	14456.4	13045.1	16734.3	14388.8	11571.8	14135.9	12122	13894.6	12328.5	8153.4	12910.9	7637.3	0.370871	0.194381	0.188691	0.189587	Dync1h1
ENSMUSG00000018736	588.318	443.66	956.08	638.701	429.263	880.908	537.386	514.765	767.287	345.941	457.791	454.923	245.341	199.04	207.231	148.511	Ndel1
ENSMUSG00000018983	5533.83	5171.93	8172.69	5862.28	4882.94	7347.78	4589.35	5448.31	5954.97	2734.63	4484.89	3268.06	3270.25	3114.6	3122.38	2062.36	E2f2
ENSMUSG00000019773	1425.66	1457.7	2232.53	1183.18	1078.18	1572.47	1261.73	1638.71	1735.95	854.726	1533.58	1083.08	21.0643	20.2079	2.59336	2.821	Fbxo5
ENSMUSG00000019777	1191.55	880.536	2069.49	1121.45	738.592	1653.04	866.583	813.447	1322.36	577.767	749.23	812.001	504.388	404.988	396.78	282.018	Hdac2
ENSMUSG00000019923	1231.94	1008.19	2136.35	1218.26	888.545	1792.97	1051.26	1092.81	1601.7	650.379	933.999	912.648	2777.38	2801.97	2246.23	1694.6	Zwint
ENSMUSG00000019927	977.129	717.235	1410.56	1095.5	716.657	1342.16	1027.35	957.878	1303	656.265	845.31	766.607	1458.83	1299.92	1248.59	832.342	Ube2d1
ENSMUSG00000019942	1303.9	1369.56	2418.22	1161.71	1087.48	1828.52	1000.12	1334.36	1629.65	666.959	1229.31	1000.93	3.42837	0.572938	2.05284	0.200752	Cdk1
ENSMUSG00000019971	44.1246	65.5179	116.199	48.9276	64.7473	109.352	38.5643	72.736	89.2268	20.9717	54.6438	44.6897	94.8378	83.7946	53.4401	58.9905	Cep290
ENSMUSG00000019988	603.644	397.444	1078.22	615.611	361.235	933.223	518.218	433.403	813.261	395.897	457.409	572.221	13.1684	46.9763	27.194	5.13785	Nedd1
ENSMUSG00000020184	3806.62	3428.74	5383.39	3665.6	2942.58	4399.59	2777.87	3178.27	3451.58	1778.4	2810.94	2035.17	3630.85	3726.63	2066.89	1538.23	Mdm2
ENSMUSG00000020290	6154.63	5545.99	10766.1	5387.86	4326.94	7998.77	5282.99	6047.01	8119.43	3605.95	5701.96	5104.22	1088.79	1135.24	1060.18	772.273	Xpo1
ENSMUSG00000020349	5694.7	3800.04	9867.68	5422.04	3224.54	7973.66	4154.6	3521.53	6325.04	2809.23	3289.51	3938.98	5436.66	5425.77	4335.26	3421.67	Ppp2ca
ENSMUSG00000020413	594.651	393.814	1056.33	631.4	372.668	951.902	448.726	377.481	700.337	392.545	456.19	564.26	3071.31	2830.83	2646.44	2061.16	Hus1
ENSMUSG00000020415	315.595	284.775	473.947	306.592	246.559	390.762	240.525	275.687	317.358	136.367	215.928	165.715	681.598	651.99	508.848	470.998	Pttg1
ENSMUSG00000020460	3814.6	2645.62	5035.39	3937.15	2433.59	4410.79	3046.42	2683.81	3533.16	2257.83	2747.86	2411.72	1158.53	905.733	1000.02	715.167	Rps27a
ENSMUSG00000020471	849.32	934.251	1432	899.206	881.535	1286.71	1044.12	1458.9	1546.71	532.047	1027	725.896	0.216196	0.210402	0.203411	0.949069	Pold2
ENSMUSG00000020492	968.166	1060.04	1845.63	701.639	684.658	1135.16	737.433	1025.6	1235.11	358.669	689.117	553.275	267.362	280.495	278.098	182.256	Ska2
ENSMUSG00000020649	3660.64	2890.42	7395.97	3949.42	2779.24	6772.09	3486.11	3496.47	6188.27	2433.55	3371.87	3978.61	203.721	193.71	184.385	131.251	Rrm2
ENSMUSG00000020652	371.9	355.362	755.02	400.017	340.652	689.226	315.933	383.464	563.53	191.005	320.271	313.784	330.209	288.059	386.498	331.775	Cenpo
ENSMUSG00000020687	1982.21	1559.42	3776.34	1876.47	1315.65	3033.98	1424.42	1423.42	2384.23	921.066	1271.54	1419.93	0.189743	0.188834	0.534948	0.217194	Cdc27
ENSMUSG00000020708	2812.32	2506.98	3708.58	2990.82	2376.1	3347.21	2286.63	2589.21	2649.28	1526.59	2388.01	1628.99	253.101	247.615	257.68	158.174	Psmc5
ENSMUSG00000020720	2337.13	1811.72	3625.04	2125.83	1468.67	2798.39	1654.46	1629.1	2254.63	1128.5	1535.1	1416.4	46089	38160	38386.9	25568	Psmd12
ENSMUSG00000020739	1732.98	1681.22	2465	1724.22	1490.77	2081.45	1821.13	2244.18	2275.91	1139.04	1939.09	1311.04	1332.44	1229.24	1256.44	604.677	Nup85
ENSMUSG00000020745	4183.87	2487.29	7583.06	4119.08	2182.41	6336.03	3123.04	2358.36	4973.17	2089.52	2179.83	3064.54	4497.96	4452.64	7698.8	5596.87	Pafah1b1
ENSMUSG00000020849	17865.2	13579.3	29554.4	18386.1	12455	25813.9	12150.2	11731	17659.8	8041.82	10726.3	10765.2	122.728	128.941	112.833	70.41	Ywhae
ENSMUSG00000020897	1927.13	2012.3	3352.13	1929.17	1795.31	2847.94	1793.37	2378.68	2740.75	1079.87	1978.71	1519.97	126.34	134.363	128.93	74.3365	Aurkb
ENSMUSG00000020974	609.478	463.025	1073.83	595.469	403.175	890.402	546.372	527.253	845.774	395.075	526.688	563.26	82.145	62.165	65.617	61.1147	Pole2
ENSMUSG00000021024	2172.07	1843.71	3424.42	2105.93	1593.13	2817.79	1734.97	1870.66	2403.23	976.325	1454.26	1245.55	245.792	242.781	207.567	184.696	Psma6
ENSMUSG00000021051	1725.32	1233.61	2901.12	1678.99	1069.9	2396.04	1354.52	1230.21	2001.12	932.182	1169.6	1268.38	1204.03	1233.01	1707.66	1288.75	Ppp2r5e
ENSMUSG00000021103	323.437	183.411	464.875	294.153	148.661	358.815	252.042	181.548	318.28	159.681	158.897	185.717	617.4	738.31	642.12	505.156	Mnat1
ENSMUSG00000021178	3118.17	2743.46	4742.63	3277.53	2570.01	4230.75	2174.24	2429.92	2905.47	1383.57	2136.13	1702.84	1553.3	1640.11	1479.08	1209.69	Psmc1
ENSMUSG00000021270	10294.8	8969.12	18284.7	9288.03	7211.83	14000.6	7694.11	8514.83	12006.6	5790.77	8853.14	8322.63	1504.39	1493.67	1586.74	1156.92	Hsp90aa1
ENSMUSG00000021391	139.708	126.527	249.383	123.622	99.7807	187.28	83.6097	96.1842	131.127	57.4292	91.269	82.9529	263.245	256.814	228.036	146.307	Cenpp
ENSMUSG00000021548	1068.42	715.631	1678.16	973.231	580.966	1297.35	751.909	639.729	1037.63	503.589	591.903	640.058	23806.9	21591.4	17503	12698.1	Ccnh
ENSMUSG00000021572	294.687	335.431	561.448	270.768	274.68	437.821	267.102	386.193	447.111	165.21	329.994	254.705	757.579	609.026	742.557	447.255	Cep72
ENSMUSG00000021611	124.182	113.271	99.3051	127.953	104.016	86.8387	131.716	152.61	92.5422	84.1805	134.741	54.4723	2829.51	2764.92	2647.81	2068.31	Tert
ENSMUSG00000021635	1153.46	925.557	1765.85	1175.92	840.943	1527.84	1023.69	1043.41	1376.92	792.853	1116.4	982.193	4.46423	4.46913	5.22214	2.24675	Rad17
ENSMUSG00000021693	1687.9	1097.79	3032.27	1636.35	948.498	2494.87	1151.05	950.929	1816.78	826.664	943.468	1201.72	244.027	200.265	220.769	171.765	Kif2a
ENSMUSG00000021707	3214.94	2390.38	5207.96	3032.1	2009.21	4168.58	1586.45	1498.32	2257.92	1063.99	1388.22	1394.71	261.9	261.377	209.296	160.842	Dhfr
ENSMUSG00000021714	300.945	219.446	535.3	173.073	112.475	261.27	178.364	165.208	278.745	110.116	140.902	158.494	1015.74	888.886	889.204	621.64	Cenpk
ENSMUSG00000021737	1033.84	737.77	1604.06	1133.74	721.055	1492.9	787.841	714.15	1073.98	638.176	799.161	801.234	4481.32	4323.78	2537.49	1985.68	Psmd6
ENSMUSG00000021774	1322.97	733.197	2140.88	1371.21	677.269	1883.19	1056.41	743.683	1501.98	710.443	690.918	930.301	70.3918	70.4141	81.4897	45.3838	Ube2e1
ENSMUSG00000021832	1958.69	1361.86	2953.38	1961.38	1215.39	2509.96	1287.08	1136.72	1705.09	972.519	1186.57	1186.6	370.762	357.502	290.709	273.346	Psmc6
ENSMUSG00000021880	2363.78	1173.53	3088.3	2624.05	1161.04	2909.61	2507.73	1581.44	2878.6	1997.23	1739.98	2111.51	14.3306	5.55973	14.8179	7.04045	Rnase6
ENSMUSG00000022052	2401.64	1932.03	3850.62	2277.89	1633.16	3099.61	1777.01	1815.86	2503.24	1096.03	1547.24	1422	990.657	927.042	627.17	424.723	Ppp2r2a
ENSMUSG00000022105	732.799	440.218	1147.64	620.041	331.964	824.119	515.264	393.185	708.987	350.266	369.239	443.884	0.43914	0.21263	0.923887	0.192581	Rb1
ENSMUSG00000022193	1214.08	866.518	1610.48	1196.03	760.781	1346.48	956.753	867.392	1115.06	678.099	849.281	727.87	1917.67	1764.63	1652.42	1175.71	Psmb5
ENSMUSG00000022216	5008.82	3700.17	6600.84	4641.16	3055.63	5190.89	4740.26	4448.08	5488.52	3197.08	4144.46	3409.34	1.50181	0.377445	0.221241	0.256045	Psme1
ENSMUSG00000022248	346.601	226.716	481.686	383.575	223.61	452.413	297.321	247.037	363.036	212.617	244.049	239.103	1440.92	1319.24	1147.61	889.281	Rad1
ENSMUSG00000022314	8517.72	6902.77	17568.4	8091.6	5844.17	14164.3	5685.83	5853	10303.7	3680.57	5234.11	6142.95	537.548	544.046	494.761	377.964	Rad21
ENSMUSG00000022346	873.74	1214.4	1394.1	1151.61	1426.51	1559.44	1796.22	3171.21	2518.02	1171.96	2858.38	1513.13	413.239	411.796	339.91	269.736	Myc
ENSMUSG00000022391	3848.46	4013.85	6666.39	3713.97	3452.24	5460.02	3277.58	4342.22	4988.24	2048.77	3749.68	2871.77	1823.05	1949.1	1847.83	1416.73	Rangap1
ENSMUSG00000022433	1339.52	990.695	1807.82	1359.23	895.929	1556.87	862.434	810.217	1022.64	490.551	636.653	535.728	0.203292	0.668479	0.196907	0.385418	Csnk1e
ENSMUSG00000022545	825.709	806.66	1105.31	893.5	777.941	1015.09	788.086	977.961	926.876	494.484	847.703	535.63	244.711	208.333	279.143	222.216	Ercc4
ENSMUSG00000022673	8232.71	5344.96	17243.3	8448.45	4888.41	15017.7	5836.9	4813.58	10741.1	4130.78	4706.11	7001.04	2537.92	2182.31	2376.48	1696.66	Mcm4
ENSMUSG00000022881	486.249	502.772	800.578	475.637	438.305	664.616	359.874	472.659	520.577	226.396	410.78	301.625	6.12481	0.951961	2.57814	1.54296	Rfc4
ENSMUSG00000022897	3515.34	2844.25	6213.54	3531.74	2546.69	5297.99	2899.3	2979.74	4502.51	1714.94	2434.88	2452.87	1220.55	1273.13	1002.23	669.087	Dyrk1a
ENSMUSG00000022978	426.217	305.375	826.234	374.527	239.152	616.178	409.689	372.857	697.777	286.366	360.042	449.209	594.097	500.116	469.999	312.535	Mis18a
ENSMUSG00000023004	9524.07	9619.52	16534.4	8280.59	7453.85	12200.5	8990.76	11534.8	13713.6	5677.05	10061.9	7975.22	1559.35	1519.05	1398.91	953.313	Tuba1b
ENSMUSG00000023067	31.2663	30.1762	34.8827	57.9908	49.881	54.909	31.8298	39.0217	31.2002	33.4562	56.6619	30.2039	0.185571	0.185031	0.368406	0.203843	Cdkn1a
ENSMUSG00000023104	6010.27	5402.58	8264.64	6249.4	5006.5	7293.22	5910.97	6749.17	7141.31	3930.4	6199.71	4373.41	16.4336	16.1553	12.4504	12.1851	Rfc2
ENSMUSG00000023908	1987.84	3238.67	2085.89	1911.95	2776.19	1702.7	2235.06	4625.5	2060.57	1280.95	3662.23	1087.67	539.022	613.564	513.354	272.649	Pkmyt1
ENSMUSG00000023919	511.574	333.619	824.353	464.273	269.839	634.935	367.138	304.127	519.784	226.015	258.647	294.71	200.022	172.979	201.491	133.012	Cenpq
ENSMUSG00000023940	811.11	1011.94	1483.34	703.582	782.307	1092.01	604.908	958.624	971.943	354.225	775.497	524.196	605.675	682.178	641.034	488.276	Sgo1
ENSMUSG00000024056	1171.65	1235.64	1951.25	954.434	897.07	1349	892.828	1196.04	1306.39	529.402	979.727	713.433	8928.69	8621.56	6171.16	4886.55	Ndc80
ENSMUSG00000024338	10004.4	8321.45	13089.5	9854.41	7305.1	10942.4	8534.36	9017.02	9810.55	5702.63	8323.58	6037.55	3448.13	3711.17	5742.31	4520.68	Psmb8
ENSMUSG00000024370	1246.93	974.968	1940.58	1214.08	846.028	1603.57	1052.59	1045.42	1439.26	713.284	978.677	898.27	0.976936	1.64075	0.189783	0.198934	Cdc23
ENSMUSG00000024542	2770.23	3021.07	5397.01	2636.23	2562.22	4358.84	2168.16	3003.44	3711.22	1331.64	2548.36	2099.32	0.772549	0.364032	0.184599	0.186735	Cep192
ENSMUSG00000024561	1928.44	1635.46	2713.79	2184.76	1651.3	2609.31	1507.12	1623.56	1863.41	965.74	1437.22	1099.73	0.185247	0.184752	0.190087	0.37468	Mbd1
ENSMUSG00000024590	10028.7	8066.19	21644.6	9246.15	6627.86	16936.2	7167.68	7322.96	13591.7	4593.06	6482.66	8021.57	351.62	339.732	311.243	193.696	Lmnb1
ENSMUSG00000024660	6015.89	10552.9	9882.98	5566.56	8702.55	7761.13	5110.26	11386.7	7375.98	2950.75	9083.06	3922.6	6.07311	9.67423	3.36521	6.0807	Incenp
ENSMUSG00000024742	2476.66	1930.27	4603.96	2422.39	1682.62	3821.74	2174.29	2152.56	3551.18	1505.95	2059.63	2265.32	908.951	962.151	1755.38	1241.97	Fen1
ENSMUSG00000024777	396.085	385.76	454.503	342.021	296.872	333.082	448.121	554.381	451.786	259.758	443.94	241.196	2493.79	2596.36	2531.13	1935.38	Ppp2r5b
ENSMUSG00000024824	2536.13	3777.95	2736.69	2650.31	3518.59	2427.18	2304.11	4359.84	2184.47	1479.12	3866.48	1291.55	2496.2	2486.79	1729.17	1313.51	Rad9a
ENSMUSG00000024833	2991.81	3226.29	4775.94	3195.11	3070.74	4328.74	2468.36	3381.14	3461.97	1736.3	3285.66	2242.87	1953.06	1945.55	1859.57	1454.79	Pola2
ENSMUSG00000024854	9843.11	7479.54	10449.8	7916.06	5360.92	7132.43	9762.83	9423.29	9106.31	4821.88	6429.63	4142.35	7096.29	7526.15	7856.92	6159.22	Pold4
ENSMUSG00000024974	5179.23	4402.14	9983.31	4768.53	3612.2	7800.89	3370.91	3639.4	5708.81	2075.43	3095.52	3237.2	5708.46	5310.21	5539.86	3620.19	Smc3
ENSMUSG00000025135	1253.64	1033.81	1868.32	1225.06	900.351	1549.48	1197.25	1254.11	1567.66	717.248	1037.92	864.969	1542.4	1473.24	1574.61	1239.76	Anapc11
ENSMUSG00000025162	3124.65	2149.82	4838.81	3521.1	2159.07	4627.72	2893.27	2528.56	3936.55	2049.25	2474.13	2567.94	2617.5	2491.76	2547.65	1720.97	Csnk1d
ENSMUSG00000025217	261.868	336.12	469.733	295.2	337.688	449.403	260.575	424.842	410.667	163.752	368.829	237.688	329.182	307.893	364.482	169.186	Btrc
ENSMUSG00000025228	3257.51	2616.48	4962.66	3336.96	2388.75	4314.5	2612.4	2665.36	3496.71	1635.31	2304.94	2015.97	122.062	82.4278	127.855	98.4069	Actr1a
ENSMUSG00000025358	5015.94	4926.43	6920.95	5365.29	4696.36	6282.86	4476.05	5584.17	5426.22	2833.91	4884.19	3164.11	5.3613	6.33802	5.53806	1.88021	Cdk2
ENSMUSG00000025395	2518.34	2623.63	3481.03	2492.86	2314.59	2924.44	1948.71	2578.81	2366.63	1418.56	2593.35	1586.7	11.1298	9.18859	14.8859	6.52311	Prim1
ENSMUSG00000025410	2657.6	2147.05	3284.93	2768.59	1993.42	2904.33	1902.51	1952.37	2066.11	1265.49	1794.07	1265.75	311.499	324.066	384.022	263.552	Dctn2
ENSMUSG00000025474	1801.51	1642.39	3038.78	1892.24	1537.46	2708.88	1448.13	1677	2146.15	1006.68	1610.49	1374.06	965.147	886.495	822.51	647.807	Tubgcp2
ENSMUSG00000025487	2579.54	2358.73	3933.17	2359.59	1922.92	3053.44	1832.42	2128.36	2454.79	1209.58	1940.87	1492.41	1873.75	1689.09	1490.61	1123.49	Psmd13
ENSMUSG00000025574	1435.97	1588.02	2303.43	1487.34	1465.92	2024.84	1865.81	2620.97	2629.58	1101.79	2138.15	1430.15	1757.81	1921.52	2403.11	1999.33	Tk1
ENSMUSG00000025646	38.7976	43.5288	45.3884	24.7317	24.7294	24.5553	30.9861	44.1594	31.8491	22.3364	43.9756	21.1449	0.364521	0.189022	0.193708	0.545449	Atrip
ENSMUSG00000025747	635.019	644.658	1140.81	594.325	537.718	906.153	575.03	741.51	907.625	409.46	729.427	595.24	7525.21	6876.17	5703.65	4064.08	Tyms
ENSMUSG00000025758	889.408	801.667	1983.71	905.199	727.152	1713.45	815.554	933.748	1598.16	481.806	762.065	869.566	0.360723	1.13896	0.920525	0.576987	Plk4
ENSMUSG00000025862	5350.71	3102.37	10867.1	5100.49	2635.62	8791.54	3743.52	2757.07	6679.93	2743.32	2791.17	4508.49	1575.66	1525.92	1408.86	1120.81	Stag2
ENSMUSG00000025925	842.079	895.006	1339.69	652.156	617.749	880.547	544.827	735.556	761.55	297.013	553.956	382.365	197.35	179.209	180.639	104.679	Terf1
ENSMUSG00000026037	1212.86	870.17	2050.37	1182.79	756.294	1697	918.507	837.07	1364.26	697.303	877.897	953.89	498.361	450.965	438.839	309.404	Orc2
ENSMUSG00000026039	877.575	1407.17	2142.54	798.044	1140.45	1653.57	560.959	1142.56	1203.28	357.803	1006.78	706.873	430.978	448.188	433.749	268.684	Sgo2a
ENSMUSG00000026134	847.848	1172.71	1659.77	621.761	766.448	1033.01	630.982	1108.59	1085.27	311.272	755.507	493.086	2039.82	2022.8	1788.25	1341.24	Prim2
ENSMUSG00000026202	964.403	911.585	1466.19	1045.06	880.375	1348.42	1120.33	1345.15	1496.47	748.383	1241.34	920.682	284.771	207.508	249.041	133.496	Tuba4a
ENSMUSG00000026229	2307.16	1671.77	4500.88	2303.55	1487.59	3813.89	1786.94	1644.72	3062.8	1306.34	1661.04	2062.18	0.835065	1.33538	1.79279	3.00468	Psmd1
ENSMUSG00000026355	13204.9	9104.12	22897.9	13257.5	8146.18	19510.7	8959.18	7846.14	13649.5	6026.63	7291.31	8456.45	2967.49	2680.3	2201.29	1535.71	Mcm6
ENSMUSG00000026491	4137.75	3623.23	7184.74	4472.61	3490.44	6591.12	3924.3	4364.94	5986.86	2809.59	4317.21	3947.7	394.47	477.098	790.429	745.861	Ahctf1
ENSMUSG00000026504	845.38	675.338	1148.99	701.209	499.234	808.839	641.856	651.315	766.463	373.015	522.905	410.245	382.492	349.89	315.599	176.314	Sdccag8
ENSMUSG00000026622	2626.26	3094.59	5210.92	2259.52	2372.85	3804.9	1239.8	1855.68	2161.32	738.709	1527.45	1186.05	1842.15	1883.2	1484.18	1208.42	Nek2
ENSMUSG00000026626	6207.43	4757.57	9391.92	6518.54	4452.58	8370.35	4214.18	4102.71	5602.03	3286.93	4420.7	4024.26	3643.92	2812.42	1752.27	1150.73	Ppp2r5a
ENSMUSG00000026669	1791.52	2245.25	2962.65	1865.09	2083.2	2617.64	1678.69	2672.38	2439.03	1111.23	2443.85	1487.02	744.048	602.647	645.639	403.03	Mcm10
ENSMUSG00000026683	2074.46	2806.07	4097.15	1724.09	2078.46	2889.93	1335.73	2295.08	2317.86	798.961	1896.47	1276.9	482.723	431.864	426.539	248.79	Nuf2
ENSMUSG00000026708	377.937	388.105	663.944	371.364	339.875	553.686	313.614	409.082	484.058	248.7	448.161	353.543	1481.87	1298.13	1454.02	874.881	Cenpl
ENSMUSG00000026750	2356.87	1750.84	3565.56	2391.39	1583.25	3070.39	1609.16	1518.43	2138.86	1102.73	1437.5	1349.94	3.24767	1.43703	1.286	0.82745	Psmb7
ENSMUSG00000026761	1148.77	1057.64	1776.62	1062.69	871.969	1394.83	841.651	984.287	1143.63	584.353	944.08	731.294	666.942	513.089	616.074	514.282	Orc4
ENSMUSG00000026869	968.102	727.028	1644.45	1084.72	725.996	1563.75	811.947	774.537	1211.76	538.877	710.145	740.7	651.65	770.103	671.777	596.076	Psmd5
ENSMUSG00000026914	2008.57	1384.8	3579.78	1988.62	1221.91	3007.97	1317.68	1153.97	2063.33	920.45	1113.59	1327.46	1056.58	1028.28	746.2	584.159	Psmd14
ENSMUSG00000026965	3611.32	3045.04	5284.67	3929.06	2952.59	4879.68	2655.62	2844.31	3414.35	1793.86	2654.25	2124.19	2.17008	0.586193	4.80479	1.23611	Anapc2
ENSMUSG00000026966	1104.72	1009.36	1497.87	1139.97	928.267	1311.79	790.373	917.293	941.55	534.333	856.704	586.255	665.555	610.46	532.908	322.119	Ssna1
ENSMUSG00000027012	2111.08	1446.84	3281.68	1957.49	1195.65	2582.51	1378.37	1199.97	1882.56	878.643	1056.72	1105.24	1591.14	1496.63	1293.47	917.161	Dync1i2
ENSMUSG00000027115	467.088	565.75	1025.99	376.351	406.263	701.598	329.03	506.227	634.993	192.596	409.355	342.33	3912.83	3599.31	2913.6	2138.18	Kif18a
ENSMUSG00000027285	311.353	171.35	536.052	352.312	172.801	514.793	259.456	181.376	392.471	164.905	159.255	229.743	1467.08	1268.92	1042.78	824.415	Haus2
ENSMUSG00000027326	2020	1721.45	4571.56	1703.5	1293.81	3271.93	1363.12	1475.57	2710.42	862.744	1290.18	1579.97	1375.44	1144.44	1365.4	809.846	Knl1
ENSMUSG00000027330	13725.2	10887.7	19439	14557.9	10292.1	17498.6	5957.92	6003.38	7413.74	4111.25	5722.93	4711.73	315.348	256.85	303.67	207.553	Cdc25b
ENSMUSG00000027342	7796.81	5226.21	14250.9	7736.86	4621.93	12001.6	6654.59	5665.99	10686.5	4308.21	5067.51	6371.97	988.294	1085.67	1263.43	1088.24	Pcna
ENSMUSG00000027353	238.12	320.061	439.69	209.391	250.831	328.139	232.266	396.557	376.812	162.353	382.934	242.584	0.460465	0.878716	0.199636	1.18305	Mcm8
ENSMUSG00000027379	1169.05	1700.52	2297.19	1042.14	1351.02	1737.95	803.317	1484.29	1386.88	534.621	1364.65	850.082	0.198687	0.204092	0.536423	0.194816	Bub1
ENSMUSG00000027395	391.069	417.027	553.331	486.891	462.734	584.675	634.788	859.854	789.133	484.164	906.007	554.342	342.942	249.875	240.102	177.287	Polr1b
ENSMUSG00000027454	464.279	541.931	743.611	433.957	451.44	589.881	335.337	497.199	471.887	248.357	508.708	321.882	2593.76	2870.42	1930.09	1550.14	Gins1
ENSMUSG00000027479	4286.35	2999.46	8063.77	4169.07	2600.06	6656.42	3451.55	3067.99	5704.98	2121.03	2604.54	3228.88	1467.21	1234.97	1052.72	712.998	Mapre1
ENSMUSG00000027490	2413.7	2493	3791.66	2468.53	2272.3	3291.05	2036.59	2671.95	2810.87	1278.33	2316.92	1624.96	1.26654	2.31104	0.406223	1.31219	E2f1
ENSMUSG00000027496	1259.82	1982.71	2191.53	1172.05	1643.94	1730.36	774.392	1548.09	1183.56	521.526	1440.31	734.124	2899.45	2677.29	2506.47	1740.07	Aurka
ENSMUSG00000027552	619.973	537.085	810.712	522.743	403.597	580.141	460.628	506.88	529.217	236.008	358.777	249.732	1294.89	1100.63	873.536	714.886	E2f5
ENSMUSG00000027566	3283.93	2204.89	4413.42	3189.95	1908.82	3638.45	2576.88	2197.72	3042.74	1899.29	2237.76	2065.51	1.96053	0.597163	0.428918	0.230275	Psma7
ENSMUSG00000027635	495.963	620.586	917.526	509.103	567.736	799.329	442.691	703.62	719.547	291.877	640.886	436.94	5241.94	4357.27	4494.45	2894.42	Dsn1
ENSMUSG00000027641	2819.23	2212.8	5353.59	2701.64	1889.85	4354.04	2187.03	2180.47	3648.87	1368.61	1885.03	2103.04	1209.9	1068.85	807.116	546.095	Rbl1
ENSMUSG00000027715	4120.38	4421.21	8971	3624.22	3465.82	6696.82	3274.99	4463.73	6264.73	1885.22	3549.71	3321.38	5.22648	2.96315	4.27817	0.605369	Ccna2
ENSMUSG00000028044	1033.01	755.749	1653.41	1039.01	677.451	1411.38	756.264	702.795	1063.5	520.553	668.288	674.204	42.2146	30.6903	89.6375	34.799	Cks1b
ENSMUSG00000028066	2176.49	2092.96	2994.08	2257.93	1935.1	2636.13	2236.64	2732.03	2703.29	1502.32	2535.1	1672.33	7.17993	11.2879	7.37195	7.02079	Pmf1
ENSMUSG00000028212	895.922	754.32	1745.61	788.298	591.513	1303.52	688.885	736.744	1179.27	441.313	652.018	695.787	8.69153	12.5263	17.1504	25.8983	Ccne2
ENSMUSG00000028447	678.986	553.303	845.849	742.031	538.906	784.523	588.366	609.024	643.975	322.818	461.623	325.419	176.382	122.741	141.048	90.4463	Dctn3
ENSMUSG00000028549	425.666	355.29	740.436	322.434	239.852	476.005	299.533	317.573	457.776	147.529	216.083	207.659	19.2303	35.03	37.767	23.256	Itgb3bp
ENSMUSG00000028551	1070.84	865.439	2215.49	1063.19	765.797	1866.85	1018.58	1045.66	1851.53	582.289	825.809	974.853	507.131	346.098	358.294	190.424	Cdkn2c
ENSMUSG00000028587	271.174	362.535	580.516	299.497	356.847	544.138	232.126	394.194	436.595	115.436	270.812	199.967	63915.9	64215.2	63169.1	44210.3	Orc1
ENSMUSG00000028678	1498.94	2022.5	2476.83	1317.72	1584.58	1847.93	923.389	1582.61	1340.56	716.614	1696.75	958.185	5445.08	4636.51	4230.02	3120.14	Kif2c
ENSMUSG00000028800	6746.64	5526.47	10301	6593.11	4813.26	8543.43	6334.59	6591.18	8497.65	4182.72	6012.38	5167.77	3270.36	3292.91	2977.76	2318.87	Hdac1
ENSMUSG00000028837	2461.17	1531.62	3598.96	2567.59	1424.05	3186.48	2220.65	1755.4	2853.02	1464.6	1599.4	1733.04	1557.3	1544.59	1540.91	1202.68	Psmb2
ENSMUSG00000028851	2806.74	3135.79	4082.43	2824.71	2812.59	3486.92	2511.85	3564.7	3209.96	1535.87	3011.11	1807.69	2329.54	2546.21	2430.8	1739.08	Nudc
ENSMUSG00000028873	3050.49	3447.53	4889.38	2771.03	2791.06	3769.44	1907	2737.63	2685.51	1080.13	2142.13	1400.93	5889.64	5803.01	5219.54	3633.98	Cdca8
ENSMUSG00000028884	1193.71	1166.61	2096.87	1108.75	965.71	1652.93	1011.82	1256.07	1561.59	584.95	1003.17	831.466	593.909	500.417	419.942	288.957	Rpa2
ENSMUSG00000028932	2324.62	1868.05	3445.4	2229.36	1596.64	2804.27	1718.79	1754.47	2238.21	1094.07	1542.81	1312.16	1220.87	1154.4	992.762	705.38	Psmc2
ENSMUSG00000029012	522.456	474.801	868.62	484.181	392.154	683.185	455.807	526.171	665.811	260.882	416.038	350.976	432.463	439.796	322.746	254.138	Orc5
ENSMUSG00000029176	1232.6	1245.6	1778.95	1219.15	1098	1493.32	963.877	1237.26	1222.24	659.86	1170.14	770.636	3657.21	3682.96	3208.76	2610.02	Anapc4
ENSMUSG00000029177	2312.39	2422.37	3422.78	2294.64	2142.31	2882.59	1402.7	1866.5	1824.2	907.941	1669.03	1087.5	420.218	422.1	380.805	327.401	Cenpa
ENSMUSG00000029253	1170.41	1008.37	2173.98	1047.06	803.973	1650.59	1019.45	1115.66	1663.69	636.592	962.434	956.825	2273.66	2024.76	2002.34	1431.6	Cenpc1
ENSMUSG00000029283	2041.75	2469.77	2949.02	1785.15	1924.49	2188.26	1581.49	2429.99	2006.92	895.494	1900.83	1046.62	323.027	237.624	213.783	100.876	Cdc7
ENSMUSG00000029363	1726.42	1596.89	2887.26	1790.47	1475.99	2541.32	1640.11	1927.02	2409.92	1039.61	1687.43	1406.9	0.565731	0.206196	1.41376	0.216925	Rfc5
ENSMUSG00000029414	1514.27	1881.02	2996.5	1448.37	1603.46	2432.44	1452.97	2292.61	2526.14	847.833	1848.11	1357.6	16.0995	13.036	27.1268	9.83025	Kntc1
ENSMUSG00000029440	629.697	508.574	938.916	660.957	475.756	836.411	459.058	470.949	601.384	313.15	443.816	377.834	10100.3	9230.46	5539.52	3888.1	Psmd9
ENSMUSG00000029466	1591.71	1283.32	2293.06	1464.32	1052.19	1790.36	1120.24	1147.27	1417.93	787.486	1114.14	918.012	882.066	799.194	734.617	548.665	Anapc7
ENSMUSG00000029472	9783.98	8804.33	14739.5	9487.06	7608.52	12129.7	7148.95	8171.6	9462.38	4877.6	7702.19	5946.05	252.241	247.823	423.281	301.981	Anapc5
ENSMUSG00000029521	522.807	549.332	823.26	395.091	369.98	528.011	553.14	738.266	765.28	316.029	582.703	402.694	9.52231	4.10793	0.911406	2.3227	Chek2
ENSMUSG00000029554	1022.46	1375.98	1683.08	897.278	1076.17	1253.54	892.997	1526.51	1291.51	494.408	1167.56	658.564	1714.09	1553.04	1357.17	956.978	Mad1l1
ENSMUSG00000029575	414.193	326.646	591.313	376.076	264.325	455.66	488.786	489.641	613.088	242.049	334.969	279.621	446.091	521.33	600.81	518.54	Mmab
ENSMUSG00000029676	731.118	484.592	1220.15	726.471	429.136	1028.95	592.272	498.649	868.435	399.698	464.888	539.774	34.2835	47.8202	83.8234	54.775	Pot1a
ENSMUSG00000029686	2516.25	2098.06	3892.64	2372.05	1762.69	3114.34	2084.99	2208.27	2833.89	1522.38	2227.49	1905.76	697.944	588.067	594.666	340.933	Cul1
ENSMUSG00000029730	6928.71	5257.06	12489.6	7074.92	4784.1	10823.5	5807.38	5597	9197.44	3944.98	5252.46	5754.33	2468.3	2190.09	2525.57	1637.63	Mcm7
ENSMUSG00000029790	234.828	230.936	358.874	300.166	263.082	389.317	281.194	351.262	377.561	240.289	414.671	297.153	1.85978	0.18608	1.00446	0.187061	Cep41
ENSMUSG00000029910	2786.71	2324.5	5378.08	2591.35	1926.42	4244.36	1985.89	2104.15	3367.28	1174.6	1719.31	1834.33	1.60511	0.203653	0.221272	0.592403	Mad2l1
ENSMUSG00000030079	1729.44	1542.03	2460.49	1657.23	1316.92	2001.01	1374.1	1556.29	1717.61	884.99	1384.69	1018.84	9.66508	6.87257	4.85021	5.98235	Ruvbl1
ENSMUSG00000030298	2168.13	1377.08	2980.18	2339.64	1324.38	2729.34	1615.5	1303.37	1950.99	1297.53	1446.17	1443.2	3039.91	2688.24	3389.18	2121.27	Sec13
ENSMUSG00000030591	5583.66	4042.35	8212.82	5892.16	3801.7	7355.28	4279.63	3935.56	5530.56	3036.48	3857.56	3614.07	298.493	320.23	749.001	469.619	Psmd8
ENSMUSG00000030603	2950.8	2575.12	4509.69	2916.4	2268.26	3782.73	2328.94	2581.67	3127.2	1482.57	2270.39	1833.48	15.84	16.2933	2.75945	2.73174	Psmc4
ENSMUSG00000030726	2675.22	3077.4	3802.19	2463.62	2525.73	2971.66	2270.65	3317.86	2835.39	1462.95	2953.12	1682.51	45425	44424.8	43918.3	35935.5	Pold3
ENSMUSG00000030751	3282.48	2024.4	5448.33	3166.59	1740.5	4460.7	2476.3	1939.91	3611.22	1814.14	1963.32	2436.61	10511	11359.2	12136.4	9601.42	Psma1
ENSMUSG00000030867	2246.57	3589.65	4577.38	2102.83	2994.5	3636.23	1545.8	3137.4	2767.19	847.346	2375.86	1397.05	91.8983	78.7341	91.5717	54.3729	Plk1
ENSMUSG00000031016	895.748	703.976	1629.01	1013.72	710.032	1564.61	912.314	910.754	1457.71	611.767	843.695	900.277	55.7841	28.3068	52.4009	17.2552	Wee1
ENSMUSG00000031262	497.4	716.454	931.963	424.086	544.408	674.368	439.644	804.391	723.74	307.66	777.643	466.462	3.06363	5.46669	10.8034	1.70276	Cenpi
ENSMUSG00000031347	960.619	581.153	1761.69	781.232	421.219	1215.93	692.165	531.904	1115.27	415.306	440.895	616.311	0.72183	0.594088	0.190374	0.202994	Cetn2
ENSMUSG00000031353	4511.02	3067.45	8947.36	4617.77	2798.48	7773.25	4292.27	3707.43	7479.9	2885.09	3442.61	4630.54	927.752	763.374	1022.13	727.047	Rbbp7
ENSMUSG00000031403	2093.69	1809.67	3608.03	2263.85	1743.9	3310.98	2152.94	2363.75	3259.71	1501.25	2277.01	2093.45	1288.74	1198.63	1082.78	772.931	Dkc1
ENSMUSG00000031429	773.523	468.533	1344.06	769.451	415.37	1134.68	563.885	433.852	860.842	358.374	380.916	503.887	15.9055	15.5569	25.8282	38.8347	Psmd10
ENSMUSG00000031482	364.734	177.299	501.864	464.751	201.343	542.725	240.335	148.399	290.547	267.504	228.185	297.847	11.8953	14.5612	3.9212	4.73074	Slc25a15
ENSMUSG00000031546	786.516	688.561	1293.22	797.812	622.477	1113.31	682.781	759.277	986.357	422.209	648.619	561.751	9.66102	15.9072	9.78268	5.37712	Gins4
ENSMUSG00000031592	2500.14	2093.83	4702.13	2490.05	1858.55	3974.56	1899.41	2020.6	3138.61	1279.21	1879.95	1946.82	2362.22	1920.08	1496.25	976.082	Pcm1
ENSMUSG00000031629	200.738	207.244	330.569	170.205	156.608	237.879	196.144	257.224	283.79	129.494	234.601	172.559	4511.48	3957.26	3496.25	2167.26	Cenpu
ENSMUSG00000031666	1731.82	1173.28	2856.31	1771.25	1069.46	2479.32	1257.38	1082.05	1822.03	970.901	1154.25	1295.77	7.68673	4.30164	10.547	0.678671	Rbl2
ENSMUSG00000031697	1546.13	1519.56	2331.24	1391.12	1218.5	1780.15	1124.25	1403.52	1489.34	781.27	1347.41	953.225	2419.38	1873.19	1973.08	1341.83	Orc6
ENSMUSG00000031715	4608.08	3243.16	9239.37	4484.8	2813.07	7631.61	4098.05	3663.62	7219.2	2521.91	3114.62	4091.71	5.59512	8.85402	4.33594	3.67787	Smarca5
ENSMUSG00000031756	946.224	1355.95	1582.84	916.249	1170.17	1300.79	798.676	1453.8	1173.83	476.328	1197.79	644.768	2310.42	1932.23	1657.98	1123.79	Cenpn
ENSMUSG00000031821	621.052	507.628	968.452	682.475	497.155	903.208	538.907	559.52	738.335	398.067	570.953	502.295	862.604	758.288	800.507	590.667	Gins2
ENSMUSG00000031865	3301.72	2687.9	4658.73	3521.28	2554.83	4216.76	2869.89	2967.72	3557.81	1985.47	2836.37	2266.96	5130.38	4989.29	5156.62	4293.36	Dctn1
ENSMUSG00000031880	133.921	96.2791	150.429	173.462	111.142	165.363	228.039	208.246	225.052	156.527	197.47	142.275	687.847	559.269	554.32	394.077	Rrad
ENSMUSG00000031897	2112.5	1766.5	2474.89	2242.29	1671.08	2229.48	2083.39	2212.95	2144.47	1368.32	2007.86	1297.19	285.096	231.104	243.435	188.281	Psmb10
ENSMUSG00000031921	2297.2	2784.04	3056.53	2183.94	2358.88	2466.16	1847.84	2844.63	2160.14	1064.83	2264.57	1146.47	1784.59	1684.06	1564.4	1136.47	Terf2
ENSMUSG00000031922	2579.43	2396.32	4188.21	2416.02	2000.37	3329.32	2866.32	3382.43	4089.01	1528.02	2491.01	2007.64	38.0578	35.455	20.7722	12.0234	Cep57
ENSMUSG00000032058	849.993	728.726	1478.02	921.52	704.112	1359.94	724.312	788.785	1106.57	449.671	676.505	632.722	116.447	107.926	102.44	74.9657	Ppp2r1b
ENSMUSG00000032113	994.601	985.711	1833.77	936.243	826.946	1464.99	759.589	956.233	1230.45	537.946	935.549	802.577	1586.93	1364.53	896.569	641.797	Chek1
ENSMUSG00000032123	697.466	617.672	1019.38	772.441	609.661	958.139	609.175	685.27	782.248	389.923	605.956	461.153	80.5044	66.9826	58.1186	32.2512	Dpagt1
ENSMUSG00000032218	3132.5	2861.49	5314.43	2983.23	2428.71	4295.39	1353.84	1570.91	2018	783.561	1256.03	1075.7	3259.75	2926.64	2728.92	1711.53	Ccnb2
ENSMUSG00000032254	4211.24	5425.14	7441.47	3709.9	4259.42	5563.68	3241.87	5304.94	5033.08	1790.05	4046.63	2559.58	213.525	242.547	212.501	189.742	Kif23
ENSMUSG00000032264	1361.01	1672.76	2048.16	1310.03	1434.96	1673.15	1151.9	1798.33	1523.02	707.454	1525.8	861.496	0.524914	1.12343	2.76254	0.519821	Zw10
ENSMUSG00000032301	2287.21	1999.62	3950.86	2084.48	1624.15	3055.86	1765.78	1960.92	2679.85	1099.84	1687.31	1537.32	2592.87	2415.95	2199.98	1627.18	Psma4
ENSMUSG00000032400	873.905	1728.15	1511.26	762.074	1343.08	1118.47	715.14	1796.36	1086.57	414.558	1438.57	580.115	1051.26	808.967	671.694	437.342	Zwilch
ENSMUSG00000032409	413.01	436.636	650.556	387.763	365.355	518.373	476.698	640.159	659.717	352.9	654.695	449.811	2224.06	2030.32	1979.34	1240.74	Atr
ENSMUSG00000032477	1303.84	1098.37	2084.26	1297.59	974.198	1760.42	1138.27	1218.02	1598.69	734.119	1085.22	949.613	0.506315	0.21953	1.31029	0.491135	Cdc25a
ENSMUSG00000032513	197.717	179.212	238.798	194.414	157.05	199.281	256.129	294.894	271.791	156.716	249.266	153.163	4.40502	2.91534	3.02133	0.197658	Gorasp1
ENSMUSG00000032534	1173.28	1208.4	1475.9	1048.02	961.976	1118.86	1009.4	1320.55	1115.6	637.928	1152.94	649.354	263.172	303.622	267.927	230.368	Cep63
ENSMUSG00000032591	74.2313	50.1847	52.1422	54.0723	32.5797	32.235	126.107	108.295	77.827	103.325	122.579	58.73	26.3541	30.9264	43.3594	15.1691	Mst1
ENSMUSG00000032869	1027.99	794.447	1602.67	1144.46	788.25	1514.28	852.006	836.379	1167.04	540.201	732.587	681.496	0.543599	0.189796	0.200613	0.219932	Psmf1
ENSMUSG00000033430	1199.37	852.609	1732.69	1225.3	776.295	1502.31	787.887	711.452	1000.05	627.166	782.362	733.167	7.56656	5.19788	11.1178	2.88269	Terf2ip
ENSMUSG00000033502	732.96	582.84	1198.56	818.32	579.937	1135.67	833.336	841.732	1197.26	595.918	831.541	788.533	4287.51	4086.56	3278.13	2261.22	Cdc14a
ENSMUSG00000033790	544.52	336.6	767.817	566.995	312.369	678.538	465.276	365.338	576.427	343.308	372.402	391.725	1394.16	1240.09	1110.09	748.741	Tubgcp5
ENSMUSG00000033970	1786.91	1529.72	2554.34	1693.14	1291.79	2054.09	1366.56	1486.02	1716.31	837.816	1258.59	969.12	52.43	33.6812	14.8523	11.5493	Rfc3
ENSMUSG00000034165	10793.1	7796.51	15729.9	10950.4	7049.7	13544.3	7559.02	6935.89	9679.03	4729.69	5995.32	5577.79	3773.95	3158.75	2467.32	1653.12	Ccnd3
ENSMUSG00000034218	1647.54	1043.77	3469.19	1577.25	890.547	2818.67	1570.8	1264.08	2906.06	925.758	1029.18	1577.4	22.2744	18.2548	7.14791	6.74029	Atm
ENSMUSG00000035198	1767	1801.91	2618.4	1800.91	1636.73	2264.87	1626.63	2107.03	2117.77	1016.41	1818.85	1218.78	3.30869	0.186168	0.188664	0.549274	Tubg1
ENSMUSG00000035310	756.82	672.403	1574.58	686.423	543.522	1212.03	550.281	621.02	1005.88	329.706	514.033	555.075	140.398	133.783	157.191	72.8525	Lin54
ENSMUSG00000035351	244.906	211.896	477.434	250.357	193.05	414.213	209.547	230.296	358.908	129.057	195.944	203.586	201.656	171.203	129.785	103.026	Nup37
ENSMUSG00000035623	1770.27	1535.29	2947.3	1788.85	1382.65	2527.61	1624.04	1789.09	2375.59	1032.94	1572	1391.6	1455.47	1287.37	1226.7	803.036	Rsf1
ENSMUSG00000035824	752.043	658.414	871.078	610.788	476.579	600.42	927.04	1030.95	943.414	527.158	809.886	494.092	361.238	298.477	236.587	223.974	Tk2
ENSMUSG00000036223	578.4	725.798	827.373	515.3	576.283	625.582	463.45	738.712	582.459	279.918	616.376	324.009	0.749258	0.657494	0.216667	0.24132	Ska1
ENSMUSG00000036309	1285.78	809.546	2112.8	1319.48	740.401	1840.12	1082.77	865.96	1563.22	873.887	965.513	1161.98	32.798	34.2416	53.0014	25.4464	Skp1a
ENSMUSG00000036403	1277.6	948.517	2047.81	1182.77	782.599	1608.97	969.31	914.109	1365.05	647.51	843.577	839.838	1711.47	1519.62	1050.14	731.627	Cep135
ENSMUSG00000036672	1500.47	1746.36	1614.48	1540.69	1598.13	1406.93	1165.39	1722.91	1101.71	721.126	1472.81	627.873	3338.01	2966.46	2596.04	1942.83	Cenpt
ENSMUSG00000036752	7677.05	8935.68	13576.7	6881.37	7138.33	10328.3	5181.59	7660.92	8051.07	3124.58	6381.94	4471.42	2.92068	1.73935	2.38345	2.05866	Tubb4b
ENSMUSG00000036845	697.686	865.073	905.98	689.232	761.634	759.582	642.466	1011.88	732.99	343.385	747.14	360.822	1.66759	0.880504	0.247474	0.566281	Lin37
ENSMUSG00000036875	1482.46	1242.93	2311.93	1613.29	1205.49	2135.28	1223	1302.48	1675.74	980.744	1442.93	1237.66	0.188744	0.187907	0.197129	0.542244	Dna2
ENSMUSG00000036928	134.22	201.723	106.288	146.804	196.637	98.6628	149.334	285.09	103.899	90.7574	239.359	58.1569	764.697	744.194	687.607	555.919	Stag3
ENSMUSG00000036977	362.841	239.342	517.985	320.185	188.231	387.93	334.632	280.384	419.718	192.551	222.882	222.433	849.591	789.886	715.775	518.003	Anapc10
ENSMUSG00000037286	2192.09	1885.15	4340.96	2160.4	1655.81	3630.89	1786.54	1951.58	3108.35	1150.25	1735.83	1843.2	810.978	928.166	978.417	837.076	Stag1
ENSMUSG00000037458	5264.47	3970.05	11705.1	4387.83	2949.04	8279.85	3894.48	3730.57	7607.82	2180.47	2885.49	3923.07	976.685	905.4	635.158	460.828	Azin1
ENSMUSG00000037894	4113.96	3867.06	7090.86	4048.28	3391.4	5921.88	2937.03	3506.82	4447.71	1832.85	3023.25	2556.34	1068.82	1112.69	893.718	697.649	H2az1
ENSMUSG00000038000	2053.23	2001.1	2558.86	2272.67	1974.04	2403.79	2170.58	2687.15	2376.7	1394.71	2385.3	1406.52	7.38596	2.20788	2.89343	2.19138	Acd
ENSMUSG00000038241	4750.19	7352.8	5564.11	4480.33	6180.74	4453.96	4333.84	8521.18	4460.13	2441.25	6631.03	2313.93	4.82083	0.376634	1.80879	1.23329	Cep250
ENSMUSG00000038400	90.3318	118.789	185.595	58.0516	68.0359	101.226	84.7357	141.542	152.962	26.9168	62.1135	44.751	3.64108	0.982656	0.558456	1.18776	Pmepa1
ENSMUSG00000038416	1401.8	1219.01	1993.35	1500.82	1163.15	1811.24	1018.46	1124.99	1272.42	899.478	1372.58	1035	4717.01	4610.79	4635.33	3582.69	Cdc16
ENSMUSG00000038482	5223.18	5629.55	8818.1	5442.5	5227.88	7798.12	4278.42	5857.42	6346.19	2910.77	5505.21	3976.51	4001.97	3732.14	3192.73	2465.7	Tfdp1
ENSMUSG00000038644	7968.75	8252.34	10105.8	8348.34	7705.04	8985.28	7158.1	9416.06	7975.69	4954.6	9003.73	5084.43	1048.78	1087.48	818.379	764.049	Pold1
ENSMUSG00000038914	4833.32	3364.54	7148.14	4883.99	3030.01	6130.18	4097.57	3623.19	5324.32	2638.22	3222.69	3157.27	0.19634	1.13896	0.209474	0.233419	Dido1
ENSMUSG00000039067	2140.25	2112.29	3312.39	2181.52	1918.82	2865.41	1759.61	2205.92	2392.67	1150.82	1993.07	1441.24	8.71607	11.3389	15.2806	5.25271	Psmd7
ENSMUSG00000039298	1504.11	1245.97	2238.71	1445.66	1067.29	1826.14	1468.72	1545.44	1920.64	881.687	1281.65	1061.9	69.4688	49.9597	25.2113	28.0856	Cdk5rap2
ENSMUSG00000039509	1387.16	1310.8	2673.59	1434.96	1208.48	2347.24	1399.66	1680.03	2370.17	955.598	1584.58	1490.38	26.3232	24.2851	20.824	14.9863	Nup133
ENSMUSG00000039781	465.152	580.682	598.697	404.632	450.185	442.001	426.803	676.791	482.646	263.559	577.362	274.501	912.011	837.972	633.841	457.047	Cep131
ENSMUSG00000040034	250.123	185.93	352.438	264.738	175.389	316.59	213.07	201.189	263.78	195.731	255.32	223.174	3217.05	2832.35	2840.94	1851.29	Nup43
ENSMUSG00000040044	1516.58	1166.59	2380.74	1628.85	1116.66	2170.1	1303.3	1273.45	1797.55	975.265	1316.44	1238.86	0.20129	0.199768	0.21679	1.0598	Orc3
ENSMUSG00000040084	2842.22	3172.34	6169.52	2836.8	2821.88	5226.05	2185.64	3098.73	4168.32	1273.23	2493.77	2236.42	10901.2	11084.5	8579.86	6248.54	Bub1b
ENSMUSG00000040274	986.652	826.697	1897.95	878.15	655.751	1433.64	1145.87	1219.56	1936.63	640.042	941.062	996.283	317.135	307.135	283.301	238.634	Cdk6
ENSMUSG00000040407	2475.7	2411.46	3779.41	2357.61	2046.64	3054.56	1845.74	2283.68	2475.63	1130.27	1931.93	1396.25	230.143	202.875	234.003	173.022	Akap9
ENSMUSG00000040549	3335.69	3518.22	7368.82	3149.34	2960.36	5904.49	2381.92	3191.16	4623.06	1515.28	2804.52	2708.69	0.189074	0.186637	0.617317	0.194959	Ckap5
ENSMUSG00000040586	919.272	801.828	1300.92	811.374	630.734	974.492	778.022	862.013	967.359	451.555	691.155	517.095	2132.27	1934.38	1954.79	1439.63	Ofd1
ENSMUSG00000040599	1249.3	1194.27	2380.28	1161.91	989.907	1878.8	1092.77	1326.94	1829.28	627.653	1052.89	967.681	41851.3	42093.7	34596.1	26621.5	Mis12
ENSMUSG00000040782	1329.81	880.717	2400.46	1168.09	689.463	1789.5	837.07	704.193	1327.56	520.814	605.279	760.746	935.748	922.832	693.575	638.468	Cop1
ENSMUSG00000040850	1871.11	1428.17	3590.11	2031.39	1381.86	3307.92	1463.73	1419.15	2467.52	1059.57	1419.19	1645.11	4384.23	4418.12	4881.36	3244.15	Psme4
ENSMUSG00000040945	10275.5	9294.51	15979.2	10549	8504.02	13922.4	9597.87	11027.6	13113.4	5628.49	8933.93	7082.66	59.4221	45.8995	82.5933	42.9639	Rcc2
ENSMUSG00000041133	8887.31	7300.44	15658.7	8468.53	6199.76	12663.2	6992.71	7296.4	10824.8	4391.23	6329.83	6260.7	3669.92	3191.17	2340.32	1573.61	Smc1a
ENSMUSG00000041346	810.819	899.181	1058.28	836.381	826.638	926.469	727.986	1025.49	834.812	470.866	916.322	497.31	30.3993	26.919	34.7273	15.7394	Wrap53
ENSMUSG00000041431	1319.67	1774.72	2745.75	1145.7	1373.16	2023.09	635.065	1084.84	1160.92	429.018	1012.43	722.31	1.43009	0.198514	1.40369	0.442218	Ccnb1
ENSMUSG00000041859	11030.1	8951.53	19257	11445.7	8278.45	16959.1	8041.54	8289.78	12335	5604.45	7981.42	7917.64	3025.61	3200.81	2104.79	1414.21	Mcm3
ENSMUSG00000042524	5993.85	4803.06	8198.01	6328.4	4519.54	7345.94	6228.42	6339.79	7484.63	3983.27	5601.18	4408.55	1.49674	5.25445	0.413431	0.909453	Sun2
ENSMUSG00000043091	1589.55	1729.52	2899.14	1318.32	1278.39	2040.65	1161.71	1605.58	1861.58	755.966	1443.38	1115.71	7.15056	2.40276	15.2238	4.61707	Tuba1c
ENSMUSG00000043909	1547.4	1312.28	2126.77	1659.2	1254.04	1935.39	1396.28	1504.12	1686.09	954.973	1421.16	1062.09	1174.51	966.624	961.003	601.752	Trp53bp1
ENSMUSG00000043987	4972.57	5319.58	7574.17	5521.96	5264.76	7138.36	2471.38	3358.3	3307.37	1686.56	3166.1	2078.78	0.370871	0.194381	0.188691	0.189587	Cep164
ENSMUSG00000044201	440.389	856.084	734.495	334.258	579.094	473.134	239.119	590.444	350.393	110.025	375.318	148.49	0.364725	3.56158	0.18644	0.192237	Cdc25c
ENSMUSG00000044783	12058.4	18018.8	15071.8	12908.6	17191.1	13693.3	8728.49	16567.7	9585.3	6089.67	15968.3	6159.19	107.481	112.1	89.1718	66.1127	Hjurp
ENSMUSG00000045007	166.51	249.831	201.396	115.443	154.369	118.503	175.785	335.02	186.801	80.056	210.779	78.3532	159.635	160.742	183.592	126.519	Tubg2
ENSMUSG00000045273	408.477	539.372	658.95	347.424	408.855	475.66	307.403	515.601	435.696	204.546	473.958	267.011	1272.49	1228.77	1210.91	823.754	Cenph
ENSMUSG00000047246	46.5695	68.7345	88.0854	52.0353	68.4479	83.5317	24.3565	45.6639	40.4769	10.6618	27.6141	16.3187	0.543599	0.189796	0.200613	0.219932	H2bc6
ENSMUSG00000047534	1036.38	1503.03	1997.54	845.945	1093.4	1383.78	749.741	1381.16	1269.63	465.63	1184.99	726.223	1455.48	1438.26	1113.15	836.727	Mis18bp1
ENSMUSG00000048574	38.2477	34.1621	62.7164	52.1551	41.5168	72.5811	31.0177	35.1911	44.6863	17.2948	27.1071	22.948	94.0773	79.5465	74.8567	87.8937	Ccnb1-ps
ENSMUSG00000049550	1122.48	945.56	1858.62	1302.85	978.121	1830.87	896.509	959.289	1304.24	627.79	928.008	841.162	0.686345	1.92849	0.431612	0.577613	Clip1
ENSMUSG00000049553	1654.09	1439.25	2462.71	1971.28	1528.67	2490.88	2177.72	2406.93	2848.69	1781.55	2720.21	2146.37	4.75809	0.924931	2.13834	2.54469	Polr1a
ENSMUSG00000049932	5544.99	4972.9	9931.36	5209.49	4163.83	7918.7	5480.95	6243.8	8624.87	3055.35	4808.37	4428.15	65.5996	56.7755	44.6453	23.7768	H2ax
ENSMUSG00000050965	537.606	425.625	1253.48	504.396	355.895	998.102	799.846	804.366	1638.51	397.117	551.707	749.245	94.5922	76.9846	93.8173	58.7466	Prkca
ENSMUSG00000051220	687.357	758.233	1322.31	748.572	735.939	1222.18	594.837	833.494	1005.4	374.195	724.345	582.506	594.991	533.28	535.846	386.306	Ercc6l
ENSMUSG00000051391	4215.33	2767.07	7542.7	4227.09	2472.97	6419.3	3570.48	2977.13	5613.2	2295.42	2644.09	3323.61	3.49536	3.86421	13.1988	4.47881	Ywhag
ENSMUSG00000051786	2673.04	3411.92	3477.34	2823.15	3211.56	3116.93	2357.99	3823.13	2695.08	1523.12	3411.58	1603.35	1346.3	1181.91	1213.98	798.79	Tubgcp6
ENSMUSG00000052798	1630.33	1823.07	3209.4	1586.32	1580.9	2650.26	1178.98	1674.62	2039.11	837.331	1643.05	1333.82	5003.38	4185.64	7673.73	4881.87	Nup107
ENSMUSG00000054115	641.039	468.891	1198.86	636.26	414.773	1009.88	557.584	518.062	916.182	341.995	438.969	517.553	4.35473	0.512412	3.29619	14.7844	Skp2
ENSMUSG00000056267	245.877	236.627	418.581	202.748	173.897	292.934	178.958	218.766	267.67	87.4613	147.703	120.484	1776.68	1604.31	1259.76	825.884	Cep70
ENSMUSG00000056394	5766.16	5041.96	10403.4	6054.43	4718.18	9270.72	4527.69	5028.91	7177.2	3105.23	4764.68	4533.53	0.460827	0.452823	0.816791	1.44823	Lig1
ENSMUSG00000056895	47.3521	56.0641	57.5222	61.6503	65.0533	63.5597	30.0382	45.1757	32.0597	18.4711	38.3766	18.1569	8.36323	4.4394	7.73789	4.15419	H2bu2
ENSMUSG00000057110	9609.92	9786.96	13127.6	9457.97	8584.48	10965.1	6345.89	8209.28	7616.37	3977.11	7107.6	4396.29	43.4158	46.2571	45.9672	43.465	Cntrl
ENSMUSG00000057113	13136.7	9923.76	22001.2	13572.4	9137.69	19291.6	12609	12099.2	18553.7	9085.08	12043.3	12312.4	0.692884	0.726261	0.419429	0.615426	Npm1
ENSMUSG00000057236	5506.67	3497.01	10263.3	4853.07	2746.7	7676.56	4294.37	3464.1	7032.15	2802.31	3122.85	4226.39	1347.51	1436.64	1354.43	1006.39	Rbbp4
ENSMUSG00000058729	534.815	459.736	955.188	463.549	355.131	702.638	402.256	439.23	631.215	256.579	387.038	370.817	724.071	689.964	695.852	363.446	Lin9
ENSMUSG00000059409	1953.23	2184.48	3026.94	1914.69	1908.44	2518.24	2118.11	3009.03	2883.95	1277.25	2506.66	1601.69	695.111	902.909	946.861	760.199	Ppp2r5d
ENSMUSG00000059436	3895.89	2944.21	5584.71	3993.32	2689.58	4858.24	3483.82	3344.28	4387.71	2351.7	3118.69	2727.9	0.203715	0.679879	0.200417	0.198557	Max
ENSMUSG00000059552	4918.67	3566.9	6921.86	5763.77	3725.1	6883.87	5499.36	5065.7	6799.51	3440.77	4378.51	3918.18	1257.21	1029.28	898.331	674.992	Trp53
ENSMUSG00000059970	1677.92	1350.14	3053.95	1114.01	798.887	1720.8	1137.14	1162.27	1818.41	459.461	648.759	676.692	0.191037	0.194449	0.36761	0.189618	Hspa2
ENSMUSG00000060073	1433.51	994.001	2051.57	1307.96	808.29	1588.65	1064.02	937.173	1337.9	830.686	1010.76	961.997	530.647	596.544	492.736	354.038	Psma3
ENSMUSG00000060639	142.293	204.602	196.328	194.783	249.611	228.087	112.665	205.778	136.577	87.1276	219.841	97.2764	43649.1	45251.5	58515.2	40542.7	H4c9
ENSMUSG00000062510	635.88	692.932	1026.83	617.746	599.948	846.616	558.144	772.585	791.884	401.238	767.265	524.301	175.731	354.813	310.189	232.193	Nsl1
ENSMUSG00000063273	3518.72	3049.99	6005.33	3369.59	2603.03	4880.69	2537.47	2793.82	3804.9	1843.49	2804.02	2545.93	2.81856	0.619343	4.04926	1.3397	Naa15
ENSMUSG00000063439	941.167	755.208	1117.85	973.543	696.215	981.348	745.756	760.118	778.222	469.857	661.597	451.582	2.85617	0.570924	1.44743	0.887401	B9d2
ENSMUSG00000063450	1748.88	1434.31	2945.09	1877.93	1372.62	2683.91	1262.84	1315.58	1868.43	844.491	1215.36	1150.76	1363.81	1162.66	1001.05	798.781	Syne2
ENSMUSG00000063810	503.053	486.679	1131.41	484.476	417.723	924.763	443.147	544.579	875.679	290.917	493.884	529.455	1832.21	1730.21	1662.75	1339.13	Alms1
ENSMUSG00000064128	930.278	1171.68	1404.66	834.301	936.496	1069.13	700.123	1120.09	928.8	415.075	917.381	507.152	0.185571	0.185031	0.368406	0.203843	Cenpj
ENSMUSG00000064302	2767.7	1937.86	4704.31	2911.72	1816.94	4200.26	2652.62	2359.19	3961.33	1703.15	2092.58	2342.51	16015.7	16412.8	25755.8	17520.4	Clasp1
ENSMUSG00000066149	1175.33	1047.54	1616.41	1193	947.64	1392.46	925.718	1048.04	1118.56	620.659	970.722	690.714	65.8606	45.2208	40.6031	23.5022	Cdc26
ENSMUSG00000066306	6673.47	5946.9	10416.1	6656.07	5286.22	8817	5995.59	6786.65	8221.92	3751.16	5865.87	4737.74	75.8121	95.284	93.879	76.5588	Numa1
ENSMUSG00000066979	4935.66	3942.76	7697.03	4770.06	3396.01	6313.26	3944.93	4002.94	5405.14	2596.95	3640.39	3277.15	1127.94	1199.82	1090.96	915.384	Bub3
ENSMUSG00000068101	697.845	1090.22	1214.01	663.252	923.466	979.246	592.685	1176.15	905.891	275.751	755.959	388.179	0.200331	1.82931	0.482065	0.735319	Cenpm
ENSMUSG00000068749	937.129	638	1602.09	905.815	549.603	1314.25	724.403	626.45	1088.07	525.734	628.08	727.287	708.268	672.461	550.209	391.142	Psma5
ENSMUSG00000068854	209.879	126.131	317.921	168.433	90.2126	216.535	123.85	94.5436	164.83	88.0214	92.8258	107.893	353.826	344.597	327.819	155.503	H2bc21
ENSMUSG00000069089	660.056	528.596	982.475	698.115	498.262	881.898	563.321	573.038	736.693	337.972	474.953	407.075	342.95	228.329	315.858	252.483	Cdk7
ENSMUSG00000069135	1587.19	1451.92	2124.66	1498.01	1221.28	1701.87	1455.41	1691.15	1711.73	997.319	1600.94	1080.31	1488.47	1428.32	1481.01	1056.93	Fgfr1op
ENSMUSG00000069744	2147.12	1423.46	3040.45	2218.22	1310.63	2665.86	1593.31	1341.76	1982.32	1053.96	1226.14	1207.7	385.82	648.95	1261.09	1118.24	Psmb3
ENSMUSG00000069910	716.735	1120.1	1424.95	635.799	885.539	1072.78	543.077	1078.07	948.621	318.92	874.599	513.07	4.19898	7.52857	0.185655	0.35976	Spdl1
ENSMUSG00000072235	2466.78	2219.52	3697.88	2341.04	1877.27	2978.4	1761.11	2012.79	2319.52	973.98	1537.82	1181.48	13166.5	11824.1	11797.1	8926.43	Tuba1a
ENSMUSG00000072980	182.833	165.822	413.251	154.2	124.641	295.797	161.451	186.001	320.62	84.2512	134.089	154.095	1135.57	872.422	847.282	591.466	Oip5
ENSMUSG00000073542	337.459	339.804	698.289	301.34	270.428	529.202	228.323	292.039	415.1	106.692	188.524	178.648	6.02133	5.31793	10.0076	3.42999	Cep76
ENSMUSG00000073705	1300.19	1496.51	1837.67	1223.69	1255.26	1467.86	781.351	1142.36	970.278	485.939	981.484	555.771	4.59542	4.07883	1.49608	1.50647	Cenps
ENSMUSG00000074476	919.272	1010.72	1378.01	862.406	845.056	1097.16	827.404	1155.55	1089.72	529.588	1021.76	642.39	4.58802	3.01626	2.22577	1.35691	Spc24
ENSMUSG00000079197	1382.06	1045.62	1818.5	1277.09	861.108	1426.14	1375.76	1322.14	1590.45	1075.53	1427.89	1145.15	936.112	846.188	877.677	542.443	Psme2
ENSMUSG00000079614	1857.01	1341.45	3724.94	2083.08	1341.08	3546.2	1607.47	1474.98	2832.95	1021.79	1295.23	1658.51	1800.15	1434.91	1367.54	953.641	Seh1l
ENSMUSG00000085793	294.288	252.3	562.908	298.356	227.965	484.34	271.929	296.131	456.993	158.46	238.392	245.266	0.538235	0.20375	0.195482	0.194614	Lin52
ENSMUSG00000090137	503.084	513.904	654.651	571.211	520.028	630.837	496.268	643.936	567.382	370.319	663.812	389.94	3.98954	5.88159	0.719031	1.69314	Uba52
ENSMUSG00000090733	8081.46	4835.39	9136.26	9489.79	5060.42	9105.13	7694.67	5848.11	7642.9	4879.58	5123.32	4463.9	33.0203	40.6762	39.4547	19.3799	Rps27
ENSMUSG00000091971	37.5487	1620.11	12.2988	36.4003	1399.73	10.1187	19.5656	1072.33	5.63053	7.7363	585.749	2.05047	0.543599	0.189796	0.200613	0.219932	Hspa1a
ENSMUSG00000096054	3341.68	3465.42	3960.44	2554.63	2361.05	2569.54	4920.65	6481.82	5123.77	2302.79	4190.57	2208.44	365.006	282.847	189.989	130.035	Syne1
ENSMUSG00000096472	708.23	589.217	1118.55	696.158	516.175	933.123	493.25	521.258	684.442	308.693	450.667	394.512	1.56153	0.559753	1.15902	0.604806	Cdkn2d
ENSMUSG00000096727	3407.31	2344.31	4130.09	3354.56	2056.96	3450.91	3455.12	3019.6	3679.59	2143.51	2587.94	2102.45	2.32223	5.66197	1.97595	0.204236	Psmb9
ENSMUSG00000097039	193.897	201.136	231.328	188.264	174.05	190.623	137.412	181.063	144.037	100.18	182.359	96.7142	1.09882	1.23699	0.184622	0.188058	Pvt1
ENSMUSG00000100153	1639.23	1064.58	2471	1630.24	943.578	2085.62	1485.24	1225.24	1967.07	1044.89	1190.8	1274.56	67.576	54.4265	82.4055	57.2353	Ppp1ccb

## Sheet: Cell cycle - All genes
		Comparison KO_DZ vs WT_DZ					Comparison KO_LZ vs WT_LZ
ensembl_gene_id	baseMean	log2FoldChange	lfcSE	stat	pvalue	padj	log2FoldChange	lfcSE	stat	pvalue	padj	external_gene_name	HuR targeted (>5 cDNA counts per xlink)
ENSMUSG00000000028	1742.84	-0.211018	0.131833	-1.60065	0.109455	1	0.0143176	0.132157	0.108338	0.913728	1	Cdc45	YES
ENSMUSG00000000184	453.999	-0.798853	0.71833	-1.1121	0.266096	1	-0.58578	0.715837	-0.818315	0.413177	1	Ccnd2	YES
ENSMUSG00000000751	6610	0.0885091	0.12783	0.692398	0.488687	1	0.121118	0.128066	0.945744	0.344279	1	Rpa1	YES
ENSMUSG00000000759	2892.29	-0.0351398	0.121034	-0.290331	0.771563	1	0.145269	0.121404	1.19658	0.231469	0.97714	Tubgcp3	YES
ENSMUSG00000001151	3958.39	0.0147238	0.096089	0.153231	0.878216	1	0.0588735	0.0966233	0.609309	0.542319	1	Pcnt	YES
ENSMUSG00000001403	2337.24	-0.319634	0.148014	-2.15948	0.0308127	0.909967	-0.259718	0.149498	-1.73727	0.0823392	0.778495	Ube2c	YES
ENSMUSG00000001525	27901.9	-0.0878862	0.118505	-0.741622	0.458317	1	-0.17417	0.118539	-1.46931	0.141748	0.881702	Tubb5	YES
ENSMUSG00000002297	2040.29	-0.259605	0.109258	-2.37607	0.017498	0.726273	-0.0379463	0.110649	-0.342943	0.731641	1	Dbf4	YES
ENSMUSG00000002870	9145.66	0.0848571	0.134312	0.63179	0.527524	1	0.0900658	0.134491	0.669679	0.503062	1	Mcm2	YES
ENSMUSG00000003031	1072.64	0.260412	0.0982243	2.65119	0.00802078	0.493196	0.24789	0.0992987	2.49641	0.0125458	0.378544	Cdkn1b	YES
ENSMUSG00000003226	5100.92	0.0484076	0.119439	0.405293	0.685262	1	0.123151	0.119743	1.02846	0.303734	1	Ranbp2	YES
ENSMUSG00000003779	3629.57	-0.172468	0.130358	-1.32303	0.185826	1	-0.0293306	0.131388	-0.223238	0.823351	1	Kif20a	YES
ENSMUSG00000004455	4145.41	-0.0803671	0.145087	-0.553923	0.579632	1	0.102953	0.145427	0.707937	0.478984	1	Ppp1cc	YES
ENSMUSG00000005469	1297.07	0.0237495	0.120527	0.197047	0.843791	1	-0.251514	0.121824	-2.06458	0.0389631	0.623542	Prkaca	YES
ENSMUSG00000006398	2819.47	-0.195508	0.146744	-1.33231	0.182758	1	-0.214043	0.148445	-1.4419	0.14933	0.892663	Cdc20	YES
ENSMUSG00000006678	2033.54	-0.121623	0.151063	-0.805113	0.420754	1	0.00898081	0.152357	0.0589457	0.952995	1	Pola1	YES
ENSMUSG00000006715	1089.83	-0.150985	0.11528	-1.30972	0.190289	1	-0.0743183	0.117033	-0.635018	0.525417	1	Gmnn	YES
ENSMUSG00000006728	3848.4	0.130591	0.0913916	1.42892	0.153028	1	0.109434	0.0916231	1.19439	0.232324	0.977279	Cdk4	YES
ENSMUSG00000006998	3331	0.0400998	0.112828	0.355407	0.722285	1	0.115303	0.113324	1.01746	0.308935	1	Psmd2	YES
ENSMUSG00000007564	5677.46	-0.0664687	0.103321	-0.64332	0.520016	1	-0.0688047	0.103751	-0.663173	0.507219	1	Ppp2r1a	YES
ENSMUSG00000009013	4313.25	-0.12895	0.0887271	-1.45333	0.146133	1	-0.010633	0.0893152	-0.11905	0.905236	1	Dynll1	YES
ENSMUSG00000009630	1057.04	0.0140334	0.111122	0.126288	0.899504	1	-0.085977	0.113627	-0.75666	0.449254	1	Ppp2cb	YES
ENSMUSG00000012483	385.346	-0.257096	0.230645	-1.11468	0.264987	1	0.214975	0.232695	0.923848	0.355566	1	Rpa3	YES
ENSMUSG00000014355	3514.29	0.0910227	0.109432	0.831775	0.405536	1	0.140468	0.109854	1.27867	0.201012	0.950321	Anapc1	YES
ENSMUSG00000014769	3692.46	-0.0775072	0.073298	-1.05743	0.290317	1	0.0577189	0.074155	0.778355	0.43636	1	Psmb1	YES
ENSMUSG00000014859	5632.03	0.279747	0.0993029	2.81711	0.00484586	0.386004	0.0669841	0.0996708	0.672053	0.50155	1	E2f4	YES
ENSMUSG00000015120	4749.25	-0.0140004	0.0856296	-0.163499	0.870125	1	0.105467	0.0859237	1.22745	0.219655	0.963322	Ube2i	YES
ENSMUSG00000015671	1905.7	-0.0759273	0.13834	-0.548845	0.583112	1	0.0152728	0.139183	0.109732	0.912622	1	Psma2	YES
ENSMUSG00000016477	870.572	0.0455473	0.115676	0.393749	0.693767	1	0.0830725	0.115835	0.717164	0.473273	1	E2f3	YES
ENSMUSG00000017146	1783.14	-0.152499	0.135585	-1.12475	0.260695	1	0.0789473	0.136128	0.579951	0.561948	1	Brca1	YES
ENSMUSG00000017291	2148.81	-0.0142496	0.107341	-0.132751	0.89439	1	-0.00750923	0.108026	-0.069513	0.944581	1	Taok1	YES
ENSMUSG00000017428	2668.89	-0.00887313	0.100785	-0.0880398	0.929845	1	-0.150324	0.101506	-1.48093	0.138626	0.878503	Psmd11	YES
ENSMUSG00000017843	3550.99	0.0603862	0.106528	0.566858	0.570811	1	0.146536	0.107223	1.36665	0.171736	0.916421	Ppp2r5c	YES
ENSMUSG00000018102	98.8086	0.616267	0.290717	2.11982	0.0340214	0.93956	0.875546	0.330853	2.64633	0.00813701	0.305337	H2bc4	YES
ENSMUSG00000018286	2120.59	-0.164583	0.134681	-1.22202	0.221701	1	-0.157054	0.135763	-1.15683	0.247342	0.988803	Psmb6	YES
ENSMUSG00000018412	3240.6	0.0430049	0.0844639	0.509151	0.610646	1	-0.0280037	0.0850217	-0.329372	0.741875	1	Kansl1	YES
ENSMUSG00000018736	556.23	0.0805288	0.141645	0.568525	0.569678	1	-0.0352857	0.143605	-0.245713	0.805904	1	Ndel1	YES
ENSMUSG00000018983	5063.41	0.0451668	0.0819955	0.550845	0.58174	1	-0.1468	0.082635	-1.77649	0.0756527	0.760943	E2f2	YES
ENSMUSG00000019777	999.83	-0.125485	0.149513	-0.839289	0.401307	1	0.0152968	0.151162	0.101194	0.919396	1	Hdac2	YES
ENSMUSG00000019923	1144.76	-0.0541269	0.115903	-0.467	0.6405	1	-0.0926178	0.117324	-0.789421	0.429866	1	Zwint	YES
ENSMUSG00000019927	950.917	0.126957	0.110644	1.14744	0.251201	1	-0.0464235	0.111331	-0.416986	0.676689	1	Ube2d1	YES
ENSMUSG00000019942	1273.55	-0.204598	0.155763	-1.31353	0.189006	1	0.0156418	0.15682	0.0997434	0.920548	1	Cdk1	YES
ENSMUSG00000020184	3164.36	-0.0924769	0.0959793	-0.963509	0.335292	1	-0.0432491	0.0969294	-0.446191	0.655459	1	Mdm2	YES
ENSMUSG00000020290	5914.34	-0.229976	0.11159	-2.0609	0.0393125	0.988894	0.0491734	0.111745	0.440051	0.6599	1	Xpo1	YES
ENSMUSG00000020349	4672.37	-0.1088	0.124405	-0.874562	0.381812	1	0.0356093	0.124811	0.285305	0.775411	1	Ppp2ca	YES
ENSMUSG00000020413	549.574	0.0484954	0.145853	0.332495	0.739515	1	0.407169	0.147775	2.75533	0.0058633	0.25917	Hus1	YES
ENSMUSG00000020492	858.719	-0.502542	0.119698	-4.1984	2.69e-05	0.00968285	-0.439712	0.122418	-3.5919	0.000328279	0.0439068	Ska2	YES
ENSMUSG00000020649	3980.67	0.0715318	0.149323	0.47904	0.63191	1	0.0815873	0.149462	0.545872	0.585154	1	Rrm2	YES
ENSMUSG00000020652	390.859	0.0671313	0.166402	0.403429	0.686632	1	-0.12586	0.170072	-0.74004	0.459275	1	Cenpo	YES
ENSMUSG00000020687	1737.87	-0.117108	0.124997	-0.936889	0.348816	1	-0.0288504	0.126259	-0.228503	0.819256	1	Cdc27	YES
ENSMUSG00000020720	1877.69	-0.174732	0.108624	-1.60859	0.107705	1	0.0481938	0.109838	0.438769	0.660829	1	Psmd12	YES
ENSMUSG00000020745	3450.7	-0.0605317	0.110746	-0.546584	0.584665	1	0.0203645	0.111352	0.182883	0.85489	1	Pafah1b1	YES
ENSMUSG00000020849	14723.1	0.00344444	0.135034	0.0255079	0.97965	1	0.00476389	0.135204	0.035235	0.971892	1	Ywhae	YES
ENSMUSG00000020897	2028.91	-0.0364904	0.105669	-0.345329	0.729847	1	-0.131666	0.106417	-1.23727	0.215988	0.960138	Aurkb	YES
ENSMUSG00000020974	592.255	-0.0715618	0.1626	-0.44011	0.659857	1	0.132389	0.163422	0.810105	0.41788	1	Pole2	YES
ENSMUSG00000021024	1860.74	-0.0826308	0.095479	-0.865434	0.386801	1	-0.22933	0.0970303	-2.36349	0.0181039	0.462115	Psma6	YES
ENSMUSG00000021051	1492.34	-0.0772873	0.132737	-0.582258	0.560393	1	0.061044	0.133689	0.456611	0.647951	1	Ppp2r5e	YES
ENSMUSG00000021103	237.612	-0.174936	0.199064	-0.878792	0.379514	1	-0.0583301	0.203284	-0.286939	0.774159	1	Mnat1	YES
ENSMUSG00000021391	114.686	-0.214495	0.271237	-0.790803	0.429059	1	0.0582613	0.282818	0.206003	0.836789	1	Cenpp	YES
ENSMUSG00000021635	1109.66	-0.010194	0.114741	-0.0888436	0.929206	1	0.231495	0.115393	2.00614	0.0448411	0.647449	Rad17	YES
ENSMUSG00000021693	1378.53	-0.0827621	0.151936	-0.544718	0.585947	1	0.122574	0.153213	0.800024	0.423697	1	Kif2a	YES
ENSMUSG00000021714	202.596	-0.836137	0.303843	-2.75187	0.00592552	0.424372	-0.095655	0.307485	-0.311088	0.755733	1	Cenpk	YES
ENSMUSG00000021774	1073.48	0.0136489	0.204635	0.0666987	0.946822	1	0.0277628	0.205528	0.13508	0.892549	1	Ube2e1	YES
ENSMUSG00000021832	1530.07	-0.0360356	0.135314	-0.266311	0.79	1	0.195848	0.136718	1.43249	0.152002	0.896711	Psmc6	YES
ENSMUSG00000021880	2128.41	0.112682	0.12723	0.885656	0.375803	1	0.271769	0.127017	2.13964	0.0323842	0.585567	Rnase6	YES
ENSMUSG00000022052	1991.67	-0.114333	0.0986872	-1.15854	0.246645	1	-0.0970137	0.100097	-0.969199	0.332446	1	Ppp2r2a	YES
ENSMUSG00000022105	536.993	-0.279071	0.177512	-1.57212	0.115922	1	0.0432842	0.179746	0.240807	0.809704	1	Rb1	YES
ENSMUSG00000022248	296.803	0.108217	0.152054	0.711702	0.476649	1	0.116383	0.155643	0.747757	0.454607	1	Rad1	YES
ENSMUSG00000022314	7539.65	-0.112059	0.153847	-0.728377	0.466383	1	-0.0272954	0.154136	-0.177087	0.85944	1	Rad21	YES
ENSMUSG00000022346	1744.73	0.360365	0.130227	2.76722	0.00565367	0.415058	-0.0158988	0.12865	-0.123583	0.901646	1	Myc	YES
ENSMUSG00000022673	7390.82	-0.000695334	0.177907	-0.00390842	0.996882	1	0.10136	0.178111	0.569087	0.569297	1	Mcm4	YES
ENSMUSG00000022897	3203.17	-0.0313016	0.0850901	-0.367864	0.712975	1	-0.1574	0.0859625	-1.83103	0.0670964	0.733532	Dyrk1a	YES
ENSMUSG00000022978	425.099	-0.224534	0.154914	-1.44941	0.147223	1	0.0834788	0.154888	0.538963	0.589912	1	Mis18a	YES
ENSMUSG00000024338	8642.41	-0.0598114	0.0980857	-0.609787	0.542003	1	0.0184895	0.09828	0.188131	0.850774	1	Psmb8	YES
ENSMUSG00000024370	1112.22	-0.0765299	0.116938	-0.654447	0.512824	1	0.0387553	0.118105	0.328143	0.742803	1	Cdc23	YES
ENSMUSG00000024542	2810.33	-0.109545	0.117372	-0.933316	0.350657	1	-0.103113	0.11816	-0.872655	0.382851	1	Cep192	YES
ENSMUSG00000024561	1690.77	0.142025	0.0820736	1.73045	0.0835491	1	-0.0419418	0.0841778	-0.498252	0.618306	1	Mbd1	YES
ENSMUSG00000024590	9213.71	-0.155225	0.160977	-0.964266	0.334912	1	-0.0419046	0.161162	-0.260015	0.794853	1	Lmnb1	YES
ENSMUSG00000024660	7237.86	-0.150009	0.119196	-1.25851	0.208209	1	-0.192165	0.119521	-1.6078	0.10788	0.837218	Incenp	YES
ENSMUSG00000024742	2423.81	-0.0699767	0.118163	-0.592205	0.553713	1	0.0702732	0.118549	0.592779	0.553329	1	Fen1	YES
ENSMUSG00000024833	3081.79	0.056831	0.116557	0.48758	0.625848	1	0.0926112	0.117141	0.790595	0.42918	1	Pola2	YES
ENSMUSG00000025135	1159.48	-0.0712851	0.103857	-0.686375	0.492477	1	-0.139033	0.104884	-1.32559	0.184974	0.932142	Anapc11	YES
ENSMUSG00000025162	2943.37	0.134317	0.0866133	1.55076	0.120959	1	0.102542	0.0870545	1.1779	0.238835	0.981761	Csnk1d	YES
ENSMUSG00000025358	4823.23	0.0591202	0.0948743	0.623143	0.533191	1	-0.0592853	0.0953047	-0.622061	0.533902	1	Cdk2	YES
ENSMUSG00000025574	1809.94	0.012695	0.124743	0.101769	0.91894	1	-0.159803	0.12452	-1.28335	0.199368	0.947187	Tk1	YES
ENSMUSG00000025646	32.8078	-0.68762	0.40265	-1.70774	0.0876853	1	0.12792	0.404198	0.316478	0.75164	1	Atrip	YES
ENSMUSG00000025747	678.619	-0.133564	0.129122	-1.0344	0.300949	1	0.110234	0.130038	0.847702	0.396604	1	Tyms	YES
ENSMUSG00000025758	971.938	-0.0126264	0.144752	-0.0872275	0.930491	1	-0.159182	0.145964	-1.09056	0.275468	1	Plk4	YES
ENSMUSG00000025862	4529.14	-0.10711	0.173095	-0.618793	0.536053	1	0.151672	0.173385	0.874771	0.381699	1	Stag2	YES
ENSMUSG00000025925	669.71	-0.406755	0.120594	-3.37292	0.000743768	0.10368	-0.275126	0.12518	-2.19784	0.0279606	0.552719	Terf1	YES
ENSMUSG00000026037	1060.76	-0.074229	0.162299	-0.45736	0.647413	1	0.202641	0.163319	1.24077	0.214692	0.960138	Orc2	YES
ENSMUSG00000026039	1023	-0.17507	0.133978	-1.30671	0.19131	1	-0.048585	0.136976	-0.354696	0.722817	1	Sgo2a	YES
ENSMUSG00000026134	826.417	-0.485463	0.138092	-3.51551	0.000438915	0.0704038	-0.419277	0.140871	-2.97633	0.00291723	0.187439	Prim2	YES
ENSMUSG00000026229	2157.66	-0.0402756	0.157572	-0.255602	0.798258	1	0.148182	0.158105	0.937235	0.348637	1	Psmd1	YES
ENSMUSG00000026355	10718.1	-0.0322761	0.137523	-0.234696	0.814445	1	0.0281318	0.137737	0.204242	0.838164	1	Mcm6	YES
ENSMUSG00000026491	4402.71	0.0742547	0.082452	0.900581	0.367811	1	0.118073	0.0826967	1.42778	0.153354	0.899554	Ahctf1	YES
ENSMUSG00000026626	5183.21	0.0325369	0.104367	0.311755	0.755227	1	0.241635	0.10488	2.30393	0.0212267	0.49659	Ppp2r5a	YES
ENSMUSG00000026683	2021.01	-0.304917	0.134357	-2.26945	0.023241	0.825918	-0.141287	0.135786	-1.04051	0.298101	1	Nuf2	YES
ENSMUSG00000026750	1876.78	-0.0170377	0.110351	-0.154395	0.877298	1	0.0549129	0.111856	0.490925	0.623479	1	Psmb7	YES
ENSMUSG00000026761	1001.4	-0.15038	0.171596	-0.876361	0.380834	1	0.0737666	0.172959	0.426497	0.669746	1	Orc4	YES
ENSMUSG00000026914	1630.94	-0.0524145	0.126534	-0.414231	0.678705	1	0.0825596	0.128082	0.644586	0.519196	1	Psmd14	YES
ENSMUSG00000027115	465.131	-0.349632	0.140853	-2.48225	0.0130556	0.629113	-0.172495	0.145309	-1.1871	0.235189	0.978833	Kif18a	YES
ENSMUSG00000027285	266.58	0.14029	0.193744	0.724098	0.469006	1	-0.0537043	0.198161	-0.271014	0.78638	1	Haus2	YES
ENSMUSG00000027326	1830.87	-0.283876	0.127619	-2.2244	0.0261214	0.865259	-0.0597612	0.128868	-0.46374	0.642834	1	Knl1	YES
ENSMUSG00000027342	7061.24	-0.0491512	0.137743	-0.356832	0.721218	1	-0.0271146	0.137902	-0.196623	0.844123	1	Pcna	YES
ENSMUSG00000027379	1257.02	-0.203813	0.133772	-1.52359	0.127612	1	0.0126935	0.135675	0.093558	0.92546	1	Bub1	YES
ENSMUSG00000027479	3795.95	-0.0780409	0.146526	-0.532608	0.594305	1	-0.102329	0.146914	-0.696524	0.486101	1	Mapre1	YES
ENSMUSG00000027496	1305.68	-0.142194	0.176901	-0.803806	0.421509	1	0.0298222	0.178804	0.166787	0.867538	1	Aurka	YES
ENSMUSG00000027635	576.017	-0.000290812	0.14584	-0.00199405	0.998409	1	-0.000792862	0.14786	-0.00536226	0.995722	1	Dsn1	YES
ENSMUSG00000027641	2545.58	-0.0994823	0.107102	-0.928851	0.352966	1	-0.0761172	0.107971	-0.704979	0.480823	1	Rbl1	YES
ENSMUSG00000027715	4224.56	-0.223124	0.13207	-1.68944	0.0911346	1	-0.196612	0.132512	-1.48373	0.137882	0.878503	Ccna2	YES
ENSMUSG00000028551	1103.36	-0.0483498	0.127671	-0.378706	0.704906	1	-0.2066	0.128688	-1.60543	0.1084	0.837558	Cdkn2c	YES
ENSMUSG00000028587	317.625	0.105306	0.248787	0.423279	0.672092	1	-0.407674	0.253443	-1.60854	0.107716	0.837218	Orc1	YES
ENSMUSG00000028678	1452.47	-0.22392	0.196659	-1.13862	0.25486	1	0.234405	0.19782	1.18494	0.23604	0.979162	Kif2c	YES
ENSMUSG00000028800	6375.21	-0.071226	0.0989271	-0.719985	0.471534	1	0.00133641	0.0990721	0.0134892	0.989237	1	Hdac1	YES
ENSMUSG00000028837	2095.7	0.0230538	0.13593	0.1696	0.865325	1	-0.000329501	0.136374	-0.00241616	0.998072	1	Psmb2	YES
ENSMUSG00000028884	1142.41	-0.144542	0.0932697	-1.54972	0.121208	1	-0.190424	0.0952404	-1.9994	0.045565	0.650924	Rpa2	YES
ENSMUSG00000029012	483.031	-0.14778	0.138364	-1.06805	0.285497	1	-0.20488	0.141205	-1.45094	0.146798	0.891383	Orc5	YES
ENSMUSG00000029177	1921.01	-0.0491332	0.101373	-0.484676	0.627906	1	-0.0273921	0.103647	-0.264283	0.791562	1	Cenpa	YES
ENSMUSG00000029253	1121.54	-0.198683	0.123346	-1.61078	0.107227	1	-0.0791977	0.124311	-0.637093	0.524064	1	Cenpc1	YES
ENSMUSG00000029283	1871.06	-0.231782	0.170186	-1.36193	0.17322	1	-0.220386	0.171109	-1.28799	0.19775	0.946776	Cdc7	YES
ENSMUSG00000029440	532.113	0.031884	0.111303	0.286461	0.774525	1	0.0483255	0.116054	0.416405	0.677114	1	Psmd9	YES
ENSMUSG00000029472	8441.99	-0.0824761	0.0834755	-0.988028	0.323139	1	0.0485877	0.0838458	0.579489	0.56226	1	Anapc5	YES
ENSMUSG00000029521	530.855	-0.442111	0.183401	-2.41062	0.0159255	0.700215	-0.207444	0.183238	-1.1321	0.257592	0.999615	Chek2	YES
ENSMUSG00000029676	627.084	-0.0472147	0.14596	-0.323477	0.746334	1	0.0327976	0.147927	0.221714	0.824536	1	Pot1a	YES
ENSMUSG00000029686	2293.27	-0.123154	0.116382	-1.05818	0.289971	1	0.146442	0.116856	1.25318	0.21014	0.954856	Cul1	YES
ENSMUSG00000029910	2430.49	-0.142875	0.0986519	-1.44827	0.147541	1	-0.157474	0.0999773	-1.5751	0.115234	0.848986	Mad2l1	YES
ENSMUSG00000030298	1754.04	0.0718228	0.110525	0.649832	0.515801	1	0.283931	0.111564	2.545	0.0109276	0.35659	Sec13	YES
ENSMUSG00000030726	2610.13	-0.156893	0.0823283	-1.9057	0.0566894	1	-0.0340756	0.0831657	-0.409732	0.682003	1	Pold3	YES
ENSMUSG00000030751	2695.3	-0.0898755	0.129016	-0.696621	0.48604	1	0.151249	0.129533	1.16765	0.242948	0.984315	Psma1	YES
ENSMUSG00000030867	2475.38	-0.133407	0.118325	-1.12746	0.259549	1	-0.267183	0.119869	-2.22896	0.0258169	0.536663	Plk1	YES
ENSMUSG00000031262	595.602	-0.268067	0.189686	-1.41322	0.157592	1	0.085147	0.190514	0.446932	0.654924	1	Cenpi	YES
ENSMUSG00000031347	731.173	-0.33623	0.164568	-2.0431	0.0410424	1	-0.136796	0.166504	-0.821581	0.411316	1	Cetn2	YES
ENSMUSG00000031353	4563.86	-0.00427533	0.15364	-0.027827	0.9778	1	0.0270209	0.153737	0.175761	0.860482	1	Rbbp7	YES
ENSMUSG00000031403	2292.33	0.0747131	0.155145	0.481571	0.630111	1	0.079999	0.15526	0.515258	0.606373	1	Dkc1	YES
ENSMUSG00000031482	299.058	0.311595	0.234254	1.33016	0.183465	1	0.75466	0.237525	3.17719	0.00148712	0.127385	Slc25a15	YES
ENSMUSG00000031592	2332.36	-0.0438492	0.111053	-0.394849	0.692954	1	0.0298505	0.111973	0.266586	0.789788	1	Pcm1	YES
ENSMUSG00000031697	1355.46	-0.190433	0.114339	-1.66551	0.0958112	1	0.0750794	0.115847	0.64809	0.516927	1	Orc6	YES
ENSMUSG00000031715	4410.65	-0.0771371	0.157066	-0.491113	0.623347	1	-0.100276	0.157269	-0.637606	0.52373	1	Smarca5	YES
ENSMUSG00000031821	601.601	0.0980466	0.161887	0.605647	0.544749	1	0.16312	0.163367	0.99849	0.318042	1	Gins2	YES
ENSMUSG00000031921	2149.76	-0.110959	0.117565	-0.943806	0.345269	1	-0.195064	0.118726	-1.64297	0.100388	0.820982	Terf2	YES
ENSMUSG00000032058	821.081	0.0785481	0.120938	0.649488	0.516023	1	-0.0875947	0.123193	-0.711039	0.47706	1	Ppp2r1b	YES
ENSMUSG00000032113	974.556	-0.125251	0.14871	-0.842251	0.399647	1	0.102389	0.150115	0.682066	0.495197	1	Chek1	YES
ENSMUSG00000032254	4191.63	-0.220881	0.112881	-1.95676	0.0503759	1	-0.256677	0.113542	-2.26063	0.0237821	0.524051	Kif23	YES
ENSMUSG00000032301	2026.61	-0.171917	0.0927019	-1.85451	0.0636657	1	-0.082871	0.0939289	-0.882273	0.377629	1	Psma4	YES
ENSMUSG00000032409	497.016	-0.129015	0.158339	-0.814803	0.415185	1	0.166329	0.157061	1.05901	0.289596	1	Atr	YES
ENSMUSG00000032477	1215.16	-0.0449529	0.0956918	-0.469767	0.638522	1	-0.0326139	0.097075	-0.335967	0.736896	1	Cdc25a	YES
ENSMUSG00000032513	211.233	-0.0623171	0.159506	-0.390689	0.696027	1	-0.108574	0.156918	-0.691915	0.488991	1	Gorasp1	YES
ENSMUSG00000033790	457.717	0.0203344	0.127885	0.159005	0.873665	1	0.161563	0.130076	1.24207	0.214212	0.959565	Tubgcp5	YES
ENSMUSG00000034165	8335.73	-0.0171462	0.0962423	-0.178157	0.8586	1	-0.0763085	0.0966575	-0.789473	0.429836	1	Ccnd3	YES
ENSMUSG00000034218	1601.14	-0.100917	0.14898	-0.677381	0.498164	1	-0.16265	0.149378	-1.08885	0.276221	1	Atm	YES
ENSMUSG00000035310	697.461	-0.178868	0.102418	-1.74646	0.0807319	1	-0.138843	0.106428	-1.30457	0.192039	0.939371	Lin54	YES
ENSMUSG00000035351	244.032	-0.00626072	0.198155	-0.031595	0.974795	1	-0.0991139	0.202331	-0.489861	0.624233	1	Nup37	YES
ENSMUSG00000035623	1733.19	-0.0229541	0.094817	-0.242089	0.808711	1	-0.0526834	0.0956559	-0.55076	0.581798	1	Rsf1	YES
ENSMUSG00000036309	1164.05	-0.000685124	0.164597	-0.00416244	0.996679	1	0.290933	0.165049	1.7627	0.0779505	0.765889	Skp1a	YES
ENSMUSG00000036672	1333.64	0.000151293	0.152121	0.000994552	0.999206	1	-0.0923373	0.153734	-0.60063	0.548086	1	Cenpt	YES
ENSMUSG00000036875	1438.96	0.0839967	0.108598	0.773468	0.439246	1	0.28167	0.109532	2.57157	0.0101239	0.344261	Dna2	YES
ENSMUSG00000036977	292.31	-0.218446	0.182408	-1.19757	0.231086	1	-0.197189	0.184598	-1.06821	0.285428	1	Anapc10	YES
ENSMUSG00000037286	2148.03	-0.0590246	0.099816	-0.591334	0.554296	1	-0.035077	0.100767	-0.348099	0.727766	1	Stag1	YES
ENSMUSG00000037458	4632.02	-0.300795	0.12481	-2.41003	0.0159513	0.700215	-0.236641	0.125274	-1.88898	0.0588939	0.710501	Azin1	YES
ENSMUSG00000037894	3674.94	-0.0612375	0.125876	-0.48649	0.626619	1	-0.080124	0.126576	-0.633014	0.526725	1	H2az1	YES
ENSMUSG00000038400	87.7916	-0.675915	0.292005	-2.31474	0.0206271	0.782928	-1.05432	0.304454	-3.46299	0.00053421	0.063635	Pmepa1	YES
ENSMUSG00000038482	5378.14	0.0213263	0.08795	0.242482	0.808406	1	0.0444696	0.0884107	0.502989	0.614972	1	Tfdp1	YES
ENSMUSG00000038914	4079.84	-0.0229695	0.10031	-0.228986	0.81888	1	-0.0350583	0.100741	-0.348004	0.727837	1	Dido1	YES
ENSMUSG00000040044	1432.37	0.0650201	0.0995026	0.653451	0.513465	1	0.181841	0.100443	1.8104	0.0702338	0.747125	Orc3	YES
ENSMUSG00000040084	3005.09	-0.0407683	0.113613	-0.358835	0.719719	1	-0.179412	0.114545	-1.5663	0.117278	0.851734	Bub1b	YES
ENSMUSG00000040274	1077.76	-0.20609	0.117092	-1.76006	0.0783973	1	-0.240059	0.116857	-2.05429	0.0399477	0.630253	Cdk6	YES
ENSMUSG00000040407	2163.59	-0.108526	0.140336	-0.773333	0.439325	1	-0.107381	0.141302	-0.759944	0.447288	1	Akap9	YES
ENSMUSG00000040549	3381.86	-0.120952	0.0885739	-1.36555	0.172082	1	-0.0523923	0.0895915	-0.584791	0.558688	1	Ckap5	YES
ENSMUSG00000040782	994.939	-0.225084	0.173522	-1.29715	0.194579	1	-0.0844336	0.175574	-0.480899	0.630588	1	Cop1	YES
ENSMUSG00000040850	1806.36	0.0805641	0.129816	0.620602	0.534861	1	0.13398	0.130725	1.0249	0.305409	1	Psme4	YES
ENSMUSG00000040945	9900.87	-0.000113167	0.0822882	-0.00137525	0.998903	1	-0.169821	0.082499	-2.05846	0.0395464	0.627665	Rcc2	YES
ENSMUSG00000041133	7951.47	-0.107652	0.132698	-0.811252	0.417221	1	-0.0710812	0.132913	-0.534796	0.592791	1	Smc1a	YES
ENSMUSG00000041431	1199.33	-0.241972	0.15175	-1.59455	0.110814	1	0.0342823	0.154933	0.221272	0.824881	1	Ccnb1	YES
ENSMUSG00000041859	9901.89	0.0153468	0.113226	0.135541	0.892184	1	0.0792487	0.113465	0.698439	0.484903	1	Mcm3	YES
ENSMUSG00000042524	5775.21	0.0403409	0.0842936	0.478576	0.63224	1	-0.0447662	0.0844264	-0.53024	0.595946	1	Sun2	YES
ENSMUSG00000043987	4076.02	0.113174	0.0857886	1.31922	0.187095	1	0.0489126	0.0875967	0.558384	0.576582	1	Cep164	YES
ENSMUSG00000044201	411.979	-0.435836	0.249507	-1.74678	0.0806748	1	-0.51975	0.256433	-2.02684	0.0426784	0.637972	Cdc25c	YES
ENSMUSG00000044783	12602.3	0.0602825	0.17568	0.343139	0.731494	1	0.0807775	0.175847	0.459362	0.645974	1	Hjurp	YES
ENSMUSG00000047246	43.7559	0.122091	0.532685	0.229199	0.818715	1	-0.591714	0.570268	-1.03761	0.299452	1	H2bc6	YES
ENSMUSG00000047534	1091.09	-0.330935	0.144636	-2.28805	0.0221348	0.812718	-0.08706	0.146395	-0.594693	0.552049	1	Mis18bp1	YES
ENSMUSG00000050965	710.555	-0.130008	0.124149	-1.04719	0.29501	1	-0.410013	0.12241	-3.3495	0.000809583	0.085327	Prkca	YES
ENSMUSG00000051391	3752.15	-0.0339955	0.116849	-0.290936	0.7711	1	-0.0372144	0.117229	-0.317451	0.750902	1	Ywhag	YES
ENSMUSG00000052798	1679.8	-0.0775037	0.117039	-0.662205	0.50784	1	0.106484	0.118376	0.89954	0.368365	1	Nup107	YES
ENSMUSG00000056394	5554.39	0.0323637	0.138444	0.233768	0.815165	1	0.0560722	0.138743	0.404144	0.686107	1	Lig1	YES
ENSMUSG00000057110	7927.26	-0.0610101	0.0917742	-0.664785	0.506188	1	-0.0739577	0.0923188	-0.801112	0.423067	1	Cntrl	YES
ENSMUSG00000057113	13124.3	0.00906195	0.127565	0.0710378	0.943368	1	0.127262	0.127595	0.997385	0.318578	1	Npm1	YES
ENSMUSG00000057236	4614.12	-0.220299	0.123732	-1.78046	0.0750013	1	-0.0156822	0.124026	-0.126443	0.899381	1	Rbbp4	YES
ENSMUSG00000059436	3480.98	-0.00237982	0.0786086	-0.0302743	0.975848	1	0.0331808	0.0790893	0.419536	0.674824	1	Max	YES
ENSMUSG00000059552	4909.92	0.190729	0.0882305	2.16171	0.0306402	0.909967	-0.0763867	0.0883456	-0.864635	0.387239	1	Trp53	YES
ENSMUSG00000060073	1145.28	-0.170254	0.155075	-1.09788	0.272256	1	0.242995	0.155953	1.55813	0.119202	0.857045	Psma3	YES
ENSMUSG00000063273	3147.83	-0.10049	0.118428	-0.848529	0.396144	1	0.139194	0.119054	1.16916	0.242337	0.983824	Naa15	YES
ENSMUSG00000063450	1547.6	0.0646949	0.120686	0.53606	0.591917	1	0.0196274	0.122326	0.160451	0.872526	1	Syne2	YES
ENSMUSG00000063810	559.572	-0.0923017	0.138567	-0.666114	0.505338	1	-0.00703339	0.140322	-0.0501232	0.960024	1	Alms1	YES
ENSMUSG00000064302	2646.67	0.0351668	0.0969966	0.362557	0.716936	1	-0.0390689	0.0973937	-0.401144	0.688314	1	Clasp1	YES
ENSMUSG00000066306	6334.53	-0.0417813	0.100094	-0.41742	0.676372	1	-0.0764178	0.100345	-0.761551	0.446328	1	Numa1	YES
ENSMUSG00000066979	4280.22	-0.0872487	0.116957	-0.745992	0.455672	1	-0.00303194	0.117357	-0.0258352	0.979389	1	Bub3	YES
ENSMUSG00000069089	581.76	0.0428599	0.14378	0.298093	0.765632	1	-0.136909	0.146511	-0.934457	0.350068	1	Cdk7	YES
ENSMUSG00000069135	1478.01	-0.121445	0.125967	-0.964102	0.334995	1	0.0548464	0.126472	0.433665	0.664532	1	Fgfr1op	YES
ENSMUSG00000069744	1671.08	0.00898126	0.084693	0.106045	0.915547	1	0.00393879	0.0865937	0.0454859	0.96372	1	Psmb3	YES
ENSMUSG00000072980	183.704	-0.283741	0.169799	-1.67104	0.0947142	1	-0.338184	0.175673	-1.92508	0.0542195	0.695339	Oip5	YES
ENSMUSG00000074476	924.492	-0.130141	0.149875	-0.868332	0.385212	1	-0.0435756	0.150904	-0.288764	0.772762	1	Spc24	YES
ENSMUSG00000079614	1845.27	0.127723	0.143189	0.891989	0.372399	1	-0.053553	0.143957	-0.372007	0.709888	1	Seh1l	YES
ENSMUSG00000085793	296.742	-0.0182088	0.166676	-0.109247	0.913007	1	-0.178966	0.170085	-1.05222	0.292699	1	Lin52	YES
ENSMUSG00000096727	2896.03	-0.060525	0.086042	-0.703436	0.481784	1	-0.0886152	0.0862996	-1.02683	0.3045	1	Psmb9	YES
ENSMUSG00000097039	165.093	-0.0805519	0.177096	-0.45485	0.649217	1	0.144226	0.186139	0.774827	0.438442	1	Pvt1	YES
ENSMUSG00000001056	1249.43	0.0674744	0.0891257	0.75707	0.449008	1	0.116745	0.0895494	1.30369	0.192339	0.939716	Nhp2	NO
ENSMUSG00000001100	712.181	0.0679451	0.107119	0.634294	0.525889	1	0.0673804	0.108577	0.620577	0.534878	1	Poldip2	NO
ENSMUSG00000002068	880.392	0.100648	0.124761	0.806726	0.419824	1	-0.042949	0.12657	-0.339331	0.73436	1	Ccne1	NO
ENSMUSG00000002102	3875.75	-0.10793	0.0747291	-1.44428	0.148659	1	-0.00849744	0.0757685	-0.11215	0.910705	1	Psmc3	NO
ENSMUSG00000002997	31.9024	0.561466	0.35886	1.56458	0.117681	1	0.450581	0.38964	1.1564	0.247516	0.988803	Prkar2b	NO
ENSMUSG00000003868	1901.48	-0.0864241	0.084754	-1.01971	0.307868	1	-0.00403039	0.0860396	-0.0468434	0.962638	1	Ruvbl2	NO
ENSMUSG00000005233	444.153	-0.363424	0.206208	-1.76241	0.0780002	1	-0.611841	0.210031	-2.9131	0.00357864	0.208262	Spc25	NO
ENSMUSG00000005410	12400.2	0.0261264	0.0913228	0.286088	0.774811	1	-0.0540165	0.091572	-0.58988	0.555271	1	Mcm5	NO
ENSMUSG00000005625	3305.19	-0.0610146	0.0865454	-0.705002	0.480809	1	0.120548	0.0875403	1.37706	0.168493	0.916217	Psmd4	NO
ENSMUSG00000005779	2010.5	-1.73e-05	0.0916713	-0.000188975	0.999849	1	0.096105	0.0927447	1.03623	0.300094	1	Psmb4	NO
ENSMUSG00000006585	2545.91	0.228901	0.0902116	2.53737	0.0111688	0.581248	0.0504373	0.0914736	0.551387	0.581368	1	Cdt1	NO
ENSMUSG00000007080	4159.64	-0.113342	0.126027	-0.899348	0.368468	1	-0.151346	0.126414	-1.19722	0.231219	0.97714	Pole	NO
ENSMUSG00000007589	1556.92	-0.020597	0.106487	-0.193422	0.846628	1	0.0166678	0.107097	0.155633	0.876322	1	Tinf2	NO
ENSMUSG00000017221	3587.12	0.118322	0.0955852	1.23787	0.215763	1	0.0610816	0.0960095	0.636203	0.524644	1	Psmd3	NO
ENSMUSG00000017499	1796.76	-0.0796755	0.110488	-0.721126	0.470832	1	-0.0317943	0.111678	-0.284695	0.775878	1	Cdc6	NO
ENSMUSG00000017716	2176.65	-0.275761	0.119564	-2.30638	0.0210894	0.796599	-0.211426	0.120998	-1.74735	0.0805761	0.771392	Birc5	NO
ENSMUSG00000017861	2347.12	0.0114457	0.0919536	0.124472	0.900941	1	-0.130995	0.0920379	-1.42327	0.154657	0.901874	Mybl2	NO
ENSMUSG00000018707	12361.6	-0.0447734	0.127498	-0.35117	0.725461	1	0.0279965	0.12762	0.219374	0.826358	1	Dync1h1	NO
ENSMUSG00000019773	1383.14	-0.306975	0.165794	-1.85154	0.0640917	1	0.0382732	0.166127	0.230385	0.817792	1	Fbxo5	NO
ENSMUSG00000019971	59.8096	0.111052	0.441772	0.251378	0.801522	1	-0.278676	0.453416	-0.614613	0.53881	1	Cep290	NO
ENSMUSG00000019988	568.254	-0.00969383	0.21817	-0.0444325	0.96456	1	0.211714	0.21892	0.967083	0.333503	1	Nedd1	NO
ENSMUSG00000020415	266.265	-0.0797677	0.141638	-0.563182	0.573311	1	-0.218542	0.149742	-1.45946	0.144439	0.888028	Pttg1	NO
ENSMUSG00000020460	3127.62	0.00760395	0.118706	0.0640572	0.948925	1	0.167966	0.119171	1.40946	0.1587	0.907699	Rps27a	NO
ENSMUSG00000020471	1017.22	0.0443284	0.118708	0.373423	0.708834	1	-0.372509	0.119225	-3.12443	0.00178149	0.140736	Pold2	NO
ENSMUSG00000020708	2485.04	0.0507635	0.093738	0.541546	0.588131	1	0.0172346	0.0947306	0.181933	0.855635	1	Psmc5	NO
ENSMUSG00000020739	1785.66	-0.045329	0.129027	-0.351313	0.725354	1	-0.0768673	0.129278	-0.59459	0.552117	1	Nup85	NO
ENSMUSG00000021178	2636.16	0.0338961	0.0987056	0.343406	0.731293	1	-0.051968	0.100062	-0.519356	0.603513	1	Psmc1	NO
ENSMUSG00000021270	9473.5	-0.186481	0.134802	-1.38337	0.166551	1	0.190147	0.134935	1.40917	0.158784	0.907699	Hsp90aa1	NO
ENSMUSG00000021548	819.488	-0.172641	0.150228	-1.14919	0.250477	1	0.0218367	0.152277	0.143401	0.885973	1	Ccnh	NO
ENSMUSG00000021572	321.809	-0.160144	0.167024	-0.958811	0.337654	1	-0.0929456	0.169552	-0.548182	0.583567	1	Cep72	NO
ENSMUSG00000021611	110.064	0.00513923	0.284711	0.0180507	0.985598	1	-0.0457286	0.287058	-0.159301	0.873432	1	Tert	NO
ENSMUSG00000021707	2240.59	-0.122492	0.175078	-0.699645	0.484149	1	0.0238304	0.176479	0.135033	0.892586	1	Dhfr	NO
ENSMUSG00000021737	919.441	0.0950597	0.122652	0.775039	0.438317	1	0.296196	0.124353	2.38189	0.0172243	0.450166	Psmd6	NO
ENSMUSG00000022193	976.283	-0.059628	0.0998876	-0.596951	0.55054	1	0.103495	0.1018	1.01666	0.309318	1	Psmb5	NO
ENSMUSG00000022216	4347.13	-0.148	0.0931652	-1.58857	0.112156	1	0.0319368	0.0933028	0.342292	0.732131	1	Psme1	NO
ENSMUSG00000022391	3867.4	-0.0893314	0.0970048	-0.920897	0.357104	1	-0.077727	0.0975229	-0.797013	0.425444	1	Rangap1	NO
ENSMUSG00000022433	961.166	-0.0169368	0.124594	-0.135935	0.891872	1	-0.213864	0.128304	-1.66685	0.0955434	0.813197	Csnk1e	NO
ENSMUSG00000022545	813.291	0.0758199	0.101021	0.750537	0.452931	1	-0.0722812	0.102904	-0.702417	0.482419	1	Ercc4	NO
ENSMUSG00000022881	450.045	-0.0698514	0.146455	-0.476948	0.633399	1	-0.0684974	0.150903	-0.453916	0.649889	1	Rfc4	NO
ENSMUSG00000023004	9766.23	-0.23986	0.136015	-1.76348	0.0778199	1	-0.0631551	0.136071	-0.464134	0.642552	1	Tuba1b	NO
ENSMUSG00000023067	40.6256	0.8532	0.539035	1.58283	0.113461	1	0.67204	0.543267	1.23704	0.216074	0.960138	Cdkn1a	NO
ENSMUSG00000023104	5903.66	0.018272	0.0839018	0.217778	0.827602	1	0.0114287	0.0840841	0.13592	0.891884	1	Rfc2	NO
ENSMUSG00000023908	2419.25	-0.0941723	0.171946	-0.547686	0.583907	1	-0.20295	0.172181	-1.1787	0.238519	0.981761	Pkmyt1	NO
ENSMUSG00000023919	388.988	-0.177984	0.172722	-1.03047	0.302791	1	-0.0997553	0.176787	-0.564267	0.572572	1	Cenpq	NO
ENSMUSG00000023940	801.108	-0.243195	0.135435	-1.79565	0.0725495	1	-0.171906	0.138109	-1.24471	0.213238	0.957946	Sgo1	NO
ENSMUSG00000024056	1048.17	-0.333842	0.140773	-2.37149	0.0177166	0.729182	-0.153872	0.142355	-1.0809	0.279741	1	Ndc80	NO
ENSMUSG00000024777	381.106	-0.249744	0.147815	-1.68957	0.0911106	1	-0.186576	0.14764	-1.26372	0.20633	0.953905	Ppp2r5b	NO
ENSMUSG00000024824	2780.47	0.0255163	0.138144	0.184709	0.853458	1	-0.0393183	0.138746	-0.283383	0.776883	1	Rad9a	NO
ENSMUSG00000024854	7445.6	-0.352348	0.0872551	-4.03814	5.39e-05	0.0152019	-0.417557	0.0874386	-4.77544	1.79318e-06	0.000759477	Pold4	NO
ENSMUSG00000024974	4389.68	-0.157211	0.138663	-1.13376	0.256896	1	-0.0995819	0.139266	-0.715046	0.47458	1	Smc3	NO
ENSMUSG00000025217	325.195	0.134837	0.213805	0.630654	0.528267	1	-0.0700391	0.21597	-0.324301	0.74571	1	Btrc	NO
ENSMUSG00000025228	2819.11	-0.00325118	0.0852993	-0.038115	0.969596	1	-0.0756657	0.086307	-0.876704	0.380648	1	Actr1a	NO
ENSMUSG00000025395	2346.89	-0.0526864	0.113944	-0.46239	0.643802	1	0.142052	0.114751	1.23791	0.21575	0.960138	Prim1	NO
ENSMUSG00000025410	2081.91	0.0210112	0.0787221	0.266904	0.789543	1	0.0119417	0.0806178	0.148127	0.882243	1	Dctn2	NO
ENSMUSG00000025474	1742.83	0.0328767	0.12098	0.271753	0.785812	1	0.0755557	0.121983	0.619395	0.535656	1	Tubgcp2	NO
ENSMUSG00000025487	2167.11	-0.16659	0.100643	-1.65527	0.0978702	1	0.000900101	0.101894	0.00883371	0.992952	1	Psmd13	NO
ENSMUSG00000026202	1103.82	0.07786	0.106926	0.72817	0.466509	1	0.0180695	0.106802	0.169187	0.86565	1	Tuba4a	NO
ENSMUSG00000026504	638.935	-0.307771	0.119083	-2.58451	0.00975177	0.541177	-0.182869	0.122202	-1.49645	0.134537	0.874228	Sdccag8	NO
ENSMUSG00000026622	2163	-0.255011	0.116085	-2.19675	0.0280384	0.882571	-0.146887	0.118658	-1.2379	0.215754	0.960138	Nek2	NO
ENSMUSG00000026669	2067.72	0.0200458	0.148964	0.134568	0.892953	1	0.00497231	0.149441	0.0332728	0.973457	1	Mcm10	NO
ENSMUSG00000026708	400.026	-0.0633257	0.180223	-0.351374	0.725308	1	0.265565	0.181875	1.46015	0.14425	0.88758	Cenpl	NO
ENSMUSG00000026869	905.052	0.12607	0.101087	1.24715	0.212344	1	0.0087157	0.103407	0.0842851	0.93283	1	Psmd5	NO
ENSMUSG00000026965	3113.16	0.0836418	0.070554	1.1855	0.23582	1	0.0341621	0.0719084	0.475079	0.634731	1	Anapc2	NO
ENSMUSG00000026966	930.257	0.00729395	0.11174	0.0652763	0.947954	1	0.0353519	0.114668	0.308296	0.757857	1	Ssna1	NO
ENSMUSG00000027012	1559.87	-0.146992	0.111376	-1.31978	0.186907	1	-0.0494685	0.11332	-0.43654	0.662445	1	Dync1i2	NO
ENSMUSG00000027330	9281.92	0.0469541	0.102495	0.458112	0.646872	1	0.0649167	0.103237	0.628812	0.529472	1	Cdc25b	NO
ENSMUSG00000027353	292.575	-0.223511	0.170895	-1.30788	0.190913	1	0.0835034	0.17141	0.487155	0.626148	1	Mcm8	NO
ENSMUSG00000027395	602.719	0.278161	0.119444	2.32879	0.0198701	0.769155	0.209368	0.115783	1.80828	0.0705625	0.747497	Polr1b	NO
ENSMUSG00000027454	453.069	-0.135455	0.146198	-0.926521	0.354175	1	0.16695	0.149741	1.11493	0.264882	1	Gins1	NO
ENSMUSG00000027490	2365.06	-0.00561158	0.089642	-0.0625999	0.950085	1	-0.0717508	0.0906878	-0.791184	0.428837	1	E2f1	NO
ENSMUSG00000027552	460.319	-0.284118	0.177195	-1.60342	0.108843	1	-0.36462	0.181209	-2.01216	0.0442033	0.643113	E2f5	NO
ENSMUSG00000027566	2615.72	-0.0799052	0.110636	-0.722238	0.470148	1	0.159986	0.111197	1.43876	0.150218	0.894464	Psma7	NO
ENSMUSG00000028044	861.786	-0.0296694	0.184013	-0.161235	0.871908	1	0.0613023	0.185613	0.33027	0.741196	1	Cks1b	NO
ENSMUSG00000028066	2250.15	0.0149805	0.111944	0.133822	0.893543	1	0.0260063	0.11218	0.231826	0.816673	1	Pmf1	NO
ENSMUSG00000028212	818.371	-0.222648	0.150389	-1.48048	0.138745	1	-0.0423136	0.152043	-0.2783	0.780782	1	Ccne2	NO
ENSMUSG00000028447	567.206	0.0900836	0.135254	0.666033	0.50539	1	-0.265845	0.138873	-1.9143	0.0555813	0.699984	Dctn3	NO
ENSMUSG00000028549	324.527	-0.43873	0.1554	-2.82323	0.00475423	0.379998	-0.421569	0.161982	-2.60257	0.00925281	0.327081	Itgb3bp	NO
ENSMUSG00000028851	2821.74	-0.0288071	0.0838509	-0.343552	0.731183	1	-0.109547	0.0846762	-1.29372	0.195763	0.943131	Nudc	NO
ENSMUSG00000028873	2573.27	-0.176632	0.121272	-1.4565	0.145256	1	-0.219949	0.122744	-1.79194	0.0731432	0.756435	Cdca8	NO
ENSMUSG00000028932	1893.44	-0.0983809	0.0821134	-1.19811	0.230874	1	-0.0515377	0.0838445	-0.614682	0.538765	1	Psmc2	NO
ENSMUSG00000029176	1137.65	-0.0538364	0.100827	-0.533947	0.593378	1	0.053459	0.102797	0.520046	0.603031	1	Anapc4	NO
ENSMUSG00000029363	1772.2	0.0145423	0.131632	0.110477	0.912031	1	-0.0576043	0.132183	-0.435793	0.662987	1	Rfc5	NO
ENSMUSG00000029414	1775.67	-0.102209	0.109494	-0.933461	0.350582	1	-0.177009	0.110242	-1.60564	0.108353	0.837558	Kntc1	NO
ENSMUSG00000029466	1272.18	-0.158356	0.0872334	-1.81532	0.0694753	1	0.0916635	0.0894634	1.02459	0.305555	1	Anapc7	NO
ENSMUSG00000029554	1077.24	-0.226429	0.128664	-1.75985	0.0784335	1	-0.252805	0.130233	-1.94117	0.052238	0.684662	Mad1l1	NO
ENSMUSG00000029575	390.979	-0.177294	0.149318	-1.18736	0.235085	1	-0.413759	0.149868	-2.76082	0.00576569	0.258464	Mmab	NO
ENSMUSG00000029730	6527.5	-0.00788788	0.135105	-0.0583835	0.953443	1	0.0422764	0.135293	0.31248	0.754676	1	Mcm7	NO
ENSMUSG00000029790	311.215	0.316137	0.190651	1.6582	0.0972774	1	0.373357	0.189392	1.97134	0.0486847	0.670003	Cep41	NO
ENSMUSG00000030079	1493.3	-0.0995482	0.0923456	-1.078	0.281035	1	-0.0346076	0.0939453	-0.368381	0.712589	1	Ruvbl1	NO
ENSMUSG00000030591	4694.15	0.0395706	0.0834799	0.474013	0.635491	1	0.105058	0.0840588	1.24981	0.211368	0.956703	Psmd8	NO
ENSMUSG00000030603	2594.87	-0.0549314	0.085691	-0.64104	0.521496	1	-0.0514302	0.0867643	-0.592758	0.553343	1	Psmc4	NO
ENSMUSG00000031016	967.568	0.140478	0.110238	1.27431	0.202553	1	0.0235979	0.110939	0.212711	0.831553	1	Wee1	NO
ENSMUSG00000031429	617.485	-0.0456321	0.145194	-0.314284	0.753306	1	-0.0537902	0.148317	-0.362671	0.716851	1	Psmd10	NO
ENSMUSG00000031546	743.289	-0.0174431	0.100343	-0.173835	0.861995	1	-0.0933187	0.102901	-0.906878	0.364471	1	Gins4	NO
ENSMUSG00000031629	209.176	-0.276052	0.195676	-1.41076	0.158315	1	0.00112434	0.196231	0.00572968	0.995428	1	Cenpu	NO
ENSMUSG00000031666	1470.58	-0.00553975	0.139243	-0.0397847	0.968265	1	0.227126	0.140291	1.61897	0.105454	0.834078	Rbl2	NO
ENSMUSG00000031756	1054.4	-0.0844565	0.11987	-0.704566	0.48108	1	-0.145507	0.121848	-1.19418	0.232409	0.977279	Cenpn	NO
ENSMUSG00000031865	3013.21	0.0548675	0.0970367	0.56543	0.571781	1	0.0686308	0.0975878	0.703273	0.481886	1	Dctn1	NO
ENSMUSG00000031880	167.284	0.335225	0.206413	1.62405	0.104365	1	0.0572843	0.19911	0.287702	0.773575	1	Rrad	NO
ENSMUSG00000031897	1932.22	0.0480081	0.092481	0.519113	0.603682	1	-0.00637815	0.0930549	-0.0685418	0.945354	1	Psmb10	NO
ENSMUSG00000031922	2669.94	-0.132437	0.0985862	-1.34336	0.179156	1	-0.307395	0.0988041	-3.11115	0.00186358	0.144481	Cep57	NO
ENSMUSG00000032123	658.363	0.109286	0.122203	0.8943	0.371161	1	-0.043521	0.124779	-0.348783	0.727252	1	Dpagt1	NO
ENSMUSG00000032218	2212.63	-0.108455	0.170707	-0.63533	0.525213	1	-0.188791	0.172748	-1.09287	0.274452	1	Ccnb2	NO
ENSMUSG00000032264	1384.05	-0.0930948	0.160055	-0.581644	0.560807	1	-0.103157	0.161075	-0.640426	0.521895	1	Zw10	NO
ENSMUSG00000032400	1096.3	-0.23556	0.160107	-1.47127	0.141218	1	-0.186507	0.161758	-1.153	0.248909	0.990053	Zwilch	NO
ENSMUSG00000032534	1051.35	-0.200901	0.0926724	-2.16786	0.0301692	0.908273	-0.0618858	0.094319	-0.656133	0.511738	1	Cep63	NO
ENSMUSG00000032591	79.3363	-0.495154	0.32819	-1.50874	0.131364	1	0.312685	0.303626	1.02984	0.303087	1	Mst1	NO
ENSMUSG00000032869	923.339	0.116822	0.114896	1.01676	0.309268	1	-0.0572201	0.117164	-0.488374	0.625285	1	Psmf1	NO
ENSMUSG00000033430	946.407	-0.00715812	0.161632	-0.0442866	0.964676	1	0.271006	0.163462	1.65791	0.0973349	0.814798	Terf2ip	NO
ENSMUSG00000033502	822.435	0.120916	0.14089	0.858228	0.390767	1	0.116363	0.140619	0.827501	0.407953	1	Cdc14a	NO
ENSMUSG00000033970	1475.46	-0.115782	0.116187	-0.996507	0.319004	1	-0.105701	0.117721	-0.897888	0.369245	1	Rfc3	NO
ENSMUSG00000035198	1763.03	-0.0105905	0.0906441	-0.116836	0.90699	1	-0.0782476	0.0916532	-0.853735	0.393252	1	Tubg1	NO
ENSMUSG00000035824	719.508	-0.338159	0.129173	-2.61789	0.00884758	0.519302	-0.214251	0.128146	-1.67193	0.0945386	0.812244	Tk2	NO
ENSMUSG00000036223	557.16	-0.204671	0.201	-1.01826	0.308553	1	-0.127265	0.203204	-0.62629	0.531125	1	Ska1	NO
ENSMUSG00000036403	1058.9	-0.14928	0.0880248	-1.69589	0.0899067	1	0.0180904	0.0902984	0.200341	0.841214	1	Cep135	NO
ENSMUSG00000036752	7066.66	-0.195871	0.0972815	-2.01344	0.0440682	1	-0.129586	0.097813	-1.32483	0.185227	0.932433	Tubb4b	NO
ENSMUSG00000036845	694.023	-0.0556037	0.218055	-0.254998	0.798724	1	-0.303644	0.219702	-1.38208	0.166948	0.914339	Lin37	NO
ENSMUSG00000036928	154.85	0.0912753	0.239664	0.380846	0.703317	1	-0.118306	0.242853	-0.487151	0.626151	1	Stag3	NO
ENSMUSG00000038000	2111.68	0.108477	0.111219	0.975345	0.329389	1	-0.0379708	0.111589	-0.340274	0.73365	1	Acd	NO
ENSMUSG00000038241	5110.23	-0.122394	0.181518	-0.67428	0.500133	1	-0.227882	0.18179	-1.25355	0.210007	0.954856	Cep250	NO
ENSMUSG00000038416	1283.15	0.0604544	0.140028	0.43173	0.665938	1	0.420917	0.14114	2.98227	0.00286118	0.186664	Cdc16	NO
ENSMUSG00000038644	7794.65	0.0291192	0.106527	0.27335	0.784584	1	0.0693373	0.106716	0.649739	0.515861	1	Pold1	NO
ENSMUSG00000039067	2043.04	-0.0104643	0.0881856	-0.118662	0.905543	1	-0.0124461	0.0893928	-0.13923	0.889269	1	Psmd7	NO
ENSMUSG00000039298	1403.54	-0.0952008	0.101316	-0.939642	0.347401	1	-0.136073	0.102027	-1.3337	0.182304	0.930765	Cdk5rap2	NO
ENSMUSG00000039509	1589.94	0.0108595	0.110422	0.0983456	0.921658	1	0.0495494	0.110711	0.447555	0.654474	1	Nup133	NO
ENSMUSG00000039781	464.833	-0.239109	0.174554	-1.36983	0.170741	1	-0.0952964	0.176167	-0.540944	0.588546	1	Cep131	NO
ENSMUSG00000040034	237.046	0.0439125	0.203152	0.216156	0.828866	1	0.47769	0.204456	2.3364	0.0194705	0.476778	Nup43	NO
ENSMUSG00000040586	776.362	-0.218141	0.106169	-2.05466	0.0399116	0.996471	-0.184762	0.108463	-1.70346	0.0884818	0.794862	Ofd1	NO
ENSMUSG00000040599	1239.54	-0.142649	0.104961	-1.35906	0.174127	1	-0.199809	0.106411	-1.87771	0.0604214	0.716707	Mis12	NO
ENSMUSG00000041346	805.006	0.0067649	0.128731	0.0525505	0.95809	1	-0.028446	0.13047	-0.218028	0.827407	1	Wrap53	NO
ENSMUSG00000043091	1493.49	-0.307927	0.172136	-1.78886	0.073638	1	-0.0197085	0.173036	-0.113898	0.909319	1	Tuba1c	NO
ENSMUSG00000043909	1445.1	0.062628	0.112643	0.555988	0.578219	1	0.052087	0.113537	0.458767	0.646401	1	Trp53bp1	NO
ENSMUSG00000045007	171.347	-0.566449	0.200351	-2.82728	0.00469447	0.379102	-0.534581	0.202772	-2.63637	0.0083799	0.310572	Tubg2	NO
ENSMUSG00000045273	408.897	-0.271572	0.147719	-1.83843	0.0659992	1	0.0124408	0.151401	0.0821711	0.934511	1	Cenph	NO
ENSMUSG00000048574	37.4208	0.409419	0.357571	1.145	0.252209	1	-0.242604	0.386309	-0.628004	0.530001	1	Ccnb1-ps	NO
ENSMUSG00000049550	1077.47	0.176963	0.104426	1.69463	0.0901453	1	0.0861093	0.106586	0.807885	0.419157	1	Clip1	NO
ENSMUSG00000049553	2136.8	0.215079	0.0903967	2.37928	0.0173467	0.722849	0.310464	0.0895761	3.46593	0.00052841	0.0632737	Polr1a	NO
ENSMUSG00000049932	5578.59	-0.128058	0.136666	-0.937018	0.348749	1	-0.242939	0.136817	-1.77564	0.0757915	0.761293	H2ax	NO
ENSMUSG00000051220	761.604	0.0850647	0.14581	0.583393	0.559629	1	-0.0685584	0.147832	-0.46376	0.64282	1	Ercc6l	NO
ENSMUSG00000051786	2810.83	0.0408117	0.148726	0.274409	0.78377	1	-0.0303763	0.149256	-0.203518	0.83873	1	Tubgcp6	NO
ENSMUSG00000054115	598.621	-0.0488121	0.143457	-0.340256	0.733664	1	-0.105068	0.145474	-0.722248	0.470142	1	Skp2	NO
ENSMUSG00000056267	202.204	-0.316263	0.185545	-1.70451	0.0882864	1	-0.432754	0.194921	-2.22015	0.0264088	0.541642	Cep70	NO
ENSMUSG00000056895	42.7166	0.342663	0.376445	0.910261	0.362685	1	-0.101383	0.409838	-0.247375	0.804618	1	H2bu2	NO
ENSMUSG00000058729	468.604	-0.244334	0.144926	-1.68592	0.0918113	1	-0.0485633	0.148132	-0.327838	0.743034	1	Lin9	NO
ENSMUSG00000059409	2194.25	-0.0667711	0.10624	-0.628495	0.52968	1	-0.129593	0.106466	-1.21723	0.223516	0.970541	Ppp2r5d	NO
ENSMUSG00000059970	1185.77	-0.62893	0.142251	-4.42127	9.81e-06	0.00433577	-0.707249	0.144742	-4.88628	1.02759e-06	0.000489627	Hspa2	NO
ENSMUSG00000060639	171.516	0.414983	0.22504	1.84404	0.0651772	1	0.229307	0.233128	0.983609	0.325308	1	H4c9	NO
ENSMUSG00000062510	669.096	-0.0797549	0.162591	-0.490526	0.623762	1	0.123968	0.163704	0.757265	0.448891	1	Nsl1	NO
ENSMUSG00000063439	750.739	0.0107778	0.122938	0.0876687	0.93014	1	-0.066335	0.125757	-0.527486	0.597856	1	B9d2	NO
ENSMUSG00000064128	881.418	-0.19511	0.126145	-1.54671	0.121933	1	-0.154088	0.128826	-1.1961	0.231657	0.977279	Cenpj	NO
ENSMUSG00000066149	1024.61	-0.0164814	0.0941069	-0.175135	0.860974	1	0.0233731	0.0965042	0.242198	0.808627	1	Cdc26	NO
ENSMUSG00000068101	772.909	-0.111366	0.172228	-0.646623	0.517876	1	-0.503753	0.175074	-2.87737	0.00400999	0.220582	Cenpm	NO
ENSMUSG00000068749	807.916	-0.0870471	0.132028	-0.659307	0.509699	1	0.137685	0.133661	1.03011	0.302959	1	Psma5	NO
ENSMUSG00000068854	139.582	-0.355399	0.208933	-1.70102	0.0889401	1	0.107483	0.21939	0.489916	0.624193	1	H2bc21	NO
ENSMUSG00000069910	811.379	-0.210885	0.11406	-1.8489	0.0644721	1	-0.167815	0.117306	-1.43057	0.152553	0.896711	Spdl1	NO
ENSMUSG00000072235	1995.96	-0.113495	0.105381	-1.077	0.28148	1	-0.254376	0.107115	-2.37479	0.017559	0.453264	Tuba1a	NO
ENSMUSG00000073542	296.415	-0.201337	0.2169	-0.928248	0.353279	1	-0.497474	0.224266	-2.21824	0.0265387	0.542903	Cep76	NO
ENSMUSG00000073705	1077.82	-0.125498	0.116338	-1.07874	0.280705	1	-0.0850481	0.119988	-0.708804	0.478446	1	Cenps	NO
ENSMUSG00000079197	1296.36	-0.151973	0.113502	-1.33894	0.18059	1	0.244954	0.113256	2.16283	0.0305545	0.574733	Psme2	NO
ENSMUSG00000090137	539.068	0.14521	0.165793	0.875855	0.381109	1	0.177794	0.16673	1.06636	0.286262	1	Uba52	NO
ENSMUSG00000090733	6540.45	0.193744	0.17918	1.08128	0.279571	1	-0.0569554	0.179311	-0.317635	0.750762	1	Rps27	NO
ENSMUSG00000091971	361.382	-0.0828268	1.06393	-0.07785	0.937947	1	-0.738454	1.11635	-0.661487	0.5083	1	Hspa1a	NO
ENSMUSG00000096054	3603.42	-0.425479	0.161136	-2.6405	0.00827826	0.500953	-0.495317	0.160872	-3.07896	0.00207726	0.149871	Syne1	NO
ENSMUSG00000096472	582.056	-0.0628183	0.103168	-0.608894	0.542595	1	-0.0759987	0.108599	-0.699808	0.484047	1	Cdkn2d	NO
ENSMUSG00000100153	1439.34	-0.0459465	0.298463	-0.153944	0.877654	1	0.0928073	0.298648	0.310758	0.755984	1	Ppp1ccb	NO

## Sheet: G1-S phase
		Comparison KO_DZ vs WT_DZ					Comparison KO_LZ vs WT_LZ
ensembl_gene_id	baseMean	log2FoldChange	lfcSE	stat	pvalue	padj	log2FoldChange	lfcSE	stat	pvalue	padj	external_gene_name	HuR targeted (>5 cDNA counts per xlink)
ENSMUSG00000000028	1742.84	-0.211018	0.131833	-1.60065	0.109455	1	0.0143176	0.132157	0.108338	0.913728	1	Cdc45	YES
ENSMUSG00000000184	453.999	-0.798853	0.71833	-1.1121	0.266096	1	-0.58578	0.715837	-0.818315	0.413177	1	Ccnd2	YES
ENSMUSG00000000751	6610	0.0885091	0.12783	0.692398	0.488687	1	0.121118	0.128066	0.945744	0.344279	1	Rpa1	YES
ENSMUSG00000001228	9361.34	-0.0715126	0.106347	-0.672444	0.501301	1	-0.0309525	0.106442	-0.290793	0.771209	1	Uhrf1	YES
ENSMUSG00000002297	2040.29	-0.259605	0.109258	-2.37607	0.017498	0.726273	-0.0379463	0.110649	-0.342943	0.731641	1	Dbf4	YES
ENSMUSG00000002835	3242.2	-0.0468838	0.101632	-0.461311	0.644576	1	-0.101395	0.102303	-0.991127	0.321624	1	Chaf1a	YES
ENSMUSG00000002870	9145.66	0.0848571	0.134312	0.63179	0.527524	1	0.0900658	0.134491	0.669679	0.503062	1	Mcm2	YES
ENSMUSG00000003031	1072.64	0.260412	0.0982243	2.65119	0.00802078	0.493196	0.24789	0.0992987	2.49641	0.0125458	0.378544	Cdkn1b	YES
ENSMUSG00000004642	4440.98	-0.123918	0.122	-1.01572	0.309762	1	-0.220287	0.122609	-1.79667	0.0723887	0.753986	Slbp	YES
ENSMUSG00000005534	247.427	0.485155	0.183234	2.64773	0.00810333	0.495488	0.348998	0.205601	1.69745	0.0896118	0.797326	Insr	YES
ENSMUSG00000006678	2033.54	-0.121623	0.151063	-0.805113	0.420754	1	0.00898081	0.152357	0.0589457	0.952995	1	Pola1	YES
ENSMUSG00000006715	1089.83	-0.150985	0.11528	-1.30972	0.190289	1	-0.0743183	0.117033	-0.635018	0.525417	1	Gmnn	YES
ENSMUSG00000006728	3848.4	0.130591	0.0913916	1.42892	0.153028	1	0.109434	0.0916231	1.19439	0.232324	0.977279	Cdk4	YES
ENSMUSG00000006998	3331	0.0400998	0.112828	0.355407	0.722285	1	0.115303	0.113324	1.01746	0.308935	1	Psmd2	YES
ENSMUSG00000007564	5677.46	-0.0664687	0.103321	-0.64332	0.520016	1	-0.0688047	0.103751	-0.663173	0.507219	1	Ppp2r1a	YES
ENSMUSG00000009630	1057.04	0.0140334	0.111122	0.126288	0.899504	1	-0.085977	0.113627	-0.75666	0.449254	1	Ppp2cb	YES
ENSMUSG00000012483	385.346	-0.257096	0.230645	-1.11468	0.264987	1	0.214975	0.232695	0.923848	0.355566	1	Rpa3	YES
ENSMUSG00000014769	3692.46	-0.0775072	0.073298	-1.05743	0.290317	1	0.0577189	0.074155	0.778355	0.43636	1	Psmb1	YES
ENSMUSG00000014859	5632.03	0.279747	0.0993029	2.81711	0.00484586	0.386004	0.0669841	0.0996708	0.672053	0.50155	1	E2f4	YES
ENSMUSG00000015671	1905.7	-0.0759273	0.13834	-0.548845	0.583112	1	0.0152728	0.139183	0.109732	0.912622	1	Psma2	YES
ENSMUSG00000016477	870.572	0.0455473	0.115676	0.393749	0.693767	1	0.0830725	0.115835	0.717164	0.473273	1	E2f3	YES
ENSMUSG00000017428	2668.89	-0.00887313	0.100785	-0.0880398	0.929845	1	-0.150324	0.101506	-1.48093	0.138626	0.878503	Psmd11	YES
ENSMUSG00000018286	2120.59	-0.164583	0.134681	-1.22202	0.221701	1	-0.157054	0.135763	-1.15683	0.247342	0.988803	Psmb6	YES
ENSMUSG00000018983	5063.41	0.0451668	0.0819955	0.550845	0.58174	1	-0.1468	0.082635	-1.77649	0.0756527	0.760943	E2f2	YES
ENSMUSG00000019777	999.83	-0.125485	0.149513	-0.839289	0.401307	1	0.0152968	0.151162	0.101194	0.919396	1	Hdac2	YES
ENSMUSG00000019878	178.878	-0.134596	0.214069	-0.628751	0.529512	1	-0.313563	0.22529	-1.39182	0.163978	0.911603	Hsf2	YES
ENSMUSG00000019942	1273.55	-0.204598	0.155763	-1.31353	0.189006	1	0.0156418	0.15682	0.0997434	0.920548	1	Cdk1	YES
ENSMUSG00000020349	4672.37	-0.1088	0.124405	-0.874562	0.381812	1	0.0356093	0.124811	0.285305	0.775411	1	Ppp2ca	YES
ENSMUSG00000020649	3980.67	0.0715318	0.149323	0.47904	0.63191	1	0.0815873	0.149462	0.545872	0.585154	1	Rrm2	YES
ENSMUSG00000020680	4364.73	-0.294342	0.134432	-2.18952	0.0285593	0.889403	-0.559435	0.135005	-4.14382	3.41567e-05	0.00697497	Taf15	YES
ENSMUSG00000020720	1877.69	-0.174732	0.108624	-1.60859	0.107705	1	0.0481938	0.109838	0.438769	0.660829	1	Psmd12	YES
ENSMUSG00000020863	4723.14	-0.269093	0.0944386	-2.84939	0.00438027	0.359935	-0.222299	0.0950898	-2.33778	0.0193986	0.476563	Luc7l3	YES
ENSMUSG00000020974	592.255	-0.0715618	0.1626	-0.44011	0.659857	1	0.132389	0.163422	0.810105	0.41788	1	Pole2	YES
ENSMUSG00000020994	6310.9	-0.171348	0.105376	-1.62606	0.103936	1	-0.201173	0.105891	-1.89982	0.0574567	0.704953	Pnn	YES
ENSMUSG00000021024	1860.74	-0.0826308	0.095479	-0.865434	0.386801	1	-0.22933	0.0970303	-2.36349	0.0181039	0.462115	Psma6	YES
ENSMUSG00000021103	237.612	-0.174936	0.199064	-0.878792	0.379514	1	-0.0583301	0.203284	-0.286939	0.774159	1	Mnat1	YES
ENSMUSG00000021116	2414.79	-0.0172323	0.147726	-0.116651	0.907137	1	0.0936253	0.148361	0.631064	0.527998	1	Eif2s1	YES
ENSMUSG00000021832	1530.07	-0.0360356	0.135314	-0.266311	0.79	1	0.195848	0.136718	1.43249	0.152002	0.896711	Psmc6	YES
ENSMUSG00000021893	1646.66	-0.0213154	0.117358	-0.181628	0.855875	1	0.0971501	0.118597	0.819164	0.412693	1	Capn7	YES
ENSMUSG00000021996	1130.03	-0.0610146	0.100189	-0.608998	0.542526	1	0.0251294	0.102482	0.245208	0.806295	1	Esd	YES
ENSMUSG00000022052	1991.67	-0.114333	0.0986872	-1.15854	0.246645	1	-0.0970137	0.100097	-0.969199	0.332446	1	Ppp2r2a	YES
ENSMUSG00000022105	536.993	-0.279071	0.177512	-1.57212	0.115922	1	0.0432842	0.179746	0.240807	0.809704	1	Rb1	YES
ENSMUSG00000022136	2074.59	-0.103384	0.116411	-0.888094	0.37449	1	0.118862	0.117134	1.01475	0.310224	1	Dnajc3	YES
ENSMUSG00000022346	1744.73	0.360365	0.130227	2.76722	0.00565367	0.415058	-0.0158988	0.12865	-0.123583	0.901646	1	Myc	YES
ENSMUSG00000022360	3164.04	-0.00631467	0.142194	-0.0444089	0.964578	1	0.0286499	0.142374	0.20123	0.840519	1	Atad2	YES
ENSMUSG00000022422	256.688	0.0450945	0.153308	0.294144	0.768648	1	-0.269993	0.160881	-1.67821	0.0933053	0.809247	Dscc1	YES
ENSMUSG00000022673	7390.82	-0.000695334	0.177907	-0.00390842	0.996882	1	0.10136	0.178111	0.569087	0.569297	1	Mcm4	YES
ENSMUSG00000022897	3203.17	-0.0313016	0.0850901	-0.367864	0.712975	1	-0.1574	0.0859625	-1.83103	0.0670964	0.733532	Dyrk1a	YES
ENSMUSG00000022960	709.349	-0.0917167	0.13012	-0.704864	0.480895	1	-0.0997965	0.131711	-0.757695	0.448634	1	Donson	YES
ENSMUSG00000023150	8141.88	-0.175947	0.153418	-1.14684	0.251447	1	-0.016907	0.153527	-0.110124	0.912311	1	Ivns1abp	YES
ENSMUSG00000023845	3005.82	-0.0615186	0.176835	-0.347887	0.727925	1	-0.148372	0.177237	-0.83714	0.402514	1	Lnpep	YES
ENSMUSG00000024097	3873.99	-0.140462	0.140961	-0.996461	0.319026	1	-0.191808	0.141322	-1.35725	0.174703	0.920692	Srsf7	YES
ENSMUSG00000024338	8642.41	-0.0598114	0.0980857	-0.609787	0.542003	1	0.0184895	0.09828	0.188131	0.850774	1	Psmb8	YES
ENSMUSG00000024833	3081.79	0.056831	0.116557	0.48758	0.625848	1	0.0926112	0.117141	0.790595	0.42918	1	Pola2	YES
ENSMUSG00000025001	3882.11	-0.22819	0.144439	-1.57983	0.114145	1	0.04353	0.144859	0.300498	0.763797	1	Hells	YES
ENSMUSG00000025358	4823.23	0.0591202	0.0948743	0.623143	0.533191	1	-0.0592853	0.0953047	-0.622061	0.533902	1	Cdk2	YES
ENSMUSG00000025574	1809.94	0.012695	0.124743	0.101769	0.91894	1	-0.159803	0.12452	-1.28335	0.199368	0.947187	Tk1	YES
ENSMUSG00000025747	678.619	-0.133564	0.129122	-1.0344	0.300949	1	0.110234	0.130038	0.847702	0.396604	1	Tyms	YES
ENSMUSG00000026037	1060.76	-0.074229	0.162299	-0.45736	0.647413	1	0.202641	0.163319	1.24077	0.214692	0.960138	Orc2	YES
ENSMUSG00000026098	273.392	0.070876	0.215486	0.328913	0.742221	1	-0.0839905	0.218262	-0.384815	0.700374	1	Pms1	YES
ENSMUSG00000026134	826.417	-0.485463	0.138092	-3.51551	0.000438915	0.0704038	-0.419277	0.140871	-2.97633	0.00291723	0.187439	Prim2	YES
ENSMUSG00000026196	1013.61	-0.208443	0.0977203	-2.13306	0.0329199	0.930797	-0.346953	0.0993624	-3.4918	0.000479785	0.0580591	Bard1	YES
ENSMUSG00000026229	2157.66	-0.0402756	0.157572	-0.255602	0.798258	1	0.148182	0.158105	0.937235	0.348637	1	Psmd1	YES
ENSMUSG00000026355	10718.1	-0.0322761	0.137523	-0.234696	0.814445	1	0.0281318	0.137737	0.204242	0.838164	1	Mcm6	YES
ENSMUSG00000026750	1876.78	-0.0170377	0.110351	-0.154395	0.877298	1	0.0549129	0.111856	0.490925	0.623479	1	Psmb7	YES
ENSMUSG00000026761	1001.4	-0.15038	0.171596	-0.876361	0.380834	1	0.0737666	0.172959	0.426497	0.669746	1	Orc4	YES
ENSMUSG00000026914	1630.94	-0.0524145	0.126534	-0.414231	0.678705	1	0.0825596	0.128082	0.644586	0.519196	1	Psmd14	YES
ENSMUSG00000027242	1786.61	-0.0890715	0.0932961	-0.954719	0.33972	1	-0.118425	0.0947714	-1.24958	0.211453	0.956703	Wdr76	YES
ENSMUSG00000027342	7061.24	-0.0491512	0.137743	-0.356832	0.721218	1	-0.0271146	0.137902	-0.196623	0.844123	1	Pcna	YES
ENSMUSG00000027641	2545.58	-0.0994823	0.107102	-0.928851	0.352966	1	-0.0761172	0.107971	-0.704979	0.480823	1	Rbl1	YES
ENSMUSG00000027677	2117.75	-0.237067	0.109364	-2.1677	0.0301817	0.908273	-0.135207	0.109947	-1.22974	0.218795	0.963133	Ttc14	YES
ENSMUSG00000027706	1623.13	-0.0539342	0.0975764	-0.552739	0.580442	1	-3.26746e-06	0.0991771	-3.29457e-05	0.999974	1	Sec62	YES
ENSMUSG00000027715	4224.56	-0.223124	0.13207	-1.68944	0.0911346	1	-0.196612	0.132512	-1.48373	0.137882	0.878503	Ccna2	YES
ENSMUSG00000027810	2810.3	0.0397934	0.119294	0.333574	0.738701	1	-0.0245499	0.120549	-0.20365	0.838627	1	Eif2a	YES
ENSMUSG00000027828	2891.69	-0.0982439	0.112155	-0.875962	0.381051	1	0.0495083	0.113043	0.437962	0.661414	1	Ssr3	YES
ENSMUSG00000027981	555.118	0.00266118	0.117076	0.0227304	0.981865	1	0.153665	0.121972	1.25985	0.207725	0.95409	Rnpc3	YES
ENSMUSG00000028180	1341.29	-0.0863607	0.154091	-0.560452	0.575171	1	-0.0932348	0.155337	-0.600208	0.548367	1	Zranb2	YES
ENSMUSG00000028282	2060.54	-0.0374862	0.148264	-0.252834	0.800397	1	0.0903824	0.148966	0.606732	0.544029	1	Casp8ap2	YES
ENSMUSG00000028551	1103.36	-0.0483498	0.127671	-0.378706	0.704906	1	-0.2066	0.128688	-1.60543	0.1084	0.837558	Cdkn2c	YES
ENSMUSG00000028587	317.625	0.105306	0.248787	0.423279	0.672092	1	-0.407674	0.253443	-1.60854	0.107716	0.837218	Orc1	YES
ENSMUSG00000028693	3793.18	-0.135594	0.115397	-1.17502	0.239985	1	-0.010107	0.116028	-0.0871088	0.930585	1	Nasp	YES
ENSMUSG00000028800	6375.21	-0.071226	0.0989271	-0.719985	0.471534	1	0.00133641	0.0990721	0.0134892	0.989237	1	Hdac1	YES
ENSMUSG00000028837	2095.7	0.0230538	0.13593	0.1696	0.865325	1	-0.000329501	0.136374	-0.00241616	0.998072	1	Psmb2	YES
ENSMUSG00000028884	1142.41	-0.144542	0.0932697	-1.54972	0.121208	1	-0.190424	0.0952404	-1.9994	0.045565	0.650924	Rpa2	YES
ENSMUSG00000029012	483.031	-0.14778	0.138364	-1.06805	0.285497	1	-0.20488	0.141205	-1.45094	0.146798	0.891383	Orc5	YES
ENSMUSG00000029283	1871.06	-0.231782	0.170186	-1.36193	0.17322	1	-0.220386	0.171109	-1.28799	0.19775	0.946776	Cdc7	YES
ENSMUSG00000029440	532.113	0.031884	0.111303	0.286461	0.774525	1	0.0483255	0.116054	0.416405	0.677114	1	Psmd9	YES
ENSMUSG00000029686	2293.27	-0.123154	0.116382	-1.05818	0.289971	1	0.146442	0.116856	1.25318	0.21014	0.954856	Cul1	YES
ENSMUSG00000029817	4166.1	-0.318826	0.108224	-2.946	0.00321918	0.292209	-0.149405	0.108916	-1.37174	0.170144	0.916388	Tra2a	YES
ENSMUSG00000029863	2472.5	0.108014	0.147531	0.73214	0.464083	1	0.219832	0.148311	1.48223	0.138279	0.878503	Casp2	YES
ENSMUSG00000030726	2610.13	-0.156893	0.0823283	-1.9057	0.0566894	1	-0.0340756	0.0831657	-0.409732	0.682003	1	Pold3	YES
ENSMUSG00000030751	2695.3	-0.0898755	0.129016	-0.696621	0.48604	1	0.151249	0.129533	1.16765	0.242948	0.984315	Psma1	YES
ENSMUSG00000031482	299.058	0.311595	0.234254	1.33016	0.183465	1	0.75466	0.237525	3.17719	0.00148712	0.127385	Slc25a15	YES
ENSMUSG00000031508	1359.92	0.00542467	0.131425	0.0412758	0.967076	1	-0.0453788	0.132161	-0.343359	0.731328	1	Ankrd10	YES
ENSMUSG00000031660	2841.44	-0.0325581	0.103501	-0.314569	0.753089	1	-0.0577883	0.104261	-0.554264	0.579398	1	Brd7	YES
ENSMUSG00000031697	1355.46	-0.190433	0.114339	-1.66551	0.0958112	1	0.0750794	0.115847	0.64809	0.516927	1	Orc6	YES
ENSMUSG00000031821	601.601	0.0980466	0.161887	0.605647	0.544749	1	0.16312	0.163367	0.99849	0.318042	1	Gins2	YES
ENSMUSG00000032058	821.081	0.0785481	0.120938	0.649488	0.516023	1	-0.0875947	0.123193	-0.711039	0.47706	1	Ppp2r1b	YES
ENSMUSG00000032301	2026.61	-0.171917	0.0927019	-1.85451	0.0636657	1	-0.082871	0.0939289	-0.882273	0.377629	1	Psma4	YES
ENSMUSG00000032397	1491.55	-0.10749	0.10325	-1.04106	0.297846	1	0.0725195	0.105342	0.68842	0.491189	1	Tipin	YES
ENSMUSG00000032449	1125.18	0.167923	0.103142	1.62807	0.103509	1	0.431204	0.103841	4.15254	3.28804e-05	0.00689916	Slc25a36	YES
ENSMUSG00000032477	1215.16	-0.0449529	0.0956918	-0.469767	0.638522	1	-0.0326139	0.097075	-0.335967	0.736896	1	Cdc25a	YES
ENSMUSG00000032525	4447.57	-0.0340704	0.096929	-0.351499	0.725214	1	0.0525211	0.097099	0.540903	0.588575	1	Nktr	YES
ENSMUSG00000032555	7257.88	-0.00427963	0.10661	-0.0401427	0.967979	1	0.044687	0.106829	0.418304	0.675725	1	Topbp1	YES
ENSMUSG00000033054	1248.61	-0.116047	0.112162	-1.03463	0.30084	1	-0.121463	0.113423	-1.07089	0.284219	1	Npat	YES
ENSMUSG00000034165	8335.73	-0.0171462	0.0962423	-0.178157	0.8586	1	-0.0763085	0.0966575	-0.789473	0.429836	1	Ccnd3	YES
ENSMUSG00000035310	697.461	-0.178868	0.102418	-1.74646	0.0807319	1	-0.138843	0.106428	-1.30457	0.192039	0.939371	Lin54	YES
ENSMUSG00000036309	1164.05	-0.000685124	0.164597	-0.00416244	0.996679	1	0.290933	0.165049	1.7627	0.0779505	0.765889	Skp1a	YES
ENSMUSG00000037172	489.363	0.325785	0.16411	1.98516	0.0471267	1	0.255858	0.158711	1.6121	0.106939	0.836191	Dennd11	YES
ENSMUSG00000037266	5557.27	-0.0213039	0.0960644	-0.221767	0.824495	1	0.0454864	0.0962311	0.472679	0.636443	1	Rsrp1	YES
ENSMUSG00000037474	1749.03	0.0142335	0.112198	0.126861	0.899051	1	0.0721263	0.113517	0.635377	0.525182	1	Dtl	YES
ENSMUSG00000037514	1486.45	-0.151758	0.0878151	-1.72815	0.0839605	1	-0.148039	0.0894711	-1.6546	0.0980055	0.814798	Pank2	YES
ENSMUSG00000037991	1049.26	0.143177	0.116097	1.23325	0.217482	1	0.124087	0.117916	1.05234	0.292645	1	Rmi2	YES
ENSMUSG00000038482	5378.14	0.0213263	0.08795	0.242482	0.808406	1	0.0444696	0.0884107	0.502989	0.614972	1	Tfdp1	YES
ENSMUSG00000040044	1432.37	0.0650201	0.0995026	0.653451	0.513465	1	0.181841	0.100443	1.8104	0.0702338	0.747125	Orc3	YES
ENSMUSG00000040274	1077.76	-0.20609	0.117092	-1.76006	0.0783973	1	-0.240059	0.116857	-2.05429	0.0399477	0.630253	Cdk6	YES
ENSMUSG00000040459	4826.38	-0.141678	0.0726736	-1.94951	0.0512351	1	-0.130936	0.0733594	-1.78486	0.0742846	0.757624	Arglu1	YES
ENSMUSG00000040738	1461.79	-0.0224141	0.104432	-0.21463	0.830056	1	0.2461	0.105765	2.32685	0.019973	0.481902	Ints8	YES
ENSMUSG00000041431	1199.33	-0.241972	0.15175	-1.59455	0.110814	1	0.0342823	0.154933	0.221272	0.824881	1	Ccnb1	YES
ENSMUSG00000041859	9901.89	0.0153468	0.113226	0.135541	0.892184	1	0.0792487	0.113465	0.698439	0.484903	1	Mcm3	YES
ENSMUSG00000042489	3878.13	-0.136842	0.115584	-1.18392	0.236446	1	-0.0970652	0.115987	-0.836861	0.402671	1	Clspn	YES
ENSMUSG00000044934	1224.31	-0.292506	0.0959982	-3.047	0.00231141	0.241656	-0.151147	0.0972345	-1.55446	0.120075	0.858674	Zfp367	YES
ENSMUSG00000051451	1639.44	0.053938	0.095649	0.563916	0.572811	1	-0.0574261	0.0964712	-0.595267	0.551665	1	Crebzf	YES
ENSMUSG00000055612	2491.33	0.00153524	0.159335	0.0096353	0.992312	1	0.143639	0.159791	0.898921	0.368695	1	Cdca7	YES
ENSMUSG00000057236	4614.12	-0.220299	0.123732	-1.78046	0.0750013	1	-0.0156822	0.124026	-0.126443	0.899381	1	Rbbp4	YES
ENSMUSG00000059436	3480.98	-0.00237982	0.0786086	-0.0302743	0.975848	1	0.0331808	0.0790893	0.419536	0.674824	1	Max	YES
ENSMUSG00000060073	1145.28	-0.170254	0.155075	-1.09788	0.272256	1	0.242995	0.155953	1.55813	0.119202	0.857045	Psma3	YES
ENSMUSG00000063273	3147.83	-0.10049	0.118428	-0.848529	0.396144	1	0.139194	0.119054	1.16916	0.242337	0.983824	Naa15	YES
ENSMUSG00000069089	581.76	0.0428599	0.14378	0.298093	0.765632	1	-0.136909	0.146511	-0.934457	0.350068	1	Cdk7	YES
ENSMUSG00000069744	1671.08	0.00898126	0.084693	0.106045	0.915547	1	0.00393879	0.0865937	0.0454859	0.96372	1	Psmb3	YES
ENSMUSG00000085793	296.742	-0.0182088	0.166676	-0.109247	0.913007	1	-0.178966	0.170085	-1.05222	0.292699	1	Lin52	YES
ENSMUSG00000091931	126.087	-0.0673239	0.22575	-0.298224	0.765533	1	0.297102	0.234637	1.26622	0.205436	0.952528	Gon7	YES
ENSMUSG00000092274	1162.78	-0.00567622	0.211647	-0.0268193	0.978604	1	0.11682	0.2125	0.549744	0.582495	1	Neat1	YES
ENSMUSG00000096727	2896.03	-0.060525	0.086042	-0.703436	0.481784	1	-0.0886152	0.0862996	-1.02683	0.3045	1	Psmb9	YES
ENSMUSG00000097039	165.093	-0.0805519	0.177096	-0.45485	0.649217	1	0.144226	0.186139	0.774827	0.438442	1	Pvt1	YES
ENSMUSG00000002068	880.392	0.100648	0.124761	0.806726	0.419824	1	-0.042949	0.12657	-0.339331	0.73436	1	Ccne1	NO
ENSMUSG00000002102	3875.75	-0.10793	0.0747291	-1.44428	0.148659	1	-0.00849744	0.0757685	-0.11215	0.910705	1	Psmc3	NO
ENSMUSG00000004768	227.025	-0.172058	0.172264	-0.998801	0.317891	1	-0.341031	0.178216	-1.91359	0.0556731	0.699984	Rab23	NO
ENSMUSG00000004996	652.959	0.115053	0.167105	0.68851	0.491131	1	0.162011	0.168265	0.962833	0.335631	1	Mri1	NO
ENSMUSG00000005410	12400.2	0.0261264	0.0913228	0.286088	0.774811	1	-0.0540165	0.091572	-0.58988	0.555271	1	Mcm5	NO
ENSMUSG00000005625	3305.19	-0.0610146	0.0865454	-0.705002	0.480809	1	0.120548	0.0875403	1.37706	0.168493	0.916217	Psmd4	NO
ENSMUSG00000005779	2010.5	-1.73e-05	0.0916713	-0.000188975	0.999849	1	0.096105	0.0927447	1.03623	0.300094	1	Psmb4	NO
ENSMUSG00000006585	2545.91	0.228901	0.0902116	2.53737	0.0111688	0.581248	0.0504373	0.0914736	0.551387	0.581368	1	Cdt1	NO
ENSMUSG00000007080	4159.64	-0.113342	0.126027	-0.899348	0.368468	1	-0.151346	0.126414	-1.19722	0.231219	0.97714	Pole	NO
ENSMUSG00000007891	689.6	0.28418	0.128761	2.20703	0.0273119	0.872603	0.0105864	0.130814	0.0809272	0.9355	1	Ctsd	NO
ENSMUSG00000008822	272.361	-0.299867	0.145476	-2.06128	0.0392764	0.988894	0.213665	0.154321	1.38455	0.166191	0.914312	Acyp1	NO
ENSMUSG00000008958	1055.09	-0.00856463	0.113266	-0.0756149	0.939725	1	-0.290872	0.114612	-2.53789	0.0111524	0.3587	Vps72	NO
ENSMUSG00000017221	3587.12	0.118322	0.0955852	1.23787	0.215763	1	0.0610816	0.0960095	0.636203	0.524644	1	Psmd3	NO
ENSMUSG00000017499	1796.76	-0.0796755	0.110488	-0.721126	0.470832	1	-0.0317943	0.111678	-0.284695	0.775878	1	Cdc6	NO
ENSMUSG00000017861	2347.12	0.0114457	0.0919536	0.124472	0.900941	1	-0.130995	0.0920379	-1.42327	0.154657	0.901874	Mybl2	NO
ENSMUSG00000019773	1383.14	-0.306975	0.165794	-1.85154	0.0640917	1	0.0382732	0.166127	0.230385	0.817792	1	Fbxo5	NO
ENSMUSG00000020212	965.377	0.0248881	0.151048	0.164769	0.869126	1	0.0668238	0.152899	0.437044	0.662079	1	Mdm1	NO
ENSMUSG00000020460	3127.62	0.00760395	0.118706	0.0640572	0.948925	1	0.167966	0.119171	1.40946	0.1587	0.907699	Rps27a	NO
ENSMUSG00000020708	2485.04	0.0507635	0.093738	0.541546	0.588131	1	0.0172346	0.0947306	0.181933	0.855635	1	Psmc5	NO
ENSMUSG00000020801	116.049	-0.409571	0.262411	-1.5608	0.118571	1	-0.00894712	0.270547	-0.0330704	0.973618	1	Med31	NO
ENSMUSG00000021175	962.553	0.107191	0.132377	0.809743	0.418088	1	0.124969	0.132333	0.944356	0.344988	1	Cdca7l	NO
ENSMUSG00000021178	2636.16	0.0338961	0.0987056	0.343406	0.731293	1	-0.051968	0.100062	-0.519356	0.603513	1	Psmc1	NO
ENSMUSG00000021548	819.488	-0.172641	0.150228	-1.14919	0.250477	1	0.0218367	0.152277	0.143401	0.885973	1	Ccnh	NO
ENSMUSG00000021707	2240.59	-0.122492	0.175078	-0.699645	0.484149	1	0.0238304	0.176479	0.135033	0.892586	1	Dhfr	NO
ENSMUSG00000021737	919.441	0.0950597	0.122652	0.775039	0.438317	1	0.296196	0.124353	2.38189	0.0172243	0.450166	Psmd6	NO
ENSMUSG00000022193	976.283	-0.059628	0.0998876	-0.596951	0.55054	1	0.103495	0.1018	1.01666	0.309318	1	Psmb5	NO
ENSMUSG00000022216	4347.13	-0.148	0.0931652	-1.58857	0.112156	1	0.0319368	0.0933028	0.342292	0.732131	1	Psme1	NO
ENSMUSG00000022945	1759.73	0.117908	0.147129	0.801392	0.422905	1	0.0992942	0.147541	0.672993	0.500952	1	Chaf1b	NO
ENSMUSG00000023067	40.6256	0.8532	0.539035	1.58283	0.113461	1	0.67204	0.543267	1.23704	0.216074	0.960138	Cdkn1a	NO
ENSMUSG00000023908	2419.25	-0.0941723	0.171946	-0.547686	0.583907	1	-0.20295	0.172181	-1.1787	0.238519	0.981761	Pkmyt1	NO
ENSMUSG00000024151	1882.08	-0.0905948	0.159369	-0.56846	0.569723	1	0.107207	0.16036	0.668542	0.503787	1	Msh2	NO
ENSMUSG00000025269	686.687	-0.0360465	0.107023	-0.336809	0.736261	1	0.0812357	0.111843	0.726339	0.467631	1	Apex2	NO
ENSMUSG00000025395	2346.89	-0.0526864	0.113944	-0.46239	0.643802	1	0.142052	0.114751	1.23791	0.21575	0.960138	Prim1	NO
ENSMUSG00000025487	2167.11	-0.16659	0.100643	-1.65527	0.0978702	1	0.000900101	0.101894	0.00883371	0.992952	1	Psmd13	NO
ENSMUSG00000025499	774.509	-0.213169	0.140926	-1.51263	0.130373	1	-0.0279688	0.144048	-0.194162	0.846049	1	Hras	NO
ENSMUSG00000026669	2067.72	0.0200458	0.148964	0.134568	0.892953	1	0.00497231	0.149441	0.0332728	0.973457	1	Mcm10	NO
ENSMUSG00000026869	905.052	0.12607	0.101087	1.24715	0.212344	1	0.0087157	0.103407	0.0842851	0.93283	1	Psmd5	NO
ENSMUSG00000026974	630.124	0.0385309	0.161148	0.239103	0.811026	1	-0.314618	0.164568	-1.91178	0.0559048	0.700681	Zmynd19	NO
ENSMUSG00000027353	292.575	-0.223511	0.170895	-1.30788	0.190913	1	0.0835034	0.17141	0.487155	0.626148	1	Mcm8	NO
ENSMUSG00000027395	602.719	0.278161	0.119444	2.32879	0.0198701	0.769155	0.209368	0.115783	1.80828	0.0705625	0.747497	Polr1b	NO
ENSMUSG00000027490	2365.06	-0.00561158	0.089642	-0.0625999	0.950085	1	-0.0717508	0.0906878	-0.791184	0.428837	1	E2f1	NO
ENSMUSG00000027552	460.319	-0.284118	0.177195	-1.60342	0.108843	1	-0.36462	0.181209	-2.01216	0.0442033	0.643113	E2f5	NO
ENSMUSG00000027566	2615.72	-0.0799052	0.110636	-0.722238	0.470148	1	0.159986	0.111197	1.43876	0.150218	0.894464	Psma7	NO
ENSMUSG00000028044	861.786	-0.0296694	0.184013	-0.161235	0.871908	1	0.0613023	0.185613	0.33027	0.741196	1	Cks1b	NO
ENSMUSG00000028212	818.371	-0.222648	0.150389	-1.48048	0.138745	1	-0.0423136	0.152043	-0.2783	0.780782	1	Ccne2	NO
ENSMUSG00000028932	1893.44	-0.0983809	0.0821134	-1.19811	0.230874	1	-0.0515377	0.0838445	-0.614682	0.538765	1	Psmc2	NO
ENSMUSG00000029591	856.272	0.177616	0.1296	1.37049	0.170533	1	-0.0211957	0.130893	-0.161932	0.87136	1	Ung	NO
ENSMUSG00000029730	6527.5	-0.00788788	0.135105	-0.0583835	0.953443	1	0.0422764	0.135293	0.31248	0.754676	1	Mcm7	NO
ENSMUSG00000030591	4694.15	0.0395706	0.0834799	0.474013	0.635491	1	0.105058	0.0840588	1.24981	0.211368	0.956703	Psmd8	NO
ENSMUSG00000030603	2594.87	-0.0549314	0.085691	-0.64104	0.521496	1	-0.0514302	0.0867643	-0.592758	0.553343	1	Psmc4	NO
ENSMUSG00000031016	967.568	0.140478	0.110238	1.27431	0.202553	1	0.0235979	0.110939	0.212711	0.831553	1	Wee1	NO
ENSMUSG00000031429	617.485	-0.0456321	0.145194	-0.314284	0.753306	1	-0.0537902	0.148317	-0.362671	0.716851	1	Psmd10	NO
ENSMUSG00000031666	1470.58	-0.00553975	0.139243	-0.0397847	0.968265	1	0.227126	0.140291	1.61897	0.105454	0.834078	Rbl2	NO
ENSMUSG00000031669	549.001	-0.197498	0.12457	-1.58543	0.112868	1	-0.0546546	0.127435	-0.428883	0.668008	1	Gins3	NO
ENSMUSG00000031897	1932.22	0.0480081	0.092481	0.519113	0.603682	1	-0.00637815	0.0930549	-0.0685418	0.945354	1	Psmb10	NO
ENSMUSG00000031922	2669.94	-0.132437	0.0985862	-1.34336	0.179156	1	-0.307395	0.0988041	-3.11115	0.00186358	0.144481	Cep57	NO
ENSMUSG00000032591	79.3363	-0.495154	0.32819	-1.50874	0.131364	1	0.312685	0.303626	1.02984	0.303087	1	Mst1	NO
ENSMUSG00000032869	923.339	0.116822	0.114896	1.01676	0.309268	1	-0.0572201	0.117164	-0.488374	0.625285	1	Psmf1	NO
ENSMUSG00000033166	970.174	0.140738	0.144733	0.972393	0.330855	1	0.000876402	0.145258	0.00603343	0.995186	1	Dis3	NO
ENSMUSG00000033762	910.623	-0.171327	0.202462	-0.846218	0.397431	1	0.188862	0.202661	0.931909	0.351384	1	Recql4	NO
ENSMUSG00000035824	719.508	-0.338159	0.129173	-2.61789	0.00884758	0.519302	-0.214251	0.128146	-1.67193	0.0945386	0.812244	Tk2	NO
ENSMUSG00000036537	101.099	-0.23579	0.217184	-1.08567	0.277626	1	-0.0281177	0.228704	-0.122944	0.902152	1	Rnf113a1	NO
ENSMUSG00000036845	694.023	-0.0556037	0.218055	-0.254998	0.798724	1	-0.303644	0.219702	-1.38208	0.166948	0.914339	Lin37	NO
ENSMUSG00000038000	2111.68	0.108477	0.111219	0.975345	0.329389	1	-0.0379708	0.111589	-0.340274	0.73365	1	Acd	NO
ENSMUSG00000039067	2043.04	-0.0104643	0.0881856	-0.118662	0.905543	1	-0.0124461	0.0893928	-0.13923	0.889269	1	Psmd7	NO
ENSMUSG00000039701	448.504	0.0548871	0.130473	0.420677	0.673991	1	-0.102852	0.136411	-0.753982	0.45086	1	Usp53	NO
ENSMUSG00000040034	237.046	0.0439125	0.203152	0.216156	0.828866	1	0.47769	0.204456	2.3364	0.0194705	0.476778	Nup43	NO
ENSMUSG00000041712	1783.06	0.00431151	0.126077	0.0341976	0.97272	1	0.100125	0.12675	0.789941	0.429562	1	Ubr7	NO
ENSMUSG00000042642	1095.04	0.0155016	0.112062	0.13833	0.88998	1	0.121803	0.112848	1.07935	0.28043	1	Flad1	NO
ENSMUSG00000046034	3094.29	0.0513725	0.0800186	0.642007	0.520869	1	-0.0170577	0.0810009	-0.210586	0.83321	1	Otulin	NO
ENSMUSG00000048574	37.4208	0.409419	0.357571	1.145	0.252209	1	-0.242604	0.386309	-0.628004	0.530001	1	Ccnb1-ps	NO
ENSMUSG00000049553	2136.8	0.215079	0.0903967	2.37928	0.0173467	0.722849	0.310464	0.0895761	3.46593	0.00052841	0.0632737	Polr1a	NO
ENSMUSG00000054115	598.621	-0.0488121	0.143457	-0.340256	0.733664	1	-0.105068	0.145474	-0.722248	0.470142	1	Skp2	NO
ENSMUSG00000058729	468.604	-0.244334	0.144926	-1.68592	0.0918113	1	-0.0485633	0.148132	-0.327838	0.743034	1	Lin9	NO
ENSMUSG00000064247	74.0306	-0.237976	0.349614	-0.680681	0.496074	1	-0.595432	0.352416	-1.68957	0.0911104	0.801521	Plcxd1	NO
ENSMUSG00000068749	807.916	-0.0870471	0.132028	-0.659307	0.509699	1	0.137685	0.133661	1.03011	0.302959	1	Psma5	NO
ENSMUSG00000074922	435.936	0.0746257	0.216538	0.344632	0.730371	1	0.489848	0.217834	2.24872	0.0245303	0.524734	Fam122a	NO
ENSMUSG00000079197	1296.36	-0.151973	0.113502	-1.33894	0.18059	1	0.244954	0.113256	2.16283	0.0305545	0.574733	Psme2	NO
ENSMUSG00000090137	539.068	0.14521	0.165793	0.875855	0.381109	1	0.177794	0.16673	1.06636	0.286262	1	Uba52	NO
ENSMUSG00000096472	582.056	-0.0628183	0.103168	-0.608894	0.542595	1	-0.0759987	0.108599	-0.699808	0.484047	1	Cdkn2d	NO
ENSMUSG00000098134	581.285	-0.0563555	0.131916	-0.427207	0.669228	1	0.0694983	0.134659	0.516105	0.605781	1	Rnf113a2	NO

## Sheet: S phase
		Comparison KO_DZ vs WT_DZ					Comparison KO_LZ vs WT_LZ
ensembl_gene_id	baseMean	log2FoldChange	lfcSE	stat	pvalue	padj	log2FoldChange	lfcSE	stat	pvalue	padj	external_gene_name	HuR targeted (>5 cDNA counts per xlink)
ENSMUSG00000000028	1742.84	-0.211018	0.131833	-1.60065	0.109455	1	0.0143176	0.132157	0.108338	0.913728	1	Cdc45	YES
ENSMUSG00000000708	763.363	-0.00808396	0.158537	-0.0509911	0.959333	1	0.129416	0.160928	0.804186	0.42129	1	Kat2b	YES
ENSMUSG00000000751	6610	0.0885091	0.12783	0.692398	0.488687	1	0.121118	0.128066	0.945744	0.344279	1	Rpa1	YES
ENSMUSG00000001175	18949.2	-0.0306021	0.164622	-0.185894	0.852528	1	-0.0246909	0.164716	-0.1499	0.880844	1	Calm1	YES
ENSMUSG00000001280	3873.08	0.0635502	0.142812	0.444993	0.656325	1	0.000215054	0.143111	0.0015027	0.998801	1	Sp1	YES
ENSMUSG00000001687	1297.11	0.0602956	0.159602	0.377788	0.705588	1	-0.0501473	0.160449	-0.312543	0.754628	1	Ubl3	YES
ENSMUSG00000002870	9145.66	0.0848571	0.134312	0.63179	0.527524	1	0.0900658	0.134491	0.669679	0.503062	1	Mcm2	YES
ENSMUSG00000002881	1724.01	0.0568724	0.147359	0.385945	0.699537	1	-0.000670784	0.147336	-0.00455276	0.996367	1	Nab1	YES
ENSMUSG00000003031	1072.64	0.260412	0.0982243	2.65119	0.00802078	0.493196	0.24789	0.0992987	2.49641	0.0125458	0.378544	Cdkn1b	YES
ENSMUSG00000005470	2276.77	-0.12838	0.127293	-1.00854	0.313196	1	-0.307377	0.128054	-2.40037	0.0163784	0.437979	Asf1b	YES
ENSMUSG00000006678	2033.54	-0.121623	0.151063	-0.805113	0.420754	1	0.00898081	0.152357	0.0589457	0.952995	1	Pola1	YES
ENSMUSG00000006728	3848.4	0.130591	0.0913916	1.42892	0.153028	1	0.109434	0.0916231	1.19439	0.232324	0.977279	Cdk4	YES
ENSMUSG00000006998	3331	0.0400998	0.112828	0.355407	0.722285	1	0.115303	0.113324	1.01746	0.308935	1	Psmd2	YES
ENSMUSG00000008763	1160.9	0.0717936	0.104878	0.684543	0.493632	1	0.0351594	0.106349	0.330605	0.740943	1	Man1a2	YES
ENSMUSG00000012483	385.346	-0.257096	0.230645	-1.11468	0.264987	1	0.214975	0.232695	0.923848	0.355566	1	Rpa3	YES
ENSMUSG00000014769	3692.46	-0.0775072	0.073298	-1.05743	0.290317	1	0.0577189	0.074155	0.778355	0.43636	1	Psmb1	YES
ENSMUSG00000015671	1905.7	-0.0759273	0.13834	-0.548845	0.583112	1	0.0152728	0.139183	0.109732	0.912622	1	Psma2	YES
ENSMUSG00000017146	1783.14	-0.152499	0.135585	-1.12475	0.260695	1	0.0789473	0.136128	0.579951	0.561948	1	Brca1	YES
ENSMUSG00000017428	2668.89	-0.00887313	0.100785	-0.0880398	0.929845	1	-0.150324	0.101506	-1.48093	0.138626	0.878503	Psmd11	YES
ENSMUSG00000018286	2120.59	-0.164583	0.134681	-1.22202	0.221701	1	-0.157054	0.135763	-1.15683	0.247342	0.988803	Psmb6	YES
ENSMUSG00000019370	9627.75	0.00793696	0.142408	0.0557339	0.955554	1	-0.0125321	0.142609	-0.0878774	0.929974	1	Calm3	YES
ENSMUSG00000019857	628.978	-0.0675444	0.147463	-0.458043	0.646922	1	-0.0201891	0.152959	-0.13199	0.894992	1	Asf1a	YES
ENSMUSG00000019923	1144.76	-0.0541269	0.115903	-0.467	0.6405	1	-0.0926178	0.117324	-0.789421	0.429866	1	Zwint	YES
ENSMUSG00000020091	8682.15	0.0954994	0.110369	0.865274	0.386889	1	-0.0174038	0.11066	-0.157272	0.87503	1	Eif4ebp2	YES
ENSMUSG00000020649	3980.67	0.0715318	0.149323	0.47904	0.63191	1	0.0815873	0.149462	0.545872	0.585154	1	Rrm2	YES
ENSMUSG00000020720	1877.69	-0.174732	0.108624	-1.60859	0.107705	1	0.0481938	0.109838	0.438769	0.660829	1	Psmd12	YES
ENSMUSG00000020914	12130.8	-0.212303	0.109328	-1.94189	0.0521501	1	-0.075174	0.109475	-0.686679	0.492285	1	Top2a	YES
ENSMUSG00000020974	592.255	-0.0715618	0.1626	-0.44011	0.659857	1	0.132389	0.163422	0.810105	0.41788	1	Pole2	YES
ENSMUSG00000021024	1860.74	-0.0826308	0.095479	-0.865434	0.386801	1	-0.22933	0.0970303	-2.36349	0.0181039	0.462115	Psma6	YES
ENSMUSG00000021103	237.612	-0.174936	0.199064	-0.878792	0.379514	1	-0.0583301	0.203284	-0.286939	0.774159	1	Mnat1	YES
ENSMUSG00000021134	8854.1	-0.298236	0.100695	-2.96178	0.0030587	0.285385	-0.234691	0.100962	-2.32454	0.0200966	0.483312	Srsf5	YES
ENSMUSG00000021832	1530.07	-0.0360356	0.135314	-0.266311	0.79	1	0.195848	0.136718	1.43249	0.152002	0.896711	Psmc6	YES
ENSMUSG00000022034	1417.16	-0.202012	0.126375	-1.59852	0.109928	1	-0.0551323	0.128059	-0.430523	0.666815	1	Esco2	YES
ENSMUSG00000022105	536.993	-0.279071	0.177512	-1.57212	0.115922	1	0.0432842	0.179746	0.240807	0.809704	1	Rb1	YES
ENSMUSG00000022346	1744.73	0.360365	0.130227	2.76722	0.00565367	0.415058	-0.0158988	0.12865	-0.123583	0.901646	1	Myc	YES
ENSMUSG00000022360	3164.04	-0.00631467	0.142194	-0.0444089	0.964578	1	0.0286499	0.142374	0.20123	0.840519	1	Atad2	YES
ENSMUSG00000022422	256.688	0.0450945	0.153308	0.294144	0.768648	1	-0.269993	0.160881	-1.67821	0.0933053	0.809247	Dscc1	YES
ENSMUSG00000022462	3621.56	0.0150588	0.106598	0.141267	0.887659	1	0.0774159	0.106788	0.724951	0.468482	1	Slc38a2	YES
ENSMUSG00000022673	7390.82	-0.000695334	0.177907	-0.00390842	0.996882	1	0.10136	0.178111	0.569087	0.569297	1	Mcm4	YES
ENSMUSG00000022960	709.349	-0.0917167	0.13012	-0.704864	0.480895	1	-0.0997965	0.131711	-0.757695	0.448634	1	Donson	YES
ENSMUSG00000024338	8642.41	-0.0598114	0.0980857	-0.609787	0.542003	1	0.0184895	0.09828	0.188131	0.850774	1	Psmb8	YES
ENSMUSG00000024742	2423.81	-0.0699767	0.118163	-0.592205	0.553713	1	0.0702732	0.118549	0.592779	0.553329	1	Fen1	YES
ENSMUSG00000024833	3081.79	0.056831	0.116557	0.48758	0.625848	1	0.0926112	0.117141	0.790595	0.42918	1	Pola2	YES
ENSMUSG00000025001	3882.11	-0.22819	0.144439	-1.57983	0.114145	1	0.04353	0.144859	0.300498	0.763797	1	Hells	YES
ENSMUSG00000025358	4823.23	0.0591202	0.0948743	0.623143	0.533191	1	-0.0592853	0.0953047	-0.622061	0.533902	1	Cdk2	YES
ENSMUSG00000025747	678.619	-0.133564	0.129122	-1.0344	0.300949	1	0.110234	0.130038	0.847702	0.396604	1	Tyms	YES
ENSMUSG00000026037	1060.76	-0.074229	0.162299	-0.45736	0.647413	1	0.202641	0.163319	1.24077	0.214692	0.960138	Orc2	YES
ENSMUSG00000026134	826.417	-0.485463	0.138092	-3.51551	0.000438915	0.0704038	-0.419277	0.140871	-2.97633	0.00291723	0.187439	Prim2	YES
ENSMUSG00000026229	2157.66	-0.0402756	0.157572	-0.255602	0.798258	1	0.148182	0.158105	0.937235	0.348637	1	Psmd1	YES
ENSMUSG00000026355	10718.1	-0.0322761	0.137523	-0.234696	0.814445	1	0.0281318	0.137737	0.204242	0.838164	1	Mcm6	YES
ENSMUSG00000026739	492.742	0.390628	0.130822	2.98595	0.00282697	0.270904	0.433143	0.128446	3.37219	0.000745737	0.0812179	Bmi1	YES
ENSMUSG00000026750	1876.78	-0.0170377	0.110351	-0.154395	0.877298	1	0.0549129	0.111856	0.490925	0.623479	1	Psmb7	YES
ENSMUSG00000026761	1001.4	-0.15038	0.171596	-0.876361	0.380834	1	0.0737666	0.172959	0.426497	0.669746	1	Orc4	YES
ENSMUSG00000026914	1630.94	-0.0524145	0.126534	-0.414231	0.678705	1	0.0825596	0.128082	0.644586	0.519196	1	Psmd14	YES
ENSMUSG00000027323	1107.37	-0.149804	0.0898005	-1.66818	0.0952795	1	-0.251926	0.090823	-2.77381	0.00554038	0.256102	Rad51	YES
ENSMUSG00000027326	1830.87	-0.283876	0.127619	-2.2244	0.0261214	0.865259	-0.0597612	0.128868	-0.46374	0.642834	1	Knl1	YES
ENSMUSG00000027342	7061.24	-0.0491512	0.137743	-0.356832	0.721218	1	-0.0271146	0.137902	-0.196623	0.844123	1	Pcna	YES
ENSMUSG00000027357	375.061	-0.0275639	0.14749	-0.186886	0.85175	1	0.212412	0.153324	1.38538	0.165936	0.914312	Crls1	YES
ENSMUSG00000027715	4224.56	-0.223124	0.13207	-1.68944	0.0911346	1	-0.196612	0.132512	-1.48373	0.137882	0.878503	Ccna2	YES
ENSMUSG00000028124	279.472	0.0462555	0.162472	0.284699	0.775875	1	0.316682	0.16818	1.883	0.0597002	0.713004	Gclm	YES
ENSMUSG00000028266	2022.12	-0.137507	0.0820195	-1.67651	0.0936375	1	-0.379929	0.0880863	-4.31314	1.60951e-05	0.00404518	Lmo4	YES
ENSMUSG00000028587	317.625	0.105306	0.248787	0.423279	0.672092	1	-0.407674	0.253443	-1.60854	0.107716	0.837218	Orc1	YES
ENSMUSG00000028837	2095.7	0.0230538	0.13593	0.1696	0.865325	1	-0.000329501	0.136374	-0.00241616	0.998072	1	Psmb2	YES
ENSMUSG00000028884	1142.41	-0.144542	0.0932697	-1.54972	0.121208	1	-0.190424	0.0952404	-1.9994	0.045565	0.650924	Rpa2	YES
ENSMUSG00000029012	483.031	-0.14778	0.138364	-1.06805	0.285497	1	-0.20488	0.141205	-1.45094	0.146798	0.891383	Orc5	YES
ENSMUSG00000029283	1871.06	-0.231782	0.170186	-1.36193	0.17322	1	-0.220386	0.171109	-1.28799	0.19775	0.946776	Cdc7	YES
ENSMUSG00000029422	4116.95	-0.113981	0.0907029	-1.25664	0.208883	1	-0.0310322	0.0913717	-0.339625	0.734139	1	Rsrc2	YES
ENSMUSG00000029440	532.113	0.031884	0.111303	0.286461	0.774525	1	0.0483255	0.116054	0.416405	0.677114	1	Psmd9	YES
ENSMUSG00000029686	2293.27	-0.123154	0.116382	-1.05818	0.289971	1	0.146442	0.116856	1.25318	0.21014	0.954856	Cul1	YES
ENSMUSG00000029687	3547.85	-0.235502	0.0982192	-2.39771	0.0164978	0.706328	-0.145605	0.09884	-1.47314	0.140714	0.880808	Ezh2	YES
ENSMUSG00000029863	2472.5	0.108014	0.147531	0.73214	0.464083	1	0.219832	0.148311	1.48223	0.138279	0.878503	Casp2	YES
ENSMUSG00000030254	739.02	-0.0187525	0.161424	-0.116169	0.907519	1	-0.199056	0.163879	-1.21465	0.224498	0.970541	Rad18	YES
ENSMUSG00000030528	795.859	-0.156082	0.139406	-1.11962	0.262875	1	-0.186366	0.141495	-1.31712	0.187798	0.935798	Blm	YES
ENSMUSG00000030726	2610.13	-0.156893	0.0823283	-1.9057	0.0566894	1	-0.0340756	0.0831657	-0.409732	0.682003	1	Pold3	YES
ENSMUSG00000030751	2695.3	-0.0898755	0.129016	-0.696621	0.48604	1	0.151249	0.129533	1.16765	0.242948	0.984315	Psma1	YES
ENSMUSG00000030978	6475.3	-0.168809	0.12686	-1.33067	0.183298	1	0.0223007	0.127048	0.17553	0.860663	1	Rrm1	YES
ENSMUSG00000031482	299.058	0.311595	0.234254	1.33016	0.183465	1	0.75466	0.237525	3.17719	0.00148712	0.127385	Slc25a15	YES
ENSMUSG00000031697	1355.46	-0.190433	0.114339	-1.66551	0.0958112	1	0.0750794	0.115847	0.64809	0.516927	1	Orc6	YES
ENSMUSG00000031821	601.601	0.0980466	0.161887	0.605647	0.544749	1	0.16312	0.163367	0.99849	0.318042	1	Gins2	YES
ENSMUSG00000032253	4449.91	-0.127292	0.117061	-1.0874	0.27686	1	0.0366576	0.117147	0.312919	0.754342	1	Phip	YES
ENSMUSG00000032301	2026.61	-0.171917	0.0927019	-1.85451	0.0636657	1	-0.082871	0.0939289	-0.882273	0.377629	1	Psma4	YES
ENSMUSG00000032477	1215.16	-0.0449529	0.0956918	-0.469767	0.638522	1	-0.0326139	0.097075	-0.335967	0.736896	1	Cdc25a	YES
ENSMUSG00000033004	7724.74	0.189587	0.1494	1.26899	0.204444	1	0.192967	0.149436	1.2913	0.196599	0.945233	Mycbp2	YES
ENSMUSG00000033157	257.412	0.0856585	0.175138	0.489092	0.624776	1	-0.0442928	0.180468	-0.245433	0.806122	1	Abhd10	YES
ENSMUSG00000034160	5959.03	-0.252559	0.100223	-2.51998	0.0117362	0.596206	-0.206034	0.100558	-2.04891	0.0404707	0.632464	Ogt	YES
ENSMUSG00000034329	1043.41	-0.471962	0.144496	-3.26627	0.00108976	0.142232	-0.351988	0.145692	-2.41597	0.0156932	0.43016	Brip1	YES
ENSMUSG00000035770	1236.38	-0.074707	0.101258	-0.737791	0.460641	1	-0.13333	0.103407	-1.28937	0.197268	0.946776	Dync1li2	YES
ENSMUSG00000036097	1485.67	0.0113289	0.117665	0.0962808	0.923298	1	0.0671346	0.118257	0.567702	0.570237	1	Slf2	YES
ENSMUSG00000036309	1164.05	-0.000685124	0.164597	-0.00416244	0.996679	1	0.290933	0.165049	1.7627	0.0779505	0.765889	Skp1a	YES
ENSMUSG00000036438	5827.1	-0.208295	0.160878	-1.29474	0.19541	1	-0.319135	0.161243	-1.97921	0.0477924	0.665283	Calm2	YES
ENSMUSG00000036875	1438.96	0.0839967	0.108598	0.773468	0.439246	1	0.28167	0.109532	2.57157	0.0101239	0.344261	Dna2	YES
ENSMUSG00000037461	4449.87	0.0732714	0.0858809	0.853175	0.393562	1	0.143682	0.0862804	1.66529	0.0958554	0.81324	Ints7	YES
ENSMUSG00000038069	611.112	-0.0308172	0.135664	-0.227158	0.820301	1	0.288357	0.137859	2.09168	0.0364675	0.607304	Cdkn2aip	YES
ENSMUSG00000039187	856.645	-0.028493	0.126228	-0.225727	0.821414	1	-0.191086	0.127928	-1.4937	0.135254	0.874343	Fanci	YES
ENSMUSG00000039748	786.071	-0.0413058	0.145431	-0.284024	0.776392	1	0.0431097	0.146019	0.295234	0.767815	1	Exo1	YES
ENSMUSG00000039987	1607.14	-0.0734563	0.119689	-0.613725	0.539397	1	-0.155111	0.118861	-1.30498	0.1919	0.93934	Phtf2	YES
ENSMUSG00000040044	1432.37	0.0650201	0.0995026	0.653451	0.513465	1	0.181841	0.100443	1.8104	0.0702338	0.747125	Orc3	YES
ENSMUSG00000040850	1806.36	0.0805641	0.129816	0.620602	0.534861	1	0.13398	0.130725	1.0249	0.305409	1	Psme4	YES
ENSMUSG00000041859	9901.89	0.0153468	0.113226	0.135541	0.892184	1	0.0792487	0.113465	0.698439	0.484903	1	Mcm3	YES
ENSMUSG00000046179	2630.8	-0.0681342	0.145795	-0.46733	0.640264	1	-0.150975	0.146186	-1.03276	0.301716	1	E2f8	YES
ENSMUSG00000051329	1623.25	0.0673193	0.11013	0.611269	0.541021	1	0.0780484	0.110658	0.70531	0.480618	1	Nup160	YES
ENSMUSG00000051451	1639.44	0.053938	0.095649	0.563916	0.572811	1	-0.0574261	0.0964712	-0.595267	0.551665	1	Crebzf	YES
ENSMUSG00000053510	5294.97	-0.0109205	0.101571	-0.107516	0.91438	1	0.0936081	0.101716	0.920289	0.357422	1	Nrd1	YES
ENSMUSG00000056394	5554.39	0.0323637	0.138444	0.233768	0.815165	1	0.0560722	0.138743	0.404144	0.686107	1	Lig1	YES
ENSMUSG00000058388	815.534	0.0328702	0.111853	0.29387	0.768857	1	-0.11996	0.113139	-1.06029	0.289012	1	Phtf1	YES
ENSMUSG00000059436	3480.98	-0.00237982	0.0786086	-0.0302743	0.975848	1	0.0331808	0.0790893	0.419536	0.674824	1	Max	YES
ENSMUSG00000060073	1145.28	-0.170254	0.155075	-1.09788	0.272256	1	0.242995	0.155953	1.55813	0.119202	0.857045	Psma3	YES
ENSMUSG00000063273	3147.83	-0.10049	0.118428	-0.848529	0.396144	1	0.139194	0.119054	1.16916	0.242337	0.983824	Naa15	YES
ENSMUSG00000069089	581.76	0.0428599	0.14378	0.298093	0.765632	1	-0.136909	0.146511	-0.934457	0.350068	1	Cdk7	YES
ENSMUSG00000069744	1671.08	0.00898126	0.084693	0.106045	0.915547	1	0.00393879	0.0865937	0.0454859	0.96372	1	Psmb3	YES
ENSMUSG00000074925	152.977	0.486286	0.250209	1.94352	0.0519539	1	0.500729	0.256876	1.9493	0.0512592	0.679623	Ptar1	YES
ENSMUSG00000078185	966.327	0.140857	0.133085	1.0584	0.289874	1	0.263434	0.135802	1.93984	0.0523996	0.685602	Chml	YES
ENSMUSG00000092274	1162.78	-0.00567622	0.211647	-0.0268193	0.978604	1	0.11682	0.2125	0.549744	0.582495	1	Neat1	YES
ENSMUSG00000096727	2896.03	-0.060525	0.086042	-0.703436	0.481784	1	-0.0886152	0.0862996	-1.02683	0.3045	1	Psmb9	YES
ENSMUSG00000001100	712.181	0.0679451	0.107119	0.634294	0.525889	1	0.0673804	0.108577	0.620577	0.534878	1	Poldip2	NO
ENSMUSG00000002068	880.392	0.100648	0.124761	0.806726	0.419824	1	-0.042949	0.12657	-0.339331	0.73436	1	Ccne1	NO
ENSMUSG00000002102	3875.75	-0.10793	0.0747291	-1.44428	0.148659	1	-0.00849744	0.0757685	-0.11215	0.910705	1	Psmc3	NO
ENSMUSG00000005410	12400.2	0.0261264	0.0913228	0.286088	0.774811	1	-0.0540165	0.091572	-0.58988	0.555271	1	Mcm5	NO
ENSMUSG00000005625	3305.19	-0.0610146	0.0865454	-0.705002	0.480809	1	0.120548	0.0875403	1.37706	0.168493	0.916217	Psmd4	NO
ENSMUSG00000005779	2010.5	-1.73e-05	0.0916713	-0.000188975	0.999849	1	0.096105	0.0927447	1.03623	0.300094	1	Psmb4	NO
ENSMUSG00000006585	2545.91	0.228901	0.0902116	2.53737	0.0111688	0.581248	0.0504373	0.0914736	0.551387	0.581368	1	Cdt1	NO
ENSMUSG00000007080	4159.64	-0.113342	0.126027	-0.899348	0.368468	1	-0.151346	0.126414	-1.19722	0.231219	0.97714	Pole	NO
ENSMUSG00000015839	1500.74	-0.00777453	0.105496	-0.0736948	0.941253	1	0.0360484	0.107697	0.334721	0.737836	1	Nfe2l2	NO
ENSMUSG00000017221	3587.12	0.118322	0.0955852	1.23787	0.215763	1	0.0610816	0.0960095	0.636203	0.524644	1	Psmd3	NO
ENSMUSG00000017499	1796.76	-0.0796755	0.110488	-0.721126	0.470832	1	-0.0317943	0.111678	-0.284695	0.775878	1	Cdc6	NO
ENSMUSG00000020268	46.6372	-0.334931	0.353349	-0.947874	0.343193	1	-0.639561	0.366124	-1.74684	0.080665	0.771806	Lyrm7	NO
ENSMUSG00000020460	3127.62	0.00760395	0.118706	0.0640572	0.948925	1	0.167966	0.119171	1.40946	0.1587	0.907699	Rps27a	NO
ENSMUSG00000020471	1017.22	0.0443284	0.118708	0.373423	0.708834	1	-0.372509	0.119225	-3.12443	0.00178149	0.140736	Pold2	NO
ENSMUSG00000020708	2485.04	0.0507635	0.093738	0.541546	0.588131	1	0.0172346	0.0947306	0.181933	0.855635	1	Psmc5	NO
ENSMUSG00000020755	2569.55	0.017303	0.0772993	0.223844	0.822878	1	-0.0612955	0.078166	-0.78417	0.43294	1	Sap30bp	NO
ENSMUSG00000020918	1829.12	0.192478	0.10245	1.87875	0.0602785	1	0.11969	0.101892	1.17467	0.240127	0.982107	Kat2a	NO
ENSMUSG00000021178	2636.16	0.0338961	0.0987056	0.343406	0.731293	1	-0.051968	0.100062	-0.519356	0.603513	1	Psmc1	NO
ENSMUSG00000021548	819.488	-0.172641	0.150228	-1.14919	0.250477	1	0.0218367	0.152277	0.143401	0.885973	1	Ccnh	NO
ENSMUSG00000021607	396.767	0.26272	0.152119	1.72707	0.0841548	1	0.210888	0.153343	1.37527	0.169049	0.916388	Mrpl36	NO
ENSMUSG00000021707	2240.59	-0.122492	0.175078	-0.699645	0.484149	1	0.0238304	0.176479	0.135033	0.892586	1	Dhfr	NO
ENSMUSG00000021737	919.441	0.0950597	0.122652	0.775039	0.438317	1	0.296196	0.124353	2.38189	0.0172243	0.450166	Psmd6	NO
ENSMUSG00000022193	976.283	-0.059628	0.0998876	-0.596951	0.55054	1	0.103495	0.1018	1.01666	0.309318	1	Psmb5	NO
ENSMUSG00000022216	4347.13	-0.148	0.0931652	-1.58857	0.112156	1	0.0319368	0.0933028	0.342292	0.732131	1	Psme1	NO
ENSMUSG00000022822	466.303	0.33436	0.222912	1.49996	0.133624	1	0.374219	0.224708	1.66536	0.0958417	0.81324	Abcc5	NO
ENSMUSG00000022833	233.369	-0.368427	0.181006	-2.03545	0.0418061	1	-0.22601	0.182925	-1.23553	0.216634	0.960199	Ccdc14	NO
ENSMUSG00000022881	450.045	-0.0698514	0.146455	-0.476948	0.633399	1	-0.0684974	0.150903	-0.453916	0.649889	1	Rfc4	NO
ENSMUSG00000023067	40.6256	0.8532	0.539035	1.58283	0.113461	1	0.67204	0.543267	1.23704	0.216074	0.960138	Cdkn1a	NO
ENSMUSG00000023104	5903.66	0.018272	0.0839018	0.217778	0.827602	1	0.0114287	0.0840841	0.13592	0.891884	1	Rfc2	NO
ENSMUSG00000023908	2419.25	-0.0941723	0.171946	-0.547686	0.583907	1	-0.20295	0.172181	-1.1787	0.238519	0.981761	Pkmyt1	NO
ENSMUSG00000023919	388.988	-0.177984	0.172722	-1.03047	0.302791	1	-0.0997553	0.176787	-0.564267	0.572572	1	Cenpq	NO
ENSMUSG00000024383	805.705	-0.0341623	0.147274	-0.231964	0.816566	1	0.178304	0.148145	1.20358	0.228751	0.975347	Map3k2	NO
ENSMUSG00000024791	759.553	-0.0774294	0.195508	-0.396043	0.692074	1	-0.00692344	0.195895	-0.0353426	0.971807	1	Cdca5	NO
ENSMUSG00000024854	7445.6	-0.352348	0.0872551	-4.03814	5.39e-05	0.0152019	-0.417557	0.0874386	-4.77544	1.79318e-06	0.000759477	Pold4	NO
ENSMUSG00000025395	2346.89	-0.0526864	0.113944	-0.46239	0.643802	1	0.142052	0.114751	1.23791	0.21575	0.960138	Prim1	NO
ENSMUSG00000025487	2167.11	-0.16659	0.100643	-1.65527	0.0978702	1	0.000900101	0.101894	0.00883371	0.992952	1	Psmd13	NO
ENSMUSG00000026429	605.038	-0.411267	0.137237	-2.99677	0.00272859	0.269391	-0.231813	0.138633	-1.67213	0.0944978	0.812198	Ube2t	NO
ENSMUSG00000026779	376.906	-0.311389	0.157744	-1.97401	0.0483803	1	-0.0552887	0.161584	-0.342166	0.732226	1	Mastl	NO
ENSMUSG00000026869	905.052	0.12607	0.101087	1.24715	0.212344	1	0.0087157	0.103407	0.0842851	0.93283	1	Psmd5	NO
ENSMUSG00000027035	181.649	-0.0977318	0.263856	-0.370398	0.711086	1	0.264178	0.263335	1.0032	0.315763	1	Cers6	NO
ENSMUSG00000027330	9281.92	0.0469541	0.102495	0.458112	0.646872	1	0.0649167	0.103237	0.628812	0.529472	1	Cdc25b	NO
ENSMUSG00000027353	292.575	-0.223511	0.170895	-1.30788	0.190913	1	0.0835034	0.17141	0.487155	0.626148	1	Mcm8	NO
ENSMUSG00000027395	602.719	0.278161	0.119444	2.32879	0.0198701	0.769155	0.209368	0.115783	1.80828	0.0705625	0.747497	Polr1b	NO
ENSMUSG00000027454	453.069	-0.135455	0.146198	-0.926521	0.354175	1	0.16695	0.149741	1.11493	0.264882	1	Gins1	NO
ENSMUSG00000027566	2615.72	-0.0799052	0.110636	-0.722238	0.470148	1	0.159986	0.111197	1.43876	0.150218	0.894464	Psma7	NO
ENSMUSG00000028035	211.577	-0.0824365	0.170058	-0.484754	0.627851	1	-0.156155	0.172705	-0.904172	0.365904	1	Dnajb4	NO
ENSMUSG00000028044	861.786	-0.0296694	0.184013	-0.161235	0.871908	1	0.0613023	0.185613	0.33027	0.741196	1	Cks1b	NO
ENSMUSG00000028212	818.371	-0.222648	0.150389	-1.48048	0.138745	1	-0.0423136	0.152043	-0.2783	0.780782	1	Ccne2	NO
ENSMUSG00000028560	3389.72	-0.253732	0.148491	-1.70874	0.0874996	1	-0.157632	0.148941	-1.05836	0.289893	1	Usp1	NO
ENSMUSG00000028932	1893.44	-0.0983809	0.0821134	-1.19811	0.230874	1	-0.0515377	0.0838445	-0.614682	0.538765	1	Psmc2	NO
ENSMUSG00000029363	1772.2	0.0145423	0.131632	0.110477	0.912031	1	-0.0576043	0.132183	-0.435793	0.662987	1	Rfc5	NO
ENSMUSG00000029730	6527.5	-0.00788788	0.135105	-0.0583835	0.953443	1	0.0422764	0.135293	0.31248	0.754676	1	Mcm7	NO
ENSMUSG00000030322	5498.44	-0.00449089	0.0905695	-0.049585	0.960453	1	-0.0241532	0.0912896	-0.264578	0.791335	1	Mbd4	NO
ENSMUSG00000030345	46.4597	0.414503	0.403319	1.02773	0.304076	1	0.726279	0.385449	1.88424	0.0595321	0.713004	Dyrk4	NO
ENSMUSG00000030346	751.804	-0.109557	0.130127	-0.841927	0.399829	1	-0.0104977	0.131218	-0.0800021	0.936236	1	Rad51ap1	NO
ENSMUSG00000030591	4694.15	0.0395706	0.0834799	0.474013	0.635491	1	0.105058	0.0840588	1.24981	0.211368	0.956703	Psmd8	NO
ENSMUSG00000030603	2594.87	-0.0549314	0.085691	-0.64104	0.521496	1	-0.0514302	0.0867643	-0.592758	0.553343	1	Psmc4	NO
ENSMUSG00000030641	238.748	-0.259587	0.252858	-1.02661	0.304605	1	0.487429	0.255293	1.90929	0.0562247	0.702326	Ddias	NO
ENSMUSG00000031016	967.568	0.140478	0.110238	1.27431	0.202553	1	0.0235979	0.110939	0.212711	0.831553	1	Wee1	NO
ENSMUSG00000031429	617.485	-0.0456321	0.145194	-0.314284	0.753306	1	-0.0537902	0.148317	-0.362671	0.716851	1	Psmd10	NO
ENSMUSG00000031546	743.289	-0.0174431	0.100343	-0.173835	0.861995	1	-0.0933187	0.102901	-0.906878	0.364471	1	Gins4	NO
ENSMUSG00000031629	209.176	-0.276052	0.195676	-1.41076	0.158315	1	0.00112434	0.196231	0.00572968	0.995428	1	Cenpu	NO
ENSMUSG00000031755	218.222	-0.46229	0.24574	-1.88122	0.0599422	1	-0.824205	0.253258	-3.25441	0.00113628	0.10479	Bbs2	NO
ENSMUSG00000031782	733.139	0.141511	0.139364	1.0154	0.309913	1	0.165456	0.141332	1.17069	0.241724	0.983824	Coq9	NO
ENSMUSG00000031897	1932.22	0.0480081	0.092481	0.519113	0.603682	1	-0.00637815	0.0930549	-0.0685418	0.945354	1	Psmb10	NO
ENSMUSG00000032815	2188.24	0.28371	0.147401	1.92475	0.0542612	1	0.212238	0.14719	1.44194	0.14932	0.892663	Fanca	NO
ENSMUSG00000032869	923.339	0.116822	0.114896	1.01676	0.309268	1	-0.0572201	0.117164	-0.488374	0.625285	1	Psmf1	NO
ENSMUSG00000033970	1475.46	-0.115782	0.116187	-0.996507	0.319004	1	-0.105701	0.117721	-0.897888	0.369245	1	Rfc3	NO
ENSMUSG00000034173	55.6504	-0.409961	0.293283	-1.39783	0.162164	1	-1.18852	0.321011	-3.70244	0.000213538	0.0313066	Zbed5	NO
ENSMUSG00000035367	769.29	-0.0210561	0.172297	-0.122208	0.902734	1	0.118603	0.174099	0.681238	0.495721	1	Rmi1	NO
ENSMUSG00000038644	7794.65	0.0291192	0.106527	0.27335	0.784584	1	0.0693373	0.106716	0.649739	0.515861	1	Pold1	NO
ENSMUSG00000039067	2043.04	-0.0104643	0.0881856	-0.118662	0.905543	1	-0.0124461	0.0893928	-0.13923	0.889269	1	Psmd7	NO
ENSMUSG00000039480	252.274	-0.0288565	0.267426	-0.107905	0.914071	1	0.0602605	0.268886	0.224112	0.82267	1	Nt5dc1	NO
ENSMUSG00000039756	1593.68	0.0244551	0.122381	0.199828	0.841615	1	0.161483	0.123133	1.31145	0.189704	0.936996	Dnttip2	NO
ENSMUSG00000039801	547.893	0.139584	0.167787	0.831915	0.405457	1	-0.270706	0.170829	-1.58466	0.113043	0.843565	Cplane1	NO
ENSMUSG00000041153	404.658	-0.0765481	0.172693	-0.443261	0.657577	1	0.044919	0.176288	0.254805	0.798874	1	Osgin2	NO
ENSMUSG00000041238	1097.38	-0.0312491	0.147551	-0.211785	0.832274	1	0.168186	0.148818	1.13014	0.258416	0.999988	Rbbp8	NO
ENSMUSG00000043923	900.662	-0.0801314	0.168414	-0.475801	0.634216	1	0.00665006	0.169291	0.0392819	0.968666	1	Ccdc84	NO
ENSMUSG00000049553	2136.8	0.215079	0.0903967	2.37928	0.0173467	0.722849	0.310464	0.0895761	3.46593	0.00052841	0.0632737	Polr1a	NO
ENSMUSG00000050312	424.749	-0.132029	0.214051	-0.61681	0.53736	1	-0.0344782	0.214945	-0.160405	0.872562	1	Nsun3	NO
ENSMUSG00000053226	55.0328	0.277691	0.471203	0.589324	0.555644	1	-0.169212	0.479425	-0.352948	0.724127	1	Dand5	NO
ENSMUSG00000054115	598.621	-0.0488121	0.143457	-0.340256	0.733664	1	-0.105068	0.145474	-0.722248	0.470142	1	Skp2	NO
ENSMUSG00000068101	772.909	-0.111366	0.172228	-0.646623	0.517876	1	-0.503753	0.175074	-2.87737	0.00400999	0.220582	Cenpm	NO
ENSMUSG00000068749	807.916	-0.0870471	0.132028	-0.659307	0.509699	1	0.137685	0.133661	1.03011	0.302959	1	Psma5	NO
ENSMUSG00000079197	1296.36	-0.151973	0.113502	-1.33894	0.18059	1	0.244954	0.113256	2.16283	0.0305545	0.574733	Psme2	NO
ENSMUSG00000090137	539.068	0.14521	0.165793	0.875855	0.381109	1	0.177794	0.16673	1.06636	0.286262	1	Uba52	NO
ENSMUSG00000096210	750.883	-0.289878	0.164081	-1.76667	0.0772833	1	-0.359354	0.167594	-2.1442	0.0320168	0.583435	H1f0	NO

## Sheet: G2-M phase
		Comparison KO_DZ vs WT_DZ					Comparison KO_LZ vs WT_LZ
ensembl_gene_id	baseMean	log2FoldChange	lfcSE	stat	pvalue	padj	log2FoldChange	lfcSE	stat	pvalue	padj	external_gene_name	HuR targeted (>5 cDNA counts per xlink)
ENSMUSG00000000078	1584.29	-0.0504567	0.105241	-0.479438	0.631627	1	-0.104482	0.107103	-0.975522	0.329301	1	Klf6	YES
ENSMUSG00000000759	2892.29	-0.0351398	0.121034	-0.290331	0.771563	1	0.145269	0.121404	1.19658	0.231469	0.97714	Tubgcp3	YES
ENSMUSG00000001151	3958.39	0.0147238	0.096089	0.153231	0.878216	1	0.0588735	0.0966233	0.609309	0.542319	1	Pcnt	YES
ENSMUSG00000001403	2337.24	-0.319634	0.148014	-2.15948	0.0308127	0.909967	-0.259718	0.149498	-1.73727	0.0823392	0.778495	Ube2c	YES
ENSMUSG00000001525	27901.9	-0.0878862	0.118505	-0.741622	0.458317	1	-0.17417	0.118539	-1.46931	0.141748	0.881702	Tubb5	YES
ENSMUSG00000003031	1072.64	0.260412	0.0982243	2.65119	0.00802078	0.493196	0.24789	0.0992987	2.49641	0.0125458	0.378544	Cdkn1b	YES
ENSMUSG00000003778	4846.98	-0.387481	0.082517	-4.69577	2.66e-06	0.00151709	-0.381545	0.083229	-4.58428	4.55547e-06	0.0017659	Brd8	YES
ENSMUSG00000004880	6978.08	0.0389968	0.156636	0.248965	0.803388	1	0.201963	0.156883	1.28735	0.197973	0.946776	Lbr	YES
ENSMUSG00000005469	1297.07	0.0237495	0.120527	0.197047	0.843791	1	-0.251514	0.121824	-2.06458	0.0389631	0.623542	Prkaca	YES
ENSMUSG00000006705	890.435	0.167067	0.102438	1.63092	0.102907	1	0.0459544	0.10491	0.438038	0.661359	1	Pknox1	YES
ENSMUSG00000006740	2870.42	-0.00346519	0.149304	-0.023209	0.981484	1	0.142576	0.149789	0.951846	0.341175	1	Kif5b	YES
ENSMUSG00000007564	5677.46	-0.0664687	0.103321	-0.64332	0.520016	1	-0.0688047	0.103751	-0.663173	0.507219	1	Ppp2r1a	YES
ENSMUSG00000009013	4313.25	-0.12895	0.0887271	-1.45333	0.146133	1	-0.010633	0.0893152	-0.11905	0.905236	1	Dynll1	YES
ENSMUSG00000009575	6666.99	-0.0430878	0.146338	-0.294441	0.768421	1	0.0796845	0.146505	0.543903	0.586508	1	Cbx5	YES
ENSMUSG00000012443	3345.59	-0.257054	0.0977037	-2.63096	0.00851448	0.508341	-0.135633	0.0983238	-1.37945	0.167755	0.915249	Kif11	YES
ENSMUSG00000016477	870.572	0.0455473	0.115676	0.393749	0.693767	1	0.0830725	0.115835	0.717164	0.473273	1	E2f3	YES
ENSMUSG00000017132	4936.2	0.0799001	0.083446	0.957506	0.338312	1	0.0764309	0.0838527	0.911491	0.362037	1	Cyth1	YES
ENSMUSG00000017428	2668.89	-0.00887313	0.100785	-0.0880398	0.929845	1	-0.150324	0.101506	-1.48093	0.138626	0.878503	Psmd11	YES
ENSMUSG00000017677	1886.03	-0.247903	0.0960214	-2.58175	0.00983005	0.542182	-0.0760968	0.0964469	-0.789003	0.430111	1	Wsb1	YES
ENSMUSG00000018362	3984.34	-0.210606	0.171705	-1.22655	0.219991	1	0.0926378	0.172109	0.53825	0.590404	1	Kpna2	YES
ENSMUSG00000019791	98.7388	-0.240119	0.297419	-0.807341	0.41947	1	0.252046	0.295927	0.851719	0.39437	1	Hint3	YES
ENSMUSG00000019942	1273.55	-0.204598	0.155763	-1.31353	0.189006	1	0.0156418	0.15682	0.0997434	0.920548	1	Cdk1	YES
ENSMUSG00000019961	8419.21	-0.0442871	0.089503	-0.494811	0.620733	1	-0.050599	0.0897569	-0.563734	0.572935	1	Tmpo	YES
ENSMUSG00000020198	5869.04	2.07e-05	0.109818	0.000188851	0.999849	1	-0.00417193	0.110184	-0.0378632	0.969797	1	Ap3d1	YES
ENSMUSG00000020290	5914.34	-0.229976	0.11159	-2.0609	0.0393125	0.988894	0.0491734	0.111745	0.440051	0.6599	1	Xpo1	YES
ENSMUSG00000020513	322.495	-0.261664	0.175531	-1.4907	0.136039	1	-0.122948	0.179841	-0.683646	0.494199	1	Tubd1	YES
ENSMUSG00000020745	3450.7	-0.0605317	0.110746	-0.546584	0.584665	1	0.0203645	0.111352	0.182883	0.85489	1	Pafah1b1	YES
ENSMUSG00000020849	14723.1	0.00344444	0.135034	0.0255079	0.97965	1	0.00476389	0.135204	0.035235	0.971892	1	Ywhae	YES
ENSMUSG00000020897	2028.91	-0.0364904	0.105669	-0.345329	0.729847	1	-0.131666	0.106417	-1.23727	0.215988	0.960138	Aurkb	YES
ENSMUSG00000020914	12130.8	-0.212303	0.109328	-1.94189	0.0521501	1	-0.075174	0.109475	-0.686679	0.492285	1	Top2a	YES
ENSMUSG00000021103	237.612	-0.174936	0.199064	-0.878792	0.379514	1	-0.0583301	0.203284	-0.286939	0.774159	1	Mnat1	YES
ENSMUSG00000022070	942.411	-0.0659384	0.155756	-0.423344	0.672044	1	0.0626131	0.157205	0.39829	0.690417	1	Bora	YES
ENSMUSG00000022141	4588.66	-0.0756681	0.114992	-0.658029	0.51052	1	0.0267991	0.115341	0.232347	0.816268	1	Nipbl	YES
ENSMUSG00000022967	1491.36	0.124449	0.120889	1.02944	0.303272	1	-0.00135194	0.121343	-0.0111414	0.991111	1	Ifnar1	YES
ENSMUSG00000024431	2812.11	-0.141613	0.127828	-1.10784	0.267931	1	-0.0577353	0.128367	-0.449768	0.652878	1	Nr3c1	YES
ENSMUSG00000024542	2810.33	-0.109545	0.117372	-0.933316	0.350657	1	-0.103113	0.11816	-0.872655	0.382851	1	Cep192	YES
ENSMUSG00000024561	1690.77	0.142025	0.0820736	1.73045	0.0835491	1	-0.0419418	0.0841778	-0.498252	0.618306	1	Mbd1	YES
ENSMUSG00000024590	9213.71	-0.155225	0.160977	-0.964266	0.334912	1	-0.0419046	0.161162	-0.260015	0.794853	1	Lmnb1	YES
ENSMUSG00000024795	2158.74	-0.369607	0.154624	-2.39036	0.016832	0.715971	0.033208	0.155457	0.213614	0.830848	1	Kif20b	YES
ENSMUSG00000025154	1610.17	-0.110273	0.111167	-0.991961	0.321217	1	-0.11287	0.113058	-0.998343	0.318113	1	Arhgap19	YES
ENSMUSG00000025162	2943.37	0.134317	0.0866133	1.55076	0.120959	1	0.102542	0.0870545	1.1779	0.238835	0.981761	Csnk1d	YES
ENSMUSG00000025358	4823.23	0.0591202	0.0948743	0.623143	0.533191	1	-0.0592853	0.0953047	-0.622061	0.533902	1	Cdk2	YES
ENSMUSG00000025758	971.938	-0.0126264	0.144752	-0.0872275	0.930491	1	-0.159182	0.145964	-1.09056	0.275468	1	Plk4	YES
ENSMUSG00000025949	1812.74	-0.00524021	0.0820785	-0.0638439	0.949094	1	0.116113	0.0834084	1.3921	0.163893	0.911576	Pikfyve	YES
ENSMUSG00000026031	1317.18	-0.180786	0.108209	-1.67071	0.0947792	1	-0.0126474	0.107706	-0.117425	0.906523	1	Cflar	YES
ENSMUSG00000026094	5415.2	-0.00944376	0.130455	-0.072391	0.942291	1	0.086469	0.130606	0.662059	0.507933	1	Stk17b	YES
ENSMUSG00000026104	1409.37	0.0384033	0.107954	0.355738	0.722036	1	0.108065	0.108026	1.00036	0.317136	1	Stat1	YES
ENSMUSG00000026434	5056.19	-0.103641	0.18122	-0.571907	0.567385	1	0.0700835	0.181455	0.38623	0.699326	1	Nucks1	YES
ENSMUSG00000026923	592.492	0.0896095	0.165113	0.542716	0.587325	1	0.0935241	0.168474	0.555125	0.578809	1	Notch1	YES
ENSMUSG00000027285	266.58	0.14029	0.193744	0.724098	0.469006	1	-0.0537043	0.198161	-0.271014	0.78638	1	Haus2	YES
ENSMUSG00000027306	2908.94	-0.280905	0.147492	-1.90454	0.0568395	1	-0.0569444	0.148042	-0.38465	0.700497	1	Nusap1	YES
ENSMUSG00000027361	1678.14	-0.160891	0.111439	-1.44375	0.148808	1	-0.0805149	0.112237	-0.717362	0.473151	1	Gabpb1	YES
ENSMUSG00000027479	3795.95	-0.0780409	0.146526	-0.532608	0.594305	1	-0.102329	0.146914	-0.696524	0.486101	1	Mapre1	YES
ENSMUSG00000027599	602.082	-0.0591106	0.178341	-0.331448	0.740306	1	0.0503152	0.181099	0.277833	0.78114	1	Armc1	YES
ENSMUSG00000027654	326.222	-0.207588	0.177734	-1.16797	0.242819	1	-0.261825	0.185085	-1.41462	0.157179	0.904593	Fam83d	YES
ENSMUSG00000027715	4224.56	-0.223124	0.13207	-1.68944	0.0911346	1	-0.196612	0.132512	-1.48373	0.137882	0.878503	Ccna2	YES
ENSMUSG00000028551	1103.36	-0.0483498	0.127671	-0.378706	0.704906	1	-0.2066	0.128688	-1.60543	0.1084	0.837558	Cdkn2c	YES
ENSMUSG00000028718	1508.94	-0.298271	0.17349	-1.71923	0.0855717	1	-0.374326	0.174554	-2.14447	0.031995	0.583435	Stil	YES
ENSMUSG00000028759	3623.39	-0.0153253	0.128444	-0.119315	0.905026	1	0.0290058	0.129103	0.224671	0.822236	1	Hp1bp3	YES
ENSMUSG00000029521	530.855	-0.442111	0.183401	-2.41062	0.0159255	0.700215	-0.207444	0.183238	-1.1321	0.257592	0.999615	Chek2	YES
ENSMUSG00000029910	2430.49	-0.142875	0.0986519	-1.44827	0.147541	1	-0.157474	0.0999773	-1.5751	0.115234	0.848986	Mad2l1	YES
ENSMUSG00000030867	2475.38	-0.133407	0.118325	-1.12746	0.259549	1	-0.267183	0.119869	-2.22896	0.0258169	0.536663	Plk1	YES
ENSMUSG00000031347	731.173	-0.33623	0.164568	-2.0431	0.0410424	1	-0.136796	0.166504	-0.821581	0.411316	1	Cetn2	YES
ENSMUSG00000031592	2332.36	-0.0438492	0.111053	-0.394849	0.692954	1	0.0298505	0.111973	0.266586	0.789788	1	Pcm1	YES
ENSMUSG00000031609	426.64	0.0330688	0.158766	0.208287	0.835005	1	0.299004	0.163795	1.82548	0.0679287	0.736225	Sap30	YES
ENSMUSG00000031628	1084.42	-0.140616	0.120749	-1.16453	0.244211	1	0.00407431	0.122652	0.0332183	0.9735	1	Casp3	YES
ENSMUSG00000031691	1834.16	-0.271455	0.105718	-2.56774	0.0102365	0.547137	-0.0840062	0.106647	-0.787705	0.430869	1	Tnpo2	YES
ENSMUSG00000032254	4191.63	-0.220881	0.112881	-1.95676	0.0503759	1	-0.256677	0.113542	-2.26063	0.0237821	0.524051	Kif23	YES
ENSMUSG00000032477	1215.16	-0.0449529	0.0956918	-0.469767	0.638522	1	-0.0326139	0.097075	-0.335967	0.736896	1	Cdc25a	YES
ENSMUSG00000032586	630.406	-0.137058	0.167961	-0.816015	0.414492	1	-0.166633	0.16954	-0.982857	0.325678	1	Traip	YES
ENSMUSG00000033031	1501.83	-0.328746	0.132201	-2.48671	0.012893	0.623712	0.0851695	0.133982	0.635681	0.524985	1	Cip2a	YES
ENSMUSG00000033222	947.062	-0.180423	0.116288	-1.55152	0.120777	1	-0.36709	0.117509	-3.12393	0.00178451	0.140736	Ttf2	YES
ENSMUSG00000033326	3847.42	0.0682497	0.0983701	0.693805	0.487804	1	-0.0859671	0.0987817	-0.870274	0.384151	1	Kdm4a	YES
ENSMUSG00000033790	457.717	0.0203344	0.127885	0.159005	0.873665	1	0.161563	0.130076	1.24207	0.214212	0.959565	Tubgcp5	YES
ENSMUSG00000034023	639.246	-0.222168	0.149033	-1.49073	0.136033	1	-0.350224	0.150109	-2.33314	0.019641	0.478067	Fancd2	YES
ENSMUSG00000034206	1030.51	-0.0591456	0.149678	-0.395153	0.69273	1	0.0193297	0.150671	0.128291	0.897919	1	Polq	YES
ENSMUSG00000034317	3353.93	-0.0787039	0.121511	-0.64771	0.517173	1	0.147218	0.122108	1.20564	0.227956	0.974474	Trim59	YES
ENSMUSG00000034327	444.382	-0.229626	0.179106	-1.28206	0.19982	1	0.0857443	0.181113	0.473429	0.635907	1	Kctd9	YES
ENSMUSG00000034349	8701.29	-0.274852	0.102319	-2.68624	0.00722621	0.470458	-0.0661845	0.102552	-0.645376	0.518684	1	Smc4	YES
ENSMUSG00000034906	2608.55	-0.104761	0.124409	-0.842067	0.39975	1	0.0546231	0.124931	0.437225	0.661948	1	Ncaph	YES
ENSMUSG00000035293	691.26	-0.235339	0.154663	-1.52162	0.128104	1	0.109651	0.156709	0.699711	0.484108	1	G2e3	YES
ENSMUSG00000035299	117.79	0.0469995	0.377318	0.124562	0.90087	1	-0.625406	0.381994	-1.63721	0.101586	0.823017	Mid1	YES
ENSMUSG00000036777	726.617	-0.186168	0.151242	-1.23093	0.21835	1	-0.0363246	0.15297	-0.237463	0.812298	1	Anln	YES
ENSMUSG00000037608	4615.24	-0.0942696	0.092121	-1.02332	0.306155	1	-0.0829726	0.0923964	-0.898007	0.369182	1	Bclaf1	YES
ENSMUSG00000039396	967.152	-0.500198	0.153382	-3.26112	0.00110973	0.142325	-0.578505	0.155133	-3.72909	0.000192174	0.0291074	Neil3	YES
ENSMUSG00000039804	2153.24	-0.105473	0.0980283	-1.07594	0.281953	1	-0.0479343	0.0988618	-0.484861	0.627775	1	Ncoa5	YES
ENSMUSG00000040407	2163.59	-0.108526	0.140336	-0.773333	0.439325	1	-0.107381	0.141302	-0.759944	0.447288	1	Akap9	YES
ENSMUSG00000040549	3381.86	-0.120952	0.0885739	-1.36555	0.172082	1	-0.0523923	0.0895915	-0.584791	0.558688	1	Ckap5	YES
ENSMUSG00000041431	1199.33	-0.241972	0.15175	-1.59455	0.110814	1	0.0342823	0.154933	0.221272	0.824881	1	Ccnb1	YES
ENSMUSG00000042548	3910.54	-0.103588	0.174585	-0.593337	0.552955	1	-0.131162	0.175418	-0.747707	0.454637	1	Asxl1	YES
ENSMUSG00000043987	4076.02	0.113174	0.0857886	1.31922	0.187095	1	0.0489126	0.0875967	0.558384	0.576582	1	Cep164	YES
ENSMUSG00000043998	1607.58	0.0447377	0.127133	0.351898	0.724915	1	0.139702	0.127976	1.09162	0.275	1	Mgat2	YES
ENSMUSG00000044201	411.979	-0.435836	0.249507	-1.74678	0.0806748	1	-0.51975	0.256433	-2.02684	0.0426784	0.637972	Cdc25c	YES
ENSMUSG00000044783	12602.3	0.0602825	0.17568	0.343139	0.731494	1	0.0807775	0.175847	0.459362	0.645974	1	Hjurp	YES
ENSMUSG00000047534	1091.09	-0.330935	0.144636	-2.28805	0.0221348	0.812718	-0.08706	0.146395	-0.594693	0.552049	1	Mis18bp1	YES
ENSMUSG00000047714	1153.42	-0.047147	0.146466	-0.321898	0.74753	1	0.19062	0.148156	1.28662	0.198228	0.946776	Ppp1r2	YES
ENSMUSG00000048327	1999.66	-0.19072	0.117514	-1.62296	0.104598	1	-0.170548	0.119364	-1.4288	0.153062	0.898132	Ckap2l	YES
ENSMUSG00000048922	2147.24	-0.335249	0.131658	-2.54636	0.0108852	0.572853	-0.240521	0.132512	-1.81508	0.0695109	0.74285	Cdca2	YES
ENSMUSG00000049354	3215.09	0.205139	0.0934653	2.19482	0.0281767	0.885733	0.143023	0.093928	1.52269	0.127837	0.866344	Dcaf7	YES
ENSMUSG00000050965	710.555	-0.130008	0.124149	-1.04719	0.29501	1	-0.410013	0.12241	-3.3495	0.000809583	0.085327	Prkca	YES
ENSMUSG00000051391	3752.15	-0.0339955	0.116849	-0.290936	0.7711	1	-0.0372144	0.117229	-0.317451	0.750902	1	Ywhag	YES
ENSMUSG00000054717	12122	-0.179658	0.153138	-1.17317	0.240726	1	-0.0100645	0.153377	-0.0656192	0.947681	1	Hmgb2	YES
ENSMUSG00000057110	7927.26	-0.0610101	0.0917742	-0.664785	0.506188	1	-0.0739577	0.0923188	-0.801112	0.423067	1	Cntrl	YES
ENSMUSG00000059811	1382.28	-0.232748	0.0939876	-2.47637	0.0132727	0.636951	-0.136356	0.0969593	-1.40632	0.159629	0.907725	Atl2	YES
ENSMUSG00000061838	412.788	-0.070747	0.151227	-0.467819	0.639914	1	-0.118623	0.156631	-0.757343	0.448844	1	Suclg2	YES
ENSMUSG00000063273	3147.83	-0.10049	0.118428	-0.848529	0.396144	1	0.139194	0.119054	1.16916	0.242337	0.983824	Naa15	YES
ENSMUSG00000063810	559.572	-0.0923017	0.138567	-0.666114	0.505338	1	-0.00703339	0.140322	-0.0501232	0.960024	1	Alms1	YES
ENSMUSG00000064302	2646.67	0.0351668	0.0969966	0.362557	0.716936	1	-0.0390689	0.0973937	-0.401144	0.688314	1	Clasp1	YES
ENSMUSG00000066306	6334.53	-0.0417813	0.100094	-0.41742	0.676372	1	-0.0764178	0.100345	-0.761551	0.446328	1	Numa1	YES
ENSMUSG00000066441	766.002	-0.158836	0.133706	-1.18795	0.234853	1	-0.0575105	0.135184	-0.425425	0.670527	1	Rdh11	YES
ENSMUSG00000066979	4280.22	-0.0872487	0.116957	-0.745992	0.455672	1	-0.00303194	0.117357	-0.0258352	0.979389	1	Bub3	YES
ENSMUSG00000069089	581.76	0.0428599	0.14378	0.298093	0.765632	1	-0.136909	0.146511	-0.934457	0.350068	1	Cdk7	YES
ENSMUSG00000069135	1478.01	-0.121445	0.125967	-0.964102	0.334995	1	0.0548464	0.126472	0.433665	0.664532	1	Fgfr1op	YES
ENSMUSG00000072082	1796.04	-0.166841	0.125261	-1.33195	0.182876	1	-0.211726	0.126274	-1.67672	0.0935973	0.809324	Ccnf	YES
ENSMUSG00000074802	461.604	-0.331312	0.139539	-2.37433	0.0175806	0.726273	-0.309976	0.14544	-2.1313	0.0330645	0.589413	Gas2l3	YES
ENSMUSG00000092341	16739.5	-0.464329	0.341036	-1.36152	0.173348	1	-0.409655	0.341021	-1.20126	0.229651	0.975958	Malat1	YES
ENSMUSG00000002997	31.9024	0.561466	0.35886	1.56458	0.117681	1	0.450581	0.38964	1.1564	0.247516	0.988803	Prkar2b	NO
ENSMUSG00000003269	1270.81	-0.138328	0.129802	-1.06569	0.286565	1	-0.11079	0.131393	-0.843198	0.399118	1	Cyth2	NO
ENSMUSG00000005483	1505.47	-0.0853583	0.0859702	-0.992882	0.320767	1	-0.0929908	0.0878029	-1.05909	0.289561	1	Dnajb1	NO
ENSMUSG00000018707	12361.6	-0.0447734	0.127498	-0.35117	0.725461	1	0.0279965	0.12762	0.219374	0.826358	1	Dync1h1	NO
ENSMUSG00000019794	1279.66	-0.16158	0.0997543	-1.61978	0.105279	1	0.103864	0.102475	1.01355	0.310796	1	Katna1	NO
ENSMUSG00000019868	694.421	-0.0180286	0.192437	-0.0936857	0.925359	1	0.195284	0.193918	1.00704	0.313914	1	Vta1	NO
ENSMUSG00000019971	59.8096	0.111052	0.441772	0.251378	0.801522	1	-0.278676	0.453416	-0.614613	0.53881	1	Cep290	NO
ENSMUSG00000019988	568.254	-0.00969383	0.21817	-0.0444325	0.96456	1	0.211714	0.21892	0.967083	0.333503	1	Nedd1	NO
ENSMUSG00000020287	703.01	0.142864	0.113071	1.26349	0.206414	1	0.120208	0.11445	1.05031	0.293577	1	Mpg	NO
ENSMUSG00000020737	4459.42	-0.0992612	0.102851	-0.9651	0.334495	1	-0.286582	0.103464	-2.76988	0.00560777	0.256511	Jpt1	NO
ENSMUSG00000021236	1838.27	-0.12224	0.0985641	-1.2402	0.2149	1	0.00561356	0.100036	0.0561155	0.95525	1	Entpd5	NO
ENSMUSG00000021270	9473.5	-0.186481	0.134802	-1.38337	0.166551	1	0.190147	0.134935	1.40917	0.158784	0.907699	Hsp90aa1	NO
ENSMUSG00000021548	819.488	-0.172641	0.150228	-1.14919	0.250477	1	0.0218367	0.152277	0.143401	0.885973	1	Ccnh	NO
ENSMUSG00000021572	321.809	-0.160144	0.167024	-0.958811	0.337654	1	-0.0929456	0.169552	-0.548182	0.583567	1	Cep72	NO
ENSMUSG00000021668	275.074	-0.0238635	0.184039	-0.129666	0.896831	1	-0.180002	0.187185	-0.961625	0.336238	1	Polk	NO
ENSMUSG00000021965	486.373	-0.1628	0.149226	-1.09096	0.275289	1	-0.0286808	0.152375	-0.188224	0.850701	1	Ska3	NO
ENSMUSG00000022323	163.13	-0.351889	0.275857	-1.27562	0.20209	1	-0.478136	0.279871	-1.70842	0.0875592	0.792456	Rida	NO
ENSMUSG00000022391	3867.4	-0.0893314	0.0970048	-0.920897	0.357104	1	-0.077727	0.0975229	-0.797013	0.425444	1	Rangap1	NO
ENSMUSG00000022433	961.166	-0.0169368	0.124594	-0.135935	0.891872	1	-0.213864	0.128304	-1.66685	0.0955434	0.813197	Csnk1e	NO
ENSMUSG00000022721	4099.27	0.0213714	0.113804	0.187792	0.85104	1	0.109988	0.114086	0.964081	0.335006	1	Trmt2a	NO
ENSMUSG00000023004	9766.23	-0.23986	0.136015	-1.76348	0.0778199	1	-0.0631551	0.136071	-0.464134	0.642552	1	Tuba1b	NO
ENSMUSG00000023505	4210.59	-0.235376	0.139384	-1.68869	0.0912797	1	-0.129912	0.140035	-0.927712	0.353557	1	Cdca3	NO
ENSMUSG00000023908	2419.25	-0.0941723	0.171946	-0.547686	0.583907	1	-0.20295	0.172181	-1.1787	0.238519	0.981761	Pkmyt1	NO
ENSMUSG00000024056	1048.17	-0.333842	0.140773	-2.37149	0.0177166	0.729182	-0.153872	0.142355	-1.0809	0.279741	1	Ndc80	NO
ENSMUSG00000024301	531.487	-0.125478	0.240553	-0.521625	0.601931	1	-0.378656	0.243503	-1.55504	0.119937	0.858674	Kifc5b	NO
ENSMUSG00000025228	2819.11	-0.00325118	0.0852993	-0.038115	0.969596	1	-0.0756657	0.086307	-0.876704	0.380648	1	Actr1a	NO
ENSMUSG00000025410	2081.91	0.0210112	0.0787221	0.266904	0.789543	1	0.0119417	0.0806178	0.148127	0.882243	1	Dctn2	NO
ENSMUSG00000025474	1742.83	0.0328767	0.12098	0.271753	0.785812	1	0.0755557	0.121983	0.619395	0.535656	1	Tubgcp2	NO
ENSMUSG00000025722	637.362	0.00200166	0.109865	0.0182192	0.985464	1	0.186102	0.112307	1.65708	0.0975031	0.814798	Wdr73	NO
ENSMUSG00000026202	1103.82	0.07786	0.106926	0.72817	0.466509	1	0.0180695	0.106802	0.169187	0.86565	1	Tuba4a	NO
ENSMUSG00000026504	638.935	-0.307771	0.119083	-2.58451	0.00975177	0.541177	-0.182869	0.122202	-1.49645	0.134537	0.874228	Sdccag8	NO
ENSMUSG00000026622	2163	-0.255011	0.116085	-2.19675	0.0280384	0.882571	-0.146887	0.118658	-1.2379	0.215754	0.960138	Nek2	NO
ENSMUSG00000026708	400.026	-0.0633257	0.180223	-0.351374	0.725308	1	0.265565	0.181875	1.46015	0.14425	0.88758	Cenpl	NO
ENSMUSG00000026966	930.257	0.00729395	0.11174	0.0652763	0.947954	1	0.0353519	0.114668	0.308296	0.757857	1	Ssna1	NO
ENSMUSG00000027012	1559.87	-0.146992	0.111376	-1.31978	0.186907	1	-0.0494685	0.11332	-0.43654	0.662445	1	Dync1i2	NO
ENSMUSG00000027330	9281.92	0.0469541	0.102495	0.458112	0.646872	1	0.0649167	0.103237	0.628812	0.529472	1	Cdc25b	NO
ENSMUSG00000027490	2365.06	-0.00561158	0.089642	-0.0625999	0.950085	1	-0.0717508	0.0906878	-0.791184	0.428837	1	E2f1	NO
ENSMUSG00000028068	618.388	0.17756	0.185642	0.956463	0.338838	1	-0.144751	0.185779	-0.779155	0.435888	1	Iqgap3	NO
ENSMUSG00000028447	567.206	0.0900836	0.135254	0.666033	0.50539	1	-0.265845	0.138873	-1.9143	0.0555813	0.699984	Dctn3	NO
ENSMUSG00000028461	266.854	-0.0388333	0.257076	-0.151057	0.87993	1	0.111986	0.257659	0.434627	0.663833	1	Ccdc107	NO
ENSMUSG00000028873	2573.27	-0.176632	0.121272	-1.4565	0.145256	1	-0.219949	0.122744	-1.79194	0.0731432	0.756435	Cdca8	NO
ENSMUSG00000029581	317.095	0.157123	0.267912	0.586474	0.557557	1	0.58842	0.262428	2.24221	0.0249476	0.527684	Fscn1	NO
ENSMUSG00000029790	311.215	0.316137	0.190651	1.6582	0.0972774	1	0.373357	0.189392	1.97134	0.0486847	0.670003	Cep41	NO
ENSMUSG00000030677	2048.86	-0.295419	0.11499	-2.56908	0.0101967	0.547137	-0.142632	0.11636	-1.22578	0.220283	0.96386	Kif22	NO
ENSMUSG00000030788	313.49	-0.34828	0.132397	-2.63057	0.00852428	0.508341	-0.134582	0.139425	-0.965268	0.334411	1	Rnf141	NO
ENSMUSG00000030878	179.036	-0.157079	0.172967	-0.908145	0.363802	1	0.0480672	0.184207	0.260941	0.794138	1	Cdr2	NO
ENSMUSG00000031016	967.568	0.140478	0.110238	1.27431	0.202553	1	0.0235979	0.110939	0.212711	0.831553	1	Wee1	NO
ENSMUSG00000031077	682.825	0.0212115	0.180351	0.117613	0.906374	1	0.116834	0.181004	0.645476	0.518618	1	Fadd	NO
ENSMUSG00000031865	3013.21	0.0548675	0.0970367	0.56543	0.571781	1	0.0686308	0.0975878	0.703273	0.481886	1	Dctn1	NO
ENSMUSG00000031922	2669.94	-0.132437	0.0985862	-1.34336	0.179156	1	-0.307395	0.0988041	-3.11115	0.00186358	0.144481	Cep57	NO
ENSMUSG00000032123	658.363	0.109286	0.122203	0.8943	0.371161	1	-0.043521	0.124779	-0.348783	0.727252	1	Dpagt1	NO
ENSMUSG00000032218	2212.63	-0.108455	0.170707	-0.63533	0.525213	1	-0.188791	0.172748	-1.09287	0.274452	1	Ccnb2	NO
ENSMUSG00000032534	1051.35	-0.200901	0.0926724	-2.16786	0.0301692	0.908273	-0.0618858	0.094319	-0.656133	0.511738	1	Cep63	NO
ENSMUSG00000033671	2734.23	-0.148564	0.120211	-1.23586	0.216509	1	-0.0974713	0.120967	-0.805768	0.420376	1	Cep350	NO
ENSMUSG00000033752	144.938	-0.759133	0.25087	-3.026	0.00247813	0.254541	0.51617	0.29248	1.7648	0.0775968	0.765889	Mnd1	NO
ENSMUSG00000034931	2383.34	0.0954484	0.0898012	1.06289	0.287834	1	-0.0104699	0.0908965	-0.115185	0.908299	1	Dhx8	NO
ENSMUSG00000035024	1695.8	-0.12325	0.156684	-0.786611	0.43151	1	-0.12533	0.157071	-0.79792	0.424917	1	Ncapd3	NO
ENSMUSG00000035198	1763.03	-0.0105905	0.0906441	-0.116836	0.90699	1	-0.0782476	0.0916532	-0.853735	0.393252	1	Tubg1	NO
ENSMUSG00000035439	485.343	-0.110734	0.14365	-0.770861	0.440789	1	-0.201233	0.144978	-1.38803	0.165128	0.914044	Haus8	NO
ENSMUSG00000035683	485.076	-0.299561	0.118866	-2.52016	0.0117302	0.596206	-0.334218	0.121506	-2.75062	0.00594819	0.260615	Melk	NO
ENSMUSG00000036403	1058.9	-0.14928	0.0880248	-1.69589	0.0899067	1	0.0180904	0.0902984	0.200341	0.841214	1	Cep135	NO
ENSMUSG00000036752	7066.66	-0.195871	0.0972815	-2.01344	0.0440682	1	-0.129586	0.097813	-1.32483	0.185227	0.932433	Tubb4b	NO
ENSMUSG00000037466	1369.79	-0.124756	0.172816	-0.721905	0.470353	1	-0.0751603	0.173588	-0.432982	0.665028	1	Tedc1	NO
ENSMUSG00000037725	558.888	-0.064736	0.141639	-0.457048	0.647636	1	-0.0582317	0.146803	-0.396665	0.691614	1	Ckap2	NO
ENSMUSG00000038241	5110.23	-0.122394	0.181518	-0.67428	0.500133	1	-0.227882	0.18179	-1.25355	0.210007	0.954856	Cep250	NO
ENSMUSG00000038323	244.751	-0.0755515	0.171083	-0.441606	0.658774	1	-0.288303	0.178212	-1.61775	0.105715	0.834294	1700066M21Rik	NO
ENSMUSG00000038416	1283.15	0.0604544	0.140028	0.43173	0.665938	1	0.420917	0.14114	2.98227	0.00286118	0.186664	Cdc16	NO
ENSMUSG00000038930	525.472	-0.322596	0.18744	-1.72107	0.0852388	1	-0.236451	0.185676	-1.27346	0.202855	0.951871	Rccd1	NO
ENSMUSG00000039298	1403.54	-0.0952008	0.101316	-0.939642	0.347401	1	-0.136073	0.102027	-1.3337	0.182304	0.930765	Cdk5rap2	NO
ENSMUSG00000039781	464.833	-0.239109	0.174554	-1.36983	0.170741	1	-0.0952964	0.176167	-0.540944	0.588546	1	Cep131	NO
ENSMUSG00000040586	776.362	-0.218141	0.106169	-2.05466	0.0399116	0.996471	-0.184762	0.108463	-1.70346	0.0884818	0.794862	Ofd1	NO
ENSMUSG00000041064	1226.25	-0.278903	0.295386	-0.944199	0.345068	1	-0.290355	0.297409	-0.976281	0.328925	1	Pif1	NO
ENSMUSG00000043091	1493.49	-0.307927	0.172136	-1.78886	0.073638	1	-0.0197085	0.173036	-0.113898	0.909319	1	Tuba1c	NO
ENSMUSG00000045007	171.347	-0.566449	0.200351	-2.82728	0.00469447	0.379102	-0.534581	0.202772	-2.63637	0.0083799	0.310572	Tubg2	NO
ENSMUSG00000045136	39.8653	0.210648	0.493146	0.427153	0.669268	1	-0.276956	0.498761	-0.555287	0.578698	1	Tubb2b	NO
ENSMUSG00000047446	225.735	-0.155717	0.160623	-0.969456	0.332318	1	-0.100421	0.166626	-0.602672	0.546727	1	Arl4a	NO
ENSMUSG00000048574	37.4208	0.409419	0.357571	1.145	0.252209	1	-0.242604	0.386309	-0.628004	0.530001	1	Ccnb1-ps	NO
ENSMUSG00000049288	45.4019	0.00719026	0.438198	0.0164087	0.986908	1	0.0602914	0.451048	0.13367	0.893664	1	Lix1l	NO
ENSMUSG00000049932	5578.59	-0.128058	0.136666	-0.937018	0.348749	1	-0.242939	0.136817	-1.77564	0.0757915	0.761293	H2ax	NO
ENSMUSG00000051786	2810.83	0.0408117	0.148726	0.274409	0.78377	1	-0.0303763	0.149256	-0.203518	0.83873	1	Tubgcp6	NO
ENSMUSG00000055053	358.12	0.132201	0.19451	0.679661	0.496719	1	-0.115441	0.194588	-0.593258	0.553008	1	Nfic	NO
ENSMUSG00000056267	202.204	-0.316263	0.185545	-1.70451	0.0882864	1	-0.432754	0.194921	-2.22015	0.0264088	0.541642	Cep70	NO
ENSMUSG00000058290	3138.56	-0.0768394	0.161822	-0.474838	0.634903	1	0.016364	0.162282	0.100837	0.91968	1	Espl1	NO
ENSMUSG00000061436	793.922	0.404557	0.172715	2.34234	0.0191632	0.750146	0.238746	0.17222	1.38628	0.165661	0.914312	Hipk2	NO
ENSMUSG00000064128	881.418	-0.19511	0.126145	-1.54671	0.121933	1	-0.154088	0.128826	-1.1961	0.231657	0.977279	Cenpj	NO
ENSMUSG00000068744	461.996	0.0511923	0.171067	0.299252	0.764748	1	0.240992	0.178946	1.34673	0.178066	0.924464	Psrc1	NO
ENSMUSG00000072235	1995.96	-0.113495	0.105381	-1.077	0.28148	1	-0.254376	0.107115	-2.37479	0.017559	0.453264	Tuba1a	NO
ENSMUSG00000073542	296.415	-0.201337	0.2169	-0.928248	0.353279	1	-0.497474	0.224266	-2.21824	0.0265387	0.542903	Cep76	NO
ENSMUSG00000075227	519.73	0.0252454	0.159827	0.157954	0.874493	1	-0.00785835	0.161679	-0.0486045	0.961234	1	Znhit2	NO
ENSMUSG00000078656	33.5286	0.107929	0.496659	0.217309	0.827967	1	0.642892	0.480884	1.3369	0.181257	0.930177	Vps25	NO
ENSMUSG00000079553	1345.77	-0.214766	0.146392	-1.46706	0.142359	1	-0.103187	0.148004	-0.697188	0.485685	1	Kifc1	NO
