# Supplementary material for: The RNA-binding protein HuR is required for maintenance of the germinal centre response
Source: Nat Commun. 2021 Nov 12;12:6556. doi: 10.1038/s41467-021-26908-2 (PMC8590059; doi:10.1038/s41467-021-26908-2)
Supplement: Supplementary file 9 — Source data [file 41467_2021_26908_MOESM9_ESM.xlsx]

## Sheet: Source data Figures
Figure 1. Antibody responses are impaired upon deletion of HuR in GC B cells.
a. NP23-IgM titer
Day	HuRfl/fl								HuRfl/fl AidCre
	Mouse 1	Mouse 2	Mouse 3	Mouse 4	Mouse 5	Mouse 6	Mouse 7		Mouse 1	Mouse 2	Mouse 3	Mouse 4	Mouse 5	Mouse 6	Mouse 7
7	5993.99	6072.27	4370.96	2917.49	2246.99	4000.01	6273.31		2119.35	5284.91	4139.48	2819.5	4538.54	6436.73	5774.94
14	6961.77	3483.88	4192.66	4592.11	2020.22	7101.08	3385.93		5111.16	3403.62	1823.72	3240.47	3360.27	3570.57	4290.44
28	4265.77	2497.52	2735.55	1916.02	1106.07	4000.32	2353.05		2124.49	2822.26	2502.76	2612.77	2053.82	3097.08	3056.02
42	4462.78	1484.81	2143.91	1362.34	654.854	2796.04	1887.17		1729.39	2372.55	2031.21	1815.67	2165.21	2527.25	2637.52
49	9945.37	8870.66	4942.96	2819.02	3470.11	9257.88	6310.58		7945.02	10296.5	7574.03	6965.13	10316.5	7410.77	7219.05
a. NP23-IgG1 titer
Day	HuRfl/fl								HuRfl/fl AidCre
	Mouse 1	Mouse 2	Mouse 3	Mouse 4	Mouse 5	Mouse 6	Mouse 7		Mouse 1	Mouse 2	Mouse 3	Mouse 4	Mouse 5	Mouse 6	Mouse 7
7	34987.2	77896.6	37402.3	18167	17428.5	43338.3	45445.8		3417.66	15121.4	9221.76	5375.17	11229.2	9562.35	9082.51
14	63212.1	86895.4	72068.6	40357.4	40994.7	75848.5	43841.6		7758.52	23384.1	11875.9	8486.92	18962.9	9150.05	11622.1
28	38322.3	51298	48152	36014.8	42586	71954.3	68080.4		4509.92	16899.7	8252.95	6762.66	9732.64	24081.4	10329.4
42	53630.2	62338.4	59405.8	41296.8	64623.5	77178.3	65323.1		4939	14850.2	12177.6	5165.05	7243.75	34427.8	8208.33
49	104834	110975	85834.2	46960.5	93787.4	62250.4	78403		5035.69	12285.8	18558.7	3586.88	6217.69	49215.5	8507.11
b. NP23-IgG1 titer
									Note - Titration curves are no reaching saturation in cKO mice. Thus, the antibody titer is over-estimated
Day	HuRfl/fl								HuRfl/fl AidCre
	Mouse 1	Mouse 2	Mouse 3	Mouse 4	Mouse 5	Mouse 6	Mouse 7		Mouse 1	Mouse 2	Mouse 3	Mouse 4	Mouse 5	Mouse 6	Mouse 7
7	3123.41	3743.31	3744.79	1980.86	4271.91	3548.65	3095.38		542.354	2093.14	1316.08	834.101	750.258	646.565	797.594
14	10024.8	11607.2	14729.3	5944.28	10983.2	13037.2	10663.3		747.949	2567.32	1303.74	1059.44	1292.1	903.798	728.539
28	29098.6	53223.1	40794.3	22222.9	44604.2	37353.7	34882.7		440.117	2202.47	944.571	927.687	694.049	14602.9	1185.45
42	34995.2	56710.4	53258.1	47296.8	46971.1	71494.9	37356.6		407.094	1785.93	8425.03	323.562	436.771	25798.9	1513.72
49	80171.5	108101	58428.8	77742.1	116518	79863	73927.9		926.47	3321.51	29788.2	512.229	799.042	34950.9	1005.6
c. NP23-IgM, NP23-IgG1 and high-affinity NP2-IgG1- specific antibody secreting cells (ASC)
	NP23-IgM ASC - d7			NP23-IgM ASC - d14			NP23-IgG1 ASC - d7			NP23-IgG1 ASC - d14			NP2-IgG1 ASC - d14
	HuRfl/fl	HuRfl/fl AidCre		HuRfl/fl	HuRfl/fl AidCre		HuRfl/fl	HuRfl/fl AidCre		HuRfl/fl	HuRfl/fl AidCre		HuRfl/fl	HuRfl/fl AidCre
Mouse 1	73	77		158	104		234	8		30	2		6.5	1
Mouse 2	81	63		88	60		230	45		40	2		12	1
Mouse 3	191	106		82	88		168	41		46	4		18.5	1
Mouse 4	65	65		56	58		244	55		30	1		12	1
Mouse 5					42		254	72			1			1
Mouse 6							52	69
Mouse 7								7
Mouse 8								5
Mouse 9								21
Mouse 10								24
Figure 2. HuR is essential for maintenance of the GC reaction.
a, Flow cytometry analysis of GC B cells
	Percentage of GC B cells
	Day	HuRfl/fl													HuRfl/fl AidCre
		Mouse 1	Mouse 2	Mouse 3	Mouse 4	Mouse 5	Mouse 6	Mouse 7	Mouse 8	Mouse 9	Mouse 10	Mouse 11	Mouse 12		Mouse 1	Mouse 2	Mouse 3	Mouse 4	Mouse 5	Mouse 6	Mouse 7	Mouse 8	Mouse 9	Mouse 10	Mouse 11
	7	7.5	7.34	5.18	5.87	8.57	7.34	13.2	5.49	10.1	9.16	7.98	4.33		3.72	3.47	4.3	2.98	2.95	5.59	3.08	2.95	2.08	3.1	143104
	10	4.51	8.58	6.53	7.72										0.685	0.973	0.874	1.1	1.14
	14	7.74	11.8	14.4	13.2	11.9	4.88	5.49	3.53	12.2					1.37	0.98	1.45	0.89	1.38	0.81	1.13	1.11
	Number of GC B cells
	Day	HuRfl/fl													HuRfl/fl AidCre
		Mouse 1	Mouse 2	Mouse 3	Mouse 4	Mouse 5	Mouse 6	Mouse 7	Mouse 8	Mouse 9	Mouse 10	Mouse 11	Mouse 12		Mouse 1	Mouse 2	Mouse 3	Mouse 4	Mouse 5	Mouse 6	Mouse 7	Mouse 8	Mouse 9	Mouse 10
	7	220552	381303	265861	209516	284894	522543	346958	572336	832659	745489	477180	544031		136436	138282	243040	125984	173010	349206	263396	304410	197718	143104
	10	476941	934759	1.04704e+06	641944										114633	90710.2	64766.5	85399.7	175320
	14	341585	303689	111526	281697	261300	124358	168947	59999.8	340908					21518.9	18840.3	19302	20081.2	25630	19443.2	30349.4	23806.6
b, Percentage and number of IgG1+ GC B cells at day 7 post immunization
		%. of cells				N. of cells
		HuRfl/fl	HuRfl/fl AidCre			HuRfl/fl	HuRfl/fl AidCre
	Mouse 1	14.8	6		Mouse 1	44952.3	6153.67
	Mouse 2	17.9	14.4		Mouse 2	72093.1	15803.2
	Mouse 3	16.7	13.7		Mouse 3	38871.6	63542.3
	Mouse 4	19.9	12.3		Mouse 4	30940.8	25528.7
	Mouse 5	18.8	5.96		Mouse 5	48256.3	7238.87
	Mouse 6	11.2	5		Mouse 6	116293	15901
	Mouse 7	14.9	9.42		Mouse 7	83777.6	70442.4
	Mouse 8	21.7	14.2		Mouse 8	123004	52202.3
	Mouse 9	22.2	12.2		Mouse 9	207465	52853
	Mouse 10	19.4	11.6		Mouse 10	177197	16680.4
	Mouse 11	18.6	7.66		Mouse 11	71628.3	11444.5
	Mouse 12	20.9			Mouse 12	109575
c, Percentage and number of DZ and LZ GC B cells at day 7 post immunization
	%. of cells						N. of cells
	DZ		LZ				DZ		LZ
	HuRfl/fl	HuRfl/fl AidCre	HuRfl/fl	HuRfl/fl AidCre			HuRfl/fl	HuRfl/fl AidCre	HuRfl/fl	HuRfl/fl AidCre
Mouse 1	54.6	51.3	40.3	42.6		Mouse 1	120421	69991.7	88882.4	58121.8
Mouse 2	56.5	48	39.3	45.8		Mouse 2	215436	66375.1	149852	63332.9
Mouse 3	58.8	58.4	35.9	36.1		Mouse 3	156326	141936	95444.1	87737.5
Mouse 4	59.9	44.4	35.6	48.5		Mouse 4	125500	55936.9	74587.9	61102.3
Mouse 5	54	54.8	40.7	43.8		Mouse 5	153843	94809.2	115952	75778.2
Mouse 6	68.6	57.3	30.6	41.7		Mouse 6	358464	200095	159898	145619
Mouse 7	66.4	49.8	32.5	49		Mouse 7	230380	131171	112762	129064
Mouse 8	57.4	53.9	41.6	44.8		Mouse 8	328521	164077	238092	136376
Mouse 9	66	57.1	33.1	40.9		Mouse 9	549555	112897	275610	80866.9
Mouse 10	63.7	60.5	35.2	37.9		Mouse 10	474876	86578.1	262412	54236.5
Mouse 11	68		30.7			Mouse 11	324483		146494
Mouse 12	62.5		36.5			Mouse 12	340020		198572
d, GC size and GC B cell distribution in HuRfl/fl and HuRfl/fl AIDCre mice at day 7 after immunisation
		GC size (um2)				Ratio DZ/LZ
		HuRfl/fl	HuRfl/fl AidCre			HuRfl/fl	HuRfl/fl AidCre
	GC 1	22250	20380.1		GC 1	1.06202	0.641893
	GC 2	22584.1	13384.9		GC 2	0.755297	0.531515
	GC 3	48831.2	7855.6		GC 3	0.937721	1.12719
	GC 4	11917.6	8061.97		GC 4	1.229	0.572468
	GC 5	30303.1	16795.7		GC 5	1.03281	0.509458
	GC 6	23516.1	7491.04		GC 6	0.969236	0.326469
	GC 7	27647.1	3397.63		GC 7	0.57961	0.866625
	GC 8	34091.9	3363.89		GC 8	0.746818	0.405923
	GC 9	44729.1	17032.1		GC 9	0.712603	0.512995
	GC 10	39636.2	8743.74		GC 10	0.625475	0.746297
	GC 11	10016.8	19827.3		GC 11	1.03703	0.724555
	GC 12	14155.1	11140		GC 12	0.563958	0.367544
	GC 13	8932.16			GC 13	1.09322
	GC 14	19202.5			GC 14	1.02252
	GC 15	28420.1			GC 15	1.14868
	GC 16	20563.9			GC 16	1.32071
	GC 17	28973.4			GC 17	0.801418
e, Percentage of FITC-VAD-FMK+ cells
		HuRfl/fl							HuRfl/fl AidCre
		Mouse 1	Mouse 2	Mouse 3	Mouse 4	Mouse 5	Mouse 6		Mouse 1	Mouse 2	Mouse 3	Mouse 4	Mouse 5	Mouse 6
	IgD+	6.42	6.19	7.09	6.29	6.18	5.18		6.33	5.34	4.62	4.56	5.12	5.18
	GC	4.35	3.32	5.61	3.95	3.91	3.44		6.66	6.39	5.63	4.23	6	5.61
	LZ	2.84	1.99	3.29	2.68	2.45	2.48		3.99	3.81	3.04	2.48	3.41	3.29
	DZ	5.44	4.37	7.23	5.24	4.93	4.13		11.5	13	11.7	7.83	11.7	10.1
Figure 3. HuR is required for the expansion of antigen-specific GC B cells.
a. Percentage and number of NP-specific GC B cells in the spleen of HuRfl/fl and HuRfl/fl AIDCre mice at day 10 after immunisation with NP-KLH alum.
		NP+ IgG1+		NP+ IgG1-		NP- IgG1+		NP- IgG1-
		HuRfl/fl	HuRfl/fl AidCre	HuRfl/fl	HuRfl/fl AidCre	HuRfl/fl	HuRfl/fl AidCre	HuRfl/fl	HuRfl/fl AidCre
	Mouse 1	8.84		20.6	13	18.1	21.2	52.5	64.9
	Mouse 2	8.06	0.81	22.7	7.51	21.8	14	47.4	77.7
	Mouse 3	6.84	1.28	20	15.4	20.7	12.1	52.5	71.2
	Mouse 4	4.02	1.68	16.5	15.2	11.7	18.9	67.7	64.2
	Mouse 5	5.93	0.65	10.1	6.96	13.1	15	70.9	77.4
	Mouse 6	6.05	0.54	10.8	14.7	12	14.5	71.1	70.2
	Mouse 7	8.76	1.73	20.8	11.9	25.4	17.8	45	68.6
	Mouse 8	4.41	0.91	19.3	14.2	11.5	16.8	64.8	68.1
	Mouse 9	10.1	1.08	28.6	7.36	18.8	10.6	42.5	81
b, HuR expression in GC B cells from HuRfl/fl and HuRfl/fl AIDCre mice at day 14 after immunisation.
	% of GC B cells
		HuRfl/fl										HuRfl/fl AidCre
		Mouse 1	Mouse 2	Mouse 3	Mouse 4	Mouse 5	Mouse 6	Mouse 7	Mouse 8	Mouse 9		Mouse 1	Mouse 2	Mouse 3	Mouse 4	Mouse 5	Mouse 6	Mouse 7	Mouse 8	Mouse 9
	HuR+ GC	99.8	98.3	98.7	98.9	98.6	98.5	98.6	98.2	97.7		21.4	32.7	32.6	22	27	30.3	25.9	16.4	30.3
	HuR- GC	0.19	1.74	1.33	1.14	1.42	1.54	1.35	1.76	2.27		78.6	67.3	67.4	78	73	69.7	74.1	83.6	69.7
c. Analysis of the proportion of CD45.2- and CD45.2+ GC B cells in draining LNs of BM chimera mice (WT CD45.1+ / HuRfl/fl CD45.2+ or CD45.1+ / HuRfl/fl AIDCre CD45.2+, ratio 1:3) after immunisation with NP-KLH in alum.
		CD45.2+																	CD45.2-
		Mouse 1	Mouse 2	Mouse 3	Mouse 4	Mouse 5	Mouse 6	Mouse 7	Mouse 8	Mouse 9	Mouse 10	Mouse 11	Mouse 12	Mouse 13	Mouse 14	Mouse 15	Mouse 16		Mouse 1	Mouse 2	Mouse 3	Mouse 4	Mouse 5	Mouse 6	Mouse 7	Mouse 8	Mouse 9	Mouse 10	Mouse 11	Mouse 12	Mouse 13	Mouse 14	Mouse 15	Mouse 16
HuRfl/fl	day 7	67.3	65.3	71.8	67.9	72.3	73	69.2	64.5	64.9	73.3	67.3	65.8						32	34.3	27.5	31.8	27.4	26.5	30.6	35.1	34.9	26.3	32.1	33.9
	day 10	71.2	60.5	60.4	74.3	74.4	64.4	78	69.7	61.7	72.6	65.9	77.8						28.2	39.3	39.2	24.8	24.4	35.1	21.8	29.9	37.9	26.9	33.9	21.9
HuRfl/fl AidCre	day 7	56.8	51.8	46.8	46.3	50.4	56.5	51.4	45.5	51.5	42.7	57	55.4	52.6	52.6	48.5	49.8		42.6	47.5	52.2	53	49.2	42.9	47.8	53.3	47	56.8	42.4	44	45.6	46.9	51	47.9
	day 10	30.9	24.3	23.6	26	25.4	20.4	22.1	25.3	35.6	34	24.1	25.4						68.5	75.5	75.9	73.6	74.4	78.9	77.5	74.6	64	65.6	75.8	74.2
d. Percentage of WT (CD45.2-) GC B cells and HuRfl/fl or HuRfl/fl AIDCre (CD45.2+) GC B cells expressing the cell surface markers of DZ and LZ GC B cells in BM chimera mice.
		CD45.2+ DZ GC B cells																	CD45.2+ LZ GC B cells																	CD45.2- DZ GC B cells
		Mouse 1	Mouse 2	Mouse 3	Mouse 4	Mouse 5	Mouse 6	Mouse 7	Mouse 8	Mouse 9	Mouse 10	Mouse 11	Mouse 12	Mouse 13	Mouse 14	Mouse 15	Mouse 16		Mouse 1	Mouse 2	Mouse 3	Mouse 4	Mouse 5	Mouse 6	Mouse 7	Mouse 8	Mouse 9	Mouse 10	Mouse 11	Mouse 12	Mouse 13	Mouse 14	Mouse 15	Mouse 16		Mouse 1	Mouse 2	Mouse 3	Mouse 4	Mouse 5	Mouse 6	Mouse 7	Mouse 8	Mouse 9	Mouse 10	Mouse 11	Mouse 12	Mouse 13	Mouse 14
HuRfl/fl	day 7	72	67.1	73.8	73.5	68.3	69.1	61.4	63.4	72.9	63.4	63.3	71.9						26	30.7	24.3	24.7	29.6	29.3	36.2	34.3	25.5	34	33.8	26.7						76.1	72.6	74.4	77.5	72.2	74.5	66.4	69.8	76.1	70.1	67.5	75.1
	day 10	60.8	72.8	65.6	75.4	62.7	74.5	63.9	69.6	72.2	64.7	67.7	66						36.2	26	32.5	22.9	34.8	24.2	34.1	28.4	26.6	33.8	30.7	32.4						62.5	77.5	70.6	79.2	64.7	73.7	67.9	67.6	74.5	64.4	72.8	65.2
HuRfl/fl AidCre	day 7	68.6	71.1	69.6	72.6	76.7	69.1	67.1	77.6	74.7	76.5	72.5	75.9	70	73.7	75.6	76.3		29.3	27	28	25.6	21.8	29.1	29.6	20.5	24.1	22.4	25.9	22.7	26.7	23.6	22.5	21.8		70.9	70.6	75.9	76.7	80.6	73.4	73.4	81.2	76.6	76.2	70.3	78.3	76.9	72.2
	day 10	53.7	50.2	57.6	44.5	54.5	57.8	48.3	46.5	50.3	50	48	49.7						43.4	47	38.5	52.8	42.8	37.9	48.6	50.7	47.3	48	48.1	48						76.3	68.4	75.8	72.3	74.2	75.5	68.4	67.8	69.6	65.7	65.8	73.5
e. Analysis of the proportion of CD45.2- and CD45.2+ NP-specific IgG1+ GC B cells in mixed bone marrow chimera mice
		CD45.2+													CD45.2-
	day 10	Mouse 1	Mouse 2	Mouse 3	Mouse 4	Mouse 5	Mouse 6	Mouse 7	Mouse 8	Mouse 9	Mouse 10	Mouse 11	Mouse 12		Mouse 1	Mouse 2	Mouse 3	Mouse 4	Mouse 5	Mouse 6	Mouse 7	Mouse 8	Mouse 9	Mouse 10	Mouse 11	Mouse 12
	HuRfl/fl	66.9	63.4	59.1	69.9	78.9	65.2	79.7	67.6	58.9	62.6	65	85.1		32.6	36.6	40.8	29.9	20.4	34.6	20.1	32	41	37.2	34.9	14.9
	HuRfl/fl AidCre	19.5	8.67	17.5	21.3	10.9	13.8	6.8	14.3	26.5	21.3	11.6	15.5		79.9	91.2	82.1	78.3	89.1	85.7	93	85.6	73.3	78.7	88.4	84.2
f, Myc+ GC B cells in draining LNs of HuRfl/fl MycGFP/GFP and HuRfl/fl MycGFP/GFP AIDCre mice at day 7 after immunisation with NPKLH in alum (s.c.).
	% of GC B cells				N of GC B cells
	HuRfl/fl x GFP-Myc	HuRfl/fl x AID-Cre x GFP-Myc			HuRfl/fl x GFP-Myc	HuRfl/fl x AID-Cre x GFP-Myc
Mouse 1	1.73	1.54		Mouse 1	3240.05	1628.17
Mouse 2	1.5	1.66		Mouse 2	2081.21	1424.89
Mouse 3	1.13	0.79		Mouse 3	2107.34	959.601
Mouse 4	2.14	1.12		Mouse 4	1764.66	1581.97
Mouse 5	1.26	0.964		Mouse 5	2190.5	96.1168
Mouse 6	2.2	1.43		Mouse 6	4891.75	1373.9
Mouse 7	2.36	0.809		Mouse 7	4113.23	880.722
Mouse 8		1.22		Mouse 8		1189.18
Figure 4. HuR regulates Myc expression.
a, Elavl1, Myc and Tfap4 mRNA expression in DZ B cells and in NP+ IgG1+ LZ GC B cells (grouped by the amount of help received from Tfh cells as Fr. 1, Bcl6lo CD69hi; Fr. 2, Bcl6hiCD69hi; and Fr. 3, Bcl6hiCD69lo) and in splenic plasmablasts (PB, NP+ IgG1+ CD138hi) (GSE109732 (Ise et al., 2018), mean ± SD,**** FDR<0.0001).
		Elavl1					Myc					Tfap4
	DZ	6.6644	4.00364	4.13208		DZ	0.416525	0.632153	0.317852		DZ	0	0	0.105951
	Bcl6hi CD69lo LZ (Fr 3)	4.76132	4.19747	5.842		Bcl6hi CD69lo LZ (Fr 3)	1.47374	2.03877	3.26065		Bcl6hi CD69lo LZ (Fr 3)	0.453459	0	0.543442
	Bcl6hi CD69hi LZ (Fr 2)	7.70499	7.74213	8.76431		Bcl6hi CD69hi LZ (Fr 2)	5.17679	4.09227	4.0976		Bcl6hi CD69hi LZ (Fr 2)	0.12039	0.442408	0.455289
	Bcl6lo CD69hi LZ (Fr 1)	19.818	23.8118	19.1324		Bcl6lo CD69hi LZ (Fr 1)	30.0466	30.528	39.5844		Bcl6lo CD69hi LZ (Fr 1)	2.55716	3.35808	2.96883
	GC PB	4.98354	4.27528	6.15204		GC PB	3.55967	1.78136	1.80942		GC PB	0	0	0.723769
b, Elavl1, Myc and Tfap4 mRNA expression in FO and GC B cells and in B cells co-cultured with Tfh cells or Tfh and Tfr (T follicular regulatory) cells (GSE82003 (Sage et al., 2016), mean ± SD).
		Elavl1						Myc						Tafp4
	Naive	105.45					Naive	34.696					Naive	7.484
	GC B	205.352					GC B	46.704					GC B	14.827
	Act B	259.284	221.767	305.157	259.02		Act B	196.658	44.508	179.339	160.503		Act B	35.508	15.179	26.408	33.616
	Supp B	215.485	166.851	157.786	177.651		Supp B	101.146	88.333	104.062	59.835		Supp B	9.773	9.815	25.804	15.307
c, HuR protein expression in Myc+ GC B cells.
		HuRfl/fl x GFP-Myc
		Mouse 1	Mouse 2	Mouse 3	Mouse 4	Mouse 5	Mouse 6
	CD19+ IgD+	5646	8837	4834	6937	5184	4247
	GC	6716	10377	5530	7664	5925	4014
	LZ GC	7286	10821	6032	8305	6319	4297
	DZ GC	6339	10066	5160	7201	5581	3770
	Myc+ LZ	11255	19531	8894	11446	9921	4695
	IgG1+ GC	7057	7405	5300	8055	6033	4413
e, Myc protein expression analysis by flow cytometry in GC B cells.
Experiment 24/07/2020
		HuRfl/fl x GFP-Myc									HuRfl/fl x AID-Cre x GFP-Myc
	Cell type	Mouse 1	Mouse 2	Mouse 3	Mouse 4	Mouse 5	Mouse 6	Mouse 7	Mouse 8		Mouse 1	Mouse 2	Mouse 3	Mouse 4	Mouse 5	Mouse 6	Mouse 7	Mouse 8
	IgD+	64	74.3	68.7	75.9	61	64	55.4			67.6	65.6	56.4	62.5	58.4	59.4	61	66.1
	GC	46.2	60.5	48.3	57.9	44.2	56.9	49.3			55.9	59.4	40.2	51.3	40.2	49.3	47.2	53.3
	Myc+	245	254	258	233	239	357	282			244	239	232	231	244	238	247	239
Experiment 09/12/2020
		HuRfl/fl x GFP-Myc									HuRfl/fl x AID-Cre x GFP-Myc
	Cell type	Mouse 1	Mouse 2	Mouse 3	Mouse 4	Mouse 5	Mouse 6	Mouse 7	Mouse 8		Mouse 1	Mouse 2	Mouse 3	Mouse 4	Mouse 5	Mouse 6	Mouse 7	Mouse 8
	IgD+	18.8	18.2	21.9	25.4	24.2	19.4	27.1	19.1		13.8	16.9	17.2	11.4	24.4	12.3	15.7	25
	GC	2.67	1.58	7.64	8.7	12.3	11.5	12.6	15		3.52	8.9	13.4	8.05	13.5	6.89	11.9	19.5
	Myc+	97.7	81.5	113	124	118	112	111	114		81.7	104	100	89.4	93.7	79.1	86.3	120
f, Myc protein expression (Myc MFI corrected by MFI isotype control) in follicular B cells from HuRfl/fl and HuRfl/fl Mb1Cre mice activated in-vitro for 3 hours with the mitogens and cytokines indicated
		HuRfl/fl				HuRfl/fl Mb1Cre
	Media	8.61563	8.71335	9.0228		6.23472	6.60147	7.13936
	LPS+IL4	41.8045	44.9624	47.0677		28.0125	32.2379	30.9859
	aIgM+IL4	44.7279	42.3469	48.6394		24.3807	33.5072	27.3794
	aCD40+IL4	34.5277	29.8046	37.6221		19.3154	22.6161	21.3936
	aCD40+IL4+hBaff	29.8905	32.8638	30.0469		17.1801	23.8152	20.7346
Figure 7. HuR controls entry and progression thought the cell cycle.
e, BrdU incorporation in GC B cells from HuRfl/fl and HuRfl/fl AIDCre mice at day 7 after immunisation with NP-KLH in alum.
		IgD+		GC B cells		DZ		LZ
		HuRfl/fl	HuRfl/fl x AicdaCre	HuRfl/fl	HuRfl/fl x AicdaCre	HuRfl/fl	HuRfl/fl x AicdaCre	HuRfl/fl	HuRfl/fl x AicdaCre
	Mouse 1	0.18	0.17	17.2	15	22.7	19.3	8.66	8.92
	Mouse 2	0.28	0.38	16.4	15.7	21.4	21.3	7.91	6.01
	Mouse 3	0.45	0.41	24.7	17.1	29.9	21.4	12.3	6.98
	Mouse 4	0.49	0.3	15.9	11.7	24	12.9	7.72	10
	Mouse 5	0.32	0.28	23.4	18	32.3	23.7	9.48	8.39
	Mouse 6	0.33	0.31	26.2	17.8	33.9	25.7	7.93	6.21
	Mouse 7	0.37	0.42	19.9	17.6	27.4	23.7	8.47	9.32
	Mouse 8	0.33	0.44	18.6	16.5	23.9	22.8	7.56	9.25
	Mouse 9	0.29	0.37	21.5	19.5	27.9	25	9.74	10.5
	Mouse 10	0.29		20.6		25.2		8.19
	Mouse 11	0.53		21		26.2		10
g, Analysis by flow cytometry of cycling GC B cells from HuRfl/fl and HuRfl/fl AIDCre mice at day 7 after immunisation.
	EdU- BrdU-				EdU- BrdU+				EdU+ BrdU+				EdU+ BrdU-
	HuRfl/fl	HuRfl/fl x AicdaCre			HuRfl/fl	HuRfl/fl x AicdaCre			HuRfl/fl	HuRfl/fl x AicdaCre			HuRfl/fl	HuRfl/fl x AicdaCre
Mouse 1	74.1	75.1		Mouse 1	3.74	3.27		Mouse 1	12.4	10.9		Mouse 1	3.74	3.27
Mouse 2	73.4	78.5		Mouse 2	3.6	3.42		Mouse 2	13.7	9.6		Mouse 2	3.6	3.42
Mouse 3	77.7	74.8		Mouse 3	4.14	3.14		Mouse 3	11.9	11.2		Mouse 3	4.14	3.14
Mouse 4	74	76.9		Mouse 4	4.12	3.36		Mouse 4	11.9	11.2		Mouse 4	4.12	3.36
Mouse 5	76.4	78		Mouse 5	3.97	3.7		Mouse 5	10.4	8.46		Mouse 5	3.97	3.7
Mouse 6	73.9	76.8		Mouse 6	4.6	3.2		Mouse 6	12.3	10.3		Mouse 6	4.6	3.2
Mouse 7	76.7	76.1		Mouse 7	3.84	3.68		Mouse 7	10.5	9.66		Mouse 7	3.84	3.68
Mouse 8	75.7	76.5		Mouse 8	3.2	2.47		Mouse 8	7.46	5.27		Mouse 8	3.2	2.47
Mouse 9	75.6	83.5		Mouse 9	4.52	3.89		Mouse 9	8.28	3.58		Mouse 9	4.52	3.89
Mouse 10	76.7	83.2		Mouse 10	3.82	2.26		Mouse 10	6.76	4.58		Mouse 10	3.82	2.26
Mouse 11	78.9	82.2		Mouse 11	3.54	3.44		Mouse 11	7.4	4.61		Mouse 11	3.54	3.44
Mouse 12	78.8	86.8		Mouse 12	4.36	1.36		Mouse 12	7.99	5		Mouse 12	4.36	1.36
Mouse 13	76.1	91.6		Mouse 13	4.35	1.56		Mouse 13	7.98	2.5		Mouse 13	4.35	1.56
Mouse 14	76.3			Mouse 14	3.81			Mouse 14	7.67			Mouse 14	3.81
Mouse 15	74.9			Mouse 15	3.21			Mouse 15	8.6			Mouse 15	3.21
Mouse 16	78.6			Mouse 16	2.8			Mouse 16	7.42			Mouse 16	2.8
Figure 8. DNA damage is increased in the absence of HuR
e, Quantitation of the mutagenesis ratio in the JH4 intron of GC B cells (day 7 post-immunization)
GC B cells	WT	HuR KO
Mouse 1	0.000388	0.00067
Mouse 2	0.000464	0.00059
Mouse 3	0.000314	0.00075
g, Heatmap of pH2A.X MFI in the cell types indicated (data also plotted in supplementary figure 7)
		HuRfl/fl																HuRfl/fl AidCre
		Mouse 1	Mouse 2	Mouse 3	Mouse 4	Mouse 5	Mouse 6	Mouse 7	Mouse 8	Mouse 9	Mouse 10	Mouse 11	Mouse 12	Mouse 13	Mouse 14	Mouse 15		Mouse 1	Mouse 2	Mouse 3	Mouse 4	Mouse 5	Mouse 6	Mouse 7	Mouse 8	Mouse 9	Mouse 10	Mouse 11	Mouse 12	Mouse 13	Mouse 14	Mouse 15
	IgD+	3.31866	3.40994	3.20782	2.56235	2.63081	2.58843	2.62711	2.5641	2.54066	2.89524	2.58315	2.77802	2.64176	2.8044	2.4293		3.1687	2.77425	3.11002	2.97311	2.20375	2.54605	2.94343	2.9498	3.02789	3.29402	3.12032	3.40717	3.05657	2.79363	2.73147
	GC	3.54577	3.68282	3.50073	2.71366	2.78806	2.77631	5.4315	5.12088	5.01538	5.60879	4.88352	5.21905	4.85568	4.79267	4.88352		3.66128	4.22859	3.69652	3.44787	4.91532	2.98189	6.45896	6.95618	6.51952	6.74741	6.05418	5.94104	6.06534	5.53785	5.74183
	DZ	2.94936	3.01029	2.85714	2.23137	2.29559	2.33018	5.20879	4.85568	4.90256	5.38901	4.79267	5.09158	4.66667	4.66667	4.78388		2.94936	3.78139	3.07452	3.16179	4.54261	2.54261	6.17052	6.26454	5.66534	6.349	5.70837	5.85179	6.17052	5.15378	5.16335
	LZ	3.97421	4.23858	4.02794	3.16604	3.26276	3.09511	5.81538	5.74945	5.20879	5.91502	5.16923	5.40952	5.19853	5.15018	5.13993		4.3353	3.60451	4.61687	3.6518	3.26921	3.40677	6.91633	7.30996	6.77291	6.95618	6.25339	6.33625	6.03187	5.78486	6.24064
	NP+ IgG1+	3.73455	3.54208	2.95586	2.44732	2.87287	2.37493	5.36996	4.73846	5.13114	5.02418	4.94945	5.17949	4.33553	5.00513	5.51355				7.55915		2.05356	3.11477	6.53227	10.9307	6.1004	7.65259	4.56733	14.2104	5.85179	5.65418	5.18247
	NP+ IgG1-	3.54906	3.78491	3.46981	3.03019	2.80566	2.66038	5.5033	5.38022	5.12088	5.93846	5.02418	5.54579	4.9304	5.04322	4.9685		3.6434	2.85849	3.15849	3.06415	4.13019	2.50377	6.851	7.36574	6.76016	6.39681	5.96335	5.89482	6.17052	5.49641	5.99681
	NP- IgG1+	4.13511	4.08859	4.01993	3.12292	3.18272	3.14064	5.57656	5.40952	5.07253	5.49304	5.10183	5.28791	4.89377	4.68425	4.99634		4.52713	3.79845	6.18605	6.09081	3.39978	3.2979	6.57052	6.851	6.77291	7.07729	6.25339	5.75139	6.55777	5.59044	6.07809
	NP- IgG1-	3.47758	3.65303	3.45195	2.66141	2.75407	2.80729	5.36996	4.90256	4.9304	5.52381	4.81026	5.16923	4.8381	4.72967	4.7033		3.66683	3.20158	3.68063	3.34943	2.79547	3.00246	6.36175	6.90359	6.3012	6.72191	5.99681	6.06534	5.99681	5.53785	5.71952
Supplementary Figure 1. Establishment of the GC reaction is unaffected in HuRfl/fl AIDCre mice.
b, Quantitation of the percentage of GC B cells expressing hCD2 and/or HuR in HuRfl/fl AIDCre mice.
		hCD2+ HuR+							hCD2+ HuR-							hCD2- HuR+							hCD2- HuR-
	Day	Mouse 1	Mouse 2	Mouse 3	Mouse 4	Mouse 5	Mouse 6		Mouse 1	Mouse 2	Mouse 3	Mouse 4	Mouse 5	Mouse 6		Mouse 1	Mouse 2	Mouse 3	Mouse 4	Mouse 5	Mouse 6		Mouse 1	Mouse 2	Mouse 3	Mouse 4	Mouse 5	Mouse 6
	3.5	6.84	3.41	7.69	8.55	4.18	11.4		6.46	4.33	2.56	2.65	3.19	9.38		64.6	67.2	87.2	76.7	76.7	61.7		22.8	24.5	2.56	11.2	15.7	17.6
	4.5	27.9	39.2	25.1	33.5	26.3	18.3		37.7	37.6	46.2	29.9	41.4	50.3		28.4	19.1	20.2	24.6	21.3	21.6		5.79	4.17	8.38	12	10.7	9.61
	5.5	27.3	35.3	37.7	41.6	33.2	26.3		65.9	55.8	51.9	47.4	62.3	69.5		3.78	6.01	7.9	9.26	3.32	2.54		2.92	2.93	2.54	1.75	1.2	1.72
	7	29.3	23	23.8	19.4	31.8	24.7		66	72.5	73.1	75.8	62.8	69.5		3.51	2.88	1.78	2.94	4.19	4.23		1.25	1.6	1.32	1.82	1.29	1.58
c, Comparison of GC responses in HuRfl/fl, AIDCre, HuRfl/fl AIDCre mice.
	% of GC B cells					% of GC B cells
		HuRfl/fl	AicdaCre	HuRfl/fl x AicdaCre			HuRfl/fl	AicdaCre	HuRfl/fl x AicdaCre
	Mouse 1	0.932	1.02	0.701		Mouse 1	1610000	1320000	1030000
	Mouse 2	1.1	1.66	0.684		Mouse 2	800000	730000	820000
	Mouse 3	1.3	0.863	0.763		Mouse 3	1540000	1580000	870000
	Mouse 4	1.18	1.51	0.821		Mouse 4	1430000	1800000	1090000
	Mouse 5	1.06		0.335		Mouse 5	1950000		540000
	Mouse 6	1.29		0.718		Mouse 6	1600000		430000
	Mouse 7			0.378		Mouse 7			220000
	Mouse 8			0.816		Mouse 8			590000
	Mouse 9			0.945		Mouse 9			660000
d, Analysis of the percentage of GC B cells in LNs from HuRfl/fl, HuRfl/fl AIDCre and HuRfl/fl Mb1Cre mice at different days after immunisation (s.c.) with NP-KLH alum.
		HuRfl/fl																			HuRfl/fl x mb1Cre													HuRfl/fl x AIDCre
	Day	Mouse 1	Mouse 2	Mouse 3	Mouse 4	Mouse 5	Mouse 6	Mouse 7	Mouse 8	Mouse 9	Mouse 10	Mouse 11	Mouse 12	Mouse 13	Mouse 14	Mouse 15	Mouse 16	Mouse 17	Mouse 18		Mouse 1	Mouse 2	Mouse 3	Mouse 4	Mouse 5	Mouse 6	Mouse 7	Mouse 8	Mouse 9	Mouse 10	Mouse 11	Mouse 12		Mouse 1	Mouse 2	Mouse 3	Mouse 4	Mouse 5	Mouse 6	Mouse 7	Mouse 8	Mouse 9	Mouse 10	Mouse 11	Mouse 12
	0	0.137	0.134	0.619	0.504	0.261	0.1	0.12													0.137	0.134	0.619	0.504	0.261									0.137	0.134	0.619	0.504	0.261
	3.5	0.135	0.188	0.0716	0.0417	0.0466	0.0553	0.671	0.268	0.275	0.78	0.121	0.128	0.0916	0.0891	0.143	0.161	0.192	0.212		0.0695	0.0496	0.073	0.0625	0.0785	0.0766	0.205	0.178	0.299	0.176				0.0955	0.122	0.348	0.136	0.0989	0.0874	0.216	0.144	0.184	0.23	0.175	0.208
	4.5	0.575	0.303	0.106	0.202	0.308	0.511	0.125	0.298	0.316	0.267	0.624	0.236	0.246	0.401	0.177	0.185	0.219	0.324		0.047	0.0454	0.0852	0.053	0.0679	0.077	0.0485	0.0822	0.186	0.206	0.306	0.252		0.15	0.305	0.182	0.149	0.177	0.163	0.241	0.212	0.2	0.17	0.222	0.238
	5.5	1.97	1.23	0.743	1.16	2.2	2.19	3.26	3	2.87	2.13	1.18	1.03	1.66	1.25	2.22	2.42	2.8			0.18	0.242	0.101	0.0675	0.163	0.154	0.978	1.01	0.406	0.687				1.24	1.14	0.713	0.971	1.98	2.8	1.79	1.668	1.959	1.18	1.5	1.34
	7.5	5	6.83	5.03	4.7	5.71	4.28	7.65	7.19	8.63	3.89	6.36									1.65	1.14	1.29	1.31	1.04	1.97	1.99	1.63	1.23					3.54	3.03	5.02	3.41	2.65	2.81
e, Quantitation of the number of GC B cells in mice shown in d.
		HuRfl/fl																			HuRfl/fl x mb1Cre													HuRfl/fl x AIDCre
	Day	Mouse 1	Mouse 2	Mouse 3	Mouse 4	Mouse 5	Mouse 6	Mouse 7	Mouse 8	Mouse 9	Mouse 10	Mouse 11	Mouse 12	Mouse 13	Mouse 14	Mouse 15	Mouse 16	Mouse 17	Mouse 18		Mouse 1	Mouse 2	Mouse 3	Mouse 4	Mouse 5	Mouse 6	Mouse 7	Mouse 8	Mouse 9	Mouse 10	Mouse 11	Mouse 12		Mouse 1	Mouse 2	Mouse 3	Mouse 4	Mouse 5	Mouse 6	Mouse 7	Mouse 8	Mouse 9	Mouse 10	Mouse 11	Mouse 12
	0	803.644	1104.38	1374.89	3465.6	1112.16	766.81	2144.57													803.644	1104.38	1374.89	3465.6	1112.16	766.81	2144.57							803.644	1104.38	1374.89	3465.6	1112.16	766.81	2144.57
	3.5	5448.65	4508.11	3737.31	1690.9	2448.04	2396.97	4526.6	4270.06	8557.58	14543.8	2340.39	2268.62	6091.48	4817.62	6491.58	6464.1	8583.88	11009.4		1415.9	2190.97	2832.68	2487.26	2245.22	2219.24	3430.68	3469.87	4251.5	3384.16				3170.42	2760.64	776.213	1414.1	1602.13	2943.74	12364.1	7485.07	10545.7	13253.3	13164	12363.9
	4.5	22344.6	12850.5	3230.33	11783.6	2658.08	2611.49	4061.53	10424.5	1469.53	4083.66	2120.65	6552.44	10237.3	24222.3	8252.45	9732.06	11412.9	9277.66		968.702	1256.64	1769.86	1318.64	1424.69	1126.26	1246.09	2554.83	9154.55	4285.37	4224.12	4280.12		4453.41	13619.8	4794.89	9411.94	6302.99	4104.91	10174.9	7855.35	14245.3	9249.14	9451.35	13823.4
	5.5	130766	57948.8	26250.5	77071	117338	122554	60110.9	89269.9	85551.6	22012.5	7568.06	29932.7	91729	64623.3	61286	36781.3	72958.8	185174		11623.8	10825.2	5299.79	3025.76	3781.48	3783.58	2559.36	11269.3	12793.3	11772.4				32195.2	23640.5	23377.5	27653	65689.4	100645	116763	107241	103540	67819.8	74929.4	77043.5
	7.5	191756	338962	287148	213950	222801	183934	223417	165602	219040	60302.8	121569									91404.4	28864.5	57648	35620.7	26563	23869.7	46562.7	38663.2	34010.6	12560.7				83015.5	112094	142484	100309	47554.8	75906.8
Supplementary Figure 2. HuR is required for survival and DZ/LZ distribution of GC B cells.
b, Analysis of DZ and LZ GC B cells in the spleens of HuRfl/fl and HuRfl/fl AIDCre mice at day 14 after immunisation with NP-KLH alum. Percentage and number of DZ and LZ GC B cells
	% of GC B cells												N of GC B cells
			Mouse 1	Mouse 2	Mouse 3	Mouse 4	Mouse 5	Mouse 6	Mouse 7	Mouse 8	Mouse 9				Mouse 1	Mouse 2	Mouse 3	Mouse 4	Mouse 5	Mouse 6	Mouse 7	Mouse 8	Mouse 9
	HuRfl/fl	DZ	52.6	59.7	62.2	57.4	57.7	57.4	52.9	58.3	59		HuRfl/fl	DZ	179674	181302	69369.2	161694	150770	71381.6	89373	34979.9	201136
		LZ	40.6	34.6	32.1	36.9	38.2	33.7	38.6	31.9	32.8			LZ	138684	105076	35799.9	103946	99816.5	41908.7	65213.6	19139.9	111818
	HuRfl/fl x AIDCre	DZ	43.6	31.7	57.1	46.9	44.4	46	50	48.3			HuRfl/fl x AIDCre	DZ	9382.23	5972.37	11021.5	9418.09	11379.7	8943.86	15174.7	11498.6
		LZ	39.6	43.3	22.1	32.6	34.3	27.8	31.7	35.8				LZ	8521.47	8157.85	4265.75	6546.48	8791.08	5405.2	9620.77	8522.76
c. Quantitation of the percentage of dead B cells in control and HuRfl/fl AIDCre mice.
	% of dead cells at day 7
		HuRfl/fl														HuRfl/fl x AIDCre
		Mouse 1	Mouse 2	Mouse 3	Mouse 4	Mouse 5	Mouse 6	Mouse 7	Mouse 8	Mouse 9	Mouse 10	Mouse 11	Mouse 12	Mouse 13		Mouse 1	Mouse 2	Mouse 3	Mouse 4	Mouse 5	Mouse 6	Mouse 7	Mouse 8	Mouse 9	Mouse 10
	CD19+ IgD+	2.17	2.45	1.72	2.09	1.81	2.25	1.96	1.75	1.84	1.92	1.64	2.13	1.69		2.01	2.59	1.27	2.19	1.97	2.22	2.14	1.89	1.62	1.77
	GC B cells	4.23	3.55	3.32	4.92	2.81	3.26	4.04	2.68	7.45	2.26	1.85	3.47	3.49		8.41	6.31	2.43	6.82	9.64	3.29	5.65	3.88	5.76	6.22
	LZ B cells	1.47	1.93	0.84	1.99	0.69	0.92	1.51	1.26	2.83	1.37	0.94	1.14	0.74		1.7	1.21	0.56	1.45	2.03	0.7	1.24	0.56	0.83	1.14
	DZ B cells	6.41	4.52	5	6.84	4.43	4.28	5.26	3.75	9.2	2.73	2.33	4.47	5.04		13.9	11.2	3.62	12.9	15.2	5.2	9.81	6.91	9.22	9.37
	% of dead cells at day 14
		HuRfl/fl																	HuRfl/fl x AIDCre
		Mouse 1	Mouse 2	Mouse 3	Mouse 4	Mouse 5	Mouse 6	Mouse 7	Mouse 8	Mouse 9	Mouse 10	Mouse 11	Mouse 12	Mouse 13	Mouse 14	Mouse 15	Mouse 16		Mouse 1	Mouse 2	Mouse 3	Mouse 4	Mouse 5	Mouse 6	Mouse 7	Mouse 8	Mouse 9	Mouse 10	Mouse 11	Mouse 12	Mouse 13	Mouse 14	Mouse 15
	CD19+ IgD+	9.8	26.4	16.2	22.8	16.8	12	13.7	5.79	8.43	8.25	8.22	7.49	6.68	6.17	7.26	6.99		44.4	10.6	11.9	14.4	25.5	13.8	39.4	8.28	7.85	5.08	7.01	7.03	6.72	7.16	7.15
	GC B cells	7.56	21	12.2	11.7	8.16	4.11	8.87	6.56	7.04	7.26	7.26	5.69	12.2	5.66	9.54	4.5		68.3	23.8	36	31.6	49.7	46.1	58.4	35.2	33.6	18.2	27.4	20.1	29.1	24.3	25.1
	LZ B cells	1.33	2.48	1.26	1.48	1	1.61	0.73	1.49	2.08	1.56	1.01	1.37	4.52	2.13	0.87	1.19		12.3	6.67	0.91	0.91	1.77	7.35	4	4.11	7.35	3.61	1.43	5.13	2.27	4.48	6.94
	DZ B cells	11.2	31.2	19.1	17.5	10.5	5.42	12.4	8.71	9.08	8.88	9.73	7.31	14.6	7.62	12.5	5.59		79	31.7	53.6	45.4	67	61.6	72	46.1	49.1	22.6	37.2	26.8	42.1	29.2	32.6
Supplementary Figure 3. HuR is dispensable for the appearance of antigen-specific GC B cells.
c, Quantitation of the percentage (left panel) and the number (right panel) of NP+ IgG1+ GC B cells shown in supplementary figure 1a.
	% of cells	HuRfl/fl							HuRfl/fl AidCre
	Day	Mouse 1	Mouse 2	Mouse 3	Mouse 4	Mouse 5	Mouse 6		Mouse 1	Mouse 2	Mouse 3	Mouse 4	Mouse 5	Mouse 6
	3.5	1.42	0.835	0.615	0.12	3.68	0.812		0.379	0.929	1.77	1.98	2.39
	4.5	5.52	5.52	3.71	2.45	2.76	2.72		4.58	6.9	4.86	2.66	5.8	3.53
	5.5	17.5	24.7	21.1	16.8	9.54	11.4		14.9	20.5	8.41	13.7	15.9	18.4
	7	52.8	47	38.1	25.7	37.3			22.7	21.4	26.5	24.3	23.2	24.9
	N of cells	HuRfl/fl							HuRfl/fl AidCre
	Day	Mouse 1	Mouse 2	Mouse 3	Mouse 4	Mouse 5	Mouse 6		Mouse 1	Mouse 2	Mouse 3	Mouse 4	Mouse 5	Mouse 6
	3.5	64.4694	35.655	52.4377	17.4302	86.1264	18.5651		12.0159	25.8565	25.0296	31.5618	70.6774
	4.5	224.197	575.435	54.1746	100.05	58.3422	177.471		203.966	936.684	234.312	248.677	363.508	143.783
	5.5	10519.4	22049.7	18051.4	3698.1	721.993	3412.33		4797.09	4846.3	1963.29	3788.46	10444.6	18518.7
	7	117964	77832.8	83454.4	15458	45345.3			18844.5	23988.2	37758.3	24375.1	11032.7	18900.8
d, Analysis of the proportion of CD45.2- and CD45.2+ B cells (gated as CD19+ IgD-) in draining LNs of BM chimera mice
			CD45.2+																	CD45.2-
		Day	Mouse 1	Mouse 2	Mouse 3	Mouse 4	Mouse 5	Mouse 6	Mouse 7	Mouse 8	Mouse 9	Mouse 10	Mouse 11	Mouse 12	Mouse 13	Mouse 14	Mouse 15	Mouse 16		Mouse 1	Mouse 2	Mouse 3	Mouse 4	Mouse 5	Mouse 6	Mouse 7	Mouse 8	Mouse 9	Mouse 10	Mouse 11	Mouse 12	Mouse 13	Mouse 14	Mouse 15	Mouse 16
	CD45.1/HuRfl/fl	7	60.7	61.8	71.9	62.3	61.7	73.1	72.3	60.9	60.9	71.5	60.4	61.6						38.9	37.9	27.6	37.5	38.1	26.4	27.5	38.6	38.6	28.2	39	37.8
		10	62.6	53.7	62.5	68.2	67.1	53.5	68.4	60.8	54.6	54.1	62.4	67.7						37.1	46.2	37.3	31.6	32.1	46.2	31.4	38.8	45.1	45.5	36.6	32
	CD45.1/HuRfl/fl AidCre	7	67.1	68.1	65.9	61.8	63.9	69.3	66.1	62	65.2	64	66.6	68	64.3	66.9	62.9	66.3		32.7	31.7	33.7	37.9	35.9	30.5	33.5	37.4	33.8	35.4	33	31.7	35.6	32.6	36.7	32.1
		10	62	70.9	55.2	61.5	71.2	55	54.8	61.3	71.1	70.7	54.1	61.3						37.8	29	44.5	38.3	28.6	44.6	44.7	38.4	28.7	29.2	45.5	38.4
Supplementary Figure 4. Myc over-expression does not rescue GCs in HuRfl/fl AIDCre mice.
a, CD69 and Bcl6 mRNA expression in the cell populations described in figure 4a
Copy number		CD69					Bcl6
		Mouse 1	Mouse 2	Mouse 3			Mouse 1	Mouse 2	Mouse 3
	DZ	0.83305	2.00182	1.58926		DZ	17.0775	11.6948	13.7736
	Bcl6hi CD69lo LZ (Fr 3)	1.24701	1.67899	1.90205		Bcl6hi CD69lo LZ (Fr 3)	17.2314	14.5113	15.8957
	Bcl6hi CD69hi LZ (Fr 2)	2.28742	3.76046	2.61791		Bcl6hi CD69hi LZ (Fr 2)	15.0488	17.0327	14.3416
	Bcl6lo CD69hi LZ (Fr 1)	4.47503	9.15839	8.24674		Bcl6lo CD69hi LZ (Fr 1)	7.67148	12.2112	12.8649
	GC PB	24.5617	7.48173	6.15204		GC PB	0	0	0
b, Elavl1, Myc, Tfap4 and CD69 mRNA levels in selected (Myc+ AP4+) and non-selected (Myc- AP4-) LZ GC B cells by Tfh cells; and in AP4+and AP4- DZ B cells (GSE80669 (Chou et al., 2016),
RNA counts		Elavl1						Myc						Tfap4						CD69
		LZ Myc+ AP4+	LZ Myc- AP4-	DZ_AP4+	DZ_AP4-			LZ Myc+ AP4+	LZ Myc- AP4-	DZ_AP4+	DZ_AP4-			LZ Myc+ AP4+	LZ Myc- AP4-	DZ_AP4+	DZ_AP4-			LZ Myc+ AP4+	LZ Myc- AP4-	DZ_AP4+	DZ_AP4-
	sample 1	3306.86	2099.89	3513.13	3061.05		sample 1	2938.16	524.293	370.797	410.598		sample 1	24.5798	4.53541	6.95866	2.45867		sample 1	427.513	684.847	198.819	202.841
	sample 2	3655.78	2056.08	3004.26	2666.14		sample 2	2430.94	506.779	289.983	298.856		sample 2	12.4893	6.20546	8.39178	4.71382		sample 2	336.318	582.279	179.957	247.004
	sample 3	4145.38	1830.08	3159.61	2109.97		sample 3	2654.37	526.069	359.912	300.358		sample 3	33.239	3.72219	7.78656	5.59674		sample 3	254.041	672.475	213.698	300.358
c, Expression of HuR in splenic WT FO B cells stimulated or not with IL-4, aCD40+IL4, aIgM+IL4 or aCD40+aIgM+IL4 with the mitogens and cytokines indicated
	Relative expression of HuR
		None	IL4	aCD40+IL4	aIgM+IL4	aIgM+aCD40+IL4
	Mouse 1	1.07088	1.24185	1.45024	1.45917	1.45917
	Mouse 2	0.972214	0.922881	0.8778	0.796569	0.632407
	Mouse 3	0.912674	0.977743	0.873972	0.81188	0.685143
	Mouse 4	1.06918	1.22399	1.80323	1.87468	1.98781
	Mouse 5	0.928409	1.1402	1.50936	1.8279	1.84619
	Mouse 6	1.04664	1.1738	1.37582	1.80621	1.81642
	Mouse 7	0.934411	1.07511	1.35002	1.44441	1.71336
	Mouse 8	1.0112	1.15203	1.38415	1.47136	1.68478
	Mouse 9	1.05439	1.29639	1.37209	1.48829	1.72866
	Mouse 10	1.10057	1.16281	1.15048	1.12506	1.16882
	Mouse 11	1.0385	1.10007	1.02681	1.15942	1.15127
	Mouse 12	0.965383	1.00857	1.00489	1.10493	1.10218
	Mouse 13	1.11641	1.08881	1.08498	0.72755	1.13915
	Mouse 14	0.779143	0.687149	0.744927	1.00085	0.736596
	Mouse 15	1.04971	1.25899	1.4709	1.63571	1.72793
	Mouse 16	1.00916	1.18967	1.36952	1.53368	1.62459
	Mouse 17	0.941138	1.11445	1.30674	1.49117	1.60432
	Mouse 18	0.964683	1.16023	1.36102	1.51275	1.6429
	Mouse 19	0.995351	1.11708	1.27811	1.5038	1.65279
	Mouse 20	1.05748	1.15321	1.32185	1.54058	1.59637
	Mouse 21	0.947168	1.0765	1.24894	1.36433	1.54184
	Mouse 22	0.956678	1.12151	1.25338	1.4328	1.51141
d, Phenotypic characterization of GC responses in B6.SJL mice reconstituted with HuRfl/fl , HuRfl/fl AIDCre , HuRfl/fl Rosa26-Myc and HuRfl/fl Rosa26-Myc AIDCre bone marrow at day 14 after immunisation with NP-KLH
		% of cells									N of cells
			Mouse 1	Mouse 2	Mouse 3	Mouse 4	Mouse 5	Mouse 6				Mouse 1	Mouse 2	Mouse 3	Mouse 4	Mouse 5	Mouse 6
		HuRfl/fl	6.85	6.32	7.52	4.61	5.66				HuRfl/fl	462468	460459	502415	520321	219594
		HuRfl/fl x AicdaCre	0.155	0.486	0.536	0.23	0.154	0.286			HuRfl/fl x AicdaCre	8175.48	24916.4	54411.3	26245.1	23104.4	30263.8
		HuRfl/fl x Rosa26-Myc	5.12	5.08	4.24	4.37					HuRfl/fl x Rosa26-Myc	522851	451750	399083	268957
		HuRfl/fl x AicdaCre x Rosa26-Myc	0.279	0.36	0.241	0.257	0.426				HuRfl/fl x AicdaCre x Rosa26-Myc	20122.9	43360.3	24062.5	20170.4	37168.1
		% of cells										N of cells
			Mouse 1	Mouse 2	Mouse 3	Mouse 4	Mouse 5	Mouse 6					Mouse 1	Mouse 2	Mouse 3	Mouse 4	Mouse 5	Mouse 6
	HuRfl/fl	LZ	40.5	43	38.7	39.3	44.7				HuRfl/fl	LZ	187299	197997	194434	204486	98158.5
		DZ	58.7	56.5	60.4	60.1	54.5					DZ	271469	260159	303458	312713	119679
	HuRfl/fl x AicdaCre	LZ	47.2	59.7	54.2	46.8	55.6	58.5			HuRfl/fl x AicdaCre	LZ	3858.83	14875.1	29490.9	12282.7	12846	17704.3
		DZ	52.8	38.4	43.8	45.9	40.7	35.6				DZ	4316.65	9567.9	23832.2	12046.5	9403.48	10773.9
	HuRfl/fl x Rosa26-Myc	LZ	44.3	42.5	43.9	35.6					HuRfl/fl x Rosa26-Myc	LZ	231623	191994	175197	95748.7
		DZ	55	57	55.3	63.6						DZ	287568	257497	220693	171057
	HuRfl/fl x AicdaCre x Rosa26-Myc	LZ	47.5	53.4	48.2	50.4	62.5				HuRfl/fl x AicdaCre x Rosa26-Myc	LZ	9558.36	23154.4	11598.1	10165.9	23230.1
		DZ	49.4	42.5	51.2	47.3	35.7					DZ	9940.69	18428.1	12320	9540.6	13269
		% of cells										N of cells
			Mouse 1	Mouse 2	Mouse 3	Mouse 4	Mouse 5	Mouse 6					Mouse 1	Mouse 2	Mouse 3	Mouse 4	Mouse 5	Mouse 6
	HuRfl/fl	IgM+ IgG1-	7.9	6.54	12.9	5.08	5.04				HuRfl/fl	IgM+ IgG1-	36534.9	30114	64811.5	26432.3	11067.5
		IgM- IgG1+	8.33	11.7	5.07	14	11.3					IgM- IgG1+	38523.6	53873.7	25472.4	72844.9	24814.1
		IgM- IgG1-	83.5	81.6	82.1	80.9	83.6					IgM- IgG1-	386161	375734	412482	420940	183581
	HuRfl/fl x AicdaCre	IgM+ IgG1-	39.6	50.3	49.8	62.2	58	61			HuRfl/fl x AicdaCre	IgM+ IgG1-	3237.49	12533	27096.8	16324.5	13400.5	18460.9
		IgM- IgG1+	3.77	5.66	7.17	3.6	2.47	6.78				IgM- IgG1+	308.216	1410.27	3901.29	944.824	570.678	2051.89
		IgM- IgG1-	56.6	44	42.6	34.2	39.5	31.4				IgM- IgG1-	4627.32	10963.2	23179.2	8975.82	9126.23	9502.84
	HuRfl/fl x Rosa26-Myc	IgM+ IgG1-	15.6	11.9	5.73	10.7					HuRfl/fl x Rosa26-Myc	IgM+ IgG1-	81564.7	53758.2	22867.4	28778.4
		IgM- IgG1+	9.47	6.7	7.66	4.83						IgM- IgG1+	49513.9	30267.2	30569.7	12990.6
		IgM- IgG1-	74.8	81.4	86.4	84.4						IgM- IgG1-	391092	367724	344807	227000
	HuRfl/fl x AicdaCre x Rosa26-Myc	IgM+ IgG1-	50	50.7	52.4	58.1	47.7				HuRfl/fl x AicdaCre x Rosa26-Myc	IgM+ IgG1-	10061.4	21983.7	12608.8	11719	17729.2
		IgM- IgG1+	3.75	9.05	7.32	5.43	14.1					IgM- IgG1+	754.607	3924.1	1761.38	1095.25	5240.71
		IgM- IgG1-	46.3	39.8	40.2	36.4	38.3					IgM- IgG1-	9316.89	17257.4	9673.13	7342.02	14235.4
Supplementary Figure 6. HuR controls cell cycle.
d, Expansion of HuRfl/fl and HuRfl/fl Mb1Cre iGC B cells cultured in-vitro for 8 days
	Fold expansion		Cultured with IL4							Fold expansion		Cultured with IL21
		HuRfl				HuRfl x Mb1Cre					HuRfl				HuRfl x Mb1Cre
	day 0	1	1	1		1	1	1		day 0	1	1	1		1	1	1
	day 4	67.5	64.5	79.5		28.5	42	26		day 4	67.5	64.5	79.5		28.5	42	26
	day 6	354.375	209.625	516.75		64.125	178.5	97.5		day 6	1029.38	2209.12	1331.62		306.375	357	279.5
	day 8	1012.5	1838.25	1987.5		142.5	441	429		day 8	4590	4482.75	6519		1724.25	2184	1196
e, BrdU incorporation in proliferating iGC B cells at day 6 of culture. percentage of cells in G0-G1, S and G2-M phases of the cell cycle
	% of cells		Cultured with IL21							% of cells		Cultured with IL4
		HuRfl				HuRfl x Mb1Cre					HuRfl				HuRfl x Mb1Cre
	G0-G1	34.7	38	36.4		43.2	47.9	53.9		G0-G1	47.5	44.4	46.3		54.5	53.2	55
	S	58.3	53	54.4		47.7	46.3	39.6		S	38	43.5	39.2		25.9	30.7	31.8
	G2-M	5.08	5.85	6.19		5.59	3.47	3.82		G2-M	7.27	6.38	7.08		11	8.54	6.37
f, BrdU incorporation in proliferating CD138+ iGC B cells at day 6. percentage of cells in G0-G1, S and G2-M phases
	% of CD138+ IgG1+ cells									% of CD138+ IgE+ cells
		HuRfl				HuRfl x Mb1Cre					HuRfl				HuRfl x Mb1Cre
	G0-G1	24.4	30.8	34.1		43.6	51.4	58.1		G0-G1	40.7	42.8	40.3		49.8	53.3	56.9
	S	64.4	55.7	52.2		42.7	37.7	31.7		S	45.9	38.7	41.4		36.4	35.2	30.2
	G2-M	8.8	9.59	10.6		7.17	7.44	6.94		G2-M	11.4	14.8	14.5		10.4	9.15	9.09
[truncated: 18 more columns]
